# Supplementary material for: Mapping the Relative Probability of Common Toad Occurrence in Terrestrial Lowland Farm Habitat in the United Kingdom
Source: PLoS One. 2016 Feb 3;11(2):e0148269. doi: 10.1371/journal.pone.0148269 (PMC4739741; doi:10.1371/journal.pone.0148269)
Supplement: S1 Dataset — Excel file of all recaptured toads weight, length and calculated body condition index in the breeding pond and terrestrial environment. Raster files of distance to nearest edge, distance to the breeding pond, distance to the nearest water body and distance to the nearest woodland habitat. Shapefiles of surveyed 100m x100m squares in 2012 and 2013. STATA analysis and code for the final RSF model. Excel file of location, PIT code and habitat type for all recaptured toads. Shapefiles of the breeding pond, urban habitat, water bodies and woodland habitat within 500m of the breeding pond. (ZIP) [file pone.0148269.s001.zip › SupportingInfo/BodyCondition.xlsx]

## Sheet: Pond_Regression
SUMMARY OUTPUT
Regression Statistics
Multiple R	0.844665
R Square	0.713459
Adjusted R Square	0.709118
Standard Error	3.27609
Observations	68
ANOVA
	df	SS	MS	F	Significance F
Regression	1	1763.76	1763.76	164.334	1.40751e-19
Residual	66	708.362	10.7328
Total	67	2472.12
	Coefficients	Standard Error	t Stat	P-value	Lower 95%	Upper 95%	Lower 95.0%	Upper 95.0%
Intercept	-50.1094	6.05111	-8.28102	8.31891e-12	-62.1908	-38.0279	-62.1908	-38.0279
X Variable 1	1.23208	0.0961113	12.8193	1.40751e-19	1.04019	1.42397	1.04019	1.42397
RESIDUAL OUTPUT
Observation	Predicted Y	Residuals
1	27.5115	1.48846
2	22.5832	-4.58323
3	31.2078	-2.20778
4	26.2795	-0.279465
5	33.6719	-2.67193
6	26.2795	-3.27947
7	31.2078	-3.20778
8	27.5115	-3.51154
9	37.3682	-7.36817
10	28.7436	-0.743621
11	27.5115	1.48846
12	31.2078	4.79222
13	23.8153	2.18469
14	29.9757	-4.9757
15	33.6719	-3.67193
16	33.6719	-4.67193
17	26.2795	-3.27947
18	21.3512	-4.35115
19	26.2795	-2.27947
20	22.5832	-0.583232
21	33.6719	-3.67193
22	32.4399	7.56015
23	32.4399	1.56015
24	27.5115	1.48846
25	31.2078	-4.20778
26	22.5832	-0.583232
27	33.6719	3.32807
28	25.0474	-0.0473876
29	29.9757	-1.9757
30	31.2078	1.79222
31	17.6549	0.345079
32	37.3682	4.63183
33	31.2078	-2.20778
34	21.3512	1.64885
35	25.0474	-1.04739
36	29.9757	-0.975699
37	28.7436	4.25638
38	23.8153	2.18469
39	27.5115	-1.51154
40	20.1191	0.880923
41	26.2795	1.72053
42	28.7436	5.25638
43	28.7436	1.25638
44	27.5115	8.48846
45	34.904	1.09599
46	18.887	1.113
47	31.2078	7.79222
48	21.3512	-1.35115
49	18.887	0.113001
50	18.887	5.113
51	18.887	-1.887
52	20.1191	-1.11908
53	27.5115	-3.51154
54	26.2795	0.720535
55	23.8153	1.18469
56	21.3512	-2.35115
57	22.5832	-2.58323
58	32.4399	0.560146
59	25.0474	-1.04739
60	17.6549	4.34508
61	34.904	2.09599
62	21.3512	-0.351154
63	34.904	3.09599
64	26.2795	3.72053
65	25.0474	-3.04739
66	29.9757	-1.9757
67	34.904	1.09599
68	26.2795	-1.27947

## Sheet: Land_Regression
SUMMARY OUTPUT
Regression Statistics
Multiple R	0.888082
R Square	0.78869
Adjusted R Square	0.785488
Standard Error	2.88779
Observations	68
ANOVA
	df	SS	MS	F	Significance F
Regression	1	2054.28	2054.28	246.337	5.79093e-24
Residual	66	550.395	8.33932
Total	67	2604.68
	Coefficients	Standard Error	t Stat	P-value	Lower 95%	Upper 95%	Lower 95.0%	Upper 95.0%
Intercept	-50.1436	4.92161	-10.1885	3.54834e-15	-59.9699	-40.3173	-59.9699	-40.3173
X Variable 1	1.242	0.0791327	15.6951	5.79093e-24	1.084	1.39999	1.084	1.39999
RESIDUAL OUTPUT
Observation	Predicted Y	Residuals
1	29.3442	-0.344216
2	20.6502	-0.650233
3	26.8602	2.13978
4	25.6182	-0.618223
5	28.1022	2.89778
6	24.3762	-4.37623
7	28.1022	0.897782
8	25.6182	-2.61822
9	30.5862	-2.58621
10	29.3442	0.655784
11	29.3442	-1.34422
12	31.8282	4.17179
13	23.1342	-1.13423
14	34.3122	-4.31221
15	26.8602	1.13978
16	33.0702	-5.07021
17	23.1342	-1.13423
18	16.9242	1.07576
19	23.1342	3.86577
20	23.1342	-0.134228
21	30.5862	-2.58621
22	39.6528	3.34721
23	32.325	7.67499
24	30.7104	1.28959
25	33.8154	-1.81541
26	30.5862	-3.58621
27	37.4172	2.3828
28	32.5734	-1.77341
29	24.3762	-0.376226
30	26.8602	3.13978
31	19.4082	0.591764
32	36.7962	1.2038
33	26.8602	1.13978
34	23.1342	-0.134228
35	24.3762	-4.37623
36	29.3442	-1.34422
37	31.8282	-1.82821
38	24.3762	-0.376226
39	23.1342	-2.13423
40	23.1342	2.86577
41	26.8602	-0.860221
42	29.3442	-0.344216
43	25.6182	2.38178
44	25.6182	3.38178
45	34.3122	-4.31221
46	20.6502	2.34977
47	29.3442	8.65578
48	16.9242	1.07576
49	18.1662	-3.16624
50	21.8922	1.10777
51	16.9242	-0.924241
52	21.8922	-0.892231
53	23.1342	-0.134228
54	24.3762	0.623774
55	25.6182	0.381777
56	19.4082	-1.40824
57	23.1342	-1.13423
58	31.8282	-3.82821
59	25.6182	-3.61822
60	23.1342	-2.13423
61	30.5862	-5.58621
62	21.8922	3.10777
63	35.5542	6.4458
64	31.8282	-0.82821
65	25.6182	-0.618223
66	26.8602	2.13978
67	41.7642	-0.76419
68	16.9242	3.07576

## Sheet: BCI
Sex	Length_Pond	Weight_Pond	Residual_Pond	Length_Land	Weight_Land	Residual_Land
M	63	29	1.48846	64	29	-0.344216
M	59	18	-4.58323	57	20	-0.650233
M	66	29	-2.20778	62	29	2.13978
M	62	26	-0.279465	61	25	-0.618223
M	68	31	-2.67193	63	31	2.89778
M	62	23	-3.27947	60	20	-4.37623
M	66	28	-3.20778	63	29	0.897782
M	63	24	-3.51154	61	23	-2.61822
M	71	30	-7.36817	65	28	-2.58621
M	64	28	-0.743621	64	30	0.655784
M	63	29	1.48846	64	28	-1.34422
M	66	36	4.79222	66	36	4.17179
M	60	26	2.18469	59	22	-1.13423
M	65	25	-4.9757	68	30	-4.31221
M	68	30	-3.67193	62	28	1.13978
M	68	29	-4.67193	67	28	-5.07021
M	62	23	-3.27947	59	22	-1.13423
M	58	17	-4.35115	54	18	1.07576
M	62	24	-2.27947	59	27	3.86577
M	59	22	-0.583232	59	23	-0.134228
M	68	30	-3.67193	65	28	-2.58621
M	67	40	7.56015	72.3	43	3.34721
M	67	34	1.56015	66.4	40	7.67499
M	63	29	1.48846	65.1	32	1.28959
M	66	27	-4.20778	67.6	32	-1.81541
M	59	22	-0.583232	65	27	-3.58621
M	68	37	3.32807	70.5	39.8	2.3828
M	61	25	-0.0473876	66.6	30.8	-1.77341
M	65	28	-1.9757	60	24	-0.376226
M	66	33	1.79222	62	30	3.13978
M	55	18	0.345079	56	20	0.591764
M	71	42	4.63183	70	38	1.2038
M	66	29	-2.20778	62	28	1.13978
M	58	23	1.64885	59	23	-0.134228
M	61	24	-1.04739	60	20	-4.37623
M	65	29	-0.975699	64	28	-1.34422
M	64	33	4.25638	66	30	-1.82821
M	60	26	2.18469	60	24	-0.376226
M	63	26	-1.51154	59	21	-2.13423
M	57	21	0.880923	59	26	2.86577
M	62	28	1.72053	62	26	-0.860221
M	64	34	5.25638	64	29	-0.344216
M	64	30	1.25638	61	28	2.38178
M	63	36	8.48846	61	29	3.38178
M	69	36	1.09599	68	30	-4.31221
M	56	20	1.113	57	23	2.34977
M	66	39	7.79222	64	38	8.65578
M	58	20	-1.35115	54	18	1.07576
M	56	19	0.113001	55	15	-3.16624
M	56	24	5.113	58	23	1.10777
M	56	17	-1.887	54	16	-0.924241
M	57	19	-1.11908	58	21	-0.892231
M	63	24	-3.51154	59	23	-0.134228
M	62	27	0.720535	60	25	0.623774
M	60	25	1.18469	61	26	0.381777
M	58	19	-2.35115	56	18	-1.40824
M	59	20	-2.58323	59	22	-1.13423
M	67	33	0.560146	66	28	-3.82821
M	61	24	-1.04739	61	22	-3.61822
M	55	22	4.34508	59	21	-2.13423
M	69	37	2.09599	65	25	-5.58621
M	58	21	-0.351154	58	25	3.10777
M	69	38	3.09599	69	42	6.4458
M	62	30	3.72053	66	31	-0.82821
M	61	22	-3.04739	61	25	-0.618223
M	65	28	-1.9757	62	29	2.13978
M	69	36	1.09599	74	41	-0.76419
M	62	25	-1.27947	54	20	3.07576

## Sheet: t-test
t-Test: Paired Two Sample for Means
	Variable 1	Variable 2
Mean	-1.00312e-14	-4.3364e-15
Variance	10.5726	8.21485
Observations	68	68
Pearson Correlation	0.404171
Hypothesized Mean Difference	0
df	67
t Stat	-1.38699e-14
P(T<=t) one-tail	0.5
t Critical one-tail	1.66792
P(T<=t) two-tail	1
t Critical two-tail	1.99601
