# Supplementary material for: Mapping the Relative Probability of Common Toad Occurrence in Terrestrial Lowland Farm Habitat in the United Kingdom
Source: PLoS One. 2016 Feb 3;11(2):e0148269. doi: 10.1371/journal.pone.0148269 (PMC4739741; doi:10.1371/journal.pone.0148269)
Supplement: S1 Dataset — Excel file of all recaptured toads weight, length and calculated body condition index in the breeding pond and terrestrial environment. Raster files of distance to nearest edge, distance to the breeding pond, distance to the nearest water body and distance to the nearest woodland habitat. Shapefiles of surveyed 100m x100m squares in 2012 and 2013. STATA analysis and code for the final RSF model. Excel file of location, PIT code and habitat type for all recaptured toads. Shapefiles of the breeding pond, urban habitat, water bodies and woodland habitat within 500m of the breeding pond. (ZIP) [file pone.0148269.s001.zip › SupportingInfo/dist_edge.asc]

ncols         619
nrows         552
xllcorner     441533.55
yllcorner     195659.8506
cellsize      2
NODATA_value  -9999
30 28 26 24 22 20 18 16 14 12 10 8 6 4 2 0 2 4 6 8 10 10 8 6 4 2 0 2 0 0 2 2 0 0 2 0 2 2 0 2 4 6 6 4 2 0 2 2.828427 4.472136 6.324555 8.246211 10.19804 12.16553 14.14214 16.12452 18.11077 20.09975 22.09072 24.08319 26.07681 28.07134 30.06659 32.06244 34.05877 36.05551 38.0526 40.04997 42.04759 44.04543 46.04346 48.04165 50.03999 52.03845 54.03703 56.0357 58.03447 60.03333 62.03225 64.03124 66.0303 68.0294 70.02856 72.02777 74.02702 76.02631 78.02563 80.02499 82 83.95237 85.90693 87.86353 89.82204 91.78235 93.74433 95.70789 97.67292 99.63935 101.6071 103.5761 105.5462 107.5174 106 104 102 100 98 96 94 92 90 88 86 84 82 80 78 76 74 72 70 68 66 64 62 60 58 56 54 52 50 48 46 44 42 40 38 36 34 32 30 28 26 24 22 20 18 16 14 12 10 8 6 4 2 0 2 4 6 8 10 11.6619 10 8 6 4 2 0 0 0 0 0 0 2 4 6 8 6 4 2 0 0 2 4 6 8 10 12 12 10 8 6 4 2 0 2 4 6 8 10 12 14 16 18 20 22 24 26 28 30 32 34 36 38 40 42 44 46 48 50 52 54 56 58 60 62 64 66 68 70 72 74 76 78 80 82 84 86 88 90 92 94 96 98 100 102 104 106 108 110 112 114 116 118 120 122 124 126 128 130 132 134 136 138 140 142 144 146 148 150 152 154 156 158 160 162 164 166 168 170 172 174 176 176 174 172 170 168 166 164 162 160 158 156 154 152 150 148 146 144 142 140 138 136 134 132 130 128 126 124 122 120 118 116 114 112 110 108 106 104 102 100 98 96 94 92 90 88 86 84 82 80 78 76 74 72 70 68 66 64 62 60 58 56 54 52 50 48 46 44 42 40 38 36 34 32 30 28 26 24 22 20 18 16 14 12 10 8 6 4 2 0 2 4 4 2 0 2 0 0 2 4 2 0 2 2.828427 4.472136 6.324555 8.246211 10.19804 12.16553 14.14214 16.12452 18.11077 20.09975 22.09072 24.08319 26.07681 28.07134 30.06659 32.06244 34.05877 36.05551 38.0526 40.04997 42.04759 44.04543 46.04346 48.04165 50.03999 52.03845 54.03703 56.0357 58.03447 60.03333 62.03225 64.03124 66.0303 68.0294 70.02856 72.02777 74.02702 76.02631 78.02563 80.02499 82.02438 84.0238 86.02325 88.02273 90.02222 92.02174 94.02127 96.02083 98.02041 100.02 101.9804 103.9423 105.9056 107.8703 109.8362 111.8034 113.7717 115.7411 117.7115 119.6829 121.6553 123.6285 125.6025 127.5774 129.5531 131.5295 133.5066 135.4843 137.4627 139.4417 141.4214 143.4015 145.3822 147.3635 149.3452 151.3275 153.3102 155.2933 157.2768 159.2608 161.2451 163.2299 165.215 167.2005 169.1863 171.1724 173.1589 175.1457 177.1327 179.1201 181.1077 183.0956 185.0838 187.0722 189.0608 191.0497 193.0388 195.0282 197.0178 199.0075 200.9975 202.9877 204.978 206.9686 208.9593 210.9502 212.9413 214.9325 216.924 218.9155 220.9072 222.8991 224.8911 226.8832 228.8755 230.8679 232.8605 234.8531 236.8459 238.8389 240.0667 239.7082 239.3658 239.0397 238.73 238.4366 238.1008 237.7393 237.3268 236.9135 236.5164 236.1356 235.7711 235.423 235.0915 234.7765 234.4781 234.1709 233.8033 233.4523 233.118 232.8003 232.4995 232.2068 231.8362 231.4649 231.0411 230.6339 230.2433 229.8695 229.5125 229.1724 228.8493 228.5432 228.2542 227.9035 227.5434 227.1299 226.7157 226.3184 225.938 225.5748 225.2288 224.9 224.5885 224.2944 223.9732 223.6068 223.2219 222.8004 222.396 222.009 221.6393 221.2871 220.9525 220.6355 220.3361 220.0455 219.6725 219.3171 218.8881 218.4765 218.0826 217.7062 217.3476 217.0069 216.6841 216.3793 216.0926 215.7406 215.3787 214.9791 214.56 214.1588 213.7756 213.4104 213.0258 212.6029 212.198 211.8112 211.4427 211.0734 210.6466 210.238 209.8476 209.4755 209.122 208.787 208.4706 208.173 207.8846 207.509 207.1521 206.8139 206.4946 206.1941 205.9126 205.6502 205.4069 205.1828 204.978 204.7926 204.6265 204.4798 204.3526 204.2449 204.1568 204.0882 204.0392 204.0098 204 204 204 204 204 
30 28 26 24 22 20 18 16 14 12 10 8 6 4 2 0 2 4 5.656854 7.211102 8.944272 10 8 6 4 2 0 2 0 2 2.828427 2.828427 2 0 2 0 2 2 0 2 4 6 6 4 2 0 0 2 4 6 8 10 12 14 16 18 20 22 24 26 28 30 32 34 36 38 40 42 44 46 48 50 52 54 56 58 60 62 64 65.96969 67.91171 69.85699 71.80529 73.75636 75.70998 77.66595 79.62411 81.58431 83.54639 85.51023 87.47571 89.44272 91.41116 93.38094 95.35198 97.3242 99.29753 101.2719 103.2473 105.2236 107.2007 106 104 102 100 98 96 94 92 90 88 86 84 82 80 78 76 74 72 70 68 66 64 62 60 58 56 54 52 50 48 46 44 42 40 38 36 34 32 30 28 26 24 22 20 18 16 14 12 10 8 6 4 2 0 2 4 5.656854 7.211102 8.944272 10.77033 10 8 6 4 2 0 0 2 2 2 2 2.828427 4.472136 6.324555 8.246211 6.324555 4.472136 2.828427 2 0 2 4 6 8 10 12 12 10 8 6 4 2 0 2 4 6 8 10 12 14 16 18 20 22 24 26 28 30 32 34 36 38 40 42 44 46 48 50 52 54 56 58 60 62 64 66 68 70 72 74 76 78 80 82 84 86 88 90 92 94 96 98 100 102 104 106 108 110 112 114 116 118 120 122 124 126 128 130 132 134 136 138 140 142 144 146 148 150 152 154 156 158 160 162 164 166 168 170 172 174 176 176 174 172 170 168 166 164 162 160 158 156 154 152 150 148 146 144 142 140 138 136 134 132 130 128 126 124 122 120 118 116 114 112 110 108 106 104 102 100 98 96 94 92 90 88 86 84 82 80 78 76 74 72 70 68 66 64 62 60 58 56 54 52 50 48 46 44 42 40 38 36 34 32 30 28 26 24 22 20 18 16 14 12 10 8 6 4 2 0 2 4 4 2 0 2 0 0 2 2.828427 2 0 0 2 4 6 8 10 12 14 16 18 20 22 24 26 28 30 32 34 36 38 40 42 44 46 48 50 52 54 56 58 60 62 64 66 68 70 72 74 76 78 80 82 83.95237 85.90693 87.86353 89.82204 91.78235 93.74433 95.70789 97.67292 99.63935 101.6071 103.5761 105.5462 107.5174 109.4897 111.463 113.4372 115.4123 117.3882 119.365 121.3425 123.3207 125.2996 127.2792 129.2594 131.2402 133.2216 135.2036 137.186 139.169 141.1524 143.1363 145.1206 147.1054 149.0906 151.0761 153.0621 155.0484 157.035 159.022 161.0093 162.9969 164.9848 166.9731 168.9615 170.9503 172.9393 174.9286 176.9181 178.9078 180.8978 182.8879 184.8783 186.8689 188.8597 190.8507 192.8419 194.8333 196.8248 198.8165 200.8084 202.8004 204.7926 206.7849 208.7774 210.77 212.7628 214.7557 216.7487 218.7419 220.7351 222.7285 224.722 226.7157 228.7094 230.7033 232.6972 234.6913 236.6854 238.4785 238.1008 237.7393 237.3942 237.0654 236.753 236.4572 236.1356 235.7711 235.372 234.9553 234.5549 234.1709 233.8033 233.4523 233.118 232.8003 232.4995 232.2068 231.8362 231.4822 231.145 230.8246 230.5211 230.2347 229.8695 229.5125 229.0851 228.6744 228.2805 227.9035 227.5434 227.2003 226.8744 226.5657 226.2742 225.938 225.5748 225.1755 224.7576 224.3569 223.9732 223.6068 223.2577 222.926 222.6118 222.3151 222.009 221.6393 221.2691 220.8438 220.4359 220.0455 219.6725 219.3171 218.9794 218.6595 218.3575 218.0734 217.7062 217.3476 216.9332 216.5179 216.1203 215.7406 215.3787 215.0349 214.7091 214.4015 214.1121 213.7756 213.4104 213.0258 212.6029 212.198 211.8112 211.4427 211.0734 210.6466 210.238 209.8476 209.4755 209.122 208.6912 208.2787 207.8846 207.509 207.1521 206.8139 206.4946 206.1941 205.9126 205.5432 205.1828 204.8414 204.519 204.2156 203.9314 203.6664 203.4207 203.1945 202.9877 202.8004 202.6327 202.4846 202.3561 202.2474 202.1584 202.0891 202.0396 202.0099 202 202 202 202 202 
30 28 26 24 22 20 18 16 14 12 10 8 6 4 2 0 2 2.828427 4.472136 6.324555 8.246211 10 8 6 4 2 0 2 0 2 2.828427 4 2 0 2 0 2 2 0 2 4 5.656854 6.324555 4.472136 2.828427 2 0 2 4 6 8 10 12 14 16 18 20 22 24 26 28 30 32 34 36 38 40 42 44 46 48 50 51.92302 53.85165 55.7853 57.72348 59.66574 61.61169 63.56099 65.51336 67.46851 69.42622 71.38628 73.34848 75.31268 77.27872 79.24645 81.21576 83.18654 85.15868 87.13208 89.10667 91.08238 93.05912 95.03683 97.01546 98.99495 100.9752 102.9563 104.9381 106.9205 106 104 102 100 98 96 94 92 90 88 86 84 82 80 78 76 74 72 70 68 66 64 62 60 58 56 54 52 50 48 46 44 42 40 38 36 34 32 30 28 26 24 22 20 18 16 14 12 10 8 6 4 2 0 2 2.828427 4.472136 6.324555 8.246211 10.19804 10 8 6 4 2 0 0 0 2 4 4 4.472136 5.656854 7.211102 8.944272 7.211102 5.656854 4 2 0 2 4 6 8 10 11.6619 12 10 8 6 4 2 0 2 4 6 8 10 12 14 16 18 20 22 24 26 28 30 32 34 36 38 40 42 44 46 48 50 52 54 56 58 60 62 64 66 68 70 72 74 76 78 80 82 84 86 88 90 92 94 96 98 100 102 104 106 108 110 112 114 116 118 120 122 124 126 128 130 132 134 136 138 140 142 144 146 148 150 152 154 156 158 160 162 164 166 168 170 172 174 176 176 174 172 170 168 166 164 162 160 158 156 154 152 150 148 146 144 142 140 138 136 134 132 130 128 126 124 122 120 118 116 114 112 110 108 106 104 102 100 98 96 94 92 90 88 86 84 82 80 78 76 74 72 70 68 66 64 62 60 58 56 54 52 50 48 46 44 42 40 38 36 34 32 30 28 26 24 22 20 18 16 14 12 10 8 6 4 2 0 2 2.828427 4 2 0 2 0 0 0 2 2.828427 2 0 2 4 6 8 10 12 14 16 18 20 22 24 26 28 30 32 34 36 38 40 42 44 46 48 50 52 54 56 58 60 62 64 65.96969 67.91171 69.85699 71.80529 73.75636 75.70998 77.66595 79.62411 81.58431 83.54639 85.51023 87.47571 89.44272 91.41116 93.38094 95.35198 97.3242 99.29753 101.2719 103.2473 105.2236 107.2007 109.1787 111.1575 113.1371 115.1173 117.0983 119.0798 121.062 123.0447 125.028 127.0118 128.9961 130.9809 132.9662 134.9518 136.9379 138.9244 140.9113 142.8986 144.8862 146.8741 148.8624 150.8509 152.8398 154.8289 156.8184 158.8081 160.798 162.7882 164.7786 166.7693 168.7602 170.7513 172.7426 174.7341 176.7258 178.7177 180.7097 182.702 184.6943 186.6869 188.6796 190.6725 192.6655 194.6587 196.652 198.6454 200.639 202.6327 204.6265 206.6204 208.6145 210.6086 212.6029 214.5973 216.5918 218.5864 220.5811 222.5758 224.5707 226.5657 228.5607 230.5558 232.5511 234.5464 236.5417 236.5164 236.1356 235.7711 235.423 235.0915 234.7765 234.4781 234.1709 233.8033 233.4181 232.9978 232.5941 232.2068 231.8362 231.4822 231.145 230.8246 230.5211 230.2347 229.8695 229.5125 229.1724 228.8493 228.5432 228.2542 227.9035 227.5434 227.1299 226.7157 226.3184 225.938 225.5748 225.2288 224.9 224.5885 224.2944 223.9732 223.6068 223.2219 222.8004 222.396 222.009 221.6393 221.2871 220.9525 220.6355 220.3361 220.0455 219.6725 219.3171 218.8881 218.4765 218.0826 217.7062 217.3476 217.0069 216.6841 216.3793 216.0926 215.7406 215.3787 214.9791 214.56 214.1588 213.7756 213.4104 213.0634 212.7346 212.4241 212.132 211.8112 211.4427 211.0734 210.6466 210.238 209.8476 209.4755 209.122 208.6912 208.2787 207.8846 207.509 207.1521 206.7365 206.3201 205.9223 205.5432 205.1828 204.8414 204.519 204.2156 203.9314 203.578 203.2142 202.8694 202.5438 202.2375 201.9505 201.6829 201.4349 201.2064 200.9975 200.8084 200.639 200.4894 200.3597 200.2498 200.1599 200.09 200.04 200.01 200 200 200 200 200 
30 28 26 24 22 20 18 16 14 12 10 8 6 4 2 0 0 2 4 6 8 10 8 6 4 2 0 0 0 0 2 4 2 0 2 0 2 2 0 2 2.828427 4.472136 6.324555 5.656854 4 2 0 2 4 6 8 10 12 14 16 18 20 22 24 26 28 30 32 34 36 37.94733 39.84972 41.76123 43.68066 45.60702 47.53946 49.47727 51.41984 53.36666 55.31727 57.27129 59.22837 61.18823 63.15061 65.11528 67.08204 69.0507 71.02113 72.99315 74.96666 76.94154 78.91768 80.895 82.8734 84.85281 86.83318 88.81441 90.79648 92.7793 94.76286 96.74709 98.73196 100.7174 102.7035 104.69 106.6771 106 104 102 100 98 96 94 92 90 88 86 84 82 80 78 76 74 72 70 68 66 64 62 60 58 56 54 52 50 48 46 44 42 40 38 36 34 32 30 28 26 24 22 20 18 16 14 12 10 8 6 4 2 0 0 2 4 6 8 10 10.19804 8.246211 6.324555 4.472136 2.828427 2 0 0 2 4 6 6.324555 7.211102 8.485281 10 8 6 4 2 0 2 4 5.656854 7.211102 8.944272 10.77033 12 10 8 6 4 2 0 2 4 6 8 10 12 14 16 18 20 22 24 26 28 30 32 34 36 38 40 42 44 46 48 50 52 54 56 58 60 62 64 66 68 70 72 74 76 78 80 82 84 86 88 90 92 94 96 98 100 102 104 106 108 110 112 114 116 118 120 122 124 126 128 130 132 134 136 138 140 142 144 146 148 150 152 154 156 158 160 162 164 166 168 170 172 174 176 176 174 172 170 168 166 164 162 160 158 156 154 152 150 148 146 144 142 140 138 136 134 132 130 128 126 124 122 120 118 116 114 112 110 108 106 104 102 100 98 96 94 92 90 88 86 84 82 80 78 76 74 72 70 68 66 64 62 60 58 56 54 52 50 48 46 44 42 40 38 36 34 32 30 28 26 24 22 20 18 16 14 12 10 8 6 4 2 0 0 2 4 2 0 0 0 2 0 2 4 2 0 2 4 6 8 10 12 14 16 18 20 22 24 26 28 30 32 34 36 38 40 42 44 46 48 50 51.92302 53.85165 55.7853 57.72348 59.66574 61.61169 63.56099 65.51336 67.46851 69.42622 71.38628 73.34848 75.31268 77.27872 79.24645 81.21576 83.18654 85.15868 87.13208 89.10667 91.08238 93.05912 95.03683 97.01546 98.99495 100.9752 102.9563 104.9381 106.9205 108.9036 110.8873 112.8716 114.8564 116.8418 118.8276 120.8139 122.8007 124.7878 126.7754 128.7634 130.7517 132.7403 134.7294 136.7187 138.7083 140.6983 142.6885 144.679 146.6697 148.6607 150.6519 152.6434 154.6351 156.6269 158.619 160.6113 162.6038 164.5965 166.5893 168.5823 170.5755 172.5688 174.5623 176.5559 178.5497 180.5436 182.5377 184.5318 186.5261 188.5206 190.5151 192.5097 194.5045 196.4994 198.4943 200.4894 202.4846 204.4798 206.4752 208.4706 210.4662 212.4618 214.4575 216.4532 218.4491 220.445 222.441 224.4371 226.4332 228.4294 230.4257 232.422 234.4184 234.9553 234.5549 234.1709 233.8033 233.4523 233.118 232.8003 232.4995 232.2068 231.8362 231.4649 231.0411 230.6339 230.2433 229.8695 229.5125 229.1724 228.8493 228.5432 228.2542 227.9035 227.5434 227.2003 226.8744 226.5657 226.2742 225.938 225.5748 225.1755 224.7576 224.3569 223.9732 223.6068 223.2577 222.926 222.6118 222.3151 222.009 221.6393 221.2691 220.8438 220.4359 220.0455 219.6725 219.3171 218.9794 218.6595 218.3575 218.0734 217.7062 217.3476 216.9332 216.5179 216.1203 215.7406 215.3787 215.0349 214.7091 214.4015 214.1121 213.7756 213.4104 213.0258 212.6029 212.198 211.8112 211.4427 211.0924 210.7605 210.4471 210.1523 209.8476 209.4755 209.122 208.6912 208.2787 207.8846 207.509 207.1521 206.7365 206.3201 205.9223 205.5432 205.1828 204.7828 204.3624 203.9608 203.578 203.2142 202.8694 202.5438 202.2375 201.9505 201.6135 201.2461 200.898 200.5692 200.2598 199.97 199.6998 199.4492 199.2185 199.0075 198.8165 198.6454 198.4943 198.3633 198.2524 198.1615 198.0909 198.0404 198.0101 198 198 198 198 198 
30.06659 28.07134 26.07681 24.08319 22.09072 20.09975 18.11077 16.12452 14.14214 12.16553 10.19804 8.246211 6.324555 4.472136 2.828427 2 0 2 4 6 8 10 8.246211 6.324555 4.472136 2.828427 2 0 2 0 2 4 2 0 2 0 0 2 0 0 2 4 6 6 4 2 0 2 4 6 8 10 12 14 16 18 20 22 24 26 27.85678 29.73214 31.62278 33.52611 35.44009 37.36308 39.29377 41.23106 43.17406 45.12206 47.07441 49.0306 50.9902 52.95281 54.91812 56.88585 58.85575 60.82763 62.80127 64.77654 66.75328 68.73136 70.71068 72.69112 74.67262 76.65508 78.63841 80.62257 82.60751 84.59315 86.57944 88.56636 90.55385 92.54189 94.53042 96.51942 98.50888 100.4988 102.489 104.4797 106.4706 106.0189 104.0192 102.0196 100.02 98.02041 96.02083 94.02127 92.02174 90.02222 88.02273 86.02325 84.0238 82.02438 80.02499 78.02563 76.02631 74.02702 72.02777 70.02856 68.0294 66.0303 64.03124 62.03225 60.03333 58.03447 56.0357 54.03703 52.03845 50.03999 48.04165 46.04346 44.04543 42.04759 40.04997 38.0526 36.05551 34.05877 32.06244 30.06659 28.07134 26.07681 24.08319 22.09072 20.09975 18.11077 16.12452 14.14214 12.16553 10.19804 8.246211 6.324555 4.472136 2.828427 2 0 2 4 6 8 10 10.77033 8.944272 7.211102 5.656854 4 2 0 0 2 4 6 8 8.944272 10 10 8 6 4 2 0 2 2.828427 4.472136 6.324555 8.246211 10.19804 12 10 8 6 4 2 0 2 4 6 8 10 12 14 16 18 20 22 24 26 28 30 32 34 36 38 40 42 44 46 48 50 52 54 56 58 60 62 64 66 68 70 72 74 76 78 80 82 84 86 88 90 92 94 96 98 100 102 104 106 108 110 112 114 116 118 120 122 124 126 128 130 132 134 136 138 140 142 144 146 148 150 152 154 156 158 160 162 164 166 168 170 172 174 176 176.0114 174.0115 172.0116 170.0118 168.0119 166.0121 164.0122 162.0123 160.0125 158.0127 156.0128 154.013 152.0132 150.0133 148.0135 146.0137 144.0139 142.0141 140.0143 138.0145 136.0147 134.0149 132.0152 130.0154 128.0156 126.0159 124.0161 122.0164 120.0167 118.0169 116.0172 114.0175 112.0179 110.0182 108.0185 106.0189 104.0192 102.0196 100.02 98.02041 96.02083 94.02127 92.02174 90.02222 88.02273 86.02325 84.0238 82.02438 80.02499 78.02563 76.02631 74.02702 72.02777 70.02856 68.0294 66.0303 64.03124 62.03225 60.03333 58.03447 56.0357 54.03703 52.03845 50.03999 48.04165 46.04346 44.04543 42.04759 40.04997 38.0526 36.05551 34.05877 32.06244 30.06659 28.07134 26.07681 24.08319 22.09072 20.09975 18.11077 16.12452 14.14214 12.16553 10.19804 8.246211 6.324555 4.472136 2.828427 2 0 2 4 2.828427 2 0 0 0 0 2 4 2 0 2 4 6 8 10 12 14 16 18 20 22 24 26 28 30 32 34 36 37.94733 39.84972 41.76123 43.68066 45.60702 47.53946 49.47727 51.41984 53.36666 55.31727 57.27129 59.22837 61.18823 63.15061 65.11528 67.08204 69.0507 71.02113 72.99315 74.96666 76.94154 78.91768 80.895 82.8734 84.85281 86.83318 88.81441 90.79648 92.7793 94.76286 96.74709 98.73196 100.7174 102.7035 104.69 106.6771 108.6646 110.6526 112.641 114.6298 116.619 118.6086 120.5985 122.5887 124.5793 126.5701 128.5613 130.5527 132.5443 134.5362 136.5284 138.5208 140.5134 142.5061 144.4991 146.4923 148.4857 150.4792 152.4729 154.4668 156.4609 158.455 160.4494 162.4438 164.4384 166.4332 168.428 170.423 172.4181 174.4133 176.4086 178.404 180.3996 182.3952 184.3909 186.3867 188.3826 190.3786 192.3746 194.3708 196.367 198.3633 200.3597 202.3561 204.3526 206.3492 208.3459 210.3426 212.3394 214.3362 216.3331 218.33 220.327 222.3151 224.2944 226.2742 228.2542 230.2347 232.2154 233.4181 232.9978 232.5941 232.2068 231.8362 231.4822 231.145 230.8246 230.5211 230.2347 229.8695 229.5125 229.0851 228.6744 228.2805 227.9035 227.5434 227.2003 226.8744 226.5657 226.2742 225.938 225.5748 225.2288 224.9 224.5885 224.2944 223.9732 223.6068 223.2219 222.8004 222.396 222.009 221.6393 221.2871 220.9525 220.6355 220.3361 220.0455 219.6725 219.3171 218.8881 218.4765 218.0826 217.7062 217.3476 217.0069 216.6841 216.3793 216.0926 215.7406 215.3787 214.9791 214.56 214.1588 213.7756 213.4104 213.0634 212.7346 212.4241 212.132 211.8112 211.4427 211.0734 210.6466 210.238 209.8476 209.4755 209.122 208.787 208.4706 208.173 207.8846 207.509 207.1521 206.7365 206.3201 205.9223 205.5432 205.1828 204.7828 204.3624 203.9608 203.578 203.2142 202.83 202.4055 202 201.6135 201.2461 200.898 200.5692 200.2598 199.97 199.6497 199.2787 198.9271 198.5951 198.2826 197.9899 197.717 197.4639 197.2308 197.0178 196.8248 196.652 196.4994 196.367 196.2549 196.1632 196.0918 196.0408 196.0102 196 196 196 196 196 
30.26549 28.28427 26.30589 24.33105 22.36068 20.39608 18.43909 16.49242 14.56022 12.64911 10.77033 8.944272 7.211102 5.656854 4 2 0 2 4 6 8 10 8.944272 7.211102 5.656854 4 2 0 2 0 2 4 2 0 2 2 0 2 2 0 2 4 6 6 4 2 0 2 4 6 8 10 12 14 16 17.88854 19.69772 21.54066 23.4094 25.29822 27.20294 29.12044 31.04835 32.98484 34.9285 36.87818 38.83298 40.79216 42.75512 44.72136 46.69047 48.6621 50.63596 52.61179 54.58937 56.56854 58.54913 60.53098 62.514 64.49806 66.48308 68.46897 70.45566 72.44308 74.43118 76.41989 78.40918 80.399 82.38932 84.38009 86.37129 88.36288 90.35486 92.34717 94.33981 96.33276 98.32599 100.3195 102.3132 104.3072 106.3015 106.0754 104.0769 102.0784 100.08 98.0816 96.0833 94.08507 92.08691 90.08884 88.09086 86.09297 84.09518 82.0975 80.09994 78.10249 76.10519 74.10803 72.11102 70.11419 68.11755 66.1211 64.12488 62.1289 60.13319 58.13777 56.14267 54.14795 52.15362 50.15974 48.16638 46.17358 44.18144 42.19004 40.1995 38.20995 36.22154 34.23449 32.24903 30.26549 28.28427 26.30589 24.33105 22.36068 20.39608 18.43909 16.49242 14.56022 12.64911 10.77033 8.944272 7.211102 5.656854 4 2 0 2 4 6 8 10 11.6619 10 8 6 4 2 0 0 2 4 5.656854 7.211102 8.944272 10.77033 10 8 6 4 2 0 0 2 4 6 8 10 12 10 8 6 4 2 0 2 4 6 8 10 12 14 16 18 20 22 24 26 28 30 32 34 36 38 40 42 44 46 48 50 52 54 56 58 60 62 64 66 68 70 72 74 76 78 80 82 84 86 88 90 92 94 96 98 100 102 104 106 108 110 112 114 116 118 120 122 124 126 128 130 132 134 136 138 140 142 144 146 148 150 152 154 156 158 160 162 164 166 168 170 172 174 176 176.0455 174.046 172.0465 170.0471 168.0476 166.0482 164.0488 162.0494 160.05 158.0506 156.0513 154.0519 152.0526 150.0533 148.054 146.0548 144.0555 142.0563 140.0571 138.058 136.0588 134.0597 132.0606 130.0615 128.0625 126.0635 124.0645 122.0656 120.0667 118.0678 116.0689 114.0702 112.0714 110.0727 108.0741 106.0754 104.0769 102.0784 100.08 98.0816 96.0833 94.08507 92.08691 90.08884 88.09086 86.09297 84.09518 82.0975 80.09994 78.10249 76.10519 74.10803 72.11102 70.11419 68.11755 66.1211 64.12488 62.1289 60.13319 58.13777 56.14267 54.14795 52.15362 50.15974 48.16638 46.17358 44.18144 42.19004 40.1995 38.20995 36.22154 34.23449 32.24903 30.26549 28.28427 26.30589 24.33105 22.36068 20.39608 18.43909 16.49242 14.56022 12.64911 10.77033 8.944272 7.211102 5.656854 4 2 0 2 4 4 2 0 2 0 0 2 4 2 0 2 4 6 8 10 12 14 16 18 20 22 24 26 27.85678 29.73214 31.62278 33.52611 35.44009 37.36308 39.29377 41.23106 43.17406 45.12206 47.07441 49.0306 50.9902 52.95281 54.91812 56.88585 58.85575 60.82763 62.80127 64.77654 66.75328 68.73136 70.71068 72.69112 74.67262 76.65508 78.63841 80.62257 82.60751 84.59315 86.57944 88.56636 90.55385 92.54189 94.53042 96.51942 98.50888 100.4988 102.489 104.4797 106.4706 108.462 110.4536 112.4455 114.4378 116.4302 118.423 120.4159 122.4091 124.4026 126.3962 128.39 130.384 132.3783 134.3726 136.3672 138.3618 140.3567 142.3517 144.3468 146.3421 148.3374 150.333 152.3286 154.3243 156.3202 158.3161 160.3122 162.3083 164.3046 166.3009 168.2974 170.2939 172.2905 174.2871 176.2839 178.2807 180.2776 182.2745 184.2715 186.2686 188.2658 190.263 192.2602 194.2576 196.2549 198.2524 200.2498 202.2375 204.2156 206.1941 208.173 210.1523 212.132 214.1121 216.0926 218.0734 220.0545 222.036 224.0179 226 227.9825 229.9652 231.8362 231.4649 231.0411 230.6339 230.2433 229.8695 229.5125 229.1724 228.8493 228.5432 228.2542 227.9035 227.5434 227.1299 226.7157 226.3184 225.938 225.5748 225.2288 224.9 224.5885 224.2944 223.9732 223.6068 223.2577 222.926 222.6118 222.3151 222.009 221.6393 221.2691 220.8438 220.4359 220.0455 219.6725 219.3171 218.9794 218.6595 218.3575 218.0734 217.7062 217.3476 216.9332 216.5179 216.1203 215.7406 215.3787 215.0349 214.7091 214.4015 214.1121 213.7756 213.4104 213.0258 212.6029 212.198 211.8112 211.4427 211.0924 210.7605 210.4471 210.1523 209.8476 209.4755 209.122 208.6912 208.2787 207.8846 207.509 207.1521 206.8139 206.4946 206.1941 205.9126 205.5432 205.1828 204.7828 204.3624 203.9608 203.578 203.2142 202.83 202.4055 202 201.6135 201.2461 200.8781 200.4495 200.04 199.6497 199.2787 198.9271 198.5951 198.2826 197.9899 197.6866 197.3119 196.9568 196.6215 196.3059 196.0102 195.7345 195.4789 195.2434 195.0282 194.8333 194.6587 194.5045 194.3708 194.2576 194.1649 194.0928 194.0412 194.0103 194 194 194 194 194 
30.59412 28.63564 26.68333 24.73863 22.80351 20.88061 18.97367 17.08801 15.23155 13.41641 11.6619 10 8 6 4 2 0 2 4 6 8 10 10 8 6 4 2 0 2 0 2 4 2 0 2 2 0 2 2 0 2 4 6 6 4 2 0 2 4 6 8 10 11.6619 13.41641 15.23155 17.08801 18.97367 20.88061 22.80351 24.73863 26.68333 28.63564 30.59412 32.55764 34.52535 36.49657 38.47077 40.4475 42.42641 44.40721 46.38965 48.37355 50.35872 52.34501 54.33231 56.32051 58.30952 60.29926 62.28965 64.28063 66.27216 68.26419 70.25668 72.24957 74.24284 76.23647 78.23043 80.22469 82.21922 84.21401 86.20905 88.20431 90.19978 92.19544 94.19129 96.18732 98.1835 100.1798 102.1763 104.1729 106.1697 106.1697 104.1729 102.1763 100.1798 98.1835 96.18732 94.19129 92.19544 90.19978 88.20431 86.20905 84.21401 82.21922 80.22469 78.23043 76.23647 74.24284 72.24957 70.25668 68.26419 66.27216 64.28063 62.28965 60.29926 58.30952 56.32051 54.33231 52.34501 50.35872 48.37355 46.38965 44.40721 42.42641 40.4475 38.47077 36.49657 34.52535 32.55764 30.59412 28.63564 26.68333 24.73863 22.80351 20.88061 18.97367 17.08801 15.23155 13.41641 11.6619 10 8 6 4 2 0 2 4 6 8 10 12 10 8 6 4 2 0 0 2 2.828427 4.472136 6.324555 8.246211 10.19804 10.19804 8.246211 6.324555 4.472136 2.828427 2 0 2 4 6 8 10 12 10 8 6 4 2 0 2 4 6 8 10 12 14 16 18 20 22 24 26 28 30 32 34 36 38 40 42 44 46 48 50 52 54 56 58 60 62 64 66 68 70 72 74 76 78 80 82 84 86 88 90 92 94 96 98 100 102 104 106 108 110 112 114 116 118 120 122 124 126 128 130 132 134 136 138 140 142 144 146 148 150 152 154 156 158 160 162 164 166 168 170 172 174 176 176.1022 174.1034 172.1046 170.1059 168.1071 166.1084 164.1097 162.1111 160.1125 158.1139 156.1153 154.1168 152.1184 150.1199 148.1216 146.1232 144.1249 142.1267 140.1285 138.1304 136.1323 134.1343 132.1363 130.1384 128.1405 126.1428 124.1451 122.1475 120.1499 118.1524 116.1551 114.1578 112.1606 110.1635 108.1665 106.1697 104.1729 102.1763 100.1798 98.1835 96.18732 94.19129 92.19544 90.19978 88.20431 86.20905 84.21401 82.21922 80.22469 78.23043 76.23647 74.24284 72.24957 70.25668 68.26419 66.27216 64.28063 62.28965 60.29926 58.30952 56.32051 54.33231 52.34501 50.35872 48.37355 46.38965 44.40721 42.42641 40.4475 38.47077 36.49657 34.52535 32.55764 30.59412 28.63564 26.68333 24.73863 22.80351 20.88061 18.97367 17.08801 15.23155 13.41641 11.6619 10 8 6 4 2 0 2 4 4 2 0 2 0 0 2 4 2 0 2 4 6 8 10 12 14 16 17.88854 19.69772 21.54066 23.4094 25.29822 27.20294 29.12044 31.04835 32.98484 34.9285 36.87818 38.83298 40.79216 42.75512 44.72136 46.69047 48.6621 50.63596 52.61179 54.58937 56.56854 58.54913 60.53098 62.514 64.49806 66.48308 68.46897 70.45566 72.44308 74.43118 76.41989 78.40918 80.399 82.38932 84.38009 86.37129 88.36288 90.35486 92.34717 94.33981 96.33276 98.32599 100.3195 102.3132 104.3072 106.3015 108.2959 110.2905 112.2853 114.2804 116.2755 118.2709 120.2664 122.262 124.2578 126.2537 128.2498 130.2459 132.2422 134.2386 136.2351 138.2317 140.2284 142.2252 144.222 146.219 148.2161 150.2132 152.2104 154.2077 156.205 158.2024 160.1999 162.1974 164.195 166.1927 168.1904 170.1881 172.1859 174.1838 176.1817 178.1797 180.1777 182.1648 184.1413 186.1182 188.0957 190.0737 192.0521 194.0309 196.0102 197.9899 199.97 201.9505 203.9314 205.9126 207.8942 209.8762 211.8584 213.8411 215.824 217.8073 219.7908 221.7747 223.7588 225.7432 227.7279 229.7129 229.8695 229.5125 229.0851 228.6744 228.2805 227.9035 227.5434 227.2003 226.8744 226.5657 226.2742 225.938 225.5748 225.1755 224.7576 224.3569 223.9732 223.6068 223.2577 222.926 222.6118 222.3151 222.009 221.6393 221.2871 220.9525 220.6355 220.3361 220.0455 219.6725 219.3171 218.8881 218.4765 218.0826 217.7062 217.3476 217.0069 216.6841 216.3793 216.0926 215.7406 215.3787 214.9791 214.56 214.1588 213.7756 213.4104 213.0634 212.7346 212.4241 212.132 211.8112 211.4427 211.0734 210.6466 210.238 209.8476 209.4755 209.122 208.787 208.4706 208.173 207.8846 207.509 207.1521 206.7365 206.3201 205.9223 205.5432 205.1828 204.8414 204.519 204.2156 203.9314 203.578 203.2142 202.83 202.4055 202 201.6135 201.2461 200.8781 200.4495 200.04 199.6497 199.2787 198.9271 198.4943 198.0808 197.6866 197.3119 196.9568 196.6215 196.3059 196.0102 195.7243 195.3458 194.9872 194.6484 194.3296 194.0309 193.7524 193.4942 193.2563 193.0388 192.8419 192.6655 192.5097 192.3746 192.2602 192.1666 192.0937 192.0417 192.0104 192 192 192 192 192 
31.04835 29.12044 27.20294 25.29822 23.4094 21.54066 19.69772 17.88854 16 14 12 10 8 6 4 2 0 2 4 6 8 10 10 8 6 4 2 0 2 0 2 4 2 0 2 2 0 2 2 0 2 4 6 6 4 2 0 2 4 5.656854 7.211102 8.944272 10.77033 12.64911 14.56022 16.49242 18.43909 20.39608 22.36068 24.33105 26.30589 28.28427 30.26549 32.24903 34.23449 36.22154 38.20995 40.1995 42.19004 44.18144 46.17358 48.16638 50.15974 52.15362 54.14795 56.14267 58.13777 60.13319 62.1289 64.12488 66.1211 68.11755 70.11419 72.11102 74.10803 76.10519 78.10249 80.09994 82.0975 84.09518 86.09297 88.09086 90.08884 92.08691 94.08507 96.0833 98.0612 100.02 101.9804 103.9423 105.9056 106.3015 104.3072 102.3132 100.3195 98.32599 96.33276 94.33981 92.34717 90.35486 88.36288 86.37129 84.38009 82.38932 80.399 78.40918 76.41989 74.43118 72.44308 70.45566 68.46897 66.48308 64.49806 62.514 60.53098 58.54913 56.56854 54.58937 52.61179 50.63596 48.6621 46.69047 44.72136 42.75512 40.79216 38.83298 36.87818 34.9285 32.98484 31.04835 29.12044 27.20294 25.29822 23.4094 21.54066 19.69772 17.88854 16 14 12 10 8 6 4 2 0 2 4 6 8 10 12 10.19804 8.246211 6.324555 4.472136 2.828427 2 0 0 2 4 6 8 10 10.77033 8.944272 7.211102 5.656854 4 2 0 2 4 6 8 10 12 10 8 6 4 2 0 2 4 6 8 10 12 14 16 18 20 22 24 26 28 30 32 34 36 38 40 42 44 46 48 50 52 54 56 58 60 62 64 66 68 70 72 74 76 78 80 82 84 86 88 90 92 94 96 98 100 102 104 106 108 110 112 114 116 118 120 122 124 126 128 130 132 134 136 138 140 142 144 146 148 150 152 154 156 158 160 162 164 166 168 170 171.9767 173.954 175.9318 176.1817 174.1838 172.1859 170.1881 168.1904 166.1927 164.195 162.1974 160.1999 158.2024 156.205 154.2077 152.2104 150.2132 148.2161 146.219 144.222 142.2252 140.2284 138.2317 136.2351 134.2386 132.2422 130.2459 128.2498 126.2537 124.2578 122.262 120.2664 118.2709 116.2755 114.2804 112.2853 110.2905 108.2959 106.3015 104.3072 102.3132 100.3195 98.32599 96.33276 94.33981 92.34717 90.35486 88.36288 86.37129 84.38009 82.38932 80.399 78.40918 76.41989 74.43118 72.44308 70.45566 68.46897 66.48308 64.49806 62.514 60.53098 58.54913 56.56854 54.58937 52.61179 50.63596 48.6621 46.69047 44.72136 42.75512 40.79216 38.83298 36.87818 34.9285 32.98484 31.04835 29.12044 27.20294 25.29822 23.4094 21.54066 19.69772 17.88854 16 14 12 10 8 6 4 2 0 2 4 4 2 0 2 0 0 2 4 2 0 2 4 6 8 10 11.6619 13.41641 15.23155 17.08801 18.97367 20.88061 22.80351 24.73863 26.68333 28.63564 30.59412 32.55764 34.52535 36.49657 38.47077 40.4475 42.42641 44.40721 46.38965 48.37355 50.35872 52.34501 54.33231 56.32051 58.30952 60.29926 62.28965 64.28063 66.27216 68.26419 70.25668 72.24957 74.24284 76.23647 78.23043 80.22469 82.21922 84.21401 86.20905 88.20431 90.19978 92.19544 94.19129 96.18732 98.1835 100.1798 102.1763 104.1729 106.1697 108.1665 110.1635 112.1606 114.1578 116.1551 118.1524 120.1499 122.1475 124.1451 126.1428 128.1405 130.1384 132.1363 134.1343 136.1323 138.1304 140.1285 142.1267 144.1249 146.1232 148.1216 150.1199 152.1184 154.1168 156.1153 158.1139 160.1125 162.0987 164.0732 166.0482 168.0238 170 171.9767 173.954 175.9318 177.9101 179.8889 181.8681 183.8478 185.8279 187.8084 189.7894 191.7707 193.7524 195.7345 197.717 199.6998 201.6829 203.6664 205.6502 207.6343 209.6187 211.6034 213.5884 215.5737 217.5592 219.545 221.531 223.5173 225.5039 227.4907 228.2542 227.9035 227.5434 227.1299 226.7157 226.3184 225.938 225.5748 225.2288 224.9 224.5885 224.2944 223.9732 223.6068 223.2219 222.8004 222.396 222.009 221.6393 221.2871 220.9525 220.6355 220.3361 220.0455 219.6725 219.3171 218.9794 218.6595 218.3575 218.0734 217.7062 217.3476 216.9332 216.5179 216.1203 215.7406 215.3787 215.0349 214.7091 214.4015 214.1121 213.7756 213.4104 213.0258 212.6029 212.198 211.8112 211.4427 211.0924 210.7605 210.4471 210.1523 209.8476 209.4755 209.122 208.6912 208.2787 207.8846 207.509 207.1521 206.8139 206.4946 206.1941 205.9126 205.5432 205.1828 204.7828 204.3624 203.9608 203.578 203.2142 202.8694 202.5438 202.2375 201.9505 201.6135 201.2461 200.8781 200.4495 200.04 199.6497 199.2787 198.9271 198.4943 198.0808 197.6866 197.3119 196.9568 196.5401 196.1224 195.7243 195.3458 194.9872 194.6484 194.3296 194.0309 193.7524 193.3804 193.0181 192.6759 192.3538 192.0521 191.7707 191.5098 191.2694 191.0497 190.8507 190.6725 190.5151 190.3786 190.263 190.1684 190.0947 190.0421 190.0105 190 190 190 190 190 
31.62278 29.73214 27.85678 26 24 22 20 18 16 14 12 10 8 6 4 2 0 2 4 6 8 10 10 8 6 4 2 0 2 0 2 4 2 0 0 2 0 2 2 0 2 4 6 6 4 2 0 2 2.828427 4.472136 6.324555 8.246211 10.19804 12.16553 14.14214 16.12452 18.11077 20.09975 22.09072 24.08319 26.07681 28.07134 30.06659 32.06244 34.05877 36.05551 38.0526 40.04997 42.04759 44.04543 46.04346 48.04165 50.03999 52.03845 54.03703 56.0357 58.03447 60.03333 62.03225 64.03124 66.0303 68.0294 70.02856 72.02777 74.02702 76.02631 78.02563 80.02499 82 83.95237 85.90693 87.86353 89.82204 91.78235 93.74433 95.70789 97.67292 99.63935 101.6071 103.5761 105.5462 106.4706 104.4797 102.489 100.4988 98.50888 96.51942 94.53042 92.54189 90.55385 88.56636 86.57944 84.59315 82.60751 80.62257 78.63841 76.65508 74.67262 72.69112 70.71068 68.73136 66.75328 64.77654 62.80127 60.82763 58.85575 56.88585 54.91812 52.95281 50.9902 49.0306 47.07441 45.12206 43.17406 41.23106 39.29377 37.36308 35.44009 33.52611 31.62278 29.73214 27.85678 26 24 22 20 18 16 14 12 10 8 6 4 2 0 2 4 6 8 10 12 10.77033 8.944272 7.211102 5.656854 4 2 0 0 2 4 6 8 10 11.6619 10 8 6 4 2 0 2 4 6 8 10 12 10 8 6 4 2 0 2 4 6 8 10 12 14 16 18 20 22 24 26 28 30 32 34 36 38 40 42 44 46 48 50 52 54 56 58 60 62 64 66 68 70 72 74 76 78 80 82 84 86 88 90 92 94 96 98 100 102 104 106 108 110 112 114 116 118 120 122 124 126 128 130 132 134 136 138 140 142 144 145.9863 147.9595 149.9333 151.9079 153.8831 155.8589 157.8354 159.8124 161.79 163.7681 165.7468 167.726 169.7056 171.6858 173.6664 175.6474 176.2839 174.2871 172.2905 170.2939 168.2974 166.3009 164.3046 162.3083 160.3122 158.3161 156.3202 154.3243 152.3286 150.333 148.3374 146.3421 144.3468 142.3517 140.3567 138.3618 136.3672 134.3726 132.3783 130.384 128.39 126.3962 124.4026 122.4091 120.4159 118.423 116.4302 114.4378 112.4455 110.4536 108.462 106.4706 104.4797 102.489 100.4988 98.50888 96.51942 94.53042 92.54189 90.55385 88.56636 86.57944 84.59315 82.60751 80.62257 78.63841 76.65508 74.67262 72.69112 70.71068 68.73136 66.75328 64.77654 62.80127 60.82763 58.85575 56.88585 54.91812 52.95281 50.9902 49.0306 47.07441 45.12206 43.17406 41.23106 39.29377 37.36308 35.44009 33.52611 31.62278 29.73214 27.85678 26 24 22 20 18 16 14 12 10 8 6 4 2 0 2 4 4 2 0 2 0 0 2 4 2 0 2 4 5.656854 7.211102 8.944272 10.77033 12.64911 14.56022 16.49242 18.43909 20.39608 22.36068 24.33105 26.30589 28.28427 30.26549 32.24903 34.23449 36.22154 38.20995 40.1995 42.19004 44.18144 46.17358 48.16638 50.15974 52.15362 54.14795 56.14267 58.13777 60.13319 62.1289 64.12488 66.1211 68.11755 70.11419 72.11102 74.10803 76.10519 78.10249 80.09994 82.0975 84.09518 86.09297 88.09086 90.08884 92.08691 94.08507 96.0833 98.0816 100.08 102.0784 104.0769 106.0754 108.0741 110.0727 112.0714 114.0702 116.0689 118.0678 120.0667 122.0656 124.0645 126.0635 128.0625 130.0615 132.0606 134.0597 136.0588 138.058 140.0571 142.0423 144.0139 145.9863 147.9595 149.9333 151.9079 153.8831 155.8589 157.8354 159.8124 161.79 163.7681 165.7468 167.726 169.7056 171.6858 173.6664 175.6474 177.6288 179.6107 181.593 183.5756 185.5586 187.542 189.5257 191.5098 193.4942 195.4789 197.4639 199.4492 201.4349 203.4207 205.4069 207.3933 209.38 211.367 213.3542 215.3416 217.3292 219.3171 221.3052 223.2935 225.282 226.5657 226.2742 225.938 225.5748 225.1755 224.7576 224.3569 223.9732 223.6068 223.2577 222.926 222.6118 222.3151 222.009 221.6393 221.2691 220.8438 220.4359 220.0455 219.6725 219.3171 218.9794 218.6595 218.3575 218.0734 217.7062 217.3476 217.0069 216.6841 216.3793 216.0926 215.7406 215.3787 214.9791 214.56 214.1588 213.7756 213.4104 213.0634 212.7346 212.4241 212.132 211.8112 211.4427 211.0734 210.6466 210.238 209.8476 209.4755 209.122 208.787 208.4706 208.173 207.8846 207.509 207.1521 206.7365 206.3201 205.9223 205.5432 205.1828 204.8414 204.519 204.2156 203.9314 203.578 203.2142 202.83 202.4055 202 201.6135 201.2461 200.898 200.5692 200.2598 199.97 199.6497 199.2787 198.9271 198.4943 198.0808 197.6866 197.3119 196.9568 196.5401 196.1224 195.7243 195.3458 194.9872 194.5867 194.1649 193.7627 193.3804 193.0181 192.6759 192.3538 192.0521 191.7707 191.4158 191.0497 190.704 190.3786 190.0737 189.7894 189.5257 189.2829 189.0608 188.8597 188.6796 188.5206 188.3826 188.2658 188.1701 188.0957 188.0425 188.0106 188 188 188 188 188 
32 30 28 26 24 22 20 18 16 14 12 10 8 6 4 2 0 2 4 6 8 10 10 8 6 4 2 0 2 0 2 4 2.828427 2 0 2 0 2 2 0 2 4 6 6 4 2 0 0 2 4 6 8 10 12 14 16 18 20 22 24 26 28 30 32 34 36 38 40 42 44 46 48 50 52 54 56 58 60 62 64 65.96969 67.91171 69.85699 71.80529 73.75636 75.70998 77.66595 79.62411 81.58431 83.54639 85.51023 87.47571 89.44272 91.41116 93.38094 95.35198 97.3242 99.29753 101.2719 103.2473 105.2236 106.6771 104.69 102.7035 100.7174 98.73196 96.74709 94.76286 92.7793 90.79648 88.81441 86.83318 84.85281 82.8734 80.895 78.91768 76.94154 74.96666 72.99315 71.02113 69.0507 67.08204 65.11528 63.15061 61.18823 59.22837 57.27129 55.31727 53.36666 51.41984 49.47727 47.53946 45.60702 43.68066 41.76123 39.84972 37.94733 36 34 32 30 28 26 24 22 20 18 16 14 12 10 8 6 4 2 0 2 4 6 8 10 12 11.6619 10 8 6 4 2 0 0 2 4 5.656854 7.211102 8.944272 10.77033 10 8 6 4 2 0 2 4 6 8 10 12 10 8 6 4 2 0 2 4 6 8 10 12 14 16 18 20 22 24 26 28 30 32 34 36 38 40 42 44 46 48 50 52 54 56 58 60 62 64 66 68 70 72 74 76 78 80 82 84 86 88 90 92 94 96 98 100 102 104 106 108 110 112 114 116 118 120 122 123.9677 125.9365 127.9062 129.8769 131.8484 133.8208 135.794 137.7679 139.7426 141.718 143.6941 145.6709 147.6482 149.6262 151.6048 153.5838 155.5635 157.5436 159.5243 161.5054 163.487 165.469 167.4515 169.4344 171.4176 173.4013 175.3853 176.4086 174.4133 172.4181 170.423 168.428 166.4332 164.4384 162.4438 160.4494 158.455 156.4609 154.4668 152.4729 150.4792 148.4857 146.4923 144.4991 142.5061 140.5134 138.5208 136.5284 134.5362 132.5443 130.5527 128.5613 126.5701 124.5793 122.5887 120.5985 118.6086 116.619 114.6298 112.641 110.6526 108.6646 106.6771 104.69 102.7035 100.7174 98.73196 96.74709 94.76286 92.7793 90.79648 88.81441 86.83318 84.85281 82.8734 80.895 78.91768 76.94154 74.96666 72.99315 71.02113 69.0507 67.08204 65.11528 63.15061 61.18823 59.22837 57.27129 55.31727 53.36666 51.41984 49.47727 47.53946 45.60702 43.68066 41.76123 39.84972 37.94733 36 34 32 30 28 26 24 22 20 18 16 14 12 10 8 6 4 2 0 2 4 4 2 0 2 0 0 2 4 2 0 2 2.828427 4.472136 6.324555 8.246211 10.19804 12.16553 14.14214 16.12452 18.11077 20.09975 22.09072 24.08319 26.07681 28.07134 30.06659 32.06244 34.05877 36.05551 38.0526 40.04997 42.04759 44.04543 46.04346 48.04165 50.03999 52.03845 54.03703 56.0357 58.03447 60.03333 62.03225 64.03124 66.0303 68.0294 70.02856 72.02777 74.02702 76.02631 78.02563 80.02499 82.02438 84.0238 86.02325 88.02273 90.02222 92.02174 94.02127 96.02083 98.02041 100.02 102.0196 104.0192 106.0189 108.0185 110.0182 112.0179 114.0175 116.0172 118.0169 120.0167 122 123.9677 125.9365 127.9062 129.8769 131.8484 133.8208 135.794 137.7679 139.7426 141.718 143.6941 145.6709 147.6482 149.6262 151.6048 153.5838 155.5635 157.5436 159.5243 161.5054 163.487 165.469 167.4515 169.4344 171.4176 173.4013 175.3853 177.3697 179.3544 181.3395 183.3248 185.3105 187.2966 189.2829 191.2694 193.2563 195.2434 197.2308 199.2185 201.2064 203.1945 205.1828 207.1714 209.1602 211.1492 213.1385 215.1279 217.1175 219.1073 221.0973 223.0874 224.9 224.5885 224.2944 223.9732 223.6068 223.2219 222.8004 222.396 222.009 221.6393 221.2871 220.9525 220.6355 220.3361 220.0455 219.6725 219.3171 218.8881 218.4765 218.0826 217.7062 217.3476 217.0069 216.6841 216.3793 216.0926 215.7406 215.3787 215.0349 214.7091 214.4015 214.1121 213.7756 213.4104 213.0258 212.6029 212.198 211.8112 211.4427 211.0924 210.7605 210.4471 210.1523 209.8476 209.4755 209.122 208.6912 208.2787 207.8846 207.509 207.1521 206.8139 206.4946 206.1941 205.9126 205.5432 205.1828 204.7828 204.3624 203.9608 203.578 203.2142 202.8694 202.5438 202.2375 201.9505 201.6135 201.2461 200.8781 200.4495 200.04 199.6497 199.2787 198.9271 198.5951 198.2826 197.9899 197.6866 197.3119 196.9568 196.5401 196.1224 195.7243 195.3458 194.9872 194.5867 194.1649 193.7627 193.3804 193.0181 192.6344 192.2082 191.802 191.4158 191.0497 190.704 190.3786 190.0737 189.7894 189.4518 189.082 188.7326 188.4038 188.0957 187.8084 187.542 187.2966 187.0722 186.8689 186.6869 186.5261 186.3867 186.2686 186.172 186.0968 186.043 186.0108 186 186 186 186 186 
32 30 28 26 24 22 20 18 16 14 12 10 8 6 4 2 0 2 4 6 8 10 10 8 6 4 2 0 2 0 2 4 4 2 0 2 0 2 2 0 2 4 5.656854 6.324555 4.472136 2.828427 2 0 2 4 6 8 10 12 14 16 18 20 22 24 26 28 30 32 34 36 38 40 42 44 46 48 50 51.92302 53.85165 55.7853 57.72348 59.66574 61.61169 63.56099 65.51336 67.46851 69.42622 71.38628 73.34848 75.31268 77.27872 79.24645 81.21576 83.18654 85.15868 87.13208 89.10667 91.08238 93.05912 95.03683 97.01546 98.99495 100.9752 102.9563 104.9381 106.9205 104.9381 102.9563 100.9752 98.99495 97.01546 95.03683 93.05912 91.08238 89.10667 87.13208 85.15868 83.18654 81.21576 79.24645 77.27872 75.31268 73.34848 71.38628 69.42622 67.46851 65.51336 63.56099 61.61169 59.66574 57.72348 55.7853 53.85165 51.92302 50 48 46 44 42 40 38 36 34 32 30 28 26 24 22 20 18 16 14 12 10 8 6 4 2 0 2 4 6 8 10 12 12 10 8 6 4 2 0 0 2 2.828427 4.472136 6.324555 8.246211 10.19804 10 8 6 4 2 0 2 4 6 8 10 11.6619 10 8 6 4 2 0 2 4 6 8 10 12 14 16 18 20 22 24 26 28 30 32 34 36 38 40 42 44 46 48 50 52 54 56 58 60 62 64 66 68 70 72 74 76 78 80 82 84 86 88 90 92 94 96 98 100 101.9804 103.9423 105.9056 107.8703 109.8362 111.8034 113.7717 115.7411 117.7115 119.6829 121.6553 123.6285 125.6025 127.5774 129.5531 131.5295 133.5066 135.4843 137.4627 139.4417 141.4214 143.4015 145.3822 147.3635 149.3452 151.3275 153.3102 155.2933 157.2768 159.2608 161.2451 163.2299 165.215 167.2005 169.1863 171.1724 173.1589 175.1457 176.5559 174.5623 172.5688 170.5755 168.5823 166.5893 164.5965 162.6038 160.6113 158.619 156.6269 154.6351 152.6434 150.6519 148.6607 146.6697 144.679 142.6885 140.6983 138.7083 136.7187 134.7294 132.7403 130.7517 128.7634 126.7754 124.7878 122.8007 120.8139 118.8276 116.8418 114.8564 112.8716 110.8873 108.9036 106.9205 104.9381 102.9563 100.9752 98.99495 97.01546 95.03683 93.05912 91.08238 89.10667 87.13208 85.15868 83.18654 81.21576 79.24645 77.27872 75.31268 73.34848 71.38628 69.42622 67.46851 65.51336 63.56099 61.61169 59.66574 57.72348 55.7853 53.85165 51.92302 50 48 46 44 42 40 38 36 34 32 30 28 26 24 22 20 18 16 14 12 10 8 6 4 2 0 2 4 4 2 0 2 0 0 2 2.828427 2 0 0 2 4 6 8 10 12 14 16 18 20 22 24 26 28 30 32 34 36 38 40 42 44 46 48 50 52 54 56 58 60 62 64 66 68 70 72 74 76 78 80 82 84 86 88 90 92 94 96 98 100 101.9804 103.9423 105.9056 107.8703 109.8362 111.8034 113.7717 115.7411 117.7115 119.6829 121.6553 123.6285 125.6025 127.5774 129.5531 131.5295 133.5066 135.4843 137.4627 139.4417 141.4214 143.4015 145.3822 147.3635 149.3452 151.3275 153.3102 155.2933 157.2768 159.2608 161.2451 163.2299 165.215 167.2005 169.1863 171.1724 173.1589 175.1457 177.1327 179.1201 181.1077 183.0956 185.0838 187.0722 189.0608 191.0497 193.0388 195.0282 197.0178 199.0075 200.9975 202.9877 204.978 206.9686 208.9593 210.9502 212.9413 214.9325 216.924 218.9155 220.9072 222.8991 222.926 222.6118 222.3151 222.009 221.6393 221.2691 220.8438 220.4359 220.0455 219.6725 219.3171 218.9794 218.6595 218.3575 218.0734 217.7062 217.3476 216.9332 216.5179 216.1203 215.7406 215.3787 215.0349 214.7091 214.4015 214.1121 213.7756 213.4104 213.0634 212.7346 212.4241 212.132 211.8112 211.4427 211.0734 210.6466 210.238 209.8476 209.4755 209.122 208.787 208.4706 208.173 207.8846 207.509 207.1521 206.7365 206.3201 205.9223 205.5432 205.1828 204.8414 204.519 204.2156 203.9314 203.578 203.2142 202.83 202.4055 202 201.6135 201.2461 200.898 200.5692 200.2598 199.97 199.6497 199.2787 198.9271 198.4943 198.0808 197.6866 197.3119 196.9568 196.6215 196.3059 196.0102 195.7243 195.3458 194.9872 194.5867 194.1649 193.7627 193.3804 193.0181 192.6344 192.2082 191.802 191.4158 191.0497 190.683 190.2525 189.842 189.4518 189.082 188.7326 188.4038 188.0957 187.8084 187.4887 187.1149 186.7619 186.4296 186.1182 185.8279 185.5586 185.3105 185.0838 184.8783 184.6943 184.5318 184.3909 184.2715 184.1738 184.0978 184.0435 184.0109 184 184 184 184 184 
32 30 28 26 24 22 20 18 16 14 12 10 8 6 4 2 0 2 4 6 8 10 10 8 6 4 2 0 2 0 2 2.828427 4 2 0 2 0 0 2 0 2 2.828427 4 4.472136 5.656854 4 2 0 2 4 6 8 10 12 14 16 18 20 22 24 26 28 30 32 34 36 37.94733 39.84972 41.76123 43.68066 45.60702 47.53946 49.47727 51.41984 53.36666 55.31727 57.27129 59.22837 61.18823 63.15061 65.11528 67.08204 69.0507 71.02113 72.99315 74.96666 76.94154 78.91768 80.895 82.8734 84.85281 86.83318 88.81441 90.79648 92.7793 94.76286 96.74709 98.73196 100.7174 102.7035 104.69 106.6771 105.2236 103.2473 101.2719 99.29753 97.3242 95.35198 93.38094 91.41116 89.44272 87.47571 85.51023 83.54639 81.58431 79.62411 77.66595 75.70998 73.75636 71.80529 69.85699 67.91171 65.96969 64 62 60 58 56 54 52 50 48 46 44 42 40 38 36 34 32 30 28 26 24 22 20 18 16 14 12 10 8 6 4 2 0 2 4 6 8 10 12 12.16553 10.19804 8.246211 6.324555 4.472136 2.828427 2 0 0 2 4 6 8 10 10 8 6 4 2 0 2 4 5.656854 7.211102 8.944272 10.77033 10 8 6 4 2 0 2 4 6 8 10 12 14 16 18 20 22 24 26 28 30 32 34 36 38 40 42 44 46 48 50 52 54 56 58 60 62 64 66 68 70 72 74 76 78 80 82 83.95237 85.90693 87.86353 89.82204 91.78235 93.74433 95.70789 97.67292 99.63935 101.6071 103.5761 105.5462 107.5174 109.4897 111.463 113.4372 115.4123 117.3882 119.365 121.3425 123.3207 125.2996 127.2792 129.2594 131.2402 133.2216 135.2036 137.186 139.169 141.1524 143.1363 145.1206 147.1054 149.0906 151.0761 153.0621 155.0484 157.035 159.022 161.0093 162.9969 164.9848 166.9731 168.9615 170.9503 172.9393 174.9286 176.7258 174.7341 172.7426 170.7513 168.7602 166.7693 164.7786 162.7882 160.798 158.8081 156.8184 154.8289 152.8398 150.8509 148.8624 146.8741 144.8862 142.8986 140.9113 138.9244 136.9379 134.9518 132.9662 130.9809 128.9961 127.0118 125.028 123.0447 121.062 119.0798 117.0983 115.1173 113.1371 111.1575 109.1787 107.2007 105.2236 103.2473 101.2719 99.29753 97.3242 95.35198 93.38094 91.41116 89.44272 87.47571 85.51023 83.54639 81.58431 79.62411 77.66595 75.70998 73.75636 71.80529 69.85699 67.91171 65.96969 64 62 60 58 56 54 52 50 48 46 44 42 40 38 36 34 32 30 28 26 24 22 20 18 16 14 12 10 8 6 4 2 0 2 2.828427 4 2 0 2 0 0 0 2 2.828427 2 0 2 4 6 8 10 12 14 16 18 20 22 24 26 28 30 32 34 36 38 40 42 44 46 48 50 52 54 56 58 60 62 64 66 68 70 72 74 76 78 80 82 83.95237 85.90693 87.86353 89.82204 91.78235 93.74433 95.70789 97.67292 99.63935 101.6071 103.5761 105.5462 107.5174 109.4897 111.463 113.4372 115.4123 117.3882 119.365 121.3425 123.3207 125.2996 127.2792 129.2594 131.2402 133.2216 135.2036 137.186 139.169 141.1524 143.1363 145.1206 147.1054 149.0906 151.0761 153.0621 155.0484 157.035 159.022 161.0093 162.9969 164.9848 166.9731 168.9615 170.9503 172.9393 174.9286 176.9181 178.9078 180.8978 182.8879 184.8783 186.8689 188.8597 190.8507 192.8419 194.8333 196.8248 198.8165 200.8084 202.8004 204.7926 206.7849 208.7774 210.77 212.7628 214.7557 216.7487 218.7419 220.7351 221.2871 220.9525 220.6355 220.3361 220.0455 219.6725 219.3171 218.8881 218.4765 218.0826 217.7062 217.3476 217.0069 216.6841 216.3793 216.0926 215.7406 215.3787 214.9791 214.56 214.1588 213.7756 213.4104 213.0634 212.7346 212.4241 212.132 211.8112 211.4427 211.0924 210.7605 210.4471 210.1523 209.8476 209.4755 209.122 208.6912 208.2787 207.8846 207.509 207.1521 206.8139 206.4946 206.1941 205.9126 205.5432 205.1828 204.7828 204.3624 203.9608 203.578 203.2142 202.8694 202.5438 202.2375 201.9505 201.6135 201.2461 200.8781 200.4495 200.04 199.6497 199.2787 198.9271 198.5951 198.2826 197.9899 197.6866 197.3119 196.9568 196.5401 196.1224 195.7243 195.3458 194.9872 194.6484 194.3296 194.0309 193.7524 193.3804 193.0181 192.6344 192.2082 191.802 191.4158 191.0497 190.683 190.2525 189.842 189.4518 189.082 188.7326 188.2976 187.8829 187.4887 187.1149 186.7619 186.4296 186.1182 185.8279 185.5263 185.1486 184.7918 184.456 184.1413 183.8478 183.5756 183.3248 183.0956 182.8879 182.702 182.5377 182.3952 182.2745 182.1757 182.0989 182.0439 182.011 182 182 182 182 182 
32 30 28 26 24 22 20 18 16 14 12 10 8 6 4 2 0 2 4 6 8 10 10 8 6 4 2 0 2 0 0 2 4 2 0 2 2 0 2 0 0 2 2 2.828427 4.472136 4 2 0 2 4 6 8 10 12 14 16 18 20 22 24 26 27.85678 29.73214 31.62278 33.52611 35.44009 37.36308 39.29377 41.23106 43.17406 45.12206 47.07441 49.0306 50.9902 52.95281 54.91812 56.88585 58.85575 60.82763 62.80127 64.77654 66.75328 68.73136 70.71068 72.69112 74.67262 76.65508 78.63841 80.62257 82.60751 84.59315 86.57944 88.56636 90.55385 92.54189 94.53042 96.51942 98.50888 100.4988 102.489 104.4797 106.4706 105.5462 103.5761 101.6071 99.63935 97.67292 95.70789 93.74433 91.78235 89.82204 87.86353 85.90693 83.95237 82 80 78 76 74 72 70 68 66 64 62 60 58 56 54 52 50 48 46 44 42 40 38 36 34 32 30 28 26 24 22 20 18 16 14 12 10 8 6 4 2 0 2 4 6 8 10 12 12.64911 10.77033 8.944272 7.211102 5.656854 4 2 0 0 2 4 5.656854 7.211102 8.944272 10 8 6 4 2 0 2 2.828427 4.472136 6.324555 8.246211 10.19804 10 8 6 4 2 0 2 4 6 8 10 12 14 16 18 20 22 24 26 28 30 32 34 36 38 40 42 44 46 48 50 52 54 56 58 60 62 64 65.96969 67.91171 69.85699 71.80529 73.75636 75.70998 77.66595 79.62411 81.58431 83.54639 85.51023 87.47571 89.44272 91.41116 93.38094 95.35198 97.3242 99.29753 101.2719 103.2473 105.2236 107.2007 109.1787 111.1575 113.1371 115.1173 117.0983 119.0798 121.062 123.0447 125.028 127.0118 128.9961 130.9809 132.9662 134.9518 136.9379 138.9244 140.9113 142.8986 144.8862 146.8741 148.8624 150.8509 152.8398 154.8289 156.8184 158.8081 160.798 162.7882 164.7786 166.7693 168.7602 170.7513 172.7426 174.7341 176.7258 174.9286 172.9393 170.9503 168.9615 166.9731 164.9848 162.9969 161.0093 159.022 157.035 155.0484 153.0621 151.0761 149.0906 147.1054 145.1206 143.1363 141.1524 139.169 137.186 135.2036 133.2216 131.2402 129.2594 127.2792 125.2996 123.3207 121.3425 119.365 117.3882 115.4123 113.4372 111.463 109.4897 107.5174 105.5462 103.5761 101.6071 99.63935 97.67292 95.70789 93.74433 91.78235 89.82204 87.86353 85.90693 83.95237 82 80 78 76 74 72 70 68 66 64 62 60 58 56 54 52 50 48 46 44 42 40 38 36 34 32 30 28 26 24 22 20 18 16 14 12 10 8 6 4 2 0 0 2 4 2 0 2 0 2 0 2 4 2 0 2 4 6 8 10 12 14 16 18 20 22 24 26 28 30 32 34 36 38 40 42 44 46 48 50 52 54 56 58 60 62 64 65.96969 67.91171 69.85699 71.80529 73.75636 75.70998 77.66595 79.62411 81.58431 83.54639 85.51023 87.47571 89.44272 91.41116 93.38094 95.35198 97.3242 99.29753 101.2719 103.2473 105.2236 107.2007 109.1787 111.1575 113.1371 115.1173 117.0983 119.0798 121.062 123.0447 125.028 127.0118 128.9961 130.9809 132.9662 134.9518 136.9379 138.9244 140.9113 142.8986 144.8862 146.8741 148.8624 150.8509 152.8398 154.8289 156.8184 158.8081 160.798 162.7882 164.7786 166.7693 168.7602 170.7513 172.7426 174.7341 176.7258 178.7177 180.7097 182.702 184.6943 186.6869 188.6796 190.6725 192.6655 194.6587 196.652 198.6454 200.639 202.6327 204.6265 206.6204 208.6145 210.6086 212.6029 214.5973 216.5918 218.5864 219.6725 219.3171 218.9794 218.6595 218.3575 218.0734 217.7062 217.3476 216.9332 216.5179 216.1203 215.7406 215.3787 215.0349 214.7091 214.4015 214.1121 213.7756 213.4104 213.0258 212.6029 212.198 211.8112 211.4427 211.0924 210.7605 210.4471 210.1523 209.8476 209.4755 209.122 208.787 208.4706 208.173 207.8846 207.509 207.1521 206.7365 206.3201 205.9223 205.5432 205.1828 204.8414 204.519 204.2156 203.9314 203.578 203.2142 202.83 202.4055 202 201.6135 201.2461 200.898 200.5692 200.2598 199.97 199.6497 199.2787 198.9271 198.4943 198.0808 197.6866 197.3119 196.9568 196.6215 196.3059 196.0102 195.7243 195.3458 194.9872 194.5867 194.1649 193.7627 193.3804 193.0181 192.6759 192.3538 192.0521 191.7707 191.4158 191.0497 190.683 190.2525 189.842 189.4518 189.082 188.7326 188.2976 187.8829 187.4887 187.1149 186.7619 186.3438 185.9247 185.5263 185.1486 184.7918 184.456 184.1413 183.8478 183.5647 183.183 182.8223 182.4829 182.1648 181.8681 181.593 181.3395 181.1077 180.8978 180.7097 180.5436 180.3996 180.2776 180.1777 180.1 180.0444 180.0111 180 180 180 180 180 
32 30 28 26 24 22 20 18 16 14 12 10 8 6 4 2 0 2 4 6 8 10 10 8 6 4 2 0 2 2 0 2 2.828427 2 0 2 2 0 0 0 0 0 0 2 4 4 2 0 2 4 6 8 10 12 14 16 17.88854 19.69772 21.54066 23.4094 25.29822 27.20294 29.12044 31.04835 32.98484 34.9285 36.87818 38.83298 40.79216 42.75512 44.72136 46.69047 48.6621 50.63596 52.61179 54.58937 56.56854 58.54913 60.53098 62.514 64.49806 66.48308 68.46897 70.45566 72.44308 74.43118 76.41989 78.40918 80.399 82.38932 84.38009 86.37129 88.36288 90.35486 92.34717 94.33981 96.33276 98.32599 100.3195 102.3132 104.3072 106.3015 105.9056 103.9423 101.9804 100 98 96 94 92 90 88 86 84 82 80 78 76 74 72 70 68 66 64 62 60 58 56 54 52 50 48 46 44 42 40 38 36 34 32 30 28 26 24 22 20 18 16 14 12 10 8 6 4 2 0 2 4 6 8 10 11.6619 13.41641 11.6619 10 8 6 4 2 0 0 2 2.828427 4.472136 6.324555 8.246211 10 8 6 4 2 0 0 2 4 6 8 10 10 8 6 4 2 0 2 4 6 8 10 12 14 16 18 20 22 24 26 28 30 32 34 36 38 40 42 44 46 48 50 51.92302 53.85165 55.7853 57.72348 59.66574 61.61169 63.56099 65.51336 67.46851 69.42622 71.38628 73.34848 75.31268 77.27872 79.24645 81.21576 83.18654 85.15868 87.13208 89.10667 91.08238 93.05912 95.03683 97.01546 98.99495 100.9752 102.9563 104.9381 106.9205 108.9036 110.8873 112.8716 114.8564 116.8418 118.8276 120.8139 122.8007 124.7878 126.7754 128.7634 130.7517 132.7403 134.7294 136.7187 138.7083 140.6983 142.6885 144.679 146.6697 148.6607 150.6519 152.6434 154.6351 156.6269 158.619 160.6113 162.6038 164.5965 166.5893 168.5823 170.5755 172.5688 174.5623 176.5559 175.1457 173.1589 171.1724 169.1863 167.2005 165.215 163.2299 161.2451 159.2608 157.2768 155.2933 153.3102 151.3275 149.3452 147.3635 145.3822 143.4015 141.4214 139.4417 137.4627 135.4843 133.5066 131.5295 129.5531 127.5774 125.6025 123.6285 121.6553 119.6829 117.7115 115.7411 113.7717 111.8034 109.8362 107.8703 105.9056 103.9423 101.9804 100.02 98.02041 96.02083 94.02127 92.02174 90.02222 88.02273 86.02325 84.0238 82.02438 80.02499 78.02563 76.02631 74.02702 72.02777 70.02856 68.0294 66.0303 64.03124 62.03225 60.03333 58.03447 56.0357 54.03703 52.03845 50.03999 48.04165 46.04346 44.04543 42.04759 40.04997 38.0526 36.05551 34.05877 32.06244 30.06659 28.07134 26.07681 24.08319 22.09072 20.09975 18.11077 16.12452 14.14214 12.16553 10.19804 8.246211 6.324555 4.472136 2.828427 2 0 2 4 2 0 0 0 2 0 2 4 2 0 2 4 6 8 10 12 14 16 18 20 22 24 26 28 30 32 34 36 38 40 42 44 46 48 50 51.92302 53.85165 55.7853 57.72348 59.66574 61.61169 63.56099 65.51336 67.46851 69.42622 71.38628 73.34848 75.31268 77.27872 79.24645 81.21576 83.18654 85.15868 87.13208 89.10667 91.08238 93.05912 95.03683 97.01546 98.99495 100.9752 102.9563 104.9381 106.9205 108.9036 110.8873 112.8716 114.8564 116.8418 118.8276 120.8139 122.8007 124.7878 126.7754 128.7634 130.7517 132.7403 134.7294 136.7187 138.7083 140.6983 142.6885 144.679 146.6697 148.6607 150.6519 152.6434 154.6351 156.6269 158.619 160.6113 162.6038 164.5965 166.5893 168.5823 170.5755 172.5688 174.5623 176.5559 178.5497 180.5436 182.5377 184.5318 186.5261 188.5206 190.5151 192.5097 194.5045 196.4994 198.4943 200.4894 202.4846 204.4798 206.4752 208.4706 210.4471 212.4241 214.4015 216.3793 218.0734 217.7062 217.3476 217.0069 216.6841 216.3793 216.0926 215.7406 215.3787 214.9791 214.56 214.1588 213.7756 213.4104 213.0634 212.7346 212.4241 212.132 211.8112 211.4427 211.0734 210.6466 210.238 209.8476 209.4755 209.122 208.787 208.4706 208.173 207.8846 207.509 207.1521 206.8139 206.4946 206.1941 205.9126 205.5432 205.1828 204.7828 204.3624 203.9608 203.578 203.2142 202.8694 202.5438 202.2375 201.9505 201.6135 201.2461 200.8781 200.4495 200.04 199.6497 199.2787 198.9271 198.5951 198.2826 197.9899 197.6866 197.3119 196.9568 196.5401 196.1224 195.7243 195.3458 194.9872 194.6484 194.3296 194.0309 193.7524 193.3804 193.0181 192.6344 192.2082 191.802 191.4158 191.0497 190.704 190.3786 190.0737 189.7894 189.4518 189.082 188.7326 188.2976 187.8829 187.4887 187.1149 186.7619 186.3438 185.9247 185.5263 185.1486 184.7918 184.3909 183.9674 183.5647 183.183 182.8223 182.4829 182.1648 181.8681 181.593 181.2181 180.8535 180.5104 180.1888 179.8889 179.6107 179.3544 179.1201 178.9078 178.7177 178.5497 178.404 178.2807 178.1797 178.1011 178.0449 178.0112 178 178 178 178 178 
32 30 28 26 24 22 20 18 16 14 12 10 8 6 4 2 0 2 4 6 8 10 10 8 6 4 2 0 2 2 0 2 2 0 0 0 0 0 0 2 0 2 0 2 2.828427 4 2 0 2 4 6 8 10 11.6619 13.41641 15.23155 17.08801 18.97367 20.88061 22.80351 24.73863 26.68333 28.63564 30.59412 32.55764 34.52535 36.49657 38.47077 40.4475 42.42641 44.40721 46.38965 48.37355 50.35872 52.34501 54.33231 56.32051 58.30952 60.29926 62.28965 64.28063 66.27216 68.26419 70.25668 72.24957 74.24284 76.23647 78.23043 80.22469 82.21922 84.21401 86.20905 88.20431 90.19978 92.19544 94.19129 96.18732 98.1835 100.1798 102.1763 104.1729 106.1697 106 104 102 100 98 96 94 92 90 88 86 84 82 80 78 76 74 72 70 68 66 64 62 60 58 56 54 52 50 48 46 44 42 40 38 36 34 32 30 28 26 24 22 20 18 16 14 12 10 8 6 4 2 0 2 4 5.656854 7.211102 8.944272 10.77033 12.64911 12 10 8 6 4 2 0 0 0 2 4 5.656854 7.211102 8.944272 8.246211 6.324555 4.472136 2.828427 2 0 2 4 6 8 10 10 8 6 4 2 0 2 4 6 8 10 12 14 16 18 20 22 24 26 28 30 32 34 36 37.94733 39.84972 41.76123 43.68066 45.60702 47.53946 49.47727 51.41984 53.36666 55.31727 57.27129 59.22837 61.18823 63.15061 65.11528 67.08204 69.0507 71.02113 72.99315 74.96666 76.94154 78.91768 80.895 82.8734 84.85281 86.83318 88.81441 90.79648 92.7793 94.76286 96.74709 98.73196 100.7174 102.7035 104.69 106.6771 108.6646 110.6526 112.641 114.6298 116.619 118.6086 120.5985 122.5887 124.5793 126.5701 128.5613 130.5527 132.5443 134.5362 136.5284 138.5208 140.5134 142.5061 144.4991 146.4923 148.4857 150.4792 152.4729 154.4668 156.4609 158.455 160.4494 162.4438 164.4384 166.4332 168.428 170.423 172.4181 174.4133 176.4086 175.3853 173.4013 171.4176 169.4344 167.4515 165.469 163.487 161.5054 159.5243 157.5436 155.5635 153.5838 151.6048 149.6262 147.6482 145.6709 143.6941 141.718 139.7426 137.7679 135.794 133.8208 131.8484 129.8769 127.9062 125.9365 123.9677 122 120.0333 118.0678 116.0689 114.0702 112.0714 110.0727 108.0741 106.0754 104.0769 102.0784 100.08 98.0816 96.0833 94.08507 92.08691 90.08884 88.09086 86.09297 84.09518 82.0975 80.09994 78.10249 76.10519 74.10803 72.11102 70.11419 68.11755 66.1211 64.12488 62.1289 60.13319 58.13777 56.14267 54.14795 52.15362 50.15974 48.16638 46.17358 44.18144 42.19004 40.1995 38.20995 36.22154 34.23449 32.24903 30.26549 28.28427 26.30589 24.33105 22.36068 20.39608 18.43909 16.49242 14.56022 12.64911 10.77033 8.944272 7.211102 5.656854 4 2 0 2 4 2.828427 2 0 0 0 0 2 4 2 0 2 4 6 8 10 12 14 16 18 20 22 24 26 28 30 32 34 36 37.94733 39.84972 41.76123 43.68066 45.60702 47.53946 49.47727 51.41984 53.36666 55.31727 57.27129 59.22837 61.18823 63.15061 65.11528 67.08204 69.0507 71.02113 72.99315 74.96666 76.94154 78.91768 80.895 82.8734 84.85281 86.83318 88.81441 90.79648 92.7793 94.76286 96.74709 98.73196 100.7174 102.7035 104.69 106.6771 108.6646 110.6526 112.641 114.6298 116.619 118.6086 120.5985 122.5887 124.5793 126.5701 128.5613 130.5527 132.5443 134.5362 136.5284 138.5208 140.5134 142.5061 144.4991 146.4923 148.4857 150.4792 152.4729 154.4668 156.4609 158.455 160.4494 162.4438 164.4384 166.4332 168.428 170.423 172.4181 174.4133 176.4086 178.404 180.3996 182.3952 184.3909 186.3867 188.3826 190.3786 192.3538 194.3296 196.3059 198.2826 200.2598 202.2375 204.2156 206.1941 208.173 210.1523 212.132 214.1121 216.0926 216.0926 215.7406 215.3787 215.0349 214.7091 214.4015 214.1121 213.7756 213.4104 213.0258 212.6029 212.198 211.8112 211.4427 211.0924 210.7605 210.4471 210.1523 209.8476 209.4755 209.122 208.6912 208.2787 207.8846 207.509 207.1521 206.8139 206.4946 206.1941 205.9126 205.5432 205.1828 204.8414 204.519 204.2156 203.9314 203.578 203.2142 202.83 202.4055 202 201.6135 201.2461 200.898 200.5692 200.2598 199.97 199.6497 199.2787 198.9271 198.4943 198.0808 197.6866 197.3119 196.9568 196.6215 196.3059 196.0102 195.7243 195.3458 194.9872 194.5867 194.1649 193.7627 193.3804 193.0181 192.6759 192.3538 192.0521 191.7707 191.4158 191.0497 190.683 190.2525 189.842 189.4518 189.082 188.7326 188.4038 188.0957 187.8084 187.4887 187.1149 186.7619 186.3438 185.9247 185.5263 185.1486 184.7918 184.3909 183.9674 183.5647 183.183 182.8223 182.439 182.011 181.604 181.2181 180.8535 180.5104 180.1888 179.8889 179.6107 179.254 178.8854 178.5385 178.2133 177.9101 177.6288 177.3697 177.1327 176.9181 176.7258 176.5559 176.4086 176.2839 176.1817 176.1022 176.0455 176.0114 176 176 176 176 176 
32 30 28 26 24 22 20 18 16 14 12 10 8 6 4 2 0 2 4 5.656854 7.211102 8.944272 10 8 6 4 2 0 2 2 0 0 2 0 0 0 0 0 0 0 0 0 0 0 2 4 2 0 2 4 5.656854 7.211102 8.944272 10.77033 12.64911 14.56022 16.49242 18.43909 20.39608 22.36068 24.33105 26.30589 28.28427 30.26549 32.24903 34.23449 36.22154 38.20995 40.1995 42.19004 44.18144 46.17358 48.16638 50.15974 52.15362 54.14795 56.14267 58.13777 60.13319 62.1289 64.12488 66.1211 68.11755 70.11419 72.11102 74.10803 76.10519 78.10249 80.09994 82.0975 84.09518 86.09297 88.09086 90.08884 92.08691 94.08507 96.0833 98.0816 100.08 102.0784 104.0769 106.0754 106 104 102 100 98 96 94 92 90 88 86 84 82 80 78 76 74 72 70 68 66 64 62 60 58 56 54 52 50 48 46 44 42 40 38 36 34 32 30 28 26 24 22 20 18 16 14 12 10 8 6 4 2 0 2 2.828427 4.472136 6.324555 8.246211 10.19804 12.16553 12.16553 10.19804 8.246211 6.324555 4.472136 2.828427 2 0 0 2 2.828427 4.472136 6.324555 8.246211 8.944272 7.211102 5.656854 4 2 0 2 4 6 8 10 10 8 6 4 2 0 2 4 6 8 10 12 14 16 18 20 22 24 26 27.85678 29.73214 31.62278 33.52611 35.44009 37.36308 39.29377 41.23106 43.17406 45.12206 47.07441 49.0306 50.9902 52.95281 54.91812 56.88585 58.85575 60.82763 62.80127 64.77654 66.75328 68.73136 70.71068 72.69112 74.67262 76.65508 78.63841 80.62257 82.60751 84.59315 86.57944 88.56636 90.55385 92.54189 94.53042 96.51942 98.50888 100.4988 102.489 104.4797 106.4706 108.462 110.4536 112.4455 114.4378 116.4302 118.423 120.4159 122.4091 124.4026 126.3962 128.39 130.384 132.3783 134.3726 136.3672 138.3618 140.3567 142.3517 144.3468 146.3421 148.3374 150.333 152.3286 154.3243 156.3202 158.3161 160.3122 162.3083 164.3046 166.3009 168.2974 170.2939 172.2905 174.2871 176.2839 175.6474 173.6664 171.6858 169.7056 167.726 165.7468 163.7681 161.79 159.8124 157.8354 155.8589 153.8831 151.9079 149.9333 147.9595 145.9863 144.0139 142.0423 140.0714 138.1014 136.1323 134.1343 132.1363 130.1384 128.1405 126.1428 124.1451 122.1475 120.1499 118.1524 116.1551 114.1578 112.1606 110.1635 108.1665 106.1697 104.1729 102.1763 100.1798 98.1835 96.18732 94.19129 92.19544 90.19978 88.20431 86.20905 84.21401 82.21922 80.22469 78.23043 76.23647 74.24284 72.24957 70.25668 68.26419 66.27216 64.28063 62.28965 60.29926 58.30952 56.32051 54.33231 52.34501 50.35872 48.37355 46.38965 44.40721 42.42641 40.4475 38.47077 36.49657 34.52535 32.55764 30.59412 28.63564 26.68333 24.73863 22.80351 20.88061 18.97367 17.08801 15.23155 13.41641 11.6619 10 8 6 4 2 0 2 4 4 2 0 2 0 0 2 4 2 0 2 4 6 8 10 12 14 16 18 20 22 24 26 27.85678 29.73214 31.62278 33.52611 35.44009 37.36308 39.29377 41.23106 43.17406 45.12206 47.07441 49.0306 50.9902 52.95281 54.91812 56.88585 58.85575 60.82763 62.80127 64.77654 66.75328 68.73136 70.71068 72.69112 74.67262 76.65508 78.63841 80.62257 82.60751 84.59315 86.57944 88.56636 90.55385 92.54189 94.53042 96.51942 98.50888 100.4988 102.489 104.4797 106.4706 108.462 110.4536 112.4455 114.4378 116.4302 118.423 120.4159 122.4091 124.4026 126.3962 128.39 130.384 132.3783 134.3726 136.3672 138.3618 140.3567 142.3517 144.3468 146.3421 148.3374 150.333 152.3286 154.3243 156.3202 158.3161 160.3122 162.3083 164.3046 166.3009 168.2974 170.2939 172.2905 174.2642 176.2385 178.2133 180.1888 182.1648 184.1413 186.1182 188.0957 190.0737 192.0521 194.0309 196.0102 197.9899 199.97 201.9505 203.9314 205.9126 207.8942 209.8762 211.8584 213.8411 214.4015 214.1121 213.7756 213.4104 213.0634 212.7346 212.4241 212.132 211.8112 211.4427 211.0734 210.6466 210.238 209.8476 209.4755 209.122 208.787 208.4706 208.173 207.8846 207.509 207.1521 206.7365 206.3201 205.9223 205.5432 205.1828 204.8414 204.519 204.2156 203.9314 203.578 203.2142 202.8694 202.5438 202.2375 201.9505 201.6135 201.2461 200.8781 200.4495 200.04 199.6497 199.2787 198.9271 198.5951 198.2826 197.9899 197.6866 197.3119 196.9568 196.5401 196.1224 195.7243 195.3458 194.9872 194.6484 194.3296 194.0309 193.7524 193.3804 193.0181 192.6344 192.2082 191.802 191.4158 191.0497 190.704 190.3786 190.0737 189.7894 189.4518 189.082 188.7326 188.2976 187.8829 187.4887 187.1149 186.7619 186.4296 186.1182 185.8279 185.5263 185.1486 184.7918 184.3909 183.9674 183.5647 183.183 182.8223 182.439 182.011 181.604 181.2181 180.8535 180.4882 180.0555 179.6441 179.254 178.8854 178.5385 178.2133 177.9101 177.6288 177.2907 176.9181 176.5673 176.2385 175.9318 175.6474 175.3853 175.1457 174.9286 174.7341 174.5623 174.4133 174.2871 174.1838 174.1034 174.046 174.0115 174 174 174 174 174 
32 30 28 26 24 22 20 18 16 14 12 10 8 6 4 2 0 2 2.828427 4.472136 6.324555 8.246211 10 8 6 4 2 0 0 2 2 0 0 0 0 0 0 0 2 2 0 2 2 0 2 4 2 0 2 2.828427 4.472136 6.324555 8.246211 10.19804 12.16553 14.14214 16.12452 18.11077 20.09975 22.09072 24.08319 26.07681 28.07134 30.06659 32.06244 34.05877 36.05551 38.0526 40.04997 42.04759 44.04543 46.04346 48.04165 50.03999 52.03845 54.03703 56.0357 58.03447 60.03333 62.03225 64.03124 66.0303 68.0294 70.02856 72.02777 74.02702 76.02631 78.02563 80.02499 82.02438 84.0238 86.02325 88.02273 90.02222 92.02174 94.02127 96.02083 98.02041 100.02 102.0196 104.0192 106.0189 106 104 102 100 98 96 94 92 90 88 86 84 82 80 78 76 74 72 70 68 66 64 62 60 58 56 54 52 50 48 46 44 42 40 38 36 34 32 30 28 26 24 22 20 18 16 14 12 10 8 6 4 2 0 0 2 4 6 8 10 12 12.64911 10.77033 8.944272 7.211102 5.656854 4 2 0 0 0 2 4 5.656854 7.211102 8.485281 8 6 4 2 0 2 4 6 8 10 10 8 6 4 2 0 2 4 6 8 10 12 14 16 17.88854 19.69772 21.54066 23.4094 25.29822 27.20294 29.12044 31.04835 32.98484 34.9285 36.87818 38.83298 40.79216 42.75512 44.72136 46.69047 48.6621 50.63596 52.61179 54.58937 56.56854 58.54913 60.53098 62.514 64.49806 66.48308 68.46897 70.45566 72.44308 74.43118 76.41989 78.40918 80.399 82.38932 84.38009 86.37129 88.36288 90.35486 92.34717 94.33981 96.33276 98.32599 100.3195 102.3132 104.3072 106.3015 108.2959 110.2905 112.2853 114.2804 116.2755 118.2709 120.2664 122.262 124.2578 126.2537 128.2498 130.2459 132.2422 134.2386 136.2351 138.2317 140.2284 142.2252 144.222 146.219 148.2161 150.2132 152.2104 154.2077 156.205 158.2024 160.1999 162.1974 164.195 166.1927 168.1904 170.1881 172.1859 174.1838 176.1817 175.9318 173.954 171.9767 170 168.0238 166.0482 164.0732 162.0987 160.125 158.1518 156.1794 154.2077 152.2104 150.2132 148.2161 146.219 144.222 142.2252 140.2284 138.2317 136.2351 134.2386 132.2422 130.2459 128.2498 126.2537 124.2578 122.262 120.2664 118.2709 116.2755 114.2804 112.2853 110.2905 108.2959 106.3015 104.3072 102.3132 100.3195 98.32599 96.33276 94.33981 92.34717 90.35486 88.36288 86.37129 84.38009 82.38932 80.399 78.40918 76.41989 74.43118 72.44308 70.45566 68.46897 66.48308 64.49806 62.514 60.53098 58.54913 56.56854 54.58937 52.61179 50.63596 48.6621 46.69047 44.72136 42.75512 40.79216 38.83298 36.87818 34.9285 32.98484 31.04835 29.12044 27.20294 25.29822 23.4094 21.54066 19.69772 17.88854 16 14 12 10 8 6 4 2 0 2 4 4 2 0 2 0 0 2 4 2 0 2 4 6 8 10 12 14 16 17.88854 19.69772 21.54066 23.4094 25.29822 27.20294 29.12044 31.04835 32.98484 34.9285 36.87818 38.83298 40.79216 42.75512 44.72136 46.69047 48.6621 50.63596 52.61179 54.58937 56.56854 58.54913 60.53098 62.514 64.49806 66.48308 68.46897 70.45566 72.44308 74.43118 76.41989 78.40918 80.399 82.38932 84.38009 86.37129 88.36288 90.35486 92.34717 94.33981 96.33276 98.32599 100.3195 102.3132 104.3072 106.3015 108.2959 110.2905 112.2853 114.2804 116.2755 118.2709 120.2664 122.262 124.2578 126.2537 128.2498 130.2459 132.2422 134.2386 136.2351 138.2317 140.2284 142.2252 144.222 146.219 148.2161 150.2132 152.2104 154.2077 156.1794 158.1518 160.125 162.0987 164.0732 166.0482 168.0238 170 171.9767 173.954 175.9318 177.9101 179.8889 181.8681 183.8478 185.8279 187.8084 189.7894 191.7707 193.7524 195.7345 197.717 199.6998 201.6829 203.6664 205.6502 207.6343 209.6187 211.6034 212.7346 212.4241 212.132 211.8112 211.4427 211.0924 210.7605 210.4471 210.1523 209.8476 209.4755 209.122 208.6912 208.2787 207.8846 207.509 207.1521 206.8139 206.4946 206.1941 205.9126 205.5432 205.1828 204.7828 204.3624 203.9608 203.578 203.2142 202.8694 202.5438 202.2375 201.9505 201.6135 201.2461 200.898 200.5692 200.2598 199.97 199.6497 199.2787 198.9271 198.4943 198.0808 197.6866 197.3119 196.9568 196.6215 196.3059 196.0102 195.7243 195.3458 194.9872 194.5867 194.1649 193.7627 193.3804 193.0181 192.6759 192.3538 192.0521 191.7707 191.4158 191.0497 190.683 190.2525 189.842 189.4518 189.082 188.7326 188.4038 188.0957 187.8084 187.4887 187.1149 186.7619 186.3438 185.9247 185.5263 185.1486 184.7918 184.456 184.1413 183.8478 183.5647 183.183 182.8223 182.439 182.011 181.604 181.2181 180.8535 180.4882 180.0555 179.6441 179.254 178.8854 178.5385 178.1011 177.6851 177.2907 176.9181 176.5673 176.2385 175.9318 175.6474 175.3283 174.9514 174.5967 174.2642 173.954 173.6664 173.4013 173.1589 172.9393 172.7426 172.5688 172.4181 172.2905 172.1859 172.1046 172.0465 172.0116 172 172 172 172 172 
32 30 28 26 24 22 20 18 16 14 12 10 8 6 4 2 0 0 2 4 6 8 10 8.246211 6.324555 4.472136 2.828427 2 0 2 2.828427 2 0 2 2 0 2 0 0 2 0 2 2 0 2 4 2 0 0 2 4 6 8 10 12 14 16 18 20 22 24 26 28 30 32 34 36 38 40 42 44 46 48 50 52 54 56 58 60 62 64 66 68 70 72 74 76 78 80 82 84 86 88 90 92 94 96 98 100 102 104 106 106.0189 104.0192 102.0196 100.02 98.02041 96.02083 94.02127 92.02174 90.02222 88.02273 86.02325 84.0238 82.02438 80.02499 78.02563 76.02631 74.02702 72.02777 70.02856 68.0294 66.0303 64.03124 62.03225 60.03333 58.03447 56.0357 54.03703 52.03845 50.03999 48.04165 46.04346 44.04543 42.04759 40.04997 38.0526 36.05551 34.05877 32.06244 30.06659 28.07134 26.07681 24.08319 22.09072 20.09975 18.11077 16.12452 14.14214 12.16553 10.19804 8.246211 6.324555 4.472136 2.828427 2 0 2 4 6 8 10 12 13.41641 11.6619 10 8.246211 6.324555 4.472136 2.828427 2 0 0 2 2.828427 4.472136 5.656854 7.211102 8 6 4 2 0 2 4 6 8 8.944272 10 8 6 4 2 0 2 4 6 8 10 11.6619 13.41641 15.23155 17.08801 18.97367 20.88061 22.80351 24.73863 26.68333 28.63564 30.59412 32.55764 34.52535 36.49657 38.47077 40.4475 42.42641 44.40721 46.38965 48.37355 50.35872 52.34501 54.33231 56.32051 58.30952 60.29926 62.28965 64.28063 66.27216 68.26419 70.25668 72.24957 74.24284 76.23647 78.23043 80.22469 82.21922 84.21401 86.20905 88.20431 90.19978 92.19544 94.19129 96.18732 98.1835 100.1798 102.1763 104.1729 106.1697 108.1665 110.1635 112.1606 114.1578 116.1551 118.1524 120.1499 122.1475 124.1451 126.1428 128.1405 130.1384 132.1363 134.1343 136.1323 138.1304 140.1285 142.1267 144.1249 146.1232 148.1216 150.1199 152.1184 154.1168 156.1153 158.1139 160.1125 162.1111 164.1097 166.1084 168.1071 170.1059 172.1046 174.1034 176.1022 176.2385 174.2642 172.2905 170.2939 168.2974 166.3009 164.3046 162.3083 160.3122 158.3161 156.3202 154.3243 152.3286 150.333 148.3374 146.3421 144.3468 142.3517 140.3567 138.3618 136.3672 134.3726 132.3783 130.384 128.39 126.3962 124.4026 122.4091 120.4159 118.423 116.4302 114.4378 112.4455 110.4536 108.462 106.4706 104.4797 102.489 100.4988 98.50888 96.51942 94.53042 92.54189 90.55385 88.56636 86.57944 84.59315 82.60751 80.62257 78.63841 76.65508 74.67262 72.69112 70.71068 68.73136 66.75328 64.77654 62.80127 60.82763 58.85575 56.88585 54.91812 52.95281 50.9902 49.0306 47.07441 45.12206 43.17406 41.23106 39.29377 37.36308 35.44009 33.52611 31.62278 29.73214 27.85678 26 24 22 20 18 16 14 12 10 8 6 4 2 0 2 4 4 2 0 2 0 0 2 4 2 0 2 4 6 8 10 11.6619 13.41641 15.23155 17.08801 18.97367 20.88061 22.80351 24.73863 26.68333 28.63564 30.59412 32.55764 34.52535 36.49657 38.47077 40.4475 42.42641 44.40721 46.38965 48.37355 50.35872 52.34501 54.33231 56.32051 58.30952 60.29926 62.28965 64.28063 66.27216 68.26419 70.25668 72.24957 74.24284 76.23647 78.23043 80.22469 82.21922 84.21401 86.20905 88.20431 90.19978 92.19544 94.19129 96.18732 98.1835 100.1798 102.1763 104.1729 106.1697 108.1665 110.1635 112.1606 114.1578 116.1551 118.1524 120.1499 122.1475 124.1451 126.1428 128.1405 130.1384 132.1363 134.1343 136.1323 138.1014 140.0714 142.0423 144.0139 145.9863 147.9595 149.9333 151.9079 153.8831 155.8589 157.8354 159.8124 161.79 163.7681 165.7468 167.726 169.7056 171.6858 173.6664 175.6474 177.6288 179.6107 181.593 183.5756 185.5586 187.542 189.5257 191.5098 193.4942 195.4789 197.4639 199.4492 201.4349 203.4207 205.4069 207.3933 209.38 211.0924 210.7605 210.4471 210.1523 209.8476 209.4755 209.122 208.787 208.4706 208.173 207.8846 207.509 207.1521 206.7365 206.3201 205.9223 205.5432 205.1828 204.8414 204.519 204.2156 203.9314 203.578 203.2142 202.83 202.4055 202 201.6135 201.2461 200.898 200.5692 200.2598 199.97 199.6497 199.2787 198.9271 198.5951 198.2826 197.9899 197.6866 197.3119 196.9568 196.5401 196.1224 195.7243 195.3458 194.9872 194.6484 194.3296 194.0309 193.7524 193.3804 193.0181 192.6344 192.2082 191.802 191.4158 191.0497 190.704 190.3786 190.0737 189.7894 189.4518 189.082 188.7326 188.2976 187.8829 187.4887 187.1149 186.7619 186.4296 186.1182 185.8279 185.5263 185.1486 184.7918 184.3909 183.9674 183.5647 183.183 182.8223 182.4829 182.1648 181.8681 181.593 181.2181 180.8535 180.4882 180.0555 179.6441 179.254 178.8854 178.5385 178.1011 177.6851 177.2907 176.9181 176.5673 176.1477 175.7271 175.3283 174.9514 174.5967 174.2642 173.954 173.6664 173.3667 172.9855 172.6268 172.2905 171.9767 171.6858 171.4176 171.1724 170.9503 170.7513 170.5755 170.423 170.2939 170.1881 170.1059 170.0471 170.0118 170 170 170 170 170 
32.06244 30.06659 28.07134 26.07681 24.08319 22.09072 20.09975 18.11077 16.12452 14.14214 12.16553 10.19804 8.246211 6.324555 4.472136 2.828427 2 0 2 4 6 8 8 8 7.211102 5.656854 4 2 0 2 4 2 0 0 2 0 2 2 0 2 0 0 0 0 2 2 2 0 0 2 4 6 8 10 12 14 16 18 20 22 24 26 28 30 32 34 36 38 40 42 44 46 48 50 52 54 56 58 60 62 64 66 68 70 72 74 76 78 80 82 84 86 88 90 92 94 96 98 100 102 104 106 106.0754 104.0769 102.0784 100.08 98.0816 96.0833 94.08507 92.08691 90.08884 88.09086 86.09297 84.09518 82.0975 80.09994 78.10249 76.10519 74.10803 72.11102 70.11419 68.11755 66.1211 64.12488 62.1289 60.13319 58.13777 56.14267 54.14795 52.15362 50.15974 48.16638 46.17358 44.18144 42.19004 40.1995 38.20995 36.22154 34.23449 32.24903 30.26549 28.28427 26.30589 24.33105 22.36068 20.39608 18.43909 16.49242 14.56022 12.64911 10.77033 8.944272 7.211102 5.656854 4 2 0 2 4 6 8 10 12 14 12.64911 10.77033 8.944272 7.211102 5.656854 4.472136 2.828427 2 0 0 2 2.828427 4.472136 6.324555 8 6 4 2 0 2 4 6 6.324555 7.211102 8.485281 8 6 4 2 0 2 4 5.656854 7.211102 8.944272 10.77033 12.64911 14.56022 16.49242 18.43909 20.39608 22.36068 24.33105 26.30589 28.28427 30.26549 32.24903 34.23449 36.22154 38.20995 40.1995 42.19004 44.18144 46.17358 48.16638 50.15974 52.15362 54.14795 56.14267 58.13777 60.13319 62.1289 64.12488 66.1211 68.11755 70.11419 72.11102 74.10803 76.10519 78.10249 80.09994 82.0975 84.09518 86.09297 88.09086 90.08884 92.08691 94.08507 96.0833 98.0816 100.08 102.0784 104.0769 106.0754 108.0741 110.0727 112.0714 114.0702 116.0689 118.0678 120.0667 122.0656 124.0645 126.0635 128.0625 130.0615 132.0606 134.0597 136.0588 138.058 140.0571 142.0563 144.0555 146.0548 148.054 150.0533 152.0526 154.0519 156.0513 158.0506 160.05 162.0494 164.0488 166.0482 168.0476 170.0471 172.0465 174.046 176.0455 176.4086 174.4133 172.4181 170.423 168.428 166.4332 164.4384 162.4438 160.4494 158.455 156.4609 154.4668 152.4729 150.4792 148.4857 146.4923 144.4991 142.5061 140.5134 138.5208 136.5284 134.5362 132.5443 130.5527 128.5613 126.5701 124.5793 122.5887 120.5985 118.6086 116.619 114.6298 112.641 110.6526 108.6646 106.6771 104.69 102.7035 100.7174 98.73196 96.74709 94.76286 92.7793 90.79648 88.81441 86.83318 84.85281 82.8734 80.895 78.91768 76.94154 74.96666 72.99315 71.02113 69.0507 67.08204 65.11528 63.15061 61.18823 59.22837 57.27129 55.31727 53.36666 51.41984 49.47727 47.53946 45.60702 43.68066 41.76123 39.84972 37.94733 36 34 32 30 28 26 24 22 20 18 16 14 12 10 8 6 4 2 0 2 4 4 2 0 2 0 0 2 4 2 0 2 4 5.656854 7.211102 8.944272 10.77033 12.64911 14.56022 16.49242 18.43909 20.39608 22.36068 24.33105 26.30589 28.28427 30.26549 32.24903 34.23449 36.22154 38.20995 40.1995 42.19004 44.18144 46.17358 48.16638 50.15974 52.15362 54.14795 56.14267 58.13777 60.13319 62.1289 64.12488 66.1211 68.11755 70.11419 72.11102 74.10803 76.10519 78.10249 80.09994 82.0975 84.09518 86.09297 88.09086 90.08884 92.08691 94.08507 96.0833 98.0816 100.08 102.0784 104.0769 106.0754 108.0741 110.0727 112.0714 114.0702 116.0689 118.0678 120.0333 122 123.9677 125.9365 127.9062 129.8769 131.8484 133.8208 135.794 137.7679 139.7426 141.718 143.6941 145.6709 147.6482 149.6262 151.6048 153.5838 155.5635 157.5436 159.5243 161.5054 163.487 165.469 167.4515 169.4344 171.4176 173.4013 175.3853 177.3697 179.3544 181.3395 183.3248 185.3105 187.2966 189.2829 191.2694 193.2563 195.2434 197.2308 199.2185 201.2064 203.1945 205.1828 207.1714 209.1602 209.122 208.787 208.4706 208.173 207.8846 207.509 207.1521 206.8139 206.4946 206.1941 205.9126 205.5432 205.1828 204.7828 204.3624 203.9608 203.578 203.2142 202.8694 202.5438 202.2375 201.9505 201.6135 201.2461 200.8781 200.4495 200.04 199.6497 199.2787 198.9271 198.5951 198.2826 197.9899 197.6866 197.3119 196.9568 196.6215 196.3059 196.0102 195.7243 195.3458 194.9872 194.5867 194.1649 193.7627 193.3804 193.0181 192.6759 192.3538 192.0521 191.7707 191.4158 191.0497 190.683 190.2525 189.842 189.4518 189.082 188.7326 188.4038 188.0957 187.8084 187.4887 187.1149 186.7619 186.3438 185.9247 185.5263 185.1486 184.7918 184.456 184.1413 183.8478 183.5647 183.183 182.8223 182.439 182.011 181.604 181.2181 180.8535 180.5104 180.1888 179.8889 179.6107 179.254 178.8854 178.5385 178.1011 177.6851 177.2907 176.9181 176.5673 176.1477 175.7271 175.3283 174.9514 174.5967 174.1953 173.77 173.3667 172.9855 172.6268 172.2905 171.9767 171.6858 171.4059 171.0205 170.6575 170.3174 170 169.7056 169.4344 169.1863 168.9615 168.7602 168.5823 168.428 168.2974 168.1904 168.1071 168.0476 168.0119 168 168 168 168 168 
32.24903 30.26549 28.28427 26.30589 24.33105 22.36068 20.39608 18.43909 16.49242 14.56022 12.64911 10.77033 8.944272 7.211102 5.656854 4 2 0 2 4 6 6 6 6 6 4.472136 2.828427 2 0 2 4 2.828427 2 0 0 0 0 0 0 0 0 2 2 0 0 0 0 0 0 2 4 6 8 10 12 14 16 18 20 22 24 26 28 30 32 34 36 38 40 42 44 46 48 50 52 54 56 58 60 62 64 66 68 70 72 74 76 78 80 82 84 86 88 90 92 94 96 98 100 102 104 106 106.1697 104.1729 102.1763 100.1798 98.1835 96.18732 94.19129 92.19544 90.19978 88.20431 86.20905 84.21401 82.21922 80.22469 78.23043 76.23647 74.24284 72.24957 70.25668 68.26419 66.27216 64.28063 62.28965 60.29926 58.30952 56.32051 54.33231 52.34501 50.35872 48.37355 46.38965 44.40721 42.42641 40.4475 38.47077 36.49657 34.52535 32.55764 30.59412 28.63564 26.68333 24.73863 22.80351 20.88061 18.97367 17.08801 15.23155 13.41641 11.6619 10 8 6 4 2 0 2 4 6 8 10 12 14 13.41641 11.6619 10 8.485281 7.211102 5.656854 4 2 0 0 0 2 4 5.656854 7.211102 6 4 2 0 2 4 4 4.472136 5.656854 7.211102 8 6 4 2 0 2 2.828427 4.472136 6.324555 8.246211 10.19804 12.16553 14.14214 16.12452 18.11077 20.09975 22.09072 24.08319 26.07681 28.07134 30.06659 32.06244 34.05877 36.05551 38.0526 40.04997 42.04759 44.04543 46.04346 48.04165 50.03999 52.03845 54.03703 56.0357 58.03447 60.03333 62.03225 64.03124 66.0303 68.0294 70.02856 72.02777 74.02702 76.02631 78.02563 80.02499 82.02438 84.0238 86.02325 88.02273 90.02222 92.02174 94.02127 96.02083 98.02041 100.02 102.0196 104.0192 106.0189 108.0185 110.0182 112.0179 114.0175 116.0172 118.0169 120.0167 122.0164 124.0161 126.0159 128.0156 130.0154 132.0152 134.0149 136.0147 138.0145 140.0143 142.0141 144.0139 146.0137 148.0135 150.0133 152.0132 154.013 156.0128 158.0127 160.0125 162.0123 164.0122 166.0121 168.0119 170.0118 172.0116 174.0115 176.0114 176.5559 174.5623 172.5688 170.5755 168.5823 166.5893 164.5965 162.6038 160.6113 158.619 156.6269 154.6351 152.6434 150.6519 148.6607 146.6697 144.679 142.6885 140.6983 138.7083 136.7187 134.7294 132.7403 130.7517 128.7634 126.7754 124.7878 122.8007 120.8139 118.8276 116.8418 114.8564 112.8716 110.8873 108.9036 106.9205 104.9381 102.9563 100.9752 98.99495 97.01546 95.03683 93.05912 91.08238 89.10667 87.13208 85.15868 83.18654 81.21576 79.24645 77.27872 75.31268 73.34848 71.38628 69.42622 67.46851 65.51336 63.56099 61.61169 59.66574 57.72348 55.7853 53.85165 51.92302 50 48 46 44 42 40 38 36 34 32 30 28 26 24 22 20 18 16 14 12 10 8 6 4 2 0 2 4 4 2 0 2 0 0 2 4 2 0 2 2.828427 4.472136 6.324555 8.246211 10.19804 12.16553 14.14214 16.12452 18.11077 20.09975 22.09072 24.08319 26.07681 28.07134 30.06659 32.06244 34.05877 36.05551 38.0526 40.04997 42.04759 44.04543 46.04346 48.04165 50.03999 52.03845 54.03703 56.0357 58.03447 60.03333 62.03225 64.03124 66.0303 68.0294 70.02856 72.02777 74.02702 76.02631 78.02563 80.02499 82.02438 84.0238 86.02325 88.02273 90.02222 92.02174 94.02127 96.02083 98.02041 100.02 101.9804 103.9423 105.9056 107.8703 109.8362 111.8034 113.7717 115.7411 117.7115 119.6829 121.6553 123.6285 125.6025 127.5774 129.5531 131.5295 133.5066 135.4843 137.4627 139.4417 141.4214 143.4015 145.3822 147.3635 149.3452 151.3275 153.3102 155.2933 157.2768 159.2608 161.2451 163.2299 165.215 167.2005 169.1863 171.1724 173.1589 175.1457 177.1327 179.1201 181.1077 183.0956 185.0838 187.0722 189.0608 191.0497 193.0388 195.0282 197.0178 199.0075 200.9975 202.9877 204.978 206.9686 207.509 207.1521 206.8139 206.4946 206.1941 205.9126 205.5432 205.1828 204.8414 204.519 204.2156 203.9314 203.578 203.2142 202.83 202.4055 202 201.6135 201.2461 200.898 200.5692 200.2598 199.97 199.6497 199.2787 198.9271 198.4943 198.0808 197.6866 197.3119 196.9568 196.6215 196.3059 196.0102 195.7243 195.3458 194.9872 194.6484 194.3296 194.0309 193.7524 193.3804 193.0181 192.6344 192.2082 191.802 191.4158 191.0497 190.704 190.3786 190.0737 189.7894 189.4518 189.082 188.7326 188.2976 187.8829 187.4887 187.1149 186.7619 186.4296 186.1182 185.8279 185.5263 185.1486 184.7918 184.3909 183.9674 183.5647 183.183 182.8223 182.4829 182.1648 181.8681 181.593 181.2181 180.8535 180.4882 180.0555 179.6441 179.254 178.8854 178.5385 178.2133 177.9101 177.6288 177.2907 176.9181 176.5673 176.1477 175.7271 175.3283 174.9514 174.5967 174.1953 173.77 173.3667 172.9855 172.6268 172.244 171.8139 171.4059 171.0205 170.6575 170.3174 170 169.7056 169.4344 169.0562 168.6891 168.3449 168.0238 167.726 167.4515 167.2005 166.9731 166.7693 166.5893 166.4332 166.3009 166.1927 166.1084 166.0482 166.0121 166 166 166 166 166 
31.62278 29.73214 27.85678 26 24.16609 22.36068 20.59126 18.86796 17.08801 15.23155 13.41641 11.6619 10 8 6 4 2 0 2 4 4 4 4 4 4 4 2 0 0 2 4 4.472136 2.828427 2 2 2 2 2 2 2 2 2.828427 2 2 0 0 0 0 2 2.828427 4.472136 6.324555 8.246211 10.19804 12.16553 14.14214 16.12452 18.11077 20.09975 22.09072 24.08319 26.07681 28.07134 30.06659 32.06244 34.05877 36.05551 38.0526 40.04997 42.04759 44.04543 46.04346 48.04165 50.03999 52.03845 54.03703 56.0357 58.03447 60.03333 62.03225 64.03124 66.0303 68.0294 70.02856 72.02777 74.02702 76.02631 78.02563 80.02499 82.02438 84.0238 86.02325 88.02273 90.02222 92.02174 94.02127 96.02083 98.02041 100.02 102.0196 104.0192 106.0189 106.3015 104.3072 102.3132 100.3195 98.32599 96.33276 94.33981 92.34717 90.35486 88.36288 86.37129 84.38009 82.38932 80.399 78.40918 76.41989 74.43118 72.44308 70.45566 68.46897 66.48308 64.49806 62.514 60.53098 58.54913 56.56854 54.58937 52.61179 50.63596 48.6621 46.69047 44.72136 42.75512 40.79216 38.83298 36.87818 34.9285 32.98484 31.04835 29.12044 27.20294 25.29822 23.4094 21.54066 19.69772 17.88854 16 14 12 10 8 6 4 2 0 2 4 6 8 10 12 14 14.4222 12.80625 11.31371 10 8.246211 6.324555 4.472136 2.828427 2 0 0 2 2.828427 4.472136 6.324555 6 4 2 0 2 2 2 2.828427 4.472136 6.324555 8 6 4 2 0 0 2 4 6 8 10 12 14 16 18 20 22 24 26 28 30 32 34 36 38 40 42 44 46 48 50 52 54 56 58 60 62 64 66 68 70 72 74 76 78 80 82 84 86 88 90 92 94 96 98 100 102 104 106 108 110 112 114 116 118 120 122 124 126 128 130 132 134 136 138 140 142 144 146 148 150 152 154 156 158 160 162 164 166 168 170 172 174 176 176.7258 174.7341 172.7426 170.7513 168.7602 166.7693 164.7786 162.7882 160.798 158.8081 156.8184 154.8289 152.8398 150.8509 148.8624 146.8741 144.8862 142.8986 140.9113 138.9244 136.9379 134.9518 132.9662 130.9809 128.9961 127.0118 125.028 123.0447 121.062 119.0798 117.0983 115.1173 113.1371 111.1575 109.1787 107.2007 105.2236 103.2473 101.2719 99.29753 97.3242 95.35198 93.38094 91.41116 89.44272 87.47571 85.51023 83.54639 81.58431 79.62411 77.66595 75.70998 73.75636 71.80529 69.85699 67.91171 65.96969 64 62 60 58 56 54 52 50 48 46 44 42 40 38 36 34 32 30 28 26 24 22 20 18 16 14 12 10 8 6 4 2 0 2 4 4 2 0 2 0 0 2 2.828427 2 0 0 2 4 6 8 10 12 14 16 18 20 22 24 26 28 30 32 34 36 38 40 42 44 46 48 50 52 54 56 58 60 62 64 66 68 70 72 74 76 78 80 82 83.95237 85.90693 87.86353 89.82204 91.78235 93.74433 95.70789 97.67292 99.63935 101.6071 103.5761 105.5462 107.5174 109.4897 111.463 113.4372 115.4123 117.3882 119.365 121.3425 123.3207 125.2996 127.2792 129.2594 131.2402 133.2216 135.2036 137.186 139.169 141.1524 143.1363 145.1206 147.1054 149.0906 151.0761 153.0621 155.0484 157.035 159.022 161.0093 162.9969 164.9848 166.9731 168.9615 170.9503 172.9393 174.9286 176.9181 178.9078 180.8978 182.8879 184.8783 186.8689 188.8597 190.8507 192.8419 194.8333 196.8248 198.8165 200.8084 202.8004 204.7926 205.9223 205.5432 205.1828 204.8414 204.519 204.2156 203.9314 203.578 203.2142 202.8694 202.5438 202.2375 201.9505 201.6135 201.2461 200.8781 200.4495 200.04 199.6497 199.2787 198.9271 198.5951 198.2826 197.9899 197.6866 197.3119 196.9568 196.5401 196.1224 195.7243 195.3458 194.9872 194.6484 194.3296 194.0309 193.7524 193.3804 193.0181 192.6759 192.3538 192.0521 191.7707 191.4158 191.0497 190.683 190.2525 189.842 189.4518 189.082 188.7326 188.4038 188.0957 187.8084 187.4887 187.1149 186.7619 186.3438 185.9247 185.5263 185.1486 184.7918 184.456 184.1413 183.8478 183.5647 183.183 182.8223 182.439 182.011 181.604 181.2181 180.8535 180.5104 180.1888 179.8889 179.6107 179.254 178.8854 178.5385 178.1011 177.6851 177.2907 176.9181 176.5673 176.2385 175.9318 175.6474 175.3283 174.9514 174.5967 174.1953 173.77 173.3667 172.9855 172.6268 172.244 171.8139 171.4059 171.0205 170.6575 170.2939 169.8588 169.4462 169.0562 168.6891 168.3449 168.0238 167.726 167.4515 167.0928 166.7213 166.3731 166.0482 165.7468 165.469 165.215 164.9848 164.7786 164.5965 164.4384 164.3046 164.195 164.1097 164.0488 164.0122 164 164 164 164 164 
31.04835 29.12044 27.20294 25.29822 23.4094 21.54066 19.69772 17.88854 16.12452 14.4222 12.80625 11.31371 10 8 6 4 2 0 2 2 2 2 2 2 2 2 2 0 2 2.828427 4.472136 5.656854 4.472136 4 4 4 4 4 2.828427 2 2 2 0 0 0 2 2 2 2.828427 4.472136 5.656854 7.211102 8.944272 10.77033 12.64911 14.56022 16.49242 18.43909 20.39608 22.36068 24.33105 26.30589 28.28427 30.26549 32.24903 34.23449 36.22154 38.20995 40.1995 42.19004 44.18144 46.17358 48.16638 50.15974 52.15362 54.14795 56.14267 58.13777 60.13319 62.1289 64.12488 66.1211 68.11755 70.11419 72.11102 74.10803 76.10519 78.10249 80.09994 82.0975 84.09518 86.09297 88.09086 90.08884 92.08691 94.08507 96.0833 98.0816 100.08 102.0784 104.0769 106.0754 106.4706 104.4797 102.489 100.4988 98.50888 96.51942 94.53042 92.54189 90.55385 88.56636 86.57944 84.59315 82.60751 80.62257 78.63841 76.65508 74.67262 72.69112 70.71068 68.73136 66.75328 64.77654 62.80127 60.82763 58.85575 56.88585 54.91812 52.95281 50.9902 49.0306 47.07441 45.12206 43.17406 41.23106 39.29377 37.36308 35.44009 33.52611 31.62278 29.73214 27.85678 26 24 22 20 18 16 14 12 10 8 6 4 2 0 2 4 6 8 10 11.6619 13.41641 15.23155 14.14214 12.64911 10.77033 8.944272 7.211102 5.656854 4 2 0 0 0 2 4 6 6 4 2 0 0 0 0 2 4 6 8 6.324555 4.472136 2.828427 2 0 2 4 6 8 10 12 14 16 18 20 22 24 26 28 30 32 34 36 38 40 42 44 46 48 50 52 54 56 58 60 62 64 66 68 70 72 74 76 78 80 82 84 86 88 90 92 94 96 98 100 102 104 106 108 110 112 114 116 118 120 122 124 126 128 130 132 134 136 138 140 142 144 146 148 150 152 154 156 158 160 162 164 166 168 170 172 174 176 176.9181 174.9286 172.9393 170.9503 168.9615 166.9731 164.9848 162.9969 161.0093 159.022 157.035 155.0484 153.0621 151.0761 149.0906 147.1054 145.1206 143.1363 141.1524 139.169 137.186 135.2036 133.2216 131.2402 129.2594 127.2792 125.2996 123.3207 121.3425 119.365 117.3882 115.4123 113.4372 111.463 109.4897 107.5174 105.5462 103.5761 101.6071 99.63935 97.67292 95.70789 93.74433 91.78235 89.82204 87.86353 85.90693 83.95237 82 80 78 76 74 72 70 68 66 64 62 60 58 56 54 52 50 48 46 44 42 40 38 36 34 32 30 28 26 24 22 20 18 16 14 12 10 8 6 4 2 0 2 2.828427 4 2 0 2 0 0 0 2 2.828427 2 0 2 4 6 8 10 12 14 16 18 20 22 24 26 28 30 32 34 36 38 40 42 44 46 48 50 52 54 56 58 60 62 64 65.96969 67.91171 69.85699 71.80529 73.75636 75.70998 77.66595 79.62411 81.58431 83.54639 85.51023 87.47571 89.44272 91.41116 93.38094 95.35198 97.3242 99.29753 101.2719 103.2473 105.2236 107.2007 109.1787 111.1575 113.1371 115.1173 117.0983 119.0798 121.062 123.0447 125.028 127.0118 128.9961 130.9809 132.9662 134.9518 136.9379 138.9244 140.9113 142.8986 144.8862 146.8741 148.8624 150.8509 152.8398 154.8289 156.8184 158.8081 160.798 162.7882 164.7786 166.7693 168.7602 170.7513 172.7426 174.7341 176.7258 178.7177 180.7097 182.702 184.6943 186.6869 188.6796 190.6725 192.6655 194.6587 196.652 198.6454 200.639 202.6327 204.3624 203.9608 203.578 203.2142 202.8694 202.5438 202.2375 201.9505 201.6135 201.2461 200.898 200.5692 200.2598 199.97 199.6497 199.2787 198.9271 198.4943 198.0808 197.6866 197.3119 196.9568 196.6215 196.3059 196.0102 195.7243 195.3458 194.9872 194.5867 194.1649 193.7627 193.3804 193.0181 192.6759 192.3538 192.0521 191.7707 191.4158 191.0497 190.704 190.3786 190.0737 189.7894 189.4518 189.082 188.7326 188.2976 187.8829 187.4887 187.1149 186.7619 186.4296 186.1182 185.8279 185.5263 185.1486 184.7918 184.3909 183.9674 183.5647 183.183 182.8223 182.4829 182.1648 181.8681 181.593 181.2181 180.8535 180.4882 180.0555 179.6441 179.254 178.8854 178.5385 178.2133 177.9101 177.6288 177.2907 176.9181 176.5673 176.1477 175.7271 175.3283 174.9514 174.5967 174.2642 173.954 173.6664 173.3667 172.9855 172.6268 172.244 171.8139 171.4059 171.0205 170.6575 170.2939 169.8588 169.4462 169.0562 168.6891 168.3449 167.9047 167.4873 167.0928 166.7213 166.3731 166.0482 165.7468 165.469 165.1302 164.7544 164.4019 164.0732 163.7681 163.487 163.2299 162.9969 162.7882 162.6038 162.4438 162.3083 162.1974 162.1111 162.0494 162.0123 162 162 162 162 162 
30.59412 28.63564 26.68333 24.73863 22.80351 20.88061 18.97367 17.08801 15.23155 13.41641 11.6619 10 8.485281 7.211102 6 4 2 0 0 0 0 0 0 0 0 0 0 0 2 4 5.656854 6 5.656854 4.472136 4 2.828427 2 2 2 0 0 0 0 2 2 2.828427 4 4 4.472136 5.656854 7.211102 8.485281 10 11.6619 13.41641 15.23155 17.08801 18.97367 20.88061 22.80351 24.73863 26.68333 28.63564 30.59412 32.55764 34.52535 36.49657 38.47077 40.4475 42.42641 44.40721 46.38965 48.37355 50.35872 52.34501 54.33231 56.32051 58.30952 60.29926 62.28965 64.28063 66.27216 68.26419 70.25668 72.24957 74.24284 76.23647 78.23043 80.22469 82.21922 84.21401 86.20905 88.20431 90.19978 92.19544 94.19129 96.18732 98.1835 100.1798 102.1763 104.1729 106.1697 106.6771 104.69 102.7035 100.7174 98.73196 96.74709 94.76286 92.7793 90.79648 88.81441 86.83318 84.85281 82.8734 80.895 78.91768 76.94154 74.96666 72.99315 71.02113 69.0507 67.08204 65.11528 63.15061 61.18823 59.22837 57.27129 55.31727 53.36666 51.41984 49.47727 47.53946 45.60702 43.68066 41.76123 39.84972 37.94733 36 34 32 30 28 26 24 22 20 18 16 14 12 10 8 6 4 2 0 2 4 5.656854 7.211102 8.944272 10.77033 12.64911 14.56022 15.23155 13.41641 11.6619 10 8.246211 6.324555 4.472136 2.828427 2 0 0 2 4 6 6 4 2 0 0 2 0 2 4 6 8 7.211102 5.656854 4 2 0 2 4 6 8 10 12 14 16 18 20 22 24 26 28 30 32 34 36 38 40 42 44 46 48 50 52 54 56 58 60 62 64 66 68 70 72 74 76 78 80 82 84 86 88 90 92 94 96 98 100 102 104 106 108 110 112 114 116 118 120 122 124 126 128 130 132 134 136 138 140 142 144 146 148 150 152 154 156 158 160 162 164 166 168 170 172 174 176 177.1327 175.1457 173.1589 171.1724 169.1863 167.2005 165.215 163.2299 161.2451 159.2608 157.2768 155.2933 153.3102 151.3275 149.3452 147.3635 145.3822 143.4015 141.4214 139.4417 137.4627 135.4843 133.5066 131.5295 129.5531 127.5774 125.6025 123.6285 121.6553 119.6829 117.7115 115.7411 113.7717 111.8034 109.8362 107.8703 105.9056 103.9423 101.9804 100 98 96 94 92 90 88 86 84 82 80 78 76 74 72 70 68 66 64 62 60 58 56 54 52 50 48 46 44 42 40 38 36 34 32 30 28 26 24 22 20 18 16 14 12 10 8 6 4 2 0 0 2 4 2 0 2 0 2 0 2 4 2 0 2 4 6 8 10 12 14 16 18 20 22 24 26 28 30 32 34 36 38 40 42 44 46 48 50 51.92302 53.85165 55.7853 57.72348 59.66574 61.61169 63.56099 65.51336 67.46851 69.42622 71.38628 73.34848 75.31268 77.27872 79.24645 81.21576 83.18654 85.15868 87.13208 89.10667 91.08238 93.05912 95.03683 97.01546 98.99495 100.9752 102.9563 104.9381 106.9205 108.9036 110.8873 112.8716 114.8564 116.8418 118.8276 120.8139 122.8007 124.7878 126.7754 128.7634 130.7517 132.7403 134.7294 136.7187 138.7083 140.6983 142.6885 144.679 146.6697 148.6607 150.6519 152.6434 154.6351 156.6269 158.619 160.6113 162.6038 164.5965 166.5893 168.5823 170.5755 172.5688 174.5623 176.5559 178.5497 180.5436 182.5377 184.5318 186.5261 188.5206 190.5151 192.5097 194.5045 196.4994 198.4943 200.4894 202.4846 202.4055 202 201.6135 201.2461 200.898 200.5692 200.2598 199.97 199.6497 199.2787 198.9271 198.5951 198.2826 197.9899 197.6866 197.3119 196.9568 196.5401 196.1224 195.7243 195.3458 194.9872 194.6484 194.3296 194.0309 193.7524 193.3804 193.0181 192.6344 192.2082 191.802 191.4158 191.0497 190.704 190.3786 190.0737 189.7894 189.4518 189.082 188.7326 188.4038 188.0957 187.8084 187.4887 187.1149 186.7619 186.3438 185.9247 185.5263 185.1486 184.7918 184.456 184.1413 183.8478 183.5647 183.183 182.8223 182.439 182.011 181.604 181.2181 180.8535 180.5104 180.1888 179.8889 179.6107 179.254 178.8854 178.5385 178.1011 177.6851 177.2907 176.9181 176.5673 176.2385 175.9318 175.6474 175.3283 174.9514 174.5967 174.1953 173.77 173.3667 172.9855 172.6268 172.2905 171.9767 171.6858 171.4059 171.0205 170.6575 170.2939 169.8588 169.4462 169.0562 168.6891 168.3449 167.9047 167.4873 167.0928 166.7213 166.3731 165.9518 165.5294 165.1302 164.7544 164.4019 164.0732 163.7681 163.487 163.1686 162.7882 162.4315 162.0987 161.79 161.5054 161.2451 161.0093 160.798 160.6113 160.4494 160.3122 160.1999 160.1125 160.05 160.0125 160 160 160 160 160 
30.26549 28.28427 26.30589 24.33105 22.36068 20.39608 18.43909 16.49242 14.56022 12.64911 10.77033 8.944272 7.211102 5.656854 4.472136 4 2 0 0 2 2 2 2 2 2 2 2 2 2.828427 4.472136 4.472136 4 4 2.828427 2 2 0 0 0 0 2 2 2 2.828427 4 4.472136 5.656854 6 6.324555 7.211102 8.485281 10 11.31371 12.80625 14.4222 16.12452 17.88854 19.69772 21.54066 23.4094 25.29822 27.20294 29.12044 31.04835 32.98484 34.9285 36.87818 38.83298 40.79216 42.75512 44.72136 46.69047 48.6621 50.63596 52.61179 54.58937 56.56854 58.54913 60.53098 62.514 64.49806 66.48308 68.46897 70.45566 72.44308 74.43118 76.41989 78.40918 80.399 82.38932 84.38009 86.37129 88.36288 90.35486 92.34717 94.33981 96.33276 98.32599 100.3195 102.3132 104.3072 106.3015 106.9205 104.9381 102.9563 100.9752 98.99495 97.01546 95.03683 93.05912 91.08238 89.10667 87.13208 85.15868 83.18654 81.21576 79.24645 77.27872 75.31268 73.34848 71.38628 69.42622 67.46851 65.51336 63.56099 61.61169 59.66574 57.72348 55.7853 53.85165 51.92302 50 48 46 44 42 40 38 36 34 32 30 28 26 24 22 20 18 16 14 12 10 8 6 4 2 0 2 2.828427 4.472136 6.324555 8.246211 10.19804 12.16553 14.14214 16.12452 14.4222 12.64911 10.77033 8.944272 7.211102 5.656854 4 2 0 0 2 4 6 6 4 2 0 2 2 0 2 4 6 8 8 6 4 2 0 2 4 6 8 10 12 14 16 18 20 22 24 26 28 30 32 34 36 38 40 42 44 46 48 50 52 54 56 58 60 62 64 66 68 70 72 74 76 78 80 82 84 86 88 90 92 94 96 98 100 102 104 106 108 110 112 114 116 118 120 122 124 126 128 130 132 134 136 138 140 142 144 146 148 150 152 154 156 158 160 162 164 166 168 170 172 174 176 177.3697 175.3853 173.4013 171.4176 169.4344 167.4515 165.469 163.487 161.5054 159.5243 157.5436 155.5635 153.5838 151.6048 149.6262 147.6482 145.6709 143.6941 141.718 139.7426 137.7679 135.794 133.8208 131.8484 129.8769 127.9062 125.9365 123.9677 122 120.0167 118.0169 116.0172 114.0175 112.0179 110.0182 108.0185 106.0189 104.0192 102.0196 100.02 98.02041 96.02083 94.02127 92.02174 90.02222 88.02273 86.02325 84.0238 82.02438 80.02499 78.02563 76.02631 74.02702 72.02777 70.02856 68.0294 66.0303 64.03124 62.03225 60.03333 58.03447 56.0357 54.03703 52.03845 50.03999 48.04165 46.04346 44.04543 42.04759 40.04997 38.0526 36.05551 34.05877 32.06244 30.06659 28.07134 26.07681 24.08319 22.09072 20.09975 18.11077 16.12452 14.14214 12.16553 10.19804 8.246211 6.324555 4.472136 2.828427 2 0 2 4 2 0 0 0 0 0 2 4 2 0 2 4 6 8 10 12 14 16 18 20 22 24 26 28 30 32 34 36 37.94733 39.84972 41.76123 43.68066 45.60702 47.53946 49.47727 51.41984 53.36666 55.31727 57.27129 59.22837 61.18823 63.15061 65.11528 67.08204 69.0507 71.02113 72.99315 74.96666 76.94154 78.91768 80.895 82.8734 84.85281 86.83318 88.81441 90.79648 92.7793 94.76286 96.74709 98.73196 100.7174 102.7035 104.69 106.6771 108.6646 110.6526 112.641 114.6298 116.619 118.6086 120.5985 122.5887 124.5793 126.5701 128.5613 130.5527 132.5443 134.5362 136.5284 138.5208 140.5134 142.5061 144.4991 146.4923 148.4857 150.4792 152.4729 154.4668 156.4609 158.455 160.4494 162.4438 164.4384 166.4332 168.428 170.423 172.4181 174.4133 176.4086 178.404 180.3996 182.3952 184.3909 186.3867 188.3826 190.3786 192.3538 194.3296 196.3059 198.2826 200.2598 200.8781 200.4495 200.04 199.6497 199.2787 198.9271 198.5951 198.2826 197.9899 197.6866 197.3119 196.9568 196.6215 196.3059 196.0102 195.7243 195.3458 194.9872 194.5867 194.1649 193.7627 193.3804 193.0181 192.6759 192.3538 192.0521 191.7707 191.4158 191.0497 190.683 190.2525 189.842 189.4518 189.082 188.7326 188.4038 188.0957 187.8084 187.4887 187.1149 186.7619 186.4296 186.1182 185.8279 185.5263 185.1486 184.7918 184.3909 183.9674 183.5647 183.183 182.8223 182.4829 182.1648 181.8681 181.593 181.2181 180.8535 180.4882 180.0555 179.6441 179.254 178.8854 178.5385 178.2133 177.9101 177.6288 177.2907 176.9181 176.5673 176.1477 175.7271 175.3283 174.9514 174.5967 174.2642 173.954 173.6664 173.3667 172.9855 172.6268 172.244 171.8139 171.4059 171.0205 170.6575 170.3174 170 169.7056 169.4344 169.0562 168.6891 168.3449 167.9047 167.4873 167.0928 166.7213 166.3731 165.9518 165.5294 165.1302 164.7544 164.4019 164 163.5726 163.1686 162.7882 162.4315 162.0987 161.79 161.5054 161.2079 160.8229 160.4618 160.125 159.8124 159.5243 159.2608 159.022 158.8081 158.619 158.455 158.3161 158.2024 158.1139 158.0506 158.0127 158 158 158 158 158 
30.06659 28.07134 26.07681 24.08319 22.09072 20.09975 18.11077 16.12452 14.14214 12.16553 10.19804 8.246211 6.324555 4.472136 2.828427 2 2 0 0 2 2.828427 4 4 4 4 4 4 4 4 4 2.828427 2 2 2 0 0 0 2 2 2 2.828427 4 4 4.472136 5.656854 6.324555 7.211102 8 8.246211 8.944272 10 11.31371 12.80625 14.14214 15.6205 17.20465 18.86796 20.59126 22.36068 24.16609 26 27.85678 29.73214 31.62278 33.52611 35.44009 37.36308 39.29377 41.23106 43.17406 45.12206 47.07441 49.0306 50.9902 52.95281 54.91812 56.88585 58.85575 60.82763 62.80127 64.77654 66.75328 68.73136 70.71068 72.69112 74.67262 76.65508 78.63841 80.62257 82.60751 84.59315 86.57944 88.56636 90.55385 92.54189 94.53042 96.51942 98.50888 100.4988 102.489 104.4797 106.4706 107.2007 105.2236 103.2473 101.2719 99.29753 97.3242 95.35198 93.38094 91.41116 89.44272 87.47571 85.51023 83.54639 81.58431 79.62411 77.66595 75.70998 73.75636 71.80529 69.85699 67.91171 65.96969 64 62 60 58 56 54 52 50 48 46 44 42 40 38 36 34 32 30 28 26 24 22 20 18 16 14 12 10 8 6 4 2 0 0 2 4 6 8 10 12 14 16 15.23155 13.41641 11.6619 10 8 6 4 2 0 0 2 4 6 6 4 2 0 0 0 0 2 4 6 8 8 6 4 2 0 2 4 6 8 10 12 14 16 18 20 22 24 26 28 30 32 34 36 38 40 42 44 46 48 50 52 54 56 58 60 62 64 66 68 70 72 74 76 78 80 82 84 86 88 90 92 94 96 98 100 102 104 106 108 110 112 114 116 118 120 122 124 126 128 130 132 134 136 138 140 142 144 146 148 150 152 154 156 158 160 162 164 166 168 170 172 174 176 177.6288 175.6474 173.6664 171.6858 169.7056 167.726 165.7468 163.7681 161.79 159.8124 157.8354 155.8589 153.8831 151.9079 149.9333 147.9595 145.9863 144.0139 142.0423 140.0571 138.058 136.0588 134.0597 132.0606 130.0615 128.0625 126.0635 124.0645 122.0656 120.0667 118.0678 116.0689 114.0702 112.0714 110.0727 108.0741 106.0754 104.0769 102.0784 100.08 98.0816 96.0833 94.08507 92.08691 90.08884 88.09086 86.09297 84.09518 82.0975 80.09994 78.10249 76.10519 74.10803 72.11102 70.11419 68.11755 66.1211 64.12488 62.1289 60.13319 58.13777 56.14267 54.14795 52.15362 50.15974 48.16638 46.17358 44.18144 42.19004 40.1995 38.20995 36.22154 34.23449 32.24903 30.26549 28.28427 26.30589 24.33105 22.36068 20.39608 18.43909 16.49242 14.56022 12.64911 10.77033 8.944272 7.211102 5.656854 4 2 0 2 4 2.828427 2 0 2 0 0 2 4 2 0 2 4 6 8 10 12 14 16 18 20 22 24 26 27.85678 29.73214 31.62278 33.52611 35.44009 37.36308 39.29377 41.23106 43.17406 45.12206 47.07441 49.0306 50.9902 52.95281 54.91812 56.88585 58.85575 60.82763 62.80127 64.77654 66.75328 68.73136 70.71068 72.69112 74.67262 76.65508 78.63841 80.62257 82.60751 84.59315 86.57944 88.56636 90.55385 92.54189 94.53042 96.51942 98.50888 100.4988 102.489 104.4797 106.4706 108.462 110.4536 112.4455 114.4378 116.4302 118.423 120.4159 122.4091 124.4026 126.3962 128.39 130.384 132.3783 134.3726 136.3672 138.3618 140.3567 142.3517 144.3468 146.3421 148.3374 150.333 152.3286 154.3243 156.3202 158.3161 160.3122 162.3083 164.3046 166.3009 168.2974 170.2939 172.2905 174.2642 176.2385 178.2133 180.1888 182.1648 184.1413 186.1182 188.0957 190.0737 192.0521 194.0309 196.0102 197.9899 199.2787 198.9271 198.4943 198.0808 197.6866 197.3119 196.9568 196.6215 196.3059 196.0102 195.7243 195.3458 194.9872 194.6484 194.3296 194.0309 193.7524 193.3804 193.0181 192.6344 192.2082 191.802 191.4158 191.0497 190.704 190.3786 190.0737 189.7894 189.4518 189.082 188.7326 188.2976 187.8829 187.4887 187.1149 186.7619 186.4296 186.1182 185.8279 185.5263 185.1486 184.7918 184.456 184.1413 183.8478 183.5647 183.183 182.8223 182.439 182.011 181.604 181.2181 180.8535 180.5104 180.1888 179.8889 179.6107 179.254 178.8854 178.5385 178.1011 177.6851 177.2907 176.9181 176.5673 176.2385 175.9318 175.6474 175.3283 174.9514 174.5967 174.1953 173.77 173.3667 172.9855 172.6268 172.2905 171.9767 171.6858 171.4059 171.0205 170.6575 170.2939 169.8588 169.4462 169.0562 168.6891 168.3449 168.0238 167.726 167.4515 167.0928 166.7213 166.3731 165.9518 165.5294 165.1302 164.7544 164.4019 164 163.5726 163.1686 162.7882 162.4315 162.0494 161.6168 161.2079 160.8229 160.4618 160.125 159.8124 159.5243 159.2482 158.8584 158.4929 158.1518 157.8354 157.5436 157.2768 157.035 156.8184 156.6269 156.4609 156.3202 156.205 156.1153 156.0513 156.0128 156 156 156 156 156 
30 28 26 24 22 20 18 16 14 12 10 8 6 4 2 0 0 0 0 0 2 4 6 5.656854 4.472136 4 2.828427 2 2 2 2 0 0 0 0 2 2 2.828427 4 4 4.472136 5.656854 6 6.324555 7.211102 8.246211 8.944272 10 10.19804 10.77033 11.6619 12.80625 14.14214 15.6205 16.97056 18.43909 20 21.63331 23.32381 25.05993 26.83282 28.63564 30.46309 32.31099 34.17601 36.05551 37.94733 39.84972 41.76123 43.68066 45.60702 47.53946 49.47727 51.41984 53.36666 55.31727 57.27129 59.22837 61.18823 63.15061 65.11528 67.08204 69.0507 71.02113 72.99315 74.96666 76.94154 78.91768 80.895 82.8734 84.85281 86.83318 88.81441 90.79648 92.7793 94.76286 96.74709 98.73196 100.7174 102.7035 104.69 106.6771 107.5174 105.5462 103.5761 101.6071 99.63935 97.67292 95.70789 93.74433 91.78235 89.82204 87.86353 85.90693 83.95237 82 80.02499 78.02563 76.02631 74.02702 72.02777 70.02856 68.0294 66.0303 64.03124 62.03225 60.03333 58.03447 56.0357 54.03703 52.03845 50.03999 48.04165 46.04346 44.04543 42.04759 40.04997 38.0526 36.05551 34.05877 32.06244 30.06659 28.07134 26.07681 24.08319 22.09072 20.09975 18.11077 16.12452 14.14214 12.16553 10.19804 8.246211 6.324555 4.472136 2.828427 2 0 2 4 6 8 10 12 14 16 16 14 12 10 8 6 4 2 0 0 2 4 6 6 4 2 0 2 2 2 2.828427 4.472136 6.324555 8.246211 8 6 4 2 0 2 4 6 8 10 12 14 16 18 20 22 24 26 28 30 32 34 36 38 40 42 44 46 48 50 52 54 56 58 60 62 64 66 68 70 72 74 76 78 80 82 84 86 88 90 92 94 96 98 100 102 104 106 108 110 112 114 116 118 120 122 124 126 128 130 132 134 136 138 140 142 144 146 148 150 152 154 156 158 160 162 164 166 168 170 172 174 176 177.9101 175.9318 173.954 171.9767 170 168.0238 166.0482 164.0732 162.0987 160.1125 158.1139 156.1153 154.1168 152.1184 150.1199 148.1216 146.1232 144.1249 142.1267 140.1285 138.1304 136.1323 134.1343 132.1363 130.1384 128.1405 126.1428 124.1451 122.1475 120.1499 118.1524 116.1551 114.1578 112.1606 110.1635 108.1665 106.1697 104.1729 102.1763 100.1798 98.1835 96.18732 94.19129 92.19544 90.19978 88.20431 86.20905 84.21401 82.21922 80.22469 78.23043 76.23647 74.24284 72.24957 70.25668 68.26419 66.27216 64.28063 62.28965 60.29926 58.30952 56.32051 54.33231 52.34501 50.35872 48.37355 46.38965 44.40721 42.42641 40.4475 38.47077 36.49657 34.52535 32.55764 30.59412 28.63564 26.68333 24.73863 22.80351 20.88061 18.97367 17.08801 15.23155 13.41641 11.6619 10 8 6 4 2 0 2 4 4 2 0 2 0 0 2 4 2 0 2 4 6 8 10 12 14 16 17.88854 19.69772 21.54066 23.4094 25.29822 27.20294 29.12044 31.04835 32.98484 34.9285 36.87818 38.83298 40.79216 42.75512 44.72136 46.69047 48.6621 50.63596 52.61179 54.58937 56.56854 58.54913 60.53098 62.514 64.49806 66.48308 68.46897 70.45566 72.44308 74.43118 76.41989 78.40918 80.399 82.38932 84.38009 86.37129 88.36288 90.35486 92.34717 94.33981 96.33276 98.32599 100.3195 102.3132 104.3072 106.3015 108.2959 110.2905 112.2853 114.2804 116.2755 118.2709 120.2664 122.262 124.2578 126.2537 128.2498 130.2459 132.2422 134.2386 136.2351 138.2317 140.2284 142.2252 144.222 146.219 148.2161 150.2132 152.2104 154.2077 156.1794 158.1518 160.125 162.0987 164.0732 166.0482 168.0238 170 171.9767 173.954 175.9318 177.9101 179.8889 181.8681 183.8478 185.8279 187.8084 189.7894 191.7707 193.7524 195.7345 197.6866 197.3119 196.9568 196.5401 196.1224 195.7243 195.3458 194.9872 194.6484 194.3296 194.0309 193.7524 193.3804 193.0181 192.6759 192.3538 192.0521 191.7707 191.4158 191.0497 190.683 190.2525 189.842 189.4518 189.082 188.7326 188.4038 188.0957 187.8084 187.4887 187.1149 186.7619 186.3438 185.9247 185.5263 185.1486 184.7918 184.456 184.1413 183.8478 183.5647 183.183 182.8223 182.4829 182.1648 181.8681 181.593 181.2181 180.8535 180.4882 180.0555 179.6441 179.254 178.8854 178.5385 178.2133 177.9101 177.6288 177.2907 176.9181 176.5673 176.1477 175.7271 175.3283 174.9514 174.5967 174.2642 173.954 173.6664 173.3667 172.9855 172.6268 172.244 171.8139 171.4059 171.0205 170.6575 170.3174 170 169.7056 169.4344 169.0562 168.6891 168.3449 167.9047 167.4873 167.0928 166.7213 166.3731 166.0482 165.7468 165.469 165.1302 164.7544 164.4019 164 163.5726 163.1686 162.7882 162.4315 162.0494 161.6168 161.2079 160.8229 160.4618 160.1 159.6621 159.2482 158.8584 158.4929 158.1518 157.8354 157.5436 157.2768 156.8949 156.5248 156.1794 155.8589 155.5635 155.2933 155.0484 154.8289 154.6351 154.4668 154.3243 154.2077 154.1168 154.0519 154.013 154 154 154 154 154 
30 28 26 24 22 20 18 16 14 12 10 8 6 4 2 0 2 2 2 0 2 4 6 4.472136 2.828427 2 2 0 0 0 0 0 2 2 2 2.828427 4 4.472136 5.656854 6 6.324555 7.211102 8 8.246211 8.944272 10 10.77033 11.6619 12.16553 12.64911 13.41641 14.4222 15.6205 16.97056 18.43909 19.79899 21.26029 22.80351 24.41311 26.07681 27.78489 29.52965 31.30495 33.10589 34.9285 36.76955 38.62642 40.49691 42.37924 44.27189 46.17358 48.08326 50 51.92302 53.85165 55.7853 57.72348 59.66574 61.61169 63.56099 65.51336 67.46851 69.42622 71.38628 73.34848 75.31268 77.27872 79.24645 81.21576 83.18654 85.15868 87.13208 89.10667 91.08238 93.05912 95.03683 97.01546 98.99495 100.9752 102.9563 104.9381 106.9205 107.8703 105.9056 103.9423 101.9804 100.02 98.0612 96.0833 94.08507 92.08691 90.08884 88.09086 86.09297 84.09518 82.0975 80.09994 78.10249 76.10519 74.10803 72.11102 70.11419 68.11755 66.1211 64.12488 62.1289 60.13319 58.13777 56.14267 54.14795 52.15362 50.15974 48.16638 46.17358 44.18144 42.19004 40.1995 38.20995 36.22154 34.23449 32.24903 30.26549 28.28427 26.30589 24.33105 22.36068 20.39608 18.43909 16.49242 14.56022 12.64911 10.77033 8.944272 7.211102 5.656854 4 2 0 2 4 6 8 10 12 14 16 16 14 12 10 8 6 4 2 0 0 2 4 5.656854 6 4 2 0 2 4 4 4.472136 5.656854 7.211102 8.944272 8 6 4 2 0 2 4 6 8 10 12 14 16 18 20 22 24 26 28 30 32 34 36 38 40 42 44 46 48 50 52 54 56 58 60 62 64 66 68 70 72 74 76 78 80 82 84 86 88 90 92 94 96 98 100 102 104 106 108 110 112 114 116 118 120 122 124 126 128 130 132 134 136 138 140 142 144 146 148 150 152 154 156 158 160 162 164 166 168 170 172 174 176 178 176.1817 174.1838 172.1859 170.1881 168.1904 166.1927 164.195 162.1974 160.1999 158.2024 156.205 154.2077 152.2104 150.2132 148.2161 146.219 144.222 142.2252 140.2284 138.2317 136.2351 134.2386 132.2422 130.2459 128.2498 126.2537 124.2578 122.262 120.2664 118.2709 116.2755 114.2804 112.2853 110.2905 108.2959 106.3015 104.3072 102.3132 100.3195 98.32599 96.33276 94.33981 92.34717 90.35486 88.36288 86.37129 84.38009 82.38932 80.399 78.40918 76.41989 74.43118 72.44308 70.45566 68.46897 66.48308 64.49806 62.514 60.53098 58.54913 56.56854 54.58937 52.61179 50.63596 48.6621 46.69047 44.72136 42.75512 40.79216 38.83298 36.87818 34.9285 32.98484 31.04835 29.12044 27.20294 25.29822 23.4094 21.54066 19.69772 17.88854 16 14 12 10 8 6 4 2 0 2 4 4 2 0 2 0 0 2 4 2 0 2 4 6 8 10 11.6619 13.41641 15.23155 17.08801 18.97367 20.88061 22.80351 24.73863 26.68333 28.63564 30.59412 32.55764 34.52535 36.49657 38.47077 40.4475 42.42641 44.40721 46.38965 48.37355 50.35872 52.34501 54.33231 56.32051 58.30952 60.29926 62.28965 64.28063 66.27216 68.26419 70.25668 72.24957 74.24284 76.23647 78.23043 80.22469 82.21922 84.21401 86.20905 88.20431 90.19978 92.19544 94.19129 96.18732 98.1835 100.1798 102.1763 104.1729 106.1697 108.1665 110.1635 112.1606 114.1578 116.1551 118.1524 120.1499 122.1475 124.1451 126.1428 128.1405 130.1384 132.1363 134.1343 136.1323 138.1014 140.0714 142.0423 144.0139 145.9863 147.9595 149.9333 151.9079 153.8831 155.8589 157.8354 159.8124 161.79 163.7681 165.7468 167.726 169.7056 171.6858 173.6664 175.6474 177.6288 179.6107 181.593 183.5756 185.5586 187.542 189.5257 191.5098 193.4942 195.4789 195.7243 195.3458 194.9872 194.5867 194.1649 193.7627 193.3804 193.0181 192.6759 192.3538 192.0521 191.7707 191.4158 191.0497 190.704 190.3786 190.0737 189.7894 189.4518 189.082 188.7326 188.2976 187.8829 187.4887 187.1149 186.7619 186.4296 186.1182 185.8279 185.5263 185.1486 184.7918 184.3909 183.9674 183.5647 183.183 182.8223 182.4829 182.1648 181.8681 181.593 181.2181 180.8535 180.5104 180.1888 179.8889 179.6107 179.254 178.8854 178.5385 178.1011 177.6851 177.2907 176.9181 176.5673 176.2385 175.9318 175.6474 175.3283 174.9514 174.5967 174.1953 173.77 173.3667 172.9855 172.6268 172.2905 171.9767 171.6858 171.4059 171.0205 170.6575 170.2939 169.8588 169.4462 169.0562 168.6891 168.3449 168.0238 167.726 167.4515 167.0928 166.7213 166.3731 165.9518 165.5294 165.1302 164.7544 164.4019 164.0732 163.7681 163.487 163.1686 162.7882 162.4315 162.0494 161.6168 161.2079 160.8229 160.4618 160.1 159.6621 159.2482 158.8584 158.4929 158.1518 157.7086 157.2895 156.8949 156.5248 156.1794 155.8589 155.5635 155.2933 154.9322 154.5574 154.2077 153.8831 153.5838 153.3102 153.0621 152.8398 152.6434 152.4729 152.3286 152.2104 152.1184 152.0526 152.0132 152 152 152 152 152 
30 28 26 24 22 20 18 16 14 12 10 8 6 4 2 0 0 2 2 0 2 4 5.656854 4 2 0 0 0 2 2 2 2 2.828427 4 4 4.472136 5.656854 6.324555 7.211102 8 8.246211 8.944272 10 10.19804 10.77033 11.6619 12.64911 13.41641 14.14214 14.56022 15.23155 16.12452 17.20465 18.43909 19.79899 21.26029 22.62742 24.08319 25.6125 27.20294 28.84441 30.52868 32.24903 34 35.77709 37.57659 39.39543 41.23106 43.08132 44.94441 46.8188 48.70318 50.59644 52.49762 54.40588 56.32051 58.24088 60.16644 62.0967 64.03124 65.96969 67.91171 69.85699 71.80529 73.75636 75.70998 77.66595 79.62411 81.58431 83.54639 85.51023 87.47571 89.44272 91.41116 93.38094 95.35198 97.3242 99.29753 101.2719 103.2473 105.2236 107.2007 108.1665 106.1697 104.1729 102.1763 100.1798 98.1835 96.18732 94.19129 92.19544 90.19978 88.20431 86.20905 84.21401 82.21922 80.22469 78.23043 76.23647 74.24284 72.24957 70.25668 68.26419 66.27216 64.28063 62.28965 60.29926 58.30952 56.32051 54.33231 52.34501 50.35872 48.37355 46.38965 44.40721 42.42641 40.4475 38.47077 36.49657 34.52535 32.55764 30.59412 28.63564 26.68333 24.73863 22.80351 20.88061 18.97367 17.08801 15.23155 13.41641 11.6619 10 8 6 4 2 0 2 4 6 8 10 12 14 16 16 14 12 10 8 6 4 2 0 0 2 2.828427 4.472136 6 4 2 0 2 4 6 6.324555 7.211102 8.485281 10 8 6 4 2 0 2 4 6 8 10 12 14 16 18 20 22 24 26 28 30 32 34 36 38 40 42 44 46 48 50 52 54 56 58 60 62 64 66 68 70 72 74 76 78 80 82 84 86 88 90 92 94 96 98 100 102 104 106 108 110 112 114 116 118 120 122 124 126 128 130 132 134 136 138 140 142 144 146 148 150 152 154 156 158 160 162 164 166 168 170 172 174 176 178 176.2839 174.2871 172.2905 170.2939 168.2974 166.3009 164.3046 162.3083 160.3122 158.3161 156.3202 154.3243 152.3286 150.333 148.3374 146.3421 144.3468 142.3517 140.3567 138.3618 136.3672 134.3726 132.3783 130.384 128.39 126.3962 124.4026 122.4091 120.4159 118.423 116.4302 114.4378 112.4455 110.4536 108.462 106.4706 104.4797 102.489 100.4988 98.50888 96.51942 94.53042 92.54189 90.55385 88.56636 86.57944 84.59315 82.60751 80.62257 78.63841 76.65508 74.67262 72.69112 70.71068 68.73136 66.75328 64.77654 62.80127 60.82763 58.85575 56.88585 54.91812 52.95281 50.9902 49.0306 47.07441 45.12206 43.17406 41.23106 39.29377 37.36308 35.44009 33.52611 31.62278 29.73214 27.85678 26 24 22 20 18 16 14 12 10 8 6 4 2 0 2 4 4 2 0 2 0 0 2 4 2 0 2 4 5.656854 7.211102 8.944272 10.77033 12.64911 14.56022 16.49242 18.43909 20.39608 22.36068 24.33105 26.30589 28.28427 30.26549 32.24903 34.23449 36.22154 38.20995 40.1995 42.19004 44.18144 46.17358 48.16638 50.15974 52.15362 54.14795 56.14267 58.13777 60.13319 62.1289 64.12488 66.1211 68.11755 70.11419 72.11102 74.10803 76.10519 78.10249 80.09994 82.0975 84.09518 86.09297 88.09086 90.08884 92.08691 94.08507 96.0833 98.0816 100.08 102.0784 104.0769 106.0754 108.0741 110.0727 112.0714 114.0702 116.0689 118.0678 120.0333 122 123.9677 125.9365 127.9062 129.8769 131.8484 133.8208 135.794 137.7679 139.7426 141.718 143.6941 145.6709 147.6482 149.6262 151.6048 153.5838 155.5635 157.5436 159.5243 161.5054 163.487 165.469 167.4515 169.4344 171.4176 173.4013 175.3853 177.3697 179.3544 181.3395 183.3248 185.3105 187.2966 189.2829 191.2694 193.2563 194.0309 193.7524 193.3804 193.0181 192.6344 192.2082 191.802 191.4158 191.0497 190.704 190.3786 190.0737 189.7894 189.4518 189.082 188.7326 188.4038 188.0957 187.8084 187.4887 187.1149 186.7619 186.3438 185.9247 185.5263 185.1486 184.7918 184.456 184.1413 183.8478 183.5647 183.183 182.8223 182.439 182.011 181.604 181.2181 180.8535 180.5104 180.1888 179.8889 179.6107 179.254 178.8854 178.5385 178.2133 177.9101 177.6288 177.2907 176.9181 176.5673 176.1477 175.7271 175.3283 174.9514 174.5967 174.2642 173.954 173.6664 173.3667 172.9855 172.6268 172.244 171.8139 171.4059 171.0205 170.6575 170.3174 170 169.7056 169.4344 169.0562 168.6891 168.3449 167.9047 167.4873 167.0928 166.7213 166.3731 166.0482 165.7468 165.469 165.1302 164.7544 164.4019 164 163.5726 163.1686 162.7882 162.4315 162.0987 161.79 161.5054 161.2079 160.8229 160.4618 160.1 159.6621 159.2482 158.8584 158.4929 158.1518 157.7086 157.2895 156.8949 156.5248 156.1794 155.7562 155.3319 154.9322 154.5574 154.2077 153.8831 153.5838 153.3102 152.9706 152.591 152.2367 151.9079 151.6048 151.3275 151.0761 150.8509 150.6519 150.4792 150.333 150.2132 150.1199 150.0533 150.0133 150 150 150 150 150 
30.06659 28.07134 26.07681 24.08319 22.09072 20.09975 18.11077 16.12452 14.14214 12.16553 10.19804 8.246211 6.324555 4.472136 2.828427 2 0 2 2 0 2 4 4.472136 2.828427 2 0 2 2 2.828427 4 4 4 4.472136 5.656854 6 6.324555 7.211102 8.246211 8.944272 10 10.19804 10.77033 11.6619 12.16553 12.64911 13.41641 14.4222 15.23155 16.12452 16.49242 17.08801 17.88854 18.86796 20 21.26029 22.62742 24.08319 25.45584 26.90725 28.42534 30 31.62278 33.28663 34.98571 36.71512 38.47077 40.24922 42.04759 43.86343 45.69464 47.53946 49.39635 51.26402 53.14132 55.02727 56.921 58.82177 60.7289 62.64184 64.56005 66.48308 68.41052 70.34202 72.27724 74.2159 76.15773 78.10249 80.04999 82 83.95237 85.90693 87.86353 89.82204 91.78235 93.74433 95.70789 97.67292 99.63935 101.6071 103.5761 105.5462 107.5174 108.2959 106.3015 104.3072 102.3132 100.3195 98.32599 96.33276 94.33981 92.34717 90.35486 88.36288 86.37129 84.38009 82.38932 80.399 78.40918 76.41989 74.43118 72.44308 70.45566 68.46897 66.48308 64.49806 62.514 60.53098 58.54913 56.56854 54.58937 52.61179 50.63596 48.6621 46.69047 44.72136 42.75512 40.79216 38.83298 36.87818 34.9285 32.98484 31.04835 29.12044 27.20294 25.29822 23.4094 21.54066 19.69772 17.88854 16 14 12 10 8 6 4 2 0 2 4 6 8 10 11.6619 13.41641 15.23155 16 14 12 10 8 6 4 2 0 0 0 2 4 6 4 2 0 2 4 6 8 8.944272 10 10 8 6 4 2 0 2 4 6 8 10 12 14 16 18 20 22 24 26 28 30 32 34 36 38 40 42 44 46 48 50 52 54 56 58 60 62 64 66 68 70 72 74 76 78 80 82 84 86 88 90 92 94 96 98 100 102 104 106 108 110 112 114 116 118 120 122 124 126 128 130 132 134 136 138 140 142 144 146 148 150 152 154 156 158 160 162 164 166 168 170 171.9767 173.954 175.9318 177.9101 176.4086 174.4133 172.4181 170.423 168.428 166.4332 164.4384 162.4438 160.4494 158.455 156.4609 154.4668 152.4729 150.4792 148.4857 146.4923 144.4991 142.5061 140.5134 138.5208 136.5284 134.5362 132.5443 130.5527 128.5613 126.5701 124.5793 122.5887 120.5985 118.6086 116.619 114.6298 112.641 110.6526 108.6646 106.6771 104.69 102.7035 100.7174 98.73196 96.74709 94.76286 92.7793 90.79648 88.81441 86.83318 84.85281 82.8734 80.895 78.91768 76.94154 74.96666 72.99315 71.02113 69.0507 67.08204 65.11528 63.15061 61.18823 59.22837 57.27129 55.31727 53.36666 51.41984 49.47727 47.53946 45.60702 43.68066 41.76123 39.84972 37.94733 36 34 32 30 28 26 24 22 20 18 16 14 12 10 8 6 4 2 0 2 4 4 2 0 2 0 0 2 4 2 0 2 2.828427 4.472136 6.324555 8.246211 10.19804 12.16553 14.14214 16.12452 18.11077 20.09975 22.09072 24.08319 26.07681 28.07134 30.06659 32.06244 34.05877 36.05551 38.0526 40.04997 42.04759 44.04543 46.04346 48.04165 50.03999 52.03845 54.03703 56.0357 58.03447 60.03333 62.03225 64.03124 66.0303 68.0294 70.02856 72.02777 74.02702 76.02631 78.02563 80.02499 82.02438 84.0238 86.02325 88.02273 90.02222 92.02174 94.02127 96.02083 98.02041 100.02 101.9804 103.9423 105.9056 107.8703 109.8362 111.8034 113.7717 115.7411 117.7115 119.6829 121.6553 123.6285 125.6025 127.5774 129.5531 131.5295 133.5066 135.4843 137.4627 139.4417 141.4214 143.4015 145.3822 147.3635 149.3452 151.3275 153.3102 155.2933 157.2768 159.2608 161.2451 163.2299 165.215 167.2005 169.1863 171.1724 173.1589 175.1457 177.1327 179.1201 181.1077 183.0956 185.0838 187.0722 189.0608 191.0497 192.3538 192.0521 191.7707 191.4158 191.0497 190.683 190.2525 189.842 189.4518 189.082 188.7326 188.4038 188.0957 187.8084 187.4887 187.1149 186.7619 186.4296 186.1182 185.8279 185.5263 185.1486 184.7918 184.3909 183.9674 183.5647 183.183 182.8223 182.4829 182.1648 181.8681 181.593 181.2181 180.8535 180.4882 180.0555 179.6441 179.254 178.8854 178.5385 178.2133 177.9101 177.6288 177.2907 176.9181 176.5673 176.2385 175.9318 175.6474 175.3283 174.9514 174.5967 174.1953 173.77 173.3667 172.9855 172.6268 172.2905 171.9767 171.6858 171.4059 171.0205 170.6575 170.2939 169.8588 169.4462 169.0562 168.6891 168.3449 168.0238 167.726 167.4515 167.0928 166.7213 166.3731 165.9518 165.5294 165.1302 164.7544 164.4019 164.0732 163.7681 163.487 163.1686 162.7882 162.4315 162.0494 161.6168 161.2079 160.8229 160.4618 160.125 159.8124 159.5243 159.2482 158.8584 158.4929 158.1518 157.7086 157.2895 156.8949 156.5248 156.1794 155.7562 155.3319 154.9322 154.5574 154.2077 153.8051 153.3754 152.9706 152.591 152.2367 151.9079 151.6048 151.3275 151.0099 150.6254 150.2664 149.9333 149.6262 149.3452 149.0906 148.8624 148.6607 148.4857 148.3374 148.2161 148.1216 148.054 148.0135 148 148 148 148 148 
30.26549 28.28427 26.30589 24.33105 22.36068 20.39608 18.43909 16.49242 14.56022 12.64911 10.77033 8.944272 7.211102 5.656854 4 2 0 2 2 0 2 4 4 2 0 0 2 4 4.472136 5.656854 6 6 6.324555 7.211102 8 8.246211 8.944272 10 10.77033 11.6619 12.16553 12.64911 13.41641 14.14214 14.56022 15.23155 16.12452 17.08801 17.88854 18.43909 18.97367 19.69772 20.59126 21.63331 22.80351 24.08319 25.45584 26.90725 28.28427 29.73214 31.241 32.80244 34.4093 36.05551 37.73592 39.44617 41.18252 42.94182 44.72136 46.51881 48.33218 50.15974 52 53.85165 55.71355 57.58472 59.46428 61.35145 63.24555 65.14599 67.05222 68.96376 70.88018 72.8011 74.72617 76.65508 78.58753 80.52328 82.46211 84.40379 86.34813 88.29496 90.24411 92.19544 94.14882 96.10411 98.0612 100.02 101.9804 103.9423 105.9056 107.8703 108.462 106.4706 104.4797 102.489 100.4988 98.50888 96.51942 94.53042 92.54189 90.55385 88.56636 86.57944 84.59315 82.60751 80.62257 78.63841 76.65508 74.67262 72.69112 70.71068 68.73136 66.75328 64.77654 62.80127 60.82763 58.85575 56.88585 54.91812 52.95281 50.9902 49.0306 47.07441 45.12206 43.17406 41.23106 39.29377 37.36308 35.44009 33.52611 31.62278 29.73214 27.85678 26 24 22 20 18 16 14 12 10 8 6 4 2 0 2 4 5.656854 7.211102 8.944272 10.77033 12.64911 14.56022 16 14 12 10 8 6 4 2 0 2 0 2 4 6 4 2 0 2 4 6 8 10 11.6619 10 8 6 4 2 0 2 4 6 8 10 12 14 16 18 20 22 24 26 28 30 32 34 36 38 40 42 44 46 48 50 52 54 56 58 60 62 64 66 68 70 72 74 76 78 80 82 84 86 88 90 92 94 96 98 100 102 104 106 108 110 112 114 116 118 120 122 124 126 128 130 132 134 136 138 140 142 144 145.9863 147.9595 149.9333 151.9079 153.8831 155.8589 157.8354 159.8124 161.79 163.7681 165.7468 167.726 169.7056 171.6858 173.6664 175.6474 177.6288 176.5559 174.5623 172.5688 170.5755 168.5823 166.5893 164.5965 162.6038 160.6113 158.619 156.6269 154.6351 152.6434 150.6519 148.6607 146.6697 144.679 142.6885 140.6983 138.7083 136.7187 134.7294 132.7403 130.7517 128.7634 126.7754 124.7878 122.8007 120.8139 118.8276 116.8418 114.8564 112.8716 110.8873 108.9036 106.9205 104.9381 102.9563 100.9752 98.99495 97.01546 95.03683 93.05912 91.08238 89.10667 87.13208 85.15868 83.18654 81.21576 79.24645 77.27872 75.31268 73.34848 71.38628 69.42622 67.46851 65.51336 63.56099 61.61169 59.66574 57.72348 55.7853 53.85165 51.92302 50 48 46 44 42 40 38 36 34 32 30 28 26 24 22 20 18 16 14 12 10 8 6 4 2 0 2 4 4 2 0 2 0 0 2 2.828427 2 0 0 2 4 6 8 10 12 14 16 18 20 22 24 26 28 30 32 34 36 38 40 42 44 46 48 50 52 54 56 58 60 62 64 66 68 70 72 74 76 78 80 82 83.95237 85.90693 87.86353 89.82204 91.78235 93.74433 95.70789 97.67292 99.63935 101.6071 103.5761 105.5462 107.5174 109.4897 111.463 113.4372 115.4123 117.3882 119.365 121.3425 123.3207 125.2996 127.2792 129.2594 131.2402 133.2216 135.2036 137.186 139.169 141.1524 143.1363 145.1206 147.1054 149.0906 151.0761 153.0621 155.0484 157.035 159.022 161.0093 162.9969 164.9848 166.9731 168.9615 170.9503 172.9393 174.9286 176.9181 178.9078 180.8978 182.8879 184.8783 186.8689 188.8597 190.704 190.3786 190.0737 189.7894 189.4518 189.082 188.7326 188.2976 187.8829 187.4887 187.1149 186.7619 186.4296 186.1182 185.8279 185.5263 185.1486 184.7918 184.456 184.1413 183.8478 183.5647 183.183 182.8223 182.439 182.011 181.604 181.2181 180.8535 180.5104 180.1888 179.8889 179.6107 179.254 178.8854 178.5385 178.1011 177.6851 177.2907 176.9181 176.5673 176.2385 175.9318 175.6474 175.3283 174.9514 174.5967 174.2642 173.954 173.6664 173.3667 172.9855 172.6268 172.244 171.8139 171.4059 171.0205 170.6575 170.3174 170 169.7056 169.4344 169.0562 168.6891 168.3449 167.9047 167.4873 167.0928 166.7213 166.3731 166.0482 165.7468 165.469 165.1302 164.7544 164.4019 164 163.5726 163.1686 162.7882 162.4315 162.0987 161.79 161.5054 161.2079 160.8229 160.4618 160.1 159.6621 159.2482 158.8584 158.4929 158.1518 157.8354 157.5436 157.2768 156.8949 156.5248 156.1794 155.7562 155.3319 154.9322 154.5574 154.2077 153.8051 153.3754 152.9706 152.591 152.2367 151.8552 151.42 151.0099 150.6254 150.2664 149.9333 149.6262 149.3452 149.0503 148.6607 148.297 147.9595 147.6482 147.3635 147.1054 146.8741 146.6697 146.4923 146.3421 146.219 146.1232 146.0548 146.0137 146 146 146 146 146 
30.59412 28.63564 26.68333 24.73863 22.80351 20.88061 18.97367 17.08801 15.23155 13.41641 11.6619 10 8 6 4 2 0 2 0 0 2 4 2.828427 2 0 2 2.828427 4.472136 6.324555 7.211102 8 8 8.246211 8.944272 10 10.19804 10.77033 11.6619 12.64911 13.41641 14.14214 14.56022 15.23155 16.12452 16.49242 17.08801 17.88854 18.86796 19.69772 20.39608 20.88061 21.54066 22.36068 23.32381 24.41311 25.6125 26.90725 28.28427 29.73214 31.1127 32.55764 34.05877 35.60899 37.20215 38.83298 40.49691 42.19004 43.909 45.65085 47.41308 49.1935 50.9902 52.80151 54.626 56.46238 58.30952 60.16644 62.03225 63.90618 65.78754 67.6757 69.57011 71.47028 73.37575 75.28612 77.20103 79.12016 81.0432 82.96987 84.89994 86.83318 88.76936 90.70832 92.64988 94.59387 96.54015 98.48858 100.439 102.3914 104.3456 106.3015 108.2589 108.6646 106.6771 104.69 102.7035 100.7174 98.73196 96.74709 94.76286 92.7793 90.79648 88.81441 86.83318 84.85281 82.8734 80.895 78.91768 76.94154 74.96666 72.99315 71.02113 69.0507 67.08204 65.11528 63.15061 61.18823 59.22837 57.27129 55.31727 53.36666 51.41984 49.47727 47.53946 45.60702 43.68066 41.76123 39.84972 37.94733 36 34 32 30 28 26 24 22 20 18 16 14 12 10 8 6 4 2 0 2 2.828427 4.472136 6.324555 8.246211 10.19804 12.16553 14.14214 16 14 12 10 8 6 4 2 0 0 0 2 4 6 4 2 0 2 4 6 8 10 12 10 8 6 4 2 0 2 4 6 8 10 12 14 16 18 20 22 24 26 28 30 32 34 36 38 40 42 44 46 48 50 52 54 56 58 60 62 64 66 68 70 72 74 76 78 80 82 84 86 88 90 92 94 96 98 100 102 104 106 108 110 112 114 116 118 120 122 123.9677 125.9365 127.9062 129.8769 131.8484 133.8208 135.794 137.7679 139.7426 141.718 143.6941 145.6709 147.6482 149.6262 151.6048 153.5838 155.5635 157.5436 159.5243 161.5054 163.487 165.469 167.4515 169.4344 171.4176 173.4013 175.3853 177.3697 176.7258 174.7341 172.7426 170.7513 168.7602 166.7693 164.7786 162.7882 160.798 158.8081 156.8184 154.8289 152.8398 150.8509 148.8624 146.8741 144.8862 142.8986 140.9113 138.9244 136.9379 134.9518 132.9662 130.9809 128.9961 127.0118 125.028 123.0447 121.062 119.0798 117.0983 115.1173 113.1371 111.1575 109.1787 107.2007 105.2236 103.2473 101.2719 99.29753 97.3242 95.35198 93.38094 91.41116 89.44272 87.47571 85.51023 83.54639 81.58431 79.62411 77.66595 75.70998 73.75636 71.80529 69.85699 67.91171 65.96969 64 62 60 58 56 54 52 50 48 46 44 42 40 38 36 34 32 30 28 26 24 22 20 18 16 14 12 10 8 6 4 2 0 2 2.828427 4 2 0 2 0 0 0 2 2.828427 2 0 2 4 6 8 10 12 14 16 18 20 22 24 26 28 30 32 34 36 38 40 42 44 46 48 50 52 54 56 58 60 62 64 65.96969 67.91171 69.85699 71.80529 73.75636 75.70998 77.66595 79.62411 81.58431 83.54639 85.51023 87.47571 89.44272 91.41116 93.38094 95.35198 97.3242 99.29753 101.2719 103.2473 105.2236 107.2007 109.1787 111.1575 113.1371 115.1173 117.0983 119.0798 121.062 123.0447 125.028 127.0118 128.9961 130.9809 132.9662 134.9518 136.9379 138.9244 140.9113 142.8986 144.8862 146.8741 148.8624 150.8509 152.8398 154.8289 156.8184 158.8081 160.798 162.7882 164.7786 166.7693 168.7602 170.7513 172.7426 174.7341 176.7258 178.7177 180.7097 182.702 184.6943 186.6869 188.6796 188.7326 188.4038 188.0957 187.8084 187.4887 187.1149 186.7619 186.3438 185.9247 185.5263 185.1486 184.7918 184.456 184.1413 183.8478 183.5647 183.183 182.8223 182.4829 182.1648 181.8681 181.593 181.2181 180.8535 180.4882 180.0555 179.6441 179.254 178.8854 178.5385 178.2133 177.9101 177.6288 177.2907 176.9181 176.5673 176.1477 175.7271 175.3283 174.9514 174.5967 174.2642 173.954 173.6664 173.3667 172.9855 172.6268 172.2905 171.9767 171.6858 171.4059 171.0205 170.6575 170.2939 169.8588 169.4462 169.0562 168.6891 168.3449 168.0238 167.726 167.4515 167.0928 166.7213 166.3731 165.9518 165.5294 165.1302 164.7544 164.4019 164.0732 163.7681 163.487 163.1686 162.7882 162.4315 162.0494 161.6168 161.2079 160.8229 160.4618 160.125 159.8124 159.5243 159.2482 158.8584 158.4929 158.1518 157.7086 157.2895 156.8949 156.5248 156.1794 155.8589 155.5635 155.2933 154.9322 154.5574 154.2077 153.8051 153.3754 152.9706 152.591 152.2367 151.8552 151.42 151.0099 150.6254 150.2664 149.9066 149.4657 149.0503 148.6607 148.297 147.9595 147.6482 147.3635 147.0918 146.697 146.3284 145.9863 145.6709 145.3822 145.1206 144.8862 144.679 144.4991 144.3468 144.222 144.1249 144.0555 144.0139 144 144 144 144 144 
31.04835 29.12044 27.20294 25.29822 23.4094 21.54066 19.69772 17.88854 16 14 12 10 8 6 4 2 0 2 0 2 2.828427 4 2 0 0 2 4 5.656854 7.211102 8.944272 10 10 10.19804 10.77033 11.6619 12.16553 12.64911 13.41641 14.4222 15.23155 16.12452 16.49242 17.08801 17.88854 18.43909 18.97367 19.69772 20.59126 21.54066 22.36068 22.80351 23.4094 24.16609 25.05993 26.07681 27.20294 28.42534 29.73214 31.1127 32.55764 33.94112 35.38361 36.87818 38.41875 40 41.61731 43.26662 44.94441 46.64761 48.37355 50.11986 51.88449 53.66563 55.4617 57.27129 59.09315 60.92619 62.76942 64.62198 66.48308 68.35203 70.2282 72.11102 74 75.89466 77.7946 79.69943 81.60883 83.52245 85.44004 87.36132 89.28606 91.21404 93.14505 95.07891 97.01546 98.95454 100.896 102.8397 104.7855 106.7333 108.683 108.9036 106.9205 104.9381 102.9563 100.9752 98.99495 97.01546 95.03683 93.05912 91.08238 89.10667 87.13208 85.15868 83.18654 81.21576 79.24645 77.27872 75.31268 73.34848 71.38628 69.42622 67.46851 65.51336 63.56099 61.61169 59.66574 57.72348 55.7853 53.85165 51.92302 50 48 46 44 42 40 38 36 34 32 30 28 26 24 22 20 18 16 14 12 10 8 6 4 2 0 0 2 4 6 8 10 12 14 14.14214 14.14214 12.16553 10.19804 8.246211 6.324555 4.472136 2.828427 2 0 0 2 4 6 4 2 0 2 4 6 8 10 12 10 8 6 4 2 0 2 4 6 8 10 12 14 16 18 20 22 24 26 28 30 32 34 36 38 40 42 44 46 48 50 52 54 56 58 60 62 64 66 68 70 72 74 76 78 80 82 84 86 88 90 92 94 96 98 100 101.9804 103.9423 105.9056 107.8703 109.8362 111.8034 113.7717 115.7411 117.7115 119.6829 121.6553 123.6285 125.6025 127.5774 129.5531 131.5295 133.5066 135.4843 137.4627 139.4417 141.4214 143.4015 145.3822 147.3635 149.3452 151.3275 153.3102 155.2933 157.2768 159.2608 161.2451 163.2299 165.215 167.2005 169.1863 171.1724 173.1589 175.1457 177.1327 176.9181 174.9286 172.9393 170.9503 168.9615 166.9731 164.9848 162.9969 161.0093 159.022 157.035 155.0484 153.0621 151.0761 149.0906 147.1054 145.1206 143.1363 141.1524 139.169 137.186 135.2036 133.2216 131.2402 129.2594 127.2792 125.2996 123.3207 121.3425 119.365 117.3882 115.4123 113.4372 111.463 109.4897 107.5174 105.5462 103.5761 101.6071 99.63935 97.67292 95.70789 93.74433 91.78235 89.82204 87.86353 85.90693 83.95237 82 80 78 76 74 72 70 68 66 64 62 60 58 56 54 52 50 48 46 44 42 40 38 36 34 32 30 28 26 24 22 20 18 16 14 12 10 8 6 4 2 0 0 2 4 2 0 2 0 2 0 2 4 2 0 2 4 6 8 10 12 14 16 18 20 22 24 26 28 30 32 34 36 38 40 42 44 46 48 50 51.92302 53.85165 55.7853 57.72348 59.66574 61.61169 63.56099 65.51336 67.46851 69.42622 71.38628 73.34848 75.31268 77.27872 79.24645 81.21576 83.18654 85.15868 87.13208 89.10667 91.08238 93.05912 95.03683 97.01546 98.99495 100.9752 102.9563 104.9381 106.9205 108.9036 110.8873 112.8716 114.8564 116.8418 118.8276 120.8139 122.8007 124.7878 126.7754 128.7634 130.7517 132.7403 134.7294 136.7187 138.7083 140.6983 142.6885 144.679 146.6697 148.6607 150.6519 152.6434 154.6351 156.6269 158.619 160.6113 162.6038 164.5965 166.5893 168.5823 170.5755 172.5688 174.5623 176.5559 178.5497 180.5436 182.5377 184.5318 186.5261 187.1149 186.7619 186.4296 186.1182 185.8279 185.5263 185.1486 184.7918 184.3909 183.9674 183.5647 183.183 182.8223 182.4829 182.1648 181.8681 181.593 181.2181 180.8535 180.5104 180.1888 179.8889 179.6107 179.254 178.8854 178.5385 178.1011 177.6851 177.2907 176.9181 176.5673 176.2385 175.9318 175.6474 175.3283 174.9514 174.5967 174.1953 173.77 173.3667 172.9855 172.6268 172.2905 171.9767 171.6858 171.4059 171.0205 170.6575 170.3174 170 169.7056 169.4344 169.0562 168.6891 168.3449 167.9047 167.4873 167.0928 166.7213 166.3731 166.0482 165.7468 165.469 165.1302 164.7544 164.4019 164 163.5726 163.1686 162.7882 162.4315 162.0987 161.79 161.5054 161.2079 160.8229 160.4618 160.1 159.6621 159.2482 158.8584 158.4929 158.1518 157.8354 157.5436 157.2768 156.8949 156.5248 156.1794 155.7562 155.3319 154.9322 154.5574 154.2077 153.8831 153.5838 153.3102 152.9706 152.591 152.2367 151.8552 151.42 151.0099 150.6254 150.2664 149.9066 149.4657 149.0503 148.6607 148.297 147.9595 147.5127 147.0918 146.697 146.3284 145.9863 145.6709 145.3822 145.1206 144.7342 144.3607 144.0139 143.6941 143.4015 143.1363 142.8986 142.6885 142.5061 142.3517 142.2252 142.1267 142.0563 142.0141 142 142 142 142 142 
31.62278 29.73214 27.85678 26 24 22 20 18 16 14 12 10 8 6 4 2 0 2 0 2 4 4 2 0 2 2.828427 4.472136 6.324555 8.246211 10 11.6619 12 12.16553 12.64911 13.41641 14.14214 14.56022 15.23155 16.12452 17.08801 17.88854 18.43909 18.97367 19.69772 20.39608 20.88061 21.54066 22.36068 23.32381 24.16609 24.73863 25.29822 26 26.83282 27.78489 28.84441 30 31.241 32.55764 33.94112 35.38361 36.76955 38.20995 39.69887 41.23106 42.80187 44.40721 46.04346 47.70744 49.39635 51.10773 52.83938 54.58937 56.35601 58.13777 59.9333 61.7414 63.56099 65.39113 67.23094 69.07967 70.93659 72.8011 74.67262 76.55064 78.43468 80.32434 82.21922 84.11897 86.02325 87.93179 89.84431 91.76056 93.68031 95.60335 97.52948 99.45853 101.3903 103.3247 105.2616 107.2007 109.1421 109.1787 107.2007 105.2236 103.2473 101.2719 99.29753 97.3242 95.35198 93.38094 91.41116 89.44272 87.47571 85.51023 83.54639 81.58431 79.62411 77.66595 75.70998 73.75636 71.80529 69.85699 67.91171 65.96969 64.03124 62.03225 60.03333 58.03447 56.0357 54.03703 52.03845 50.03999 48.04165 46.04346 44.04543 42.04759 40.04997 38.0526 36.05551 34.05877 32.06244 30.06659 28.07134 26.07681 24.08319 22.09072 20.09975 18.11077 16.12452 14.14214 12.16553 10.19804 8.246211 6.324555 4.472136 2.828427 2 0 2 4 6 8 10 12 12 12.16553 12.64911 12.64911 10.77033 8.944272 7.211102 5.656854 4 2 0 0 2 4 6 4 2 0 2 4 6 8 10 12 10 8 6 4 2 0 2 4 6 8 10 12 14 16 18 20 22 24 26 28 30 32 34 36 38 40 42 44 46 48 50 52 54 56 58 60 62 64 66 68 70 72 74 76 78 80 82 83.95237 85.90693 87.86353 89.82204 91.78235 93.74433 95.70789 97.67292 99.63935 101.6071 103.5761 105.5462 107.5174 109.4897 111.463 113.4372 115.4123 117.3882 119.365 121.3425 123.3207 125.2996 127.2792 129.2594 131.2402 133.2216 135.2036 137.186 139.169 141.1524 143.1363 145.1206 147.1054 149.0906 151.0761 153.0621 155.0484 157.035 159.022 161.0093 162.9969 164.9848 166.9731 168.9615 170.9503 172.9393 174.9286 176.9181 177.1327 175.1457 173.1589 171.1724 169.1863 167.2005 165.215 163.2299 161.2451 159.2608 157.2768 155.2933 153.3102 151.3275 149.3452 147.3635 145.3822 143.4015 141.4214 139.4417 137.4627 135.4843 133.5066 131.5295 129.5531 127.5774 125.6025 123.6285 121.6553 119.6829 117.7115 115.7411 113.7717 111.8034 109.8362 107.8703 105.9056 103.9423 101.9804 100.02 98.02041 96.02083 94.02127 92.02174 90.02222 88.02273 86.02325 84.0238 82.02438 80.02499 78.02563 76.02631 74.02702 72.02777 70.02856 68.0294 66.0303 64.03124 62.03225 60.03333 58.03447 56.0357 54.03703 52.03845 50.03999 48.04165 46.04346 44.04543 42.04759 40.04997 38.0526 36.05551 34.05877 32.06244 30.06659 28.07134 26.07681 24.08319 22.09072 20.09975 18.11077 16.12452 14.14214 12.16553 10.19804 8.246211 6.324555 4.472136 2.828427 2 0 2 4 2 0 2 0 0 0 2 4 2 0 2 4 6 8 10 12 14 16 18 20 22 24 26 28 30 32 34 36 37.94733 39.84972 41.76123 43.68066 45.60702 47.53946 49.47727 51.41984 53.36666 55.31727 57.27129 59.22837 61.18823 63.15061 65.11528 67.08204 69.0507 71.02113 72.99315 74.96666 76.94154 78.91768 80.895 82.8734 84.85281 86.83318 88.81441 90.79648 92.7793 94.76286 96.74709 98.73196 100.7174 102.7035 104.69 106.6771 108.6646 110.6526 112.641 114.6298 116.619 118.6086 120.5985 122.5887 124.5793 126.5701 128.5613 130.5527 132.5443 134.5362 136.5284 138.5208 140.5134 142.5061 144.4991 146.4923 148.4857 150.4792 152.4729 154.4668 156.4609 158.455 160.4494 162.4438 164.4384 166.4332 168.428 170.423 172.4181 174.4133 176.4086 178.404 180.3996 182.3952 184.3909 185.5263 185.1486 184.7918 184.456 184.1413 183.8478 183.5647 183.183 182.8223 182.439 182.011 181.604 181.2181 180.8535 180.5104 180.1888 179.8889 179.6107 179.254 178.8854 178.5385 178.2133 177.9101 177.6288 177.2907 176.9181 176.5673 176.1477 175.7271 175.3283 174.9514 174.5967 174.2642 173.954 173.6664 173.3667 172.9855 172.6268 172.244 171.8139 171.4059 171.0205 170.6575 170.3174 170 169.7056 169.4344 169.0562 168.6891 168.3449 168.0238 167.726 167.4515 167.0928 166.7213 166.3731 165.9518 165.5294 165.1302 164.7544 164.4019 164.0732 163.7681 163.487 163.1686 162.7882 162.4315 162.0494 161.6168 161.2079 160.8229 160.4618 160.125 159.8124 159.5243 159.2482 158.8584 158.4929 158.1518 157.7086 157.2895 156.8949 156.5248 156.1794 155.8589 155.5635 155.2933 154.9322 154.5574 154.2077 153.8051 153.3754 152.9706 152.591 152.2367 151.9079 151.6048 151.3275 151.0099 150.6254 150.2664 149.9066 149.4657 149.0503 148.6607 148.297 147.9595 147.5127 147.0918 146.697 146.3284 145.9863 145.561 145.1344 144.7342 144.3607 144.0139 143.6941 143.4015 143.1363 142.7726 142.3938 142.0423 141.718 141.4214 141.1524 140.9113 140.6983 140.5134 140.3567 140.2284 140.1285 140.0571 140.0143 140 140 140 140 140 
32 30 28 26 24 22 20 18 16 14 12 10 8 6 4 2 0 0 0 2 4 4 2 0 2 4 5.656854 7.211102 8.944272 10.77033 12.64911 14 14.14214 14.56022 15.23155 16.12452 16.49242 17.08801 17.88854 18.86796 19.69772 20.39608 20.88061 21.54066 22.36068 22.80351 23.4094 24.16609 25.05993 26 26.68333 27.20294 27.85678 28.63564 29.52965 30.52868 31.62278 32.80244 34.05877 35.38361 36.76955 38.20995 39.59798 41.03657 42.52058 44.04543 45.60702 47.20169 48.82622 50.47772 52.15362 53.85165 55.56977 57.30619 59.05929 60.82763 62.60991 64.40497 66.21178 68.0294 69.85699 71.69379 73.53911 75.39231 77.25283 79.12016 80.99383 82.8734 84.75848 86.64872 88.54378 90.44335 92.34717 94.25497 96.16652 98.0816 100 101.9215 103.846 105.7733 107.7033 109.6358 109.4897 107.5174 105.5462 103.5761 101.6071 99.63935 97.67292 95.70789 93.74433 91.78235 89.82204 87.86353 85.90693 83.95237 82 80.04999 78.10249 76.10519 74.10803 72.11102 70.11419 68.11755 66.1211 64.12488 62.1289 60.13319 58.13777 56.14267 54.14795 52.15362 50.15974 48.16638 46.17358 44.18144 42.19004 40.1995 38.20995 36.22154 34.23449 32.24903 30.26549 28.28427 26.30589 24.33105 22.36068 20.39608 18.43909 16.49242 14.56022 12.64911 10.77033 8.944272 7.211102 5.656854 4 2 0 2 4 6 8 10 10 10 10.19804 10.77033 11.6619 11.6619 10 8 6 4 2 0 0 2 4 6 4 2 0 2 4 6 8 10 12 10 8 6 4 2 0 2 4 6 8 10 12 14 16 18 20 22 24 26 28 30 32 34 36 38 40 42 44 46 48 50 52 54 56 58 60 62 64 65.96969 67.91171 69.85699 71.80529 73.75636 75.70998 77.66595 79.62411 81.58431 83.54639 85.51023 87.47571 89.44272 91.41116 93.38094 95.35198 97.3242 99.29753 101.2719 103.2473 105.2236 107.2007 109.1787 111.1575 113.1371 115.1173 117.0983 119.0798 121.062 123.0447 125.028 127.0118 128.9961 130.9809 132.9662 134.9518 136.9379 138.9244 140.9113 142.8986 144.8862 146.8741 148.8624 150.8509 152.8398 154.8289 156.8184 158.8081 160.798 162.7882 164.7786 166.7693 168.7602 170.7513 172.7426 174.7341 176.7258 177.3697 175.3853 173.4013 171.4176 169.4344 167.4515 165.469 163.487 161.5054 159.5243 157.5436 155.5635 153.5838 151.6048 149.6262 147.6482 145.6709 143.6941 141.718 139.7426 137.7679 135.794 133.8208 131.8484 129.8769 127.9062 125.9365 123.9677 122 120.0333 118.0678 116.0689 114.0702 112.0714 110.0727 108.0741 106.0754 104.0769 102.0784 100.08 98.0816 96.0833 94.08507 92.08691 90.08884 88.09086 86.09297 84.09518 82.0975 80.09994 78.10249 76.10519 74.10803 72.11102 70.11419 68.11755 66.1211 64.12488 62.1289 60.13319 58.13777 56.14267 54.14795 52.15362 50.15974 48.16638 46.17358 44.18144 42.19004 40.1995 38.20995 36.22154 34.23449 32.24903 30.26549 28.28427 26.30589 24.33105 22.36068 20.39608 18.43909 16.49242 14.56022 12.64911 10.77033 8.944272 7.211102 5.656854 4 2 0 2 4 2 0 0 2 0 0 2 4 2 0 2 4 6 8 10 12 14 16 18 20 22 24 26 27.85678 29.73214 31.62278 33.52611 35.44009 37.36308 39.29377 41.23106 43.17406 45.12206 47.07441 49.0306 50.9902 52.95281 54.91812 56.88585 58.85575 60.82763 62.80127 64.77654 66.75328 68.73136 70.71068 72.69112 74.67262 76.65508 78.63841 80.62257 82.60751 84.59315 86.57944 88.56636 90.55385 92.54189 94.53042 96.51942 98.50888 100.4988 102.489 104.4797 106.4706 108.462 110.4536 112.4455 114.4378 116.4302 118.423 120.4159 122.4091 124.4026 126.3962 128.39 130.384 132.3783 134.3726 136.3672 138.3618 140.3567 142.3517 144.3468 146.3421 148.3374 150.333 152.3286 154.3243 156.3202 158.3161 160.3122 162.3083 164.3046 166.3009 168.2974 170.2939 172.2905 174.2642 176.2385 178.2133 180.1888 182.1648 183.8478 183.5647 183.183 182.8223 182.4829 182.1648 181.8681 181.593 181.2181 180.8535 180.4882 180.0555 179.6441 179.254 178.8854 178.5385 178.2133 177.9101 177.6288 177.2907 176.9181 176.5673 176.2385 175.9318 175.6474 175.3283 174.9514 174.5967 174.1953 173.77 173.3667 172.9855 172.6268 172.2905 171.9767 171.6858 171.4059 171.0205 170.6575 170.2939 169.8588 169.4462 169.0562 168.6891 168.3449 168.0238 167.726 167.4515 167.0928 166.7213 166.3731 166.0482 165.7468 165.469 165.1302 164.7544 164.4019 164 163.5726 163.1686 162.7882 162.4315 162.0987 161.79 161.5054 161.2079 160.8229 160.4618 160.1 159.6621 159.2482 158.8584 158.4929 158.1518 157.8354 157.5436 157.2768 156.8949 156.5248 156.1794 155.7562 155.3319 154.9322 154.5574 154.2077 153.8831 153.5838 153.3102 152.9706 152.591 152.2367 151.8552 151.42 151.0099 150.6254 150.2664 149.9333 149.6262 149.3452 149.0503 148.6607 148.297 147.9595 147.5127 147.0918 146.697 146.3284 145.9863 145.561 145.1344 144.7342 144.3607 144.0139 143.6106 143.1782 142.7726 142.3938 142.0423 141.718 141.4214 141.1524 140.8119 140.4279 140.0714 139.7426 139.4417 139.169 138.9244 138.7083 138.5208 138.3618 138.2317 138.1304 138.058 138.0145 138 138 138 138 138 
32.06244 30.06659 28.07134 26.07681 24.08319 22.09072 20.09975 18.11077 16.12452 14.14214 12.16553 10.19804 8.246211 6.324555 4.472136 2.828427 2 0 0 2 2.828427 4 2 0 2 4 6 8 10 11.6619 13.41641 15.23155 16.12452 16.49242 17.08801 17.88854 18.43909 18.97367 19.69772 20.59126 21.54066 22.36068 22.80351 23.4094 24.16609 24.73863 25.29822 26 26.83282 27.78489 28.63564 29.12044 29.73214 30.46309 31.30495 32.24903 33.28663 34.4093 35.60899 36.87818 38.20995 39.59798 41.03657 42.42641 43.86343 45.34314 46.8615 48.41488 50 51.61395 53.25411 54.91812 56.60389 58.30952 60.03333 61.77378 63.52952 65.29931 67.08204 68.8767 70.68239 72.49828 74.32362 76.15773 78 79.84986 81.70679 83.57033 85.44004 87.31552 89.19641 91.08238 92.97311 94.86833 96.76776 98.67117 100.5783 102.489 104.4031 106.3203 108.2405 110.1635 109.8362 107.8703 105.9056 103.9423 101.9804 100.02 98.0612 96.10411 94.14882 92.19544 90.19978 88.20431 86.20905 84.21401 82.21922 80.22469 78.23043 76.23647 74.24284 72.24957 70.25668 68.26419 66.27216 64.28063 62.28965 60.29926 58.30952 56.32051 54.33231 52.34501 50.35872 48.37355 46.38965 44.40721 42.42641 40.4475 38.47077 36.49657 34.52535 32.55764 30.59412 28.63564 26.68333 24.73863 22.80351 20.88061 18.97367 17.08801 15.23155 13.41641 11.6619 10 8 6 4 2 0 2 4 5.656854 7.211102 8 8 8 8.246211 8.944272 10 10 10 8 6 4 2 0 0 2 4 6 4 2 0 2 4 6 8 10 12 10 8 6 4 2 0 2 4 6 8 10 12 14 16 18 20 22 24 26 28 30 32 34 36 38 40 42 44 46 48 50 51.92302 53.85165 55.7853 57.72348 59.66574 61.61169 63.56099 65.51336 67.46851 69.42622 71.38628 73.34848 75.31268 77.27872 79.24645 81.21576 83.18654 85.15868 87.13208 89.10667 91.08238 93.05912 95.03683 97.01546 98.99495 100.9752 102.9563 104.9381 106.9205 108.9036 110.8873 112.8716 114.8564 116.8418 118.8276 120.8139 122.8007 124.7878 126.7754 128.7634 130.7517 132.7403 134.7294 136.7187 138.7083 140.6983 142.6885 144.679 146.6697 148.6607 150.6519 152.6434 154.6351 156.6269 158.619 160.6113 162.6038 164.5965 166.5893 168.5823 170.5755 172.5688 174.5623 176.5559 177.6288 175.6474 173.6664 171.6858 169.7056 167.726 165.7468 163.7681 161.79 159.8124 157.8354 155.8589 153.8831 151.9079 149.9333 147.9595 145.9863 144.0139 142.0423 140.0714 138.1014 136.1323 134.1343 132.1363 130.1384 128.1405 126.1428 124.1451 122.1475 120.1499 118.1524 116.1551 114.1578 112.1606 110.1635 108.1665 106.1697 104.1729 102.1763 100.1798 98.1835 96.18732 94.19129 92.19544 90.19978 88.20431 86.20905 84.21401 82.21922 80.22469 78.23043 76.23647 74.24284 72.24957 70.25668 68.26419 66.27216 64.28063 62.28965 60.29926 58.30952 56.32051 54.33231 52.34501 50.35872 48.37355 46.38965 44.40721 42.42641 40.4475 38.47077 36.49657 34.52535 32.55764 30.59412 28.63564 26.68333 24.73863 22.80351 20.88061 18.97367 17.08801 15.23155 13.41641 11.6619 10 8 6 4 2 0 2 4 2.828427 2 0 2 0 0 2 4 2 0 2 4 6 8 10 12 14 16 17.88854 19.69772 21.54066 23.4094 25.29822 27.20294 29.12044 31.04835 32.98484 34.9285 36.87818 38.83298 40.79216 42.75512 44.72136 46.69047 48.6621 50.63596 52.61179 54.58937 56.56854 58.54913 60.53098 62.514 64.49806 66.48308 68.46897 70.45566 72.44308 74.43118 76.41989 78.40918 80.399 82.38932 84.38009 86.37129 88.36288 90.35486 92.34717 94.33981 96.33276 98.32599 100.3195 102.3132 104.3072 106.3015 108.2959 110.2905 112.2853 114.2804 116.2755 118.2709 120.2664 122.262 124.2578 126.2537 128.2498 130.2459 132.2422 134.2386 136.2351 138.2317 140.2284 142.2252 144.222 146.219 148.2161 150.2132 152.2104 154.2077 156.1794 158.1518 160.125 162.0987 164.0732 166.0482 168.0238 170 171.9767 173.954 175.9318 177.9101 179.8889 181.8681 181.8681 181.593 181.2181 180.8535 180.5104 180.1888 179.8889 179.6107 179.254 178.8854 178.5385 178.1011 177.6851 177.2907 176.9181 176.5673 176.2385 175.9318 175.6474 175.3283 174.9514 174.5967 174.2642 173.954 173.6664 173.3667 172.9855 172.6268 172.244 171.8139 171.4059 171.0205 170.6575 170.3174 170 169.7056 169.4344 169.0562 168.6891 168.3449 167.9047 167.4873 167.0928 166.7213 166.3731 166.0482 165.7468 165.469 165.1302 164.7544 164.4019 164.0732 163.7681 163.487 163.1686 162.7882 162.4315 162.0494 161.6168 161.2079 160.8229 160.4618 160.125 159.8124 159.5243 159.2482 158.8584 158.4929 158.1518 157.7086 157.2895 156.8949 156.5248 156.1794 155.8589 155.5635 155.2933 154.9322 154.5574 154.2077 153.8051 153.3754 152.9706 152.591 152.2367 151.9079 151.6048 151.3275 151.0099 150.6254 150.2664 149.9066 149.4657 149.0503 148.6607 148.297 147.9595 147.6482 147.3635 147.0918 146.697 146.3284 145.9863 145.561 145.1344 144.7342 144.3607 144.0139 143.6106 143.1782 142.7726 142.3938 142.0423 141.6616 141.2232 140.8119 140.4279 140.0714 139.7426 139.4417 139.169 138.8524 138.463 138.1014 137.7679 137.4627 137.186 136.9379 136.7187 136.5284 136.3672 136.2351 136.1323 136.0588 136.0147 136 136 136 136 136 
32.24903 30.26549 28.28427 26.30589 24.33105 22.36068 20.39608 18.43909 16.49242 14.56022 12.64911 10.77033 8.944272 7.211102 5.656854 4 2 0 0 0 2 4 2 0 2 4 6 8 10 12 14 16 17.88854 18.43909 18.97367 19.69772 20.39608 20.88061 21.54066 22.36068 23.32381 24.16609 24.73863 25.29822 26 26.68333 27.20294 27.85678 28.63564 29.52965 30.46309 31.04835 31.62278 32.31099 33.10589 34 34.98571 36.05551 37.20215 38.41875 39.69887 41.03657 42.42641 43.86343 45.25483 46.69047 48.16638 49.67897 51.22499 52.80151 54.40588 56.0357 57.68882 59.36329 61.05735 62.76942 64.49806 66.24198 68 69.77106 71.55418 73.34848 75.15318 76.96753 78.79086 80.62257 82.46211 84.30895 86.16264 88.02273 89.88882 91.76056 93.6376 95.51963 97.40636 99.29753 101.1929 103.0922 104.9952 106.9018 108.8118 110.7249 110.218 108.2589 106.3015 104.3072 102.3132 100.3195 98.32599 96.33276 94.33981 92.34717 90.35486 88.36288 86.37129 84.38009 82.38932 80.399 78.40918 76.41989 74.43118 72.44308 70.45566 68.46897 66.48308 64.49806 62.514 60.53098 58.54913 56.56854 54.58937 52.61179 50.63596 48.6621 46.69047 44.72136 42.75512 40.79216 38.83298 36.87818 34.9285 32.98484 31.04835 29.12044 27.20294 25.29822 23.4094 21.54066 19.69772 17.88854 16 14 12 10 8 6 4 2 0 2 2.828427 4.472136 5.656854 6 6 6 6.324555 7.211102 8 8 8 8 6 4 2 0 0 2 4 6 4 2 0 2 4 6 8 10 12 10 8 6 4 2 0 2 4 6 8 10 12 14 16 18 20 22 24 26 28 30 32 34 36 37.94733 39.84972 41.76123 43.68066 45.60702 47.53946 49.47727 51.41984 53.36666 55.31727 57.27129 59.22837 61.18823 63.15061 65.11528 67.08204 69.0507 71.02113 72.99315 74.96666 76.94154 78.91768 80.895 82.8734 84.85281 86.83318 88.81441 90.79648 92.7793 94.76286 96.74709 98.73196 100.7174 102.7035 104.69 106.6771 108.6646 110.6526 112.641 114.6298 116.619 118.6086 120.5985 122.5887 124.5793 126.5701 128.5613 130.5527 132.5443 134.5362 136.5284 138.5208 140.5134 142.5061 144.4991 146.4923 148.4857 150.4792 152.4729 154.4668 156.4609 158.455 160.4494 162.4438 164.4384 166.4332 168.428 170.423 172.4181 174.4133 176.4086 177.9101 175.9318 173.954 171.9767 170 168.0238 166.0482 164.0732 162.0987 160.125 158.1518 156.1794 154.2077 152.2104 150.2132 148.2161 146.219 144.222 142.2252 140.2284 138.2317 136.2351 134.2386 132.2422 130.2459 128.2498 126.2537 124.2578 122.262 120.2664 118.2709 116.2755 114.2804 112.2853 110.2905 108.2959 106.3015 104.3072 102.3132 100.3195 98.32599 96.33276 94.33981 92.34717 90.35486 88.36288 86.37129 84.38009 82.38932 80.399 78.40918 76.41989 74.43118 72.44308 70.45566 68.46897 66.48308 64.49806 62.514 60.53098 58.54913 56.56854 54.58937 52.61179 50.63596 48.6621 46.69047 44.72136 42.75512 40.79216 38.83298 36.87818 34.9285 32.98484 31.04835 29.12044 27.20294 25.29822 23.4094 21.54066 19.69772 17.88854 16 14 12 10 8 6 4 2 0 2 4 4 2 0 2 0 0 2 4 2 0 2 4 6 8 10 11.6619 13.41641 15.23155 17.08801 18.97367 20.88061 22.80351 24.73863 26.68333 28.63564 30.59412 32.55764 34.52535 36.49657 38.47077 40.4475 42.42641 44.40721 46.38965 48.37355 50.35872 52.34501 54.33231 56.32051 58.30952 60.29926 62.28965 64.28063 66.27216 68.26419 70.25668 72.24957 74.24284 76.23647 78.23043 80.22469 82.21922 84.21401 86.20905 88.20431 90.19978 92.19544 94.19129 96.18732 98.1835 100.1798 102.1763 104.1729 106.1697 108.1665 110.1635 112.1606 114.1578 116.1551 118.1524 120.1499 122.1475 124.1451 126.1428 128.1405 130.1384 132.1363 134.1343 136.1323 138.1014 140.0714 142.0423 144.0139 145.9863 147.9595 149.9333 151.9079 153.8831 155.8589 157.8354 159.8124 161.79 163.7681 165.7468 167.726 169.7056 171.6858 173.6664 175.6474 177.6288 179.6107 180.1888 179.8889 179.6107 179.254 178.8854 178.5385 178.2133 177.9101 177.6288 177.2907 176.9181 176.5673 176.1477 175.7271 175.3283 174.9514 174.5967 174.2642 173.954 173.6664 173.3667 172.9855 172.6268 172.2905 171.9767 171.6858 171.4059 171.0205 170.6575 170.2939 169.8588 169.4462 169.0562 168.6891 168.3449 168.0238 167.726 167.4515 167.0928 166.7213 166.3731 165.9518 165.5294 165.1302 164.7544 164.4019 164.0732 163.7681 163.487 163.1686 162.7882 162.4315 162.0987 161.79 161.5054 161.2079 160.8229 160.4618 160.1 159.6621 159.2482 158.8584 158.4929 158.1518 157.8354 157.5436 157.2768 156.8949 156.5248 156.1794 155.7562 155.3319 154.9322 154.5574 154.2077 153.8831 153.5838 153.3102 152.9706 152.591 152.2367 151.8552 151.42 151.0099 150.6254 150.2664 149.9333 149.6262 149.3452 149.0503 148.6607 148.297 147.9595 147.5127 147.0918 146.697 146.3284 145.9863 145.6709 145.3822 145.1206 144.7342 144.3607 144.0139 143.6106 143.1782 142.7726 142.3938 142.0423 141.6616 141.2232 140.8119 140.4279 140.0714 139.714 139.2695 138.8524 138.463 138.1014 137.7679 137.4627 137.186 136.8941 136.4991 136.1323 135.794 135.4843 135.2036 134.9518 134.7294 134.5362 134.3726 134.2386 134.1343 134.0597 134.0149 134 134 134 134 134 
32.55764 30.59412 28.63564 26.68333 24.73863 22.80351 20.88061 18.97367 17.08801 15.23155 13.41641 11.6619 10 8 6 4 2 0 2 0 2 4 2 0 2 4 6 8 10 11.6619 13.41641 15.23155 17.08801 18.97367 20.88061 21.54066 22.36068 22.80351 23.4094 24.16609 25.05993 26 26.68333 27.20294 27.85678 28.63564 29.12044 29.73214 30.46309 31.30495 32.24903 32.98484 33.52611 34.17601 34.9285 35.77709 36.71512 37.73592 38.83298 40 41.23106 42.52058 43.86343 45.25483 46.69047 48.08326 49.51767 50.9902 52.49762 54.03703 55.60575 57.2014 58.82177 60.46487 62.1289 63.81223 65.51336 67.23094 68.96376 70.71068 72.47068 74.24284 76.02631 77.8203 79.62411 81.4371 83.25864 85.08819 86.92525 88.76936 90.62009 92.47703 94.33981 96.20811 98.0816 99.95999 101.843 103.7304 105.622 107.5174 109.4166 111.3194 110.4536 108.462 106.4706 104.4797 102.489 100.4988 98.50888 96.51942 94.53042 92.54189 90.55385 88.56636 86.57944 84.59315 82.60751 80.62257 78.63841 76.65508 74.67262 72.69112 70.71068 68.73136 66.75328 64.77654 62.80127 60.82763 58.85575 56.88585 54.91812 52.95281 50.9902 49.0306 47.07441 45.12206 43.17406 41.23106 39.29377 37.36308 35.44009 33.52611 31.62278 29.73214 27.85678 26 24 22 20 18 16 14 12 10 8 6 4 2 0 0 2 2.828427 4 4 4 4 4.472136 5.656854 6 6 6 6 6 4 2 0 0 2 4 6 4 2 0 2 4 6 8 10 12 10 8 6 4 2 0 2 4 6 8 10 12 14 16 18 20 22 24 26 27.85678 29.73214 31.62278 33.52611 35.44009 37.36308 39.29377 41.23106 43.17406 45.12206 47.07441 49.0306 50.9902 52.95281 54.91812 56.88585 58.85575 60.82763 62.80127 64.77654 66.75328 68.73136 70.71068 72.69112 74.67262 76.65508 78.63841 80.62257 82.60751 84.59315 86.57944 88.56636 90.55385 92.54189 94.53042 96.51942 98.50888 100.4988 102.489 104.4797 106.4706 108.462 110.4536 112.4455 114.4378 116.4302 118.423 120.4159 122.4091 124.4026 126.3962 128.39 130.384 132.3783 134.3726 136.3672 138.3618 140.3567 142.3517 144.3468 146.3421 148.3374 150.333 152.3286 154.3243 156.3202 158.3161 160.3122 162.3083 164.3046 166.3009 168.2974 170.2939 172.2905 174.2871 176.2839 178.2133 176.2385 174.2642 172.2905 170.2939 168.2974 166.3009 164.3046 162.3083 160.3122 158.3161 156.3202 154.3243 152.3286 150.333 148.3374 146.3421 144.3468 142.3517 140.3567 138.3618 136.3672 134.3726 132.3783 130.384 128.39 126.3962 124.4026 122.4091 120.4159 118.423 116.4302 114.4378 112.4455 110.4536 108.462 106.4706 104.4797 102.489 100.4988 98.50888 96.51942 94.53042 92.54189 90.55385 88.56636 86.57944 84.59315 82.60751 80.62257 78.63841 76.65508 74.67262 72.69112 70.71068 68.73136 66.75328 64.77654 62.80127 60.82763 58.85575 56.88585 54.91812 52.95281 50.9902 49.0306 47.07441 45.12206 43.17406 41.23106 39.29377 37.36308 35.44009 33.52611 31.62278 29.73214 27.85678 26 24 22 20 18 16 14 12 10 8 6 4 2 0 2 4 4 2 0 2 0 0 2 4 2 0 2 4 5.656854 7.211102 8.944272 10.77033 12.64911 14.56022 16.49242 18.43909 20.39608 22.36068 24.33105 26.30589 28.28427 30.26549 32.24903 34.23449 36.22154 38.20995 40.1995 42.19004 44.18144 46.17358 48.16638 50.15974 52.15362 54.14795 56.14267 58.13777 60.13319 62.1289 64.12488 66.1211 68.11755 70.11419 72.11102 74.10803 76.10519 78.10249 80.09994 82.0975 84.09518 86.09297 88.09086 90.08884 92.08691 94.08507 96.0833 98.0816 100.08 102.0784 104.0769 106.0754 108.0741 110.0727 112.0714 114.0702 116.0689 118.0678 120.0333 122 123.9677 125.9365 127.9062 129.8769 131.8484 133.8208 135.794 137.7679 139.7426 141.718 143.6941 145.6709 147.6482 149.6262 151.6048 153.5838 155.5635 157.5436 159.5243 161.5054 163.487 165.469 167.4515 169.4344 171.4176 173.4013 175.3853 177.3697 178.5385 178.2133 177.9101 177.6288 177.2907 176.9181 176.5673 176.2385 175.9318 175.6474 175.3283 174.9514 174.5967 174.1953 173.77 173.3667 172.9855 172.6268 172.2905 171.9767 171.6858 171.4059 171.0205 170.6575 170.3174 170 169.7056 169.4344 169.0562 168.6891 168.3449 167.9047 167.4873 167.0928 166.7213 166.3731 166.0482 165.7468 165.469 165.1302 164.7544 164.4019 164 163.5726 163.1686 162.7882 162.4315 162.0987 161.79 161.5054 161.2079 160.8229 160.4618 160.125 159.8124 159.5243 159.2482 158.8584 158.4929 158.1518 157.7086 157.2895 156.8949 156.5248 156.1794 155.8589 155.5635 155.2933 154.9322 154.5574 154.2077 153.8051 153.3754 152.9706 152.591 152.2367 151.9079 151.6048 151.3275 151.0099 150.6254 150.2664 149.9066 149.4657 149.0503 148.6607 148.297 147.9595 147.6482 147.3635 147.0918 146.697 146.3284 145.9863 145.561 145.1344 144.7342 144.3607 144.0139 143.6941 143.4015 143.1363 142.7726 142.3938 142.0423 141.6616 141.2232 140.8119 140.4279 140.0714 139.714 139.2695 138.8524 138.463 138.1014 137.7679 137.3172 136.8941 136.4991 136.1323 135.794 135.4843 135.2036 134.937 134.5362 134.1641 133.8208 133.5066 133.2216 132.9662 132.7403 132.5443 132.3783 132.2422 132.1363 132.0606 132.0152 132 132 132 132 132 
32.98484 31.04835 29.12044 27.20294 25.29822 23.4094 21.54066 19.69772 17.88854 16 14 12 10 8 6 4 2 0 2 0 2 4 2 0 2 4 5.656854 7.211102 8.944272 10.77033 12.64911 14.56022 16.49242 18.43909 20.39608 22.36068 24.16609 24.73863 25.29822 26 26.83282 27.78489 28.63564 29.12044 29.73214 30.46309 31.04835 31.62278 32.31099 33.10589 34 34.9285 35.44009 36.05551 36.76955 37.57659 38.47077 39.44617 40.49691 41.61731 42.80187 44.04543 45.34314 46.69047 48.08326 49.51767 50.91169 52.34501 53.8145 55.31727 56.85068 58.41233 60 61.61169 63.24555 64.89993 66.57327 68.26419 69.97142 71.69379 73.43024 75.17979 76.94154 78.71468 80.49844 82.29216 84.09518 85.90693 87.72685 89.55445 91.38927 93.2309 95.07891 96.93297 98.79271 100.6578 102.528 104.4031 106.2826 108.1665 110.0545 111.9464 110.6526 108.6646 106.6771 104.69 102.7035 100.7174 98.73196 96.74709 94.76286 92.7793 90.79648 88.81441 86.83318 84.85281 82.8734 80.895 78.91768 76.94154 74.96666 72.99315 71.02113 69.0507 67.08204 65.11528 63.15061 61.18823 59.22837 57.27129 55.31727 53.36666 51.41984 49.47727 47.53946 45.60702 43.68066 41.76123 39.84972 37.94733 36.05551 34.05877 32.06244 30.06659 28.07134 26.07681 24.08319 22.09072 20.09975 18.11077 16.12452 14.14214 12.16553 10.19804 8.246211 6.324555 4.472136 2.828427 2 0 0 2 2 2 2 2 2.828427 4 4 4 4 4 4.472136 4 2 0 0 2 4 6 4 2 0 2 4 6 8 10 12 10 8 6 4 2 0 2 4 6 8 10 12 14 16 17.88854 19.69772 21.54066 23.4094 25.29822 27.20294 29.12044 31.04835 32.98484 34.9285 36.87818 38.83298 40.79216 42.75512 44.72136 46.69047 48.6621 50.63596 52.61179 54.58937 56.56854 58.54913 60.53098 62.514 64.49806 66.48308 68.46897 70.45566 72.44308 74.43118 76.41989 78.40918 80.399 82.38932 84.38009 86.37129 88.36288 90.35486 92.34717 94.33981 96.33276 98.32599 100.3195 102.3132 104.3072 106.3015 108.2959 110.2905 112.2853 114.2804 116.2755 118.2709 120.2664 122.262 124.2578 126.2537 128.2498 130.2459 132.2422 134.2386 136.2351 138.2317 140.2284 142.2252 144.222 146.219 148.2161 150.2132 152.2104 154.2077 156.205 158.2024 160.1999 162.1974 164.195 166.1927 168.1904 170.1881 172.1859 174.1838 176.1817 178.1797 176.4086 174.4133 172.4181 170.423 168.428 166.4332 164.4384 162.4438 160.4494 158.455 156.4609 154.4668 152.4729 150.4792 148.4857 146.4923 144.4991 142.5061 140.5134 138.5208 136.5284 134.5362 132.5443 130.5527 128.5613 126.5701 124.5793 122.5887 120.5985 118.6086 116.619 114.6298 112.641 110.6526 108.6646 106.6771 104.69 102.7035 100.7174 98.73196 96.74709 94.76286 92.7793 90.79648 88.81441 86.83318 84.85281 82.8734 80.895 78.91768 76.94154 74.96666 72.99315 71.02113 69.0507 67.08204 65.11528 63.15061 61.18823 59.22837 57.27129 55.31727 53.36666 51.41984 49.47727 47.53946 45.60702 43.68066 41.76123 39.84972 37.94733 36 34 32 30 28 26 24 22 20 18 16 14 12 10 8 6 4 2 0 2 4 4 2 0 2 0 0 2 4 2 0 2 2.828427 4.472136 6.324555 8.246211 10.19804 12.16553 14.14214 16.12452 18.11077 20.09975 22.09072 24.08319 26.07681 28.07134 30.06659 32.06244 34.05877 36.05551 38.0526 40.04997 42.04759 44.04543 46.04346 48.04165 50.03999 52.03845 54.03703 56.0357 58.03447 60.03333 62.03225 64.03124 66.0303 68.0294 70.02856 72.02777 74.02702 76.02631 78.02563 80.02499 82.02438 84.0238 86.02325 88.02273 90.02222 92.02174 94.02127 96.02083 98.02041 100.02 101.9804 103.9423 105.9056 107.8703 109.8362 111.8034 113.7717 115.7411 117.7115 119.6829 121.6553 123.6285 125.6025 127.5774 129.5531 131.5295 133.5066 135.4843 137.4627 139.4417 141.4214 143.4015 145.3822 147.3635 149.3452 151.3275 153.3102 155.2933 157.2768 159.2608 161.2451 163.2299 165.215 167.2005 169.1863 171.1724 173.1589 175.1457 176.9181 176.5673 176.2385 175.9318 175.6474 175.3283 174.9514 174.5967 174.2642 173.954 173.6664 173.3667 172.9855 172.6268 172.244 171.8139 171.4059 171.0205 170.6575 170.3174 170 169.7056 169.4344 169.0562 168.6891 168.3449 168.0238 167.726 167.4515 167.0928 166.7213 166.3731 165.9518 165.5294 165.1302 164.7544 164.4019 164.0732 163.7681 163.487 163.1686 162.7882 162.4315 162.0494 161.6168 161.2079 160.8229 160.4618 160.125 159.8124 159.5243 159.2482 158.8584 158.4929 158.1518 157.8354 157.5436 157.2768 156.8949 156.5248 156.1794 155.7562 155.3319 154.9322 154.5574 154.2077 153.8831 153.5838 153.3102 152.9706 152.591 152.2367 151.8552 151.42 151.0099 150.6254 150.2664 149.9333 149.6262 149.3452 149.0503 148.6607 148.297 147.9595 147.5127 147.0918 146.697 146.3284 145.9863 145.6709 145.3822 145.1206 144.7342 144.3607 144.0139 143.6106 143.1782 142.7726 142.3938 142.0423 141.718 141.4214 141.1524 140.8119 140.4279 140.0714 139.714 139.2695 138.8524 138.463 138.1014 137.7679 137.3172 136.8941 136.4991 136.1323 135.794 135.3662 134.937 134.5362 134.1641 133.8208 133.5066 133.2216 132.9662 132.5745 132.1968 131.8484 131.5295 131.2402 130.9809 130.7517 130.5527 130.384 130.2459 130.1384 130.0615 130.0154 130 130 130 130 130 
33.52611 31.62278 29.73214 27.85678 26 24 22 20 18 16 14 12 10 8 6 4 2 0 0 0 2 4 2 0 2 2.828427 4.472136 6.324555 8.246211 10.19804 12.16553 14.14214 16.12452 18.11077 20.09975 22.09072 24.08319 26.07681 27.20294 27.85678 28.63564 29.52965 30.46309 31.04835 31.62278 32.31099 32.98484 33.52611 34.17601 34.9285 35.77709 36.71512 37.36308 37.94733 38.62642 39.39543 40.24922 41.18252 42.19004 43.26662 44.40721 45.60702 46.8615 48.16638 49.51767 50.91169 52.34501 53.74012 55.17246 56.63921 58.13777 59.66574 61.22091 62.80127 64.40497 66.0303 67.6757 69.33974 71.02113 72.71864 74.43118 76.15773 77.89737 79.64923 81.41253 83.18654 84.97058 86.76405 88.56636 90.37699 92.19544 94.02127 95.85406 97.6934 99.53894 101.3903 103.2473 105.1095 106.9766 108.8485 110.7249 112.6055 110.8873 108.9036 106.9205 104.9381 102.9563 100.9752 98.99495 97.01546 95.03683 93.05912 91.08238 89.10667 87.13208 85.15868 83.18654 81.21576 79.24645 77.27872 75.31268 73.34848 71.38628 69.42622 67.46851 65.51336 63.56099 61.61169 59.66574 57.72348 55.7853 53.85165 51.92302 50 48.08326 46.17358 44.18144 42.19004 40.1995 38.20995 36.22154 34.23449 32.24903 30.26549 28.28427 26.30589 24.33105 22.36068 20.39608 18.43909 16.49242 14.56022 12.64911 10.77033 8.944272 7.211102 5.656854 4 2 0 0 0 0 0 0 0 2 2 2 2 2 2 2.828427 4 2 0 0 2 4 6 4 2 0 2 4 6 8 10 12 10 8 6 4 2 0 2 4 6 8 10 11.6619 13.41641 15.23155 17.08801 18.97367 20.88061 22.80351 24.73863 26.68333 28.63564 30.59412 32.55764 34.52535 36.49657 38.47077 40.4475 42.42641 44.40721 46.38965 48.37355 50.35872 52.34501 54.33231 56.32051 58.30952 60.29926 62.28965 64.28063 66.27216 68.26419 70.25668 72.24957 74.24284 76.23647 78.23043 80.22469 82.21922 84.21401 86.20905 88.20431 90.19978 92.19544 94.19129 96.18732 98.1835 100.1798 102.1763 104.1729 106.1697 108.1665 110.1635 112.1606 114.1578 116.1551 118.1524 120.1499 122.1475 124.1451 126.1428 128.1405 130.1384 132.1363 134.1343 136.1323 138.1304 140.1285 142.1267 144.1249 146.1232 148.1216 150.1199 152.1184 154.1168 156.1153 158.1139 160.1125 162.1111 164.1097 166.1084 168.1071 170.1059 172.1046 174.1034 176.1022 178.1011 176.5559 174.5623 172.5688 170.5755 168.5823 166.5893 164.5965 162.6038 160.6113 158.619 156.6269 154.6351 152.6434 150.6519 148.6607 146.6697 144.679 142.6885 140.6983 138.7083 136.7187 134.7294 132.7403 130.7517 128.7634 126.7754 124.7878 122.8007 120.8139 118.8276 116.8418 114.8564 112.8716 110.8873 108.9036 106.9205 104.9381 102.9563 100.9752 98.99495 97.01546 95.03683 93.05912 91.08238 89.10667 87.13208 85.15868 83.18654 81.21576 79.24645 77.27872 75.31268 73.34848 71.38628 69.42622 67.46851 65.51336 63.56099 61.61169 59.66574 57.72348 55.7853 53.85165 51.92302 50 48 46 44 42 40 38 36 34 32 30 28 26 24 22 20 18 16 14 12 10 8 6 4 2 0 2 4 4 2 0 2 0 0 2 2.828427 2 0 0 2 4 6 8 10 12 14 16 18 20 22 24 26 28 30 32 34 36 38 40 42 44 46 48 50 52 54 56 58 60 62 64 66 68 70 72 74 76 78 80 82 83.95237 85.90693 87.86353 89.82204 91.78235 93.74433 95.70789 97.67292 99.63935 101.6071 103.5761 105.5462 107.5174 109.4897 111.463 113.4372 115.4123 117.3882 119.365 121.3425 123.3207 125.2996 127.2792 129.2594 131.2402 133.2216 135.2036 137.186 139.169 141.1524 143.1363 145.1206 147.1054 149.0906 151.0761 153.0621 155.0484 157.035 159.022 161.0093 162.9969 164.9848 166.9731 168.9615 170.9503 172.9393 174.9286 174.9514 174.5967 174.2642 173.954 173.6664 173.3667 172.9855 172.6268 172.2905 171.9767 171.6858 171.4059 171.0205 170.6575 170.2939 169.8588 169.4462 169.0562 168.6891 168.3449 168.0238 167.726 167.4515 167.0928 166.7213 166.3731 166.0482 165.7468 165.469 165.1302 164.7544 164.4019 164 163.5726 163.1686 162.7882 162.4315 162.0987 161.79 161.5054 161.2079 160.8229 160.4618 160.1 159.6621 159.2482 158.8584 158.4929 158.1518 157.8354 157.5436 157.2768 156.8949 156.5248 156.1794 155.8589 155.5635 155.2933 154.9322 154.5574 154.2077 153.8051 153.3754 152.9706 152.591 152.2367 151.9079 151.6048 151.3275 151.0099 150.6254 150.2664 149.9066 149.4657 149.0503 148.6607 148.297 147.9595 147.6482 147.3635 147.0918 146.697 146.3284 145.9863 145.561 145.1344 144.7342 144.3607 144.0139 143.6941 143.4015 143.1363 142.7726 142.3938 142.0423 141.6616 141.2232 140.8119 140.4279 140.0714 139.7426 139.4417 139.169 138.8524 138.463 138.1014 137.7679 137.3172 136.8941 136.4991 136.1323 135.794 135.3662 134.937 134.5362 134.1641 133.8208 133.4166 132.9812 132.5745 132.1968 131.8484 131.5295 131.2402 130.9809 130.6139 130.2306 129.8769 129.5531 129.2594 128.9961 128.7634 128.5613 128.39 128.2498 128.1405 128.0625 128.0156 128 128 128 128 128 
34.05877 32.06244 30.06659 28.07134 26.07681 24.08319 22.09072 20.09975 18.11077 16.12452 14.14214 12.16553 10.19804 8.246211 6.324555 4.472136 2.828427 2 0 0 2 4 2 0 0 2 4 6 8 10 12 14 16 18 20 22 24 26 28 29.73214 30.46309 31.30495 32.24903 32.98484 33.52611 34.17601 34.9285 35.44009 36.05551 36.76955 37.57659 38.47077 39.29377 39.84972 40.49691 41.23106 42.04759 42.94182 43.909 44.94441 46.04346 47.20169 48.41488 49.67897 50.9902 52.34501 53.74012 55.17246 56.56854 58 59.46428 60.959 62.482 64.03124 65.60488 67.20119 68.8186 70.45566 72.11102 73.78347 75.47185 77.17513 78.89233 80.62257 82.36504 84.11897 85.88364 87.65842 89.44272 91.23595 93.03763 94.84724 96.66437 98.48858 100.3195 102.1567 104 105.8489 107.7033 109.5628 111.4271 113.1371 111.1575 109.1787 107.2007 105.2236 103.2473 101.2719 99.29753 97.3242 95.35198 93.38094 91.41116 89.44272 87.47571 85.51023 83.54639 81.58431 79.62411 77.66595 75.70998 73.75636 71.80529 69.85699 67.91171 65.96969 64.03124 62.0967 60.16644 58.24088 56.32051 54.33231 52.34501 50.35872 48.37355 46.38965 44.40721 42.42641 40.4475 38.47077 36.49657 34.52535 32.55764 30.59412 28.63564 26.68333 24.73863 22.80351 20.88061 18.97367 17.08801 15.23155 13.41641 11.6619 10 8 6 4 2 0 2 2 2 2 2 0 0 0 0 0 0 0 2 2 2 0 0 2 4 6 4 2 0 2 4 6 8 10 12 10 8 6 4 2 0 2 4 5.656854 7.211102 8.944272 10.77033 12.64911 14.56022 16.49242 18.43909 20.39608 22.36068 24.33105 26.30589 28.28427 30.26549 32.24903 34.23449 36.22154 38.20995 40.1995 42.19004 44.18144 46.17358 48.16638 50.15974 52.15362 54.14795 56.14267 58.13777 60.13319 62.1289 64.12488 66.1211 68.11755 70.11419 72.11102 74.10803 76.10519 78.10249 80.09994 82.0975 84.09518 86.09297 88.09086 90.08884 92.08691 94.08507 96.0833 98.0816 100.08 102.0784 104.0769 106.0754 108.0741 110.0727 112.0714 114.0702 116.0689 118.0678 120.0667 122.0656 124.0645 126.0635 128.0625 130.0615 132.0606 134.0597 136.0588 138.058 140.0571 142.0563 144.0555 146.0548 148.054 150.0533 152.0526 154.0519 156.0513 158.0506 160.05 162.0494 164.0488 166.0482 168.0476 170.0471 172.0465 174.046 176.0455 178.0449 176.7258 174.7341 172.7426 170.7513 168.7602 166.7693 164.7786 162.7882 160.798 158.8081 156.8184 154.8289 152.8398 150.8509 148.8624 146.8741 144.8862 142.8986 140.9113 138.9244 136.9379 134.9518 132.9662 130.9809 128.9961 127.0118 125.028 123.0447 121.062 119.0798 117.0983 115.1173 113.1371 111.1575 109.1787 107.2007 105.2236 103.2473 101.2719 99.29753 97.3242 95.35198 93.38094 91.41116 89.44272 87.47571 85.51023 83.54639 81.58431 79.62411 77.66595 75.70998 73.75636 71.80529 69.85699 67.91171 65.96969 64 62 60 58 56 54 52 50 48 46 44 42 40 38 36 34 32 30 28 26 24 22 20 18 16 14 12 10 8 6 4 2 0 2 2.828427 4 2 0 2 0 0 0 2 2.828427 2 0 2 4 6 8 10 12 14 16 18 20 22 24 26 28 30 32 34 36 38 40 42 44 46 48 50 52 54 56 58 60 62 64 65.96969 67.91171 69.85699 71.80529 73.75636 75.70998 77.66595 79.62411 81.58431 83.54639 85.51023 87.47571 89.44272 91.41116 93.38094 95.35198 97.3242 99.29753 101.2719 103.2473 105.2236 107.2007 109.1787 111.1575 113.1371 115.1173 117.0983 119.0798 121.062 123.0447 125.028 127.0118 128.9961 130.9809 132.9662 134.9518 136.9379 138.9244 140.9113 142.8986 144.8862 146.8741 148.8624 150.8509 152.8398 154.8289 156.8184 158.8081 160.798 162.7882 164.7786 166.7693 168.7602 170.7513 172.7426 173.3667 172.9855 172.6268 172.2905 171.9767 171.6858 171.4059 171.0205 170.6575 170.3174 170 169.7056 169.4344 169.0562 168.6891 168.3449 167.9047 167.4873 167.0928 166.7213 166.3731 166.0482 165.7468 165.469 165.1302 164.7544 164.4019 164.0732 163.7681 163.487 163.1686 162.7882 162.4315 162.0494 161.6168 161.2079 160.8229 160.4618 160.125 159.8124 159.5243 159.2482 158.8584 158.4929 158.1518 157.7086 157.2895 156.8949 156.5248 156.1794 155.8589 155.5635 155.2933 154.9322 154.5574 154.2077 153.8831 153.5838 153.3102 152.9706 152.591 152.2367 151.8552 151.42 151.0099 150.6254 150.2664 149.9333 149.6262 149.3452 149.0503 148.6607 148.297 147.9595 147.5127 147.0918 146.697 146.3284 145.9863 145.6709 145.3822 145.1206 144.7342 144.3607 144.0139 143.6106 143.1782 142.7726 142.3938 142.0423 141.718 141.4214 141.1524 140.8119 140.4279 140.0714 139.714 139.2695 138.8524 138.463 138.1014 137.7679 137.4627 137.186 136.8941 136.4991 136.1323 135.794 135.3662 134.937 134.5362 134.1641 133.8208 133.4166 132.9812 132.5745 132.1968 131.8484 131.4686 131.0267 130.6139 130.2306 129.8769 129.5531 129.2594 128.9961 128.6546 128.2654 127.9062 127.5774 127.2792 127.0118 126.7754 126.5701 126.3962 126.2537 126.1428 126.0635 126.0159 126 126 126 126 126 
34.23449 32.24903 30.26549 28.28427 26.30589 24.33105 22.36068 20.39608 18.43909 16.49242 14.56022 12.64911 10.77033 8.944272 7.211102 5.656854 4 2 0 0 2 2.828427 2.828427 2 0 2 4 6 8 10 12 14 16 18 20 22 24 26 28 30 32 33.10589 34 34.9285 35.44009 36.05551 36.76955 37.36308 37.94733 38.62642 39.39543 40.24922 41.18252 41.76123 42.37924 43.08132 43.86343 44.72136 45.65085 46.64761 47.70744 48.82622 50 51.22499 52.49762 53.8145 55.17246 56.56854 58 59.39697 60.82763 62.28965 63.78088 65.29931 66.8431 68.41052 70 71.61005 73.23933 74.88658 76.55064 78.23043 79.92496 81.63332 83.35467 85.08819 86.83318 88.58894 90.35486 92.13034 93.91486 95.70789 97.50897 99.31767 101.1336 102.9563 104.7855 106.6208 108.462 110.3087 112.1606 113.4372 111.463 109.4897 107.5174 105.5462 103.5761 101.6071 99.63935 97.67292 95.70789 93.74433 91.78235 89.82204 87.86353 85.90693 83.95237 82 80.04999 78.10249 76.15773 74.2159 72.27724 70.34202 68.41052 66.48308 64.49806 62.514 60.53098 58.54913 56.56854 54.58937 52.61179 50.63596 48.6621 46.69047 44.72136 42.75512 40.79216 38.83298 36.87818 34.9285 32.98484 31.04835 29.12044 27.20294 25.29822 23.4094 21.54066 19.69772 17.88854 16 14 12 10 8 6 4 2 0 2 4 4 4 2.828427 2 2 2 2 2 2 0 0 0 0 0 0 2 4 6 4 2 0 2 4 6 8 10 12 10 8 6 4 2 0 2 2.828427 4.472136 6.324555 8.246211 10.19804 12.16553 14.14214 16.12452 18.11077 20.09975 22.09072 24.08319 26.07681 28.07134 30.06659 32.06244 34.05877 36.05551 38.0526 40.04997 42.04759 44.04543 46.04346 48.04165 50.03999 52.03845 54.03703 56.0357 58.03447 60.03333 62.03225 64.03124 66.0303 68.0294 70.02856 72.02777 74.02702 76.02631 78.02563 80.02499 82.02438 84.0238 86.02325 88.02273 90.02222 92.02174 94.02127 96.02083 98.02041 100.02 102.0196 104.0192 106.0189 108.0185 110.0182 112.0179 114.0175 116.0172 118.0169 120.0167 122.0164 124.0161 126.0159 128.0156 130.0154 132.0152 134.0149 136.0147 138.0145 140.0143 142.0141 144.0139 146.0137 148.0135 150.0133 152.0132 154.013 156.0128 158.0127 160.0125 162.0123 164.0122 166.0121 168.0119 170.0118 172.0116 174.0115 176.0114 178.0112 176.9181 174.9286 172.9393 170.9503 168.9615 166.9731 164.9848 162.9969 161.0093 159.022 157.035 155.0484 153.0621 151.0761 149.0906 147.1054 145.1206 143.1363 141.1524 139.169 137.186 135.2036 133.2216 131.2402 129.2594 127.2792 125.2996 123.3207 121.3425 119.365 117.3882 115.4123 113.4372 111.463 109.4897 107.5174 105.5462 103.5761 101.6071 99.63935 97.67292 95.70789 93.74433 91.78235 89.82204 87.86353 85.90693 83.95237 82 80 78 76 74 72 70 68 66 64 62 60 58 56 54 52 50 48 46 44 42 40 38 36 34 32 30 28 26 24 22 20 18 16 14 12 10 8 6 4 2 0 0 2 4 2 0 2 0 2 0 2 4 2 0 2 4 6 8 10 12 14 16 18 20 22 24 26 28 30 32 34 36 38 40 42 44 46 48 50 51.92302 53.85165 55.7853 57.72348 59.66574 61.61169 63.56099 65.51336 67.46851 69.42622 71.38628 73.34848 75.31268 77.27872 79.24645 81.21576 83.18654 85.15868 87.13208 89.10667 91.08238 93.05912 95.03683 97.01546 98.99495 100.9752 102.9563 104.9381 106.9205 108.9036 110.8873 112.8716 114.8564 116.8418 118.8276 120.8139 122.8007 124.7878 126.7754 128.7634 130.7517 132.7403 134.7294 136.7187 138.7083 140.6983 142.6885 144.679 146.6697 148.6607 150.6519 152.6434 154.6351 156.6269 158.619 160.6113 162.6038 164.5965 166.5893 168.5823 170.5755 171.6858 171.4059 171.0205 170.6575 170.3174 170 169.7056 169.4344 169.0562 168.6891 168.3449 168.0238 167.726 167.4515 167.0928 166.7213 166.3731 165.9518 165.5294 165.1302 164.7544 164.4019 164.0732 163.7681 163.487 163.1686 162.7882 162.4315 162.0987 161.79 161.5054 161.2079 160.8229 160.4618 160.1 159.6621 159.2482 158.8584 158.4929 158.1518 157.8354 157.5436 157.2768 156.8949 156.5248 156.1794 155.7562 155.3319 154.9322 154.5574 154.2077 153.8831 153.5838 153.3102 152.9706 152.591 152.2367 151.9079 151.6048 151.3275 151.0099 150.6254 150.2664 149.9066 149.4657 149.0503 148.6607 148.297 147.9595 147.6482 147.3635 147.0918 146.697 146.3284 145.9863 145.561 145.1344 144.7342 144.3607 144.0139 143.6941 143.4015 143.1363 142.7726 142.3938 142.0423 141.6616 141.2232 140.8119 140.4279 140.0714 139.7426 139.4417 139.169 138.8524 138.463 138.1014 137.7679 137.3172 136.8941 136.4991 136.1323 135.794 135.4843 135.2036 134.937 134.5362 134.1641 133.8208 133.4166 132.9812 132.5745 132.1968 131.8484 131.4686 131.0267 130.6139 130.2306 129.8769 129.5222 129.0736 128.6546 128.2654 127.9062 127.5774 127.2792 127.0118 126.6965 126.3012 125.9365 125.6025 125.2996 125.028 124.7878 124.5793 124.4026 124.2578 124.1451 124.0645 124.0161 124 124 124 124 124 
34.52535 32.55764 30.59412 28.63564 26.68333 24.73863 22.80351 20.88061 18.97367 17.08801 15.23155 13.41641 11.6619 10 8 6 4 2 0 0 0 2 4 2 0 2 4 6 8 10 12 14 16 18 20 22 24 26 28 30 32 34 35.77709 36.71512 37.36308 37.94733 38.62642 39.29377 39.84972 40.49691 41.23106 42.04759 42.94182 43.68066 44.27189 44.94441 45.69464 46.51881 47.41308 48.37355 49.39635 50.47772 51.61395 52.80151 54.03703 55.31727 56.63921 58 59.39697 60.82763 62.2254 63.65532 65.11528 66.6033 68.11755 69.6563 71.21797 72.8011 74.4043 76.02631 77.66595 79.32213 80.99383 82.68011 84.38009 86.09297 87.81799 89.55445 91.3017 93.05912 94.82616 96.60228 98.38699 100.1798 101.9804 103.7882 105.603 107.4244 109.252 111.0856 112.9248 113.7717 111.8034 109.8362 107.8703 105.9056 103.9423 101.9804 100.02 98.0612 96.10411 94.14882 92.19544 90.24411 88.29496 86.34813 84.40379 82.46211 80.52328 78.58753 76.65508 74.67262 72.69112 70.71068 68.73136 66.75328 64.77654 62.80127 60.82763 58.85575 56.88585 54.91812 52.95281 50.9902 49.0306 47.07441 45.12206 43.17406 41.23106 39.29377 37.36308 35.44009 33.52611 31.62278 29.73214 27.85678 26 24 22 20 18 16 14 12 10 8 6 4 2 0 2 4 5.656854 5.656854 4.472136 4 4 4 4 4 2.828427 2 2 2 2 0 0 2 4 5.656854 4 2 0 2 4 6 8 10 12 10 8 6 4 2 0 0 2 4 6 8 10 12 14 16 18 20 22 24 26 28 30 32 34 36 38 40 42 44 46 48 50 52 54 56 58 60 62 64 66 68 70 72 74 76 78 80 82 84 86 88 90 92 94 96 98 100 102 104 106 108 110 112 114 116 118 120 122 124 126 128 130 132 134 136 138 140 142 144 146 148 150 152 154 156 158 160 162 164 166 168 170 172 174 176 178 177.1327 175.1457 173.1589 171.1724 169.1863 167.2005 165.215 163.2299 161.2451 159.2608 157.2768 155.2933 153.3102 151.3275 149.3452 147.3635 145.3822 143.4015 141.4214 139.4417 137.4627 135.4843 133.5066 131.5295 129.5531 127.5774 125.6025 123.6285 121.6553 119.6829 117.7115 115.7411 113.7717 111.8034 109.8362 107.8703 105.9056 103.9423 101.9804 100.02 98.02041 96.02083 94.02127 92.02174 90.02222 88.02273 86.02325 84.0238 82.02438 80.02499 78.02563 76.02631 74.02702 72.02777 70.02856 68.0294 66.0303 64.03124 62.03225 60.03333 58.03447 56.0357 54.03703 52.03845 50.03999 48.04165 46.04346 44.04543 42.04759 40.04997 38.0526 36.05551 34.05877 32.06244 30.06659 28.07134 26.07681 24.08319 22.09072 20.09975 18.11077 16.12452 14.14214 12.16553 10.19804 8.246211 6.324555 4.472136 2.828427 2 0 2 4 2 0 2 0 2 0 2 4 2 0 2 4 6 8 10 12 14 16 18 20 22 24 26 28 30 32 34 36 37.94733 39.84972 41.76123 43.68066 45.60702 47.53946 49.47727 51.41984 53.36666 55.31727 57.27129 59.22837 61.18823 63.15061 65.11528 67.08204 69.0507 71.02113 72.99315 74.96666 76.94154 78.91768 80.895 82.8734 84.85281 86.83318 88.81441 90.79648 92.7793 94.76286 96.74709 98.73196 100.7174 102.7035 104.69 106.6771 108.6646 110.6526 112.641 114.6298 116.619 118.6086 120.5985 122.5887 124.5793 126.5701 128.5613 130.5527 132.5443 134.5362 136.5284 138.5208 140.5134 142.5061 144.4991 146.4923 148.4857 150.4792 152.4729 154.4668 156.4609 158.455 160.4494 162.4438 164.4384 166.4332 168.428 170 169.7056 169.4344 169.0562 168.6891 168.3449 168.0238 167.726 167.4515 167.0928 166.7213 166.3731 166.0482 165.7468 165.469 165.1302 164.7544 164.4019 164 163.5726 163.1686 162.7882 162.4315 162.0987 161.79 161.5054 161.2079 160.8229 160.4618 160.125 159.8124 159.5243 159.2482 158.8584 158.4929 158.1518 157.7086 157.2895 156.8949 156.5248 156.1794 155.8589 155.5635 155.2933 154.9322 154.5574 154.2077 153.8051 153.3754 152.9706 152.591 152.2367 151.9079 151.6048 151.3275 151.0099 150.6254 150.2664 149.9333 149.6262 149.3452 149.0503 148.6607 148.297 147.9595 147.5127 147.0918 146.697 146.3284 145.9863 145.6709 145.3822 145.1206 144.7342 144.3607 144.0139 143.6106 143.1782 142.7726 142.3938 142.0423 141.718 141.4214 141.1524 140.8119 140.4279 140.0714 139.714 139.2695 138.8524 138.463 138.1014 137.7679 137.4627 137.186 136.8941 136.4991 136.1323 135.794 135.3662 134.937 134.5362 134.1641 133.8208 133.5066 133.2216 132.9662 132.5745 132.1968 131.8484 131.4686 131.0267 130.6139 130.2306 129.8769 129.5222 129.0736 128.6546 128.2654 127.9062 127.5774 127.122 126.6965 126.3012 125.9365 125.6025 125.2996 125.028 124.7397 124.3382 123.9677 123.6285 123.3207 123.0447 122.8007 122.5887 122.4091 122.262 122.1475 122.0656 122.0164 122 122 122 122 122 
34.9285 32.98484 31.04835 29.12044 27.20294 25.29822 23.4094 21.54066 19.69772 17.88854 16 14 12 10 8 6 4 2 0 2 0 2 4 2 0 2 4 6 8 10 12 14 16 18 20 22 24 26 27.85678 29.73214 31.62278 33.52611 35.44009 37.36308 39.29377 39.84972 40.49691 41.23106 41.76123 42.37924 43.08132 43.86343 44.72136 45.60702 46.17358 46.8188 47.53946 48.33218 49.1935 50.11986 51.10773 52.15362 53.25411 54.40588 55.60575 56.85068 58.13777 59.46428 60.82763 62.2254 63.65532 65.05383 66.48308 67.94115 69.42622 70.93659 72.47068 74.02702 75.60423 77.20103 78.81624 80.44874 82.0975 83.76157 85.44004 87.13208 88.83693 90.55385 92.28217 94.02127 95.77056 97.52948 99.29753 101.0742 102.8591 104.6518 106.4519 108.2589 110.0727 111.8928 113.7189 114.1403 112.1784 110.218 108.2589 106.3015 104.3456 102.3914 100.439 98.48858 96.54015 94.59387 92.64988 90.70832 88.76936 86.83318 84.85281 82.8734 80.895 78.91768 76.94154 74.96666 72.99315 71.02113 69.0507 67.08204 65.11528 63.15061 61.18823 59.22837 57.27129 55.31727 53.36666 51.41984 49.47727 47.53946 45.60702 43.68066 41.76123 39.84972 37.94733 36 34 32 30 28 26 24 22 20 18 16 14 12 10 8 6 4 2 0 2 2.828427 4.472136 6.324555 6.324555 6 6 6 6 5.656854 4.472136 4 4 4 2 0 0 2 2.828427 4.472136 4 2 0 2 4 6 8 10 12 10.19804 8.246211 6.324555 4.472136 2.828427 2 0 2 4 6 8 10 12 14 16 18 20 22 24 26 28 30 32 34 36 38 40 42 44 46 48 50 52 54 56 58 60 62 64 66 68 70 72 74 76 78 80 82 84 86 88 90 92 94 96 98 100 102 104 106 108 110 112 114 116 118 120 122 124 126 128 130 132 134 136 138 140 142 144 146 148 150 152 154 156 158 160 162 164 166 168 170 172 174 176 178 177.3697 175.3853 173.4013 171.4176 169.4344 167.4515 165.469 163.487 161.5054 159.5243 157.5436 155.5635 153.5838 151.6048 149.6262 147.6482 145.6709 143.6941 141.718 139.7426 137.7679 135.794 133.8208 131.8484 129.8769 127.9062 125.9365 123.9677 122 120.0333 118.0678 116.0689 114.0702 112.0714 110.0727 108.0741 106.0754 104.0769 102.0784 100.08 98.0816 96.0833 94.08507 92.08691 90.08884 88.09086 86.09297 84.09518 82.0975 80.09994 78.10249 76.10519 74.10803 72.11102 70.11419 68.11755 66.1211 64.12488 62.1289 60.13319 58.13777 56.14267 54.14795 52.15362 50.15974 48.16638 46.17358 44.18144 42.19004 40.1995 38.20995 36.22154 34.23449 32.24903 30.26549 28.28427 26.30589 24.33105 22.36068 20.39608 18.43909 16.49242 14.56022 12.64911 10.77033 8.944272 7.211102 5.656854 4 2 0 2 4 2 0 2 0 0 0 2 4 2 0 2 4 6 8 10 12 14 16 18 20 22 24 26 27.85678 29.73214 31.62278 33.52611 35.44009 37.36308 39.29377 41.23106 43.17406 45.12206 47.07441 49.0306 50.9902 52.95281 54.91812 56.88585 58.85575 60.82763 62.80127 64.77654 66.75328 68.73136 70.71068 72.69112 74.67262 76.65508 78.63841 80.62257 82.60751 84.59315 86.57944 88.56636 90.55385 92.54189 94.53042 96.51942 98.50888 100.4988 102.489 104.4797 106.4706 108.462 110.4536 112.4455 114.4378 116.4302 118.423 120.4159 122.4091 124.4026 126.3962 128.39 130.384 132.3783 134.3726 136.3672 138.3618 140.3567 142.3517 144.3468 146.3421 148.3374 150.333 152.3286 154.3243 156.3202 158.3161 160.3122 162.3083 164.3046 166.3009 168.2974 168.0238 167.726 167.4515 167.0928 166.7213 166.3731 166.0482 165.7468 165.469 165.1302 164.7544 164.4019 164.0732 163.7681 163.487 163.1686 162.7882 162.4315 162.0494 161.6168 161.2079 160.8229 160.4618 160.125 159.8124 159.5243 159.2482 158.8584 158.4929 158.1518 157.8354 157.5436 157.2768 156.8949 156.5248 156.1794 155.7562 155.3319 154.9322 154.5574 154.2077 153.8831 153.5838 153.3102 152.9706 152.591 152.2367 151.8552 151.42 151.0099 150.6254 150.2664 149.9333 149.6262 149.3452 149.0503 148.6607 148.297 147.9595 147.6482 147.3635 147.0918 146.697 146.3284 145.9863 145.561 145.1344 144.7342 144.3607 144.0139 143.6941 143.4015 143.1363 142.7726 142.3938 142.0423 141.6616 141.2232 140.8119 140.4279 140.0714 139.7426 139.4417 139.169 138.8524 138.463 138.1014 137.7679 137.3172 136.8941 136.4991 136.1323 135.794 135.4843 135.2036 134.937 134.5362 134.1641 133.8208 133.4166 132.9812 132.5745 132.1968 131.8484 131.5295 131.2402 130.9809 130.6139 130.2306 129.8769 129.5222 129.0736 128.6546 128.2654 127.9062 127.5774 127.122 126.6965 126.3012 125.9365 125.6025 125.1719 124.7397 124.3382 123.9677 123.6285 123.3207 123.0447 122.7844 122.3765 122 121.6553 121.3425 121.062 120.8139 120.5985 120.4159 120.2664 120.1499 120.0667 120.0167 120 120 120 120 120 
35.44009 33.52611 31.62278 29.73214 27.85678 26 24 22 20 18 16 14 12 10 8 6 4 2 0 0 0 2 4 2 0 2 4 6 8 10 12 14 16 17.88854 19.69772 21.54066 23.4094 25.29822 27.20294 29.12044 31.04835 32.98484 34.9285 36.87818 38.83298 40.79216 42.37924 43.08132 43.68066 44.27189 44.94441 45.69464 46.51881 47.41308 48.08326 48.70318 49.39635 50.15974 50.9902 51.88449 52.83938 53.85165 54.91812 56.0357 57.2014 58.41233 59.66574 60.959 62.28965 63.65532 65.05383 66.48308 67.88225 69.31089 70.76723 72.24957 73.75636 75.28612 76.83749 78.40918 80 81.60883 83.23461 84.87638 86.53323 88.20431 89.88882 91.58602 93.29523 95.01579 96.74709 98.48858 100.2397 102 103.769 105.5462 107.3313 109.1238 110.9234 112.7298 114.5426 114.5426 112.5877 110.6345 108.683 106.7333 104.7855 102.8397 100.896 98.95454 97.01546 95.03683 93.05912 91.08238 89.10667 87.13208 85.15868 83.18654 81.21576 79.24645 77.27872 75.31268 73.34848 71.38628 69.42622 67.46851 65.51336 63.56099 61.61169 59.66574 57.72348 55.7853 53.85165 51.92302 50 48 46 44 42 40 38 36 34 32 30 28 26 24 22 20 18 16 14 12 10 8 6 4 2 0 0 2 4 6 8 8 8 8 8 7.211102 6.324555 6 6 4 2 0 0 0 2 4 4 2 0 2 4 6 8 10 12 10.77033 8.944272 7.211102 5.656854 4 2 0 2 4 6 8 10 12 14 16 18 20 22 24 26 28 30 32 34 36 38 40 42 44 46 48 50 52 54 56 58 60 62 64 66 68 70 72 74 76 78 80 82 84 86 88 90 92 94 96 98 100 102 104 106 108 110 112 114 116 118 120 122 124 126 128 130 132 134 136 138 140 142 144 146 148 150 152 154 156 158 160 162 164 166 168 170 172 174 176 178 177.6288 175.6474 173.6664 171.6858 169.7056 167.726 165.7468 163.7681 161.79 159.8124 157.8354 155.8589 153.8831 151.9079 149.9333 147.9595 145.9863 144.0139 142.0423 140.0714 138.1014 136.1323 134.1343 132.1363 130.1384 128.1405 126.1428 124.1451 122.1475 120.1499 118.1524 116.1551 114.1578 112.1606 110.1635 108.1665 106.1697 104.1729 102.1763 100.1798 98.1835 96.18732 94.19129 92.19544 90.19978 88.20431 86.20905 84.21401 82.21922 80.22469 78.23043 76.23647 74.24284 72.24957 70.25668 68.26419 66.27216 64.28063 62.28965 60.29926 58.30952 56.32051 54.33231 52.34501 50.35872 48.37355 46.38965 44.40721 42.42641 40.4475 38.47077 36.49657 34.52535 32.55764 30.59412 28.63564 26.68333 24.73863 22.80351 20.88061 18.97367 17.08801 15.23155 13.41641 11.6619 10 8 6 4 2 0 2 4 2 0 2 2 0 0 2 4 2 0 2 4 6 8 10 12 14 16 17.88854 19.69772 21.54066 23.4094 25.29822 27.20294 29.12044 31.04835 32.98484 34.9285 36.87818 38.83298 40.79216 42.75512 44.72136 46.69047 48.6621 50.63596 52.61179 54.58937 56.56854 58.54913 60.53098 62.514 64.49806 66.48308 68.46897 70.45566 72.44308 74.43118 76.41989 78.40918 80.399 82.38932 84.38009 86.37129 88.36288 90.35486 92.34717 94.33981 96.33276 98.32599 100.3195 102.3132 104.3072 106.3015 108.2959 110.2905 112.2853 114.2804 116.2755 118.2709 120.2664 122.262 124.2578 126.2537 128.2498 130.2459 132.2422 134.2386 136.2351 138.2317 140.2284 142.2252 144.222 146.219 148.2161 150.2132 152.2104 154.2077 156.1794 158.1518 160.125 162.0987 164.0732 166.0482 166.3731 166.0482 165.7468 165.469 165.1302 164.7544 164.4019 164.0732 163.7681 163.487 163.1686 162.7882 162.4315 162.0987 161.79 161.5054 161.2079 160.8229 160.4618 160.1 159.6621 159.2482 158.8584 158.4929 158.1518 157.8354 157.5436 157.2768 156.8949 156.5248 156.1794 155.8589 155.5635 155.2933 154.9322 154.5574 154.2077 153.8051 153.3754 152.9706 152.591 152.2367 151.9079 151.6048 151.3275 151.0099 150.6254 150.2664 149.9066 149.4657 149.0503 148.6607 148.297 147.9595 147.6482 147.3635 147.0918 146.697 146.3284 145.9863 145.6709 145.3822 145.1206 144.7342 144.3607 144.0139 143.6106 143.1782 142.7726 142.3938 142.0423 141.718 141.4214 141.1524 140.8119 140.4279 140.0714 139.714 139.2695 138.8524 138.463 138.1014 137.7679 137.4627 137.186 136.8941 136.4991 136.1323 135.794 135.3662 134.937 134.5362 134.1641 133.8208 133.5066 133.2216 132.9662 132.5745 132.1968 131.8484 131.4686 131.0267 130.6139 130.2306 129.8769 129.5531 129.2594 128.9961 128.6546 128.2654 127.9062 127.5774 127.122 126.6965 126.3012 125.9365 125.6025 125.1719 124.7397 124.3382 123.9677 123.6285 123.2234 122.7844 122.3765 122 121.6553 121.3425 121.062 120.8139 120.4159 120.0333 119.6829 119.365 119.0798 118.8276 118.6086 118.423 118.2709 118.1524 118.0678 118.0169 118 118 118 118 118 
36.05551 34.05877 32.06244 30.06659 28.07134 26.07681 24.08319 22.09072 20.09975 18.11077 16.12452 14.14214 12.16553 10.19804 8.246211 6.324555 4.472136 2.828427 2 0 0 2 4 2 0 2 4 6 8 10 11.6619 13.41641 15.23155 17.08801 18.97367 20.88061 22.80351 24.73863 26.68333 28.63564 30.59412 32.55764 34.52535 36.49657 38.47077 40.4475 42.42641 44.40721 45.60702 46.17358 46.8188 47.53946 48.33218 49.1935 50 50.59644 51.26402 52 52.80151 53.66563 54.58937 55.56977 56.60389 57.68882 58.82177 60 61.22091 62.482 63.78088 65.11528 66.48308 67.88225 69.31089 70.71068 72.13876 73.59348 75.0733 76.57676 78.10249 79.64923 81.21576 82.80096 84.40379 86.02325 87.65842 89.30846 90.97253 92.64988 94.33981 96.04166 97.7548 99.47864 101.2126 102.9563 104.7091 106.4706 108.2405 110.0182 111.8034 113.5958 115.395 114.9783 113.031 111.0856 109.1421 107.2007 105.2236 103.2473 101.2719 99.29753 97.3242 95.35198 93.38094 91.41116 89.44272 87.47571 85.51023 83.54639 81.58431 79.62411 77.66595 75.70998 73.75636 71.80529 69.85699 67.91171 65.96969 64.03124 62.03225 60.03333 58.03447 56.0357 54.03703 52.03845 50.03999 48.04165 46.04346 44.04543 42.04759 40.04997 38.0526 36.05551 34.05877 32.06244 30.06659 28.07134 26.07681 24.08319 22.09072 20.09975 18.11077 16.12452 14.14214 12.16553 10.19804 8.246211 6.324555 4.472136 2.828427 2 0 2 4 6 8 10 10 10 10 8.944272 8.246211 8 6 4 2 0 0 0 2 4 4 2 0 2 4 6 8 10 12 11.6619 10 8 6 4 2 0 2 4 6 8 10 12 14 16 18 20 22 24 26 28 30 32 34 36 38 40 42 44 46 48 50 52 54 56 58 60 62 64 66 68 70 72 74 76 78 80 82 84 86 88 90 92 94 96 98 100 102 104 106 108 110 112 114 116 118 120 122 124 126 128 130 132 134 136 138 140 142 144 146 148 150 152 154 156 158 160 162 164 166 168 170 172 174 176 178 177.9101 175.9318 173.954 171.9767 170 168.0238 166.0482 164.0732 162.0987 160.125 158.1518 156.1794 154.2077 152.2104 150.2132 148.2161 146.219 144.222 142.2252 140.2284 138.2317 136.2351 134.2386 132.2422 130.2459 128.2498 126.2537 124.2578 122.262 120.2664 118.2709 116.2755 114.2804 112.2853 110.2905 108.2959 106.3015 104.3072 102.3132 100.3195 98.32599 96.33276 94.33981 92.34717 90.35486 88.36288 86.37129 84.38009 82.38932 80.399 78.40918 76.41989 74.43118 72.44308 70.45566 68.46897 66.48308 64.49806 62.514 60.53098 58.54913 56.56854 54.58937 52.61179 50.63596 48.6621 46.69047 44.72136 42.75512 40.79216 38.83298 36.87818 34.9285 32.98484 31.04835 29.12044 27.20294 25.29822 23.4094 21.54066 19.69772 17.88854 16 14 12 10 8 6 4 2 0 2 4 2 0 0 2 0 0 2 4 2 0 2 4 6 8 10 11.6619 13.41641 15.23155 17.08801 18.97367 20.88061 22.80351 24.73863 26.68333 28.63564 30.59412 32.55764 34.52535 36.49657 38.47077 40.4475 42.42641 44.40721 46.38965 48.37355 50.35872 52.34501 54.33231 56.32051 58.30952 60.29926 62.28965 64.28063 66.27216 68.26419 70.25668 72.24957 74.24284 76.23647 78.23043 80.22469 82.21922 84.21401 86.20905 88.20431 90.19978 92.19544 94.19129 96.18732 98.1835 100.1798 102.1763 104.1729 106.1697 108.1665 110.1635 112.1606 114.1578 116.1551 118.1524 120.1499 122.1475 124.1451 126.1428 128.1405 130.1384 132.1363 134.1343 136.1323 138.1014 140.0714 142.0423 144.0139 145.9863 147.9595 149.9333 151.9079 153.8831 155.8589 157.8354 159.8124 161.79 163.7681 164.7544 164.4019 164.0732 163.7681 163.487 163.1686 162.7882 162.4315 162.0987 161.79 161.5054 161.2079 160.8229 160.4618 160.125 159.8124 159.5243 159.2482 158.8584 158.4929 158.1518 157.7086 157.2895 156.8949 156.5248 156.1794 155.8589 155.5635 155.2933 154.9322 154.5574 154.2077 153.8831 153.5838 153.3102 152.9706 152.591 152.2367 151.8552 151.42 151.0099 150.6254 150.2664 149.9333 149.6262 149.3452 149.0503 148.6607 148.297 147.9595 147.5127 147.0918 146.697 146.3284 145.9863 145.6709 145.3822 145.1206 144.7342 144.3607 144.0139 143.6941 143.4015 143.1363 142.7726 142.3938 142.0423 141.6616 141.2232 140.8119 140.4279 140.0714 139.7426 139.4417 139.169 138.8524 138.463 138.1014 137.7679 137.3172 136.8941 136.4991 136.1323 135.794 135.4843 135.2036 134.937 134.5362 134.1641 133.8208 133.4166 132.9812 132.5745 132.1968 131.8484 131.5295 131.2402 130.9809 130.6139 130.2306 129.8769 129.5222 129.0736 128.6546 128.2654 127.9062 127.5774 127.2792 127.0118 126.6965 126.3012 125.9365 125.6025 125.1719 124.7397 124.3382 123.9677 123.6285 123.2234 122.7844 122.3765 122 121.6553 121.2765 120.8305 120.4159 120.0333 119.6829 119.365 119.0798 118.8276 118.4567 118.0678 117.7115 117.3882 117.0983 116.8418 116.619 116.4302 116.2755 116.1551 116.0689 116.0172 116 116 116 116 116 
36.22154 34.23449 32.24903 30.26549 28.28427 26.30589 24.33105 22.36068 20.39608 18.43909 16.49242 14.56022 12.64911 10.77033 8.944272 7.211102 5.656854 4 2 0 0 2 4 2 0 2 4 5.656854 7.211102 8.944272 10.77033 12.64911 14.56022 16.49242 18.43909 20.39608 22.36068 24.33105 26.30589 28.28427 30.26549 32.24903 34.23449 36.22154 38.20995 40.1995 42.19004 44.18144 46.17358 47.41308 48.37355 49.39635 50.15974 50.9902 51.88449 52.49762 53.14132 53.85165 54.626 55.4617 56.35601 57.30619 58.30952 59.36329 60.46487 61.61169 62.80127 64.03124 65.29931 66.6033 67.94115 69.31089 70.71068 72.13876 73.53911 74.96666 76.41989 77.89737 79.39774 80.91972 82.46211 84.0238 85.60374 87.20092 88.81441 90.44335 92.08691 93.74433 95.41489 97.09789 98.79271 100.4988 102.2155 103.9423 105.6788 107.4244 109.1787 110.9414 112.712 113.5958 114.4902 115.1694 113.4372 111.463 109.4897 107.5174 105.5462 103.5761 101.6071 99.63935 97.67292 95.70789 93.74433 91.78235 89.82204 87.86353 85.90693 83.95237 82 80.04999 78.10249 76.10519 74.10803 72.11102 70.11419 68.11755 66.1211 64.12488 62.1289 60.13319 58.13777 56.14267 54.14795 52.15362 50.15974 48.16638 46.17358 44.18144 42.19004 40.1995 38.20995 36.22154 34.23449 32.24903 30.26549 28.28427 26.30589 24.33105 22.36068 20.39608 18.43909 16.49242 14.56022 12.64911 10.77033 8.944272 7.211102 5.656854 4 2 0 2 4 6 8 10 11.6619 12 11.6619 10.77033 10.19804 8.246211 6.324555 4.472136 2.828427 2 0 0 2 4 4 2 0 2 4 6 8 10 12 12 10 8 6 4 2 0 2 4 6 8 10 12 14 16 18 20 22 24 26 28 30 32 34 36 38 40 42 44 46 48 50 52 54 56 58 60 62 64 66 68 70 72 74 76 78 80 82 84 86 88 90 92 94 96 98 100 102 104 106 108 110 112 114 116 118 120 122 124 126 128 130 132 134 136 138 140 142 144 146 148 150 152 154 156 158 160 162 164 166 168 170 172 174 176 178 178.2133 176.2385 174.2642 172.2905 170.2939 168.2974 166.3009 164.3046 162.3083 160.3122 158.3161 156.3202 154.3243 152.3286 150.333 148.3374 146.3421 144.3468 142.3517 140.3567 138.3618 136.3672 134.3726 132.3783 130.384 128.39 126.3962 124.4026 122.4091 120.4159 118.423 116.4302 114.4378 112.4455 110.4536 108.462 106.4706 104.4797 102.489 100.4988 98.50888 96.51942 94.53042 92.54189 90.55385 88.56636 86.57944 84.59315 82.60751 80.62257 78.63841 76.65508 74.67262 72.69112 70.71068 68.73136 66.75328 64.77654 62.80127 60.82763 58.85575 56.88585 54.91812 52.95281 50.9902 49.0306 47.07441 45.12206 43.17406 41.23106 39.29377 37.36308 35.44009 33.52611 31.62278 29.73214 27.85678 26 24 22 20 18 16 14 12 10 8 6 4 2 0 2 4 2.828427 2 0 2 0 0 2 4 2 0 2 4 5.656854 7.211102 8.944272 10.77033 12.64911 14.56022 16.49242 18.43909 20.39608 22.36068 24.33105 26.30589 28.28427 30.26549 32.24903 34.23449 36.22154 38.20995 40.1995 42.19004 44.18144 46.17358 48.16638 50.15974 52.15362 54.14795 56.14267 58.13777 60.13319 62.1289 64.12488 66.1211 68.11755 70.11419 72.11102 74.10803 76.10519 78.10249 80.09994 82.0975 84.09518 86.09297 88.09086 90.08884 92.08691 94.08507 96.0833 98.0816 100.08 102.0784 104.0769 106.0754 108.0741 110.0727 112.0714 114.0702 116.0689 118.0678 120.0333 122 123.9677 125.9365 127.9062 129.8769 131.8484 133.8208 135.794 137.7679 139.7426 141.718 143.6941 145.6709 147.6482 149.6262 151.6048 153.5838 155.5635 157.5436 159.5243 161.5054 163.1686 162.7882 162.4315 162.0987 161.79 161.5054 161.2079 160.8229 160.4618 160.125 159.8124 159.5243 159.2482 158.8584 158.4929 158.1518 157.8354 157.5436 157.2768 156.8949 156.5248 156.1794 155.7562 155.3319 154.9322 154.5574 154.2077 153.8831 153.5838 153.3102 152.9706 152.591 152.2367 151.9079 151.6048 151.3275 151.0099 150.6254 150.2664 149.9066 149.4657 149.0503 148.6607 148.297 147.9595 147.6482 147.3635 147.0918 146.697 146.3284 145.9863 145.561 145.1344 144.7342 144.3607 144.0139 143.6941 143.4015 143.1363 142.7726 142.3938 142.0423 141.718 141.4214 141.1524 140.8119 140.4279 140.0714 139.714 139.2695 138.8524 138.463 138.1014 137.7679 137.4627 137.186 136.8941 136.4991 136.1323 135.794 135.3662 134.937 134.5362 134.1641 133.8208 133.5066 133.2216 132.9662 132.5745 132.1968 131.8484 131.4686 131.0267 130.6139 130.2306 129.8769 129.5531 129.2594 128.9961 128.6546 128.2654 127.9062 127.5774 127.122 126.6965 126.3012 125.9365 125.6025 125.2996 125.028 124.7397 124.3382 123.9677 123.6285 123.2234 122.7844 122.3765 122 121.6553 121.2765 120.8305 120.4159 120.0333 119.6829 119.3315 118.8781 118.4567 118.0678 117.7115 117.3882 117.0983 116.8418 116.4989 116.1034 115.7411 115.4123 115.1173 114.8564 114.6298 114.4378 114.2804 114.1578 114.0702 114.0175 114 114 114 114 114 
36.49657 34.52535 32.55764 30.59412 28.63564 26.68333 24.73863 22.80351 20.88061 18.97367 17.08801 15.23155 13.41641 11.6619 10 8 6 4 2 0 0 2 4 2 0 2 2.828427 4.472136 6.324555 8.246211 10.19804 12.16553 14.14214 16.12452 18.11077 20.09975 22.09072 24.08319 26.07681 28.07134 30.06659 32.06244 34.05877 36.05551 37.94733 39.84972 41.76123 43.68066 44.72136 45.65085 46.64761 47.70744 48.82622 50 51.22499 52.49762 53.8145 55.17246 56.46238 57.27129 58.13777 59.05929 60.03333 61.05735 62.1289 63.24555 64.40497 65.60488 66.8431 68.11755 69.42622 70.76723 72.13876 73.53911 74.96666 76.36753 77.7946 79.24645 80.72174 82.21922 83.73769 85.27602 86.83318 88.40814 90 91.60786 93.2309 94.86833 96.51942 98.1835 99.8599 101.548 103.2473 104.9571 106.6771 108.4066 109.252 110.0727 110.9234 111.8034 112.6055 113.2961 113.7717 111.8034 109.8362 107.8703 105.9056 103.9423 101.9804 100.02 98.0612 96.10411 94.14882 92.19544 90.19978 88.20431 86.20905 84.21401 82.21922 80.22469 78.23043 76.23647 74.24284 72.24957 70.25668 68.26419 66.27216 64.28063 62.28965 60.29926 58.30952 56.32051 54.33231 52.34501 50.35872 48.37355 46.38965 44.40721 42.42641 40.4475 38.47077 36.49657 34.52535 32.55764 30.59412 28.63564 26.68333 24.73863 22.80351 20.88061 18.97367 17.08801 15.23155 13.41641 11.6619 10 8 6 4 2 0 2 4 5.656854 7.211102 8.944272 10.77033 12.64911 13.41641 12.64911 10.77033 8.944272 7.211102 5.656854 4 2 0 0 2 4 4 2 0 2 4 6 8 10 11.6619 12 10 8 6 4 2 0 2 4 6 8 10 12 14 16 18 20 22 24 26 28 30 32 34 36 38 40 42 44 46 48 50 52 54 56 58 60 62 64 66 68 70 72 74 76 78 80 82 84 86 88 90 92 94 96 98 100 102 104 106 108 110 112 114 116 118 120 122 124 126 128 130 132 134 136 138 140 142 144 146 148 150 152 154 156 158 160 162 164 166 168 170 172 174 176 178 178.404 176.4086 174.4133 172.4181 170.423 168.428 166.4332 164.4384 162.4438 160.4494 158.455 156.4609 154.4668 152.4729 150.4792 148.4857 146.4923 144.4991 142.5061 140.5134 138.5208 136.5284 134.5362 132.5443 130.5527 128.5613 126.5701 124.5793 122.5887 120.5985 118.6086 116.619 114.6298 112.641 110.6526 108.6646 106.6771 104.69 102.7035 100.7174 98.73196 96.74709 94.76286 92.7793 90.79648 88.81441 86.83318 84.85281 82.8734 80.895 78.91768 76.94154 74.96666 72.99315 71.02113 69.0507 67.08204 65.11528 63.15061 61.18823 59.22837 57.27129 55.31727 53.36666 51.41984 49.47727 47.53946 45.60702 43.68066 41.76123 39.84972 37.94733 36 34 32 30 28 26 24 22 20 18 16 14 12 10 8 6 4 2 0 2 4 4 2 0 2 0 0 2 4 2 0 2 2.828427 4.472136 6.324555 8.246211 10.19804 12.16553 14.14214 16.12452 18.11077 20.09975 22.09072 24.08319 26.07681 28.07134 30.06659 32.06244 34.05877 36.05551 38.0526 40.04997 42.04759 44.04543 46.04346 48.04165 50.03999 52.03845 54.03703 56.0357 58.03447 60.03333 62.03225 64.03124 66.0303 68.0294 70.02856 72.02777 74.02702 76.02631 78.02563 80.02499 82.02438 84.0238 86.02325 88.02273 90.02222 92.02174 94.02127 96.02083 98.02041 100.02 101.9804 103.9423 105.9056 107.8703 109.8362 111.8034 113.7717 115.7411 117.7115 119.6829 121.6553 123.6285 125.6025 127.5774 129.5531 131.5295 133.5066 135.4843 137.4627 139.4417 141.4214 143.4015 145.3822 147.3635 149.3452 151.3275 153.3102 155.2933 157.2768 159.2608 161.2451 161.2079 160.8229 160.4618 160.125 159.8124 159.5243 159.2482 158.8584 158.4929 158.1518 157.8354 157.5436 157.2768 156.8949 156.5248 156.1794 155.8589 155.5635 155.2933 154.9322 154.5574 154.2077 153.8051 153.3754 152.9706 152.591 152.2367 151.9079 151.6048 151.3275 151.0099 150.6254 150.2664 149.9333 149.6262 149.3452 149.0503 148.6607 148.297 147.9595 147.5127 147.0918 146.697 146.3284 145.9863 145.6709 145.3822 145.1206 144.7342 144.3607 144.0139 143.6106 143.1782 142.7726 142.3938 142.0423 141.718 141.4214 141.1524 140.8119 140.4279 140.0714 139.7426 139.4417 139.169 138.8524 138.463 138.1014 137.7679 137.3172 136.8941 136.4991 136.1323 135.794 135.4843 135.2036 134.937 134.5362 134.1641 133.8208 133.4166 132.9812 132.5745 132.1968 131.8484 131.5295 131.2402 130.9809 130.6139 130.2306 129.8769 129.5222 129.0736 128.6546 128.2654 127.9062 127.5774 127.2792 127.0118 126.6965 126.3012 125.9365 125.6025 125.1719 124.7397 124.3382 123.9677 123.6285 123.3207 123.0447 122.7844 122.3765 122 121.6553 121.2765 120.8305 120.4159 120.0333 119.6829 119.3315 118.8781 118.4567 118.0678 117.7115 117.3882 116.9273 116.4989 116.1034 115.7411 115.4123 115.1173 114.8564 114.5426 114.1403 113.7717 113.4372 113.1371 112.8716 112.641 112.4455 112.2853 112.1606 112.0714 112.0179 112 112 112 112 112 
36.87818 34.9285 32.98484 31.04835 29.12044 27.20294 25.29822 23.4094 21.54066 19.69772 17.88854 16 14 12 10 8 6 4 2 0 0 2 4 2 0 0 2 4 6 8 10 12 14 16 18 20 22 24 26 27.85678 29.73214 31.62278 33.52611 35.44009 37.36308 39.29377 41.18252 42.04759 42.94182 43.909 44.94441 46.04346 47.20169 48.41488 49.67897 50.9902 52.34501 53.74012 55.17246 56.56854 58 59.39697 60.82763 62.2254 63.65532 64.89993 66.0303 67.20119 68.41052 69.6563 70.93659 72.24957 73.59348 74.96666 76.36753 77.7946 79.19596 80.62257 82.07314 83.54639 85.04117 86.55634 88.09086 89.64374 91.21404 92.80087 94.40339 96.02083 97.65244 99.29753 100.9554 102.6255 104.3072 105.1095 105.8489 106.6208 107.4244 108.2589 109.1238 110.0182 110.7249 111.4271 112.1606 112.1784 110.218 108.2589 106.3015 104.3072 102.3132 100.3195 98.32599 96.33276 94.33981 92.34717 90.35486 88.36288 86.37129 84.38009 82.38932 80.399 78.40918 76.41989 74.43118 72.44308 70.45566 68.46897 66.48308 64.49806 62.514 60.53098 58.54913 56.56854 54.58937 52.61179 50.63596 48.6621 46.69047 44.72136 42.75512 40.79216 38.83298 36.87818 34.9285 32.98484 31.04835 29.12044 27.20294 25.29822 23.4094 21.54066 19.69772 17.88854 16 14 12 10 8 6 4 2 0 2 2.828427 4.472136 6.324555 8.246211 10.19804 12.16553 14.14214 13.41641 11.6619 10 8 6 4 2 0 0 2 4 4 2 0 2 4 5.656854 7.211102 8.944272 10.77033 12 10 8 6 4 2 0 2 4 6 8 10 12 14 16 18 20 22 24 26 28 30 32 34 36 38 40 42 44 46 48 50 52 54 56 58 60 62 64 66 68 70 72 74 76 78 80 82 84 86 88 90 92 94 96 98 100 102 104 106 108 110 112 114 116 118 120 122 124 126 128 130 132 134 136 138 140 142 144 146 148 150 152 154 156 158 160 162 164 166 168 170 172 174 176 178 178.5497 176.5559 174.5623 172.5688 170.5755 168.5823 166.5893 164.5965 162.6038 160.6113 158.619 156.6269 154.6351 152.6434 150.6519 148.6607 146.6697 144.679 142.6885 140.6983 138.7083 136.7187 134.7294 132.7403 130.7517 128.7634 126.7754 124.7878 122.8007 120.8139 118.8276 116.8418 114.8564 112.8716 110.8873 108.9036 106.9205 104.9381 102.9563 100.9752 98.99495 97.01546 95.03683 93.05912 91.08238 89.10667 87.13208 85.15868 83.18654 81.21576 79.24645 77.27872 75.31268 73.34848 71.38628 69.42622 67.46851 65.51336 63.56099 61.61169 59.66574 57.72348 55.7853 53.85165 51.92302 50 48 46 44 42 40 38 36 34 32 30 28 26 24 22 20 18 16 14 12 10 8 6 4 2 0 2 4 4 2 0 2 0 0 2 2.828427 2 0 0 2 4 6 8 10 12 14 16 18 20 22 24 26 28 30 32 34 36 38 40 42 44 46 48 50 52 54 56 58 60 62 64 66 68 70 72 74 76 78 80 82 83.95237 85.90693 87.86353 89.82204 91.78235 93.74433 95.70789 97.67292 99.63935 101.6071 103.5761 105.5462 107.5174 109.4897 111.463 113.4372 115.4123 117.3882 119.365 121.3425 123.3207 125.2996 127.2792 129.2594 131.2402 133.2216 135.2036 137.186 139.169 141.1524 143.1363 145.1206 147.1054 149.0906 151.0761 153.0621 155.0484 157.035 159.022 159.5243 159.2482 158.8584 158.4929 158.1518 157.8354 157.5436 157.2768 156.8949 156.5248 156.1794 155.8589 155.5635 155.2933 154.9322 154.5574 154.2077 153.8831 153.5838 153.3102 152.9706 152.591 152.2367 151.8552 151.42 151.0099 150.6254 150.2664 149.9333 149.6262 149.3452 149.0503 148.6607 148.297 147.9595 147.6482 147.3635 147.0918 146.697 146.3284 145.9863 145.561 145.1344 144.7342 144.3607 144.0139 143.6941 143.4015 143.1363 142.7726 142.3938 142.0423 141.6616 141.2232 140.8119 140.4279 140.0714 139.7426 139.4417 139.169 138.8524 138.463 138.1014 137.7679 137.4627 137.186 136.8941 136.4991 136.1323 135.794 135.3662 134.937 134.5362 134.1641 133.8208 133.5066 133.2216 132.9662 132.5745 132.1968 131.8484 131.4686 131.0267 130.6139 130.2306 129.8769 129.5531 129.2594 128.9961 128.6546 128.2654 127.9062 127.5774 127.122 126.6965 126.3012 125.9365 125.6025 125.2996 125.028 124.7397 124.3382 123.9677 123.6285 123.2234 122.7844 122.3765 122 121.6553 121.3425 121.062 120.8139 120.4159 120.0333 119.6829 119.3315 118.8781 118.4567 118.0678 117.7115 117.3882 116.9273 116.4989 116.1034 115.7411 115.4123 114.9783 114.5426 114.1403 113.7717 113.4372 113.1371 112.8716 112.5877 112.1784 111.8034 111.463 111.1575 110.8873 110.6526 110.4536 110.2905 110.1635 110.0727 110.0182 110 110 110 110 110 
37.36308 35.44009 33.52611 31.62278 29.73214 27.85678 26 24 22 20 18 16 14 12 10 8 6 4 2 0 0 2 4 2.828427 2 0 2 4 6 8 10 12 14 16 17.88854 19.69772 21.54066 23.4094 25.29822 27.20294 29.12044 31.04835 32.98484 34.9285 36.76955 38.47077 39.39543 40.24922 41.18252 42.19004 43.26662 44.40721 45.60702 46.8615 48.16638 49.51767 50.91169 52.34501 53.74012 55.17246 56.56854 58 59.39697 60.82763 62.2254 63.65532 65.05383 66.48308 67.94115 69.42622 70.93659 72.47068 74.02702 75.60423 77.20103 78.81624 80.44874 82.02438 83.45058 84.89994 86.37129 87.86353 89.37561 90.90655 92.45539 94.02127 95.60335 97.20082 98.81296 100.439 101.1929 101.843 102.528 103.2473 104 104.7855 105.603 106.4519 107.3313 108.1665 108.8485 109.5628 110.3087 111.0856 110.4536 108.462 106.4706 104.4797 102.489 100.4988 98.50888 96.51942 94.53042 92.54189 90.55385 88.56636 86.57944 84.59315 82.60751 80.62257 78.63841 76.65508 74.67262 72.69112 70.71068 68.73136 66.75328 64.77654 62.80127 60.82763 58.85575 56.88585 54.91812 52.95281 50.9902 49.0306 47.07441 45.12206 43.17406 41.23106 39.29377 37.36308 35.44009 33.52611 31.62278 29.73214 27.85678 26 24 22 20 18 16 14 12 10 8 6 4 2 0 0 2 4 6 8 10 12 14 14 12 10 8 6 4 2 0 0 2 4 4 2 0 2 2.828427 4.472136 6.324555 8.246211 10.19804 12 10 8 6 4 2 0 2 4 6 8 10 12 14 16 18 20 22 24 26 28 30 32 34 36 38 40 42 44 46 48 50 52 54 56 58 60 62 64 66 68 70 72 74 76 78 80 82 84 86 88 90 92 94 96 98 100 102 104 106 108 110 112 114 116 118 120 122 124 126 128 130 132 134 136 138 140 142 144 146 148 150 152 154 156 158 160 162 164 166 168 170 172 174 176 178 178.7177 176.7258 174.7341 172.7426 170.7513 168.7602 166.7693 164.7786 162.7882 160.798 158.8081 156.8184 154.8289 152.8398 150.8509 148.8624 146.8741 144.8862 142.8986 140.9113 138.9244 136.9379 134.9518 132.9662 130.9809 128.9961 127.0118 125.028 123.0447 121.062 119.0798 117.0983 115.1173 113.1371 111.1575 109.1787 107.2007 105.2236 103.2473 101.2719 99.29753 97.3242 95.35198 93.38094 91.41116 89.44272 87.47571 85.51023 83.54639 81.58431 79.62411 77.66595 75.70998 73.75636 71.80529 69.85699 67.91171 65.96969 64 62 60 58 56 54 52 50 48 46 44 42 40 38 36 34 32 30 28 26 24 22 20 18 16 14 12 10 8 6 4 2 0 2 4 4 2 0 2 0 0 0 2 2.828427 2 0 2 4 6 8 10 12 14 16 18 20 22 24 26 28 30 32 34 36 38 40 42 44 46 48 50 52 54 56 58 60 62 64 65.96969 67.91171 69.85699 71.80529 73.75636 75.70998 77.66595 79.62411 81.58431 83.54639 85.51023 87.47571 89.44272 91.41116 93.38094 95.35198 97.3242 99.29753 101.2719 103.2473 105.2236 107.2007 109.1787 111.1575 113.1371 115.1173 117.0983 119.0798 121.062 123.0447 125.028 127.0118 128.9961 130.9809 132.9662 134.9518 136.9379 138.9244 140.9113 142.8986 144.8862 146.8741 148.8624 150.8509 152.8398 154.8289 156.8184 157.8354 157.5436 157.2768 156.8949 156.5248 156.1794 155.8589 155.5635 155.2933 154.9322 154.5574 154.2077 153.8831 153.5838 153.3102 152.9706 152.591 152.2367 151.9079 151.6048 151.3275 151.0099 150.6254 150.2664 149.9066 149.4657 149.0503 148.6607 148.297 147.9595 147.6482 147.3635 147.0918 146.697 146.3284 145.9863 145.6709 145.3822 145.1206 144.7342 144.3607 144.0139 143.6106 143.1782 142.7726 142.3938 142.0423 141.718 141.4214 141.1524 140.8119 140.4279 140.0714 139.714 139.2695 138.8524 138.463 138.1014 137.7679 137.4627 137.186 136.8941 136.4991 136.1323 135.794 135.4843 135.2036 134.937 134.5362 134.1641 133.8208 133.4166 132.9812 132.5745 132.1968 131.8484 131.5295 131.2402 130.9809 130.6139 130.2306 129.8769 129.5222 129.0736 128.6546 128.2654 127.9062 127.5774 127.2792 127.0118 126.6965 126.3012 125.9365 125.6025 125.1719 124.7397 124.3382 123.9677 123.6285 123.3207 123.0447 122.7844 122.3765 122 121.6553 121.2765 120.8305 120.4159 120.0333 119.6829 119.365 119.0798 118.8276 118.4567 118.0678 117.7115 117.3882 116.9273 116.4989 116.1034 115.7411 115.4123 114.9783 114.5426 114.1403 113.7717 113.4372 113.031 112.5877 112.1784 111.8034 111.463 111.1575 110.8873 110.6345 110.218 109.8362 109.4897 109.1787 108.9036 108.6646 108.462 108.2959 108.1665 108.0741 108.0185 108 108 108 108 108 
37.94733 36.05551 34.05877 32.06244 30.06659 28.07134 26.07681 24.08319 22.09072 20.09975 18.11077 16.12452 14.14214 12.16553 10.19804 8.246211 6.324555 4.472136 2.828427 2 0 2 2.828427 4 2 0 2 4 6 8 10 11.6619 13.41641 15.23155 17.08801 18.97367 20.88061 22.80351 24.73863 26.68333 28.63564 30.46309 32.31099 34.17601 35.77709 36.71512 37.57659 38.47077 39.44617 40.49691 41.61731 42.80187 44.04543 45.34314 46.69047 48.08326 49.51767 50.91169 52.34501 53.74012 55.17246 56.56854 58 59.39697 60.82763 62.2254 63.65532 65.11528 66.6033 68.11755 69.6563 71.21797 72.8011 74.4043 76.02631 77.66595 79.32213 80.99383 82.68011 84.38009 86.09297 87.81799 89.55445 91.3017 93.05912 94.82616 96.60228 97.40636 98.0816 98.67117 99.29753 99.95999 100.6578 101.3903 102.1567 102.9563 103.7882 104.6518 105.5462 106.2826 106.9766 107.7033 108.462 109.252 110.0727 108.6646 106.6771 104.69 102.7035 100.7174 98.73196 96.74709 94.76286 92.7793 90.79648 88.81441 86.83318 84.85281 82.8734 80.895 78.91768 76.94154 74.96666 72.99315 71.02113 69.0507 67.08204 65.11528 63.15061 61.18823 59.22837 57.27129 55.31727 53.36666 51.41984 49.47727 47.53946 45.60702 43.68066 41.76123 39.84972 37.94733 36.05551 34.05877 32.06244 30.06659 28.07134 26.07681 24.08319 22.09072 20.09975 18.11077 16.12452 14.14214 12.16553 10.19804 8.246211 6.324555 4.472136 2.828427 2 0 2 4 6 8 10 12 14 14.14214 12.16553 10.19804 8.246211 6.324555 4.472136 2.828427 2 0 2 4 4 2 0 0 2 4 6 8 10 12 10 8 6 4 2 0 2 4 6 8 10 12 14 16 18 20 22 24 26 28 30 32 34 36 38 40 42 44 46 48 50 52 54 56 58 60 62 64 66 68 70 72 74 76 78 80 82 84 86 88 90 92 94 96 98 100 102 104 106 108 110 112 114 116 118 120 122 124 126 128 130 132 134 136 138 140 142 144 146 148 150 152 154 156 158 160 162 164 166 168 170 172 174 176 178 178.9078 176.9181 174.9286 172.9393 170.9503 168.9615 166.9731 164.9848 162.9969 161.0093 159.022 157.035 155.0484 153.0621 151.0761 149.0906 147.1054 145.1206 143.1363 141.1524 139.169 137.186 135.2036 133.2216 131.2402 129.2594 127.2792 125.2996 123.3207 121.3425 119.365 117.3882 115.4123 113.4372 111.463 109.4897 107.5174 105.5462 103.5761 101.6071 99.63935 97.67292 95.70789 93.74433 91.78235 89.82204 87.86353 85.90693 83.95237 82 80 78 76 74 72 70 68 66 64 62 60 58 56 54 52 50 48 46 44 42 40 38 36 34 32 30 28 26 24 22 20 18 16 14 12 10 8 6 4 2 0 2 2.828427 4 2 0 2 0 2 0 2 4 2 0 2 4 6 8 10 12 14 16 18 20 22 24 26 28 30 32 34 36 38 40 42 44 46 48 50 51.92302 53.85165 55.7853 57.72348 59.66574 61.61169 63.56099 65.51336 67.46851 69.42622 71.38628 73.34848 75.31268 77.27872 79.24645 81.21576 83.18654 85.15868 87.13208 89.10667 91.08238 93.05912 95.03683 97.01546 98.99495 100.9752 102.9563 104.9381 106.9205 108.9036 110.8873 112.8716 114.8564 116.8418 118.8276 120.8139 122.8007 124.7878 126.7754 128.7634 130.7517 132.7403 134.7294 136.7187 138.7083 140.6983 142.6885 144.679 146.6697 148.6607 150.6519 152.6434 154.6351 156.1794 155.8589 155.5635 155.2933 154.9322 154.5574 154.2077 153.8831 153.5838 153.3102 152.9706 152.591 152.2367 151.9079 151.6048 151.3275 151.0099 150.6254 150.2664 149.9333 149.6262 149.3452 149.0503 148.6607 148.297 147.9595 147.5127 147.0918 146.697 146.3284 145.9863 145.6709 145.3822 145.1206 144.7342 144.3607 144.0139 143.6941 143.4015 143.1363 142.7726 142.3938 142.0423 141.6616 141.2232 140.8119 140.4279 140.0714 139.7426 139.4417 139.169 138.8524 138.463 138.1014 137.7679 137.3172 136.8941 136.4991 136.1323 135.794 135.4843 135.2036 134.937 134.5362 134.1641 133.8208 133.5066 133.2216 132.9662 132.5745 132.1968 131.8484 131.4686 131.0267 130.6139 130.2306 129.8769 129.5531 129.2594 128.9961 128.6546 128.2654 127.9062 127.5774 127.122 126.6965 126.3012 125.9365 125.6025 125.2996 125.028 124.7397 124.3382 123.9677 123.6285 123.2234 122.7844 122.3765 122 121.6553 121.3425 121.062 120.8139 120.4159 120.0333 119.6829 119.3315 118.8781 118.4567 118.0678 117.7115 117.3882 117.0983 116.8418 116.4989 116.1034 115.7411 115.4123 114.9783 114.5426 114.1403 113.7717 113.4372 113.031 112.5877 112.1784 111.8034 111.463 111.0856 110.6345 110.218 109.8362 109.4897 109.1787 108.9036 108.6646 108.2589 107.8703 107.5174 107.2007 106.9205 106.6771 106.4706 106.3015 106.1697 106.0754 106.0189 106 106 106 106 106 
38.20995 36.22154 34.23449 32.24903 30.26549 28.28427 26.30589 24.33105 22.36068 20.39608 18.43909 16.49242 14.56022 12.64911 10.77033 8.944272 7.211102 5.656854 4 2 0 0 2 4 2 0 2 4 5.656854 7.211102 8.944272 10.77033 12.64911 14.56022 16.49242 18.43909 20.39608 22.36068 24.16609 26 27.85678 29.73214 31.62278 33.10589 34 34.9285 35.77709 36.71512 37.73592 38.83298 40 41.23106 42.52058 43.86343 45.25483 46.69047 48.08326 49.51767 50.91169 52.34501 53.74012 55.17246 56.56854 58 59.39697 60.82763 62.28965 63.78088 65.29931 66.8431 68.41052 70 71.61005 73.23933 74.88658 76.55064 78.23043 79.92496 81.63332 83.35467 85.08819 86.83318 88.58894 90.35486 92.13034 93.91486 94.86833 95.51963 96.16652 96.76776 97.40636 98.0816 98.79271 99.53894 100.3195 101.1336 101.9804 102.8591 103.7304 104.4031 105.1095 105.8489 106.6208 107.4244 108.2589 108.9036 106.9205 104.9381 102.9563 100.9752 98.99495 97.01546 95.03683 93.05912 91.08238 89.10667 87.13208 85.15868 83.18654 81.21576 79.24645 77.27872 75.31268 73.34848 71.38628 69.42622 67.46851 65.51336 63.56099 61.61169 59.66574 57.72348 55.7853 53.85165 51.92302 50 48.08326 46.17358 44.18144 42.19004 40.1995 38.20995 36.22154 34.23449 32.24903 30.26549 28.28427 26.30589 24.33105 22.36068 20.39608 18.43909 16.49242 14.56022 12.64911 10.77033 8.944272 7.211102 5.656854 4 2 0 2 4 6 8 10 11.6619 13.41641 14 12 10 8 6 4 2 0 0 2 4 4.472136 2.828427 2 0 2 4 6 8 10 12 10 8 6 4 2 0 2 4 6 8 10 12 14 16 18 20 22 24 26 28 30 32 34 36 38 40 42 44 46 48 50 52 54 56 58 60 62 64 66 68 70 72 74 76 78 80 82 84 86 88 90 92 94 96 98 100 102 104 106 108 110 112 114 116 118 120 122 124 126 128 130 132 134 136 138 140 142 144 146 148 150 152 154 156 158 160 162 164 166 168 170 171.9767 173.954 175.9318 177.9101 179.1201 177.1327 175.1457 173.1589 171.1724 169.1863 167.2005 165.215 163.2299 161.2451 159.2608 157.2768 155.2933 153.3102 151.3275 149.3452 147.3635 145.3822 143.4015 141.4214 139.4417 137.4627 135.4843 133.5066 131.5295 129.5531 127.5774 125.6025 123.6285 121.6553 119.6829 117.7115 115.7411 113.7717 111.8034 109.8362 107.8703 105.9056 103.9423 101.9804 100 98 96 94 92 90 88 86 84 82 80 78 76 74 72 70 68 66 64 62 60 58 56 54 52 50 48 46 44 42 40 38 36 34 32 30 28 26 24 22 20 18 16 14 12 10 8 6 4 2 0 0 2 4 2 0 2 0 2 0 2 4 2 0 2 4 6 8 10 12 14 16 18 20 22 24 26 28 30 32 34 36 37.94733 39.84972 41.76123 43.68066 45.60702 47.53946 49.47727 51.41984 53.36666 55.31727 57.27129 59.22837 61.18823 63.15061 65.11528 67.08204 69.0507 71.02113 72.99315 74.96666 76.94154 78.91768 80.895 82.8734 84.85281 86.83318 88.81441 90.79648 92.7793 94.76286 96.74709 98.73196 100.7174 102.7035 104.69 106.6771 108.6646 110.6526 112.641 114.6298 116.619 118.6086 120.5985 122.5887 124.5793 126.5701 128.5613 130.5527 132.5443 134.5362 136.5284 138.5208 140.5134 142.5061 144.4991 146.4923 148.4857 150.4792 152.4729 154.4668 154.2077 153.8831 153.5838 153.3102 152.9706 152.591 152.2367 151.9079 151.6048 151.3275 151.0099 150.6254 150.2664 149.9333 149.6262 149.3452 149.0503 148.6607 148.297 147.9595 147.6482 147.3635 147.0918 146.697 146.3284 145.9863 145.561 145.1344 144.7342 144.3607 144.0139 143.6941 143.4015 143.1363 142.7726 142.3938 142.0423 141.718 141.4214 141.1524 140.8119 140.4279 140.0714 139.714 139.2695 138.8524 138.463 138.1014 137.7679 137.4627 137.186 136.8941 136.4991 136.1323 135.794 135.3662 134.937 134.5362 134.1641 133.8208 133.5066 133.2216 132.9662 132.5745 132.1968 131.8484 131.5295 131.2402 130.9809 130.6139 130.2306 129.8769 129.5222 129.0736 128.6546 128.2654 127.9062 127.5774 127.2792 127.0118 126.6965 126.3012 125.9365 125.6025 125.1719 124.7397 124.3382 123.9677 123.6285 123.3207 123.0447 122.7844 122.3765 122 121.6553 121.2765 120.8305 120.4159 120.0333 119.6829 119.365 119.0798 118.8276 118.4567 118.0678 117.7115 117.3882 116.9273 116.4989 116.1034 115.7411 115.4123 115.1173 114.8564 114.5426 114.1403 113.7717 113.4372 113.031 112.5877 112.1784 111.8034 111.463 111.0856 110.6345 110.218 109.8362 109.4897 109.1421 108.683 108.2589 107.8703 107.5174 107.2007 106.9205 106.6771 106.3015 105.9056 105.5462 105.2236 104.9381 104.69 104.4797 104.3072 104.1729 104.0769 104.0192 104 104 104 104 104 
38.47077 36.49657 34.52535 32.55764 30.59412 28.63564 26.68333 24.73863 22.80351 20.88061 18.97367 17.08801 15.23155 13.41641 11.6619 10 8 6 4 2 0 0 2 4 2 0 2 2.828427 4.472136 6.324555 8.246211 10.19804 12.16553 14.14214 16.12452 17.88854 19.69772 21.54066 23.4094 25.29822 27.20294 29.12044 30.46309 31.30495 32.24903 33.10589 34 34.98571 36.05551 37.20215 38.41875 39.69887 41.03657 42.42641 43.86343 45.25483 46.69047 48.08326 49.51767 50.91169 52.34501 53.74012 55.17246 56.56854 58 59.46428 60.959 62.482 64.03124 65.60488 67.20119 68.8186 70.45566 72.11102 73.78347 75.47185 77.17513 78.89233 80.62257 82.36504 84.11897 85.88364 87.65842 89.44272 91.23595 92.34717 92.97311 93.6376 94.25497 94.86833 95.51963 96.20811 96.93297 97.6934 98.48858 99.31767 100.1798 101.0742 101.843 102.528 103.2473 104 104.7855 105.603 106.4519 107.3313 107.2007 105.2236 103.2473 101.2719 99.29753 97.3242 95.35198 93.38094 91.41116 89.44272 87.47571 85.51023 83.54639 81.58431 79.62411 77.66595 75.70998 73.75636 71.80529 69.85699 67.91171 65.96969 64.03124 62.0967 60.16644 58.24088 56.32051 54.33231 52.34501 50.35872 48.37355 46.38965 44.40721 42.42641 40.4475 38.47077 36.49657 34.52535 32.55764 30.59412 28.63564 26.68333 24.73863 22.80351 20.88061 18.97367 17.08801 15.23155 13.41641 11.6619 10 8 6 4 2 0 2 4 5.656854 7.211102 8.944272 10.77033 12.64911 14 12 10 8 6 4 2 0 0 2 4 5.656854 4 2 0 2 4 6 8 10 12 10 8 6 4 2 0 2 4 6 8 10 12 14 16 18 20 22 24 26 28 30 32 34 36 38 40 42 44 46 48 50 52 54 56 58 60 62 64 66 68 70 72 74 76 78 80 82 84 86 88 90 92 94 96 98 100 102 104 106 108 110 112 114 116 118 120 122 124 126 128 130 132 134 136 138 140 142 144 145.9863 147.9595 149.9333 151.9079 153.8831 155.8589 157.8354 159.8124 161.79 163.7681 165.7468 167.726 169.7056 171.6858 173.6664 175.6474 177.6288 179.3544 177.3697 175.3853 173.4013 171.4176 169.4344 167.4515 165.469 163.487 161.5054 159.5243 157.5436 155.5635 153.5838 151.6048 149.6262 147.6482 145.6709 143.6941 141.718 139.7426 137.7679 135.794 133.8208 131.8484 129.8769 127.9062 125.9365 123.9677 122 120.0167 118.0169 116.0172 114.0175 112.0179 110.0182 108.0185 106.0189 104.0192 102.0196 100.02 98.02041 96.02083 94.02127 92.02174 90.02222 88.02273 86.02325 84.0238 82.02438 80.02499 78.02563 76.02631 74.02702 72.02777 70.02856 68.0294 66.0303 64.03124 62.03225 60.03333 58.03447 56.0357 54.03703 52.03845 50.03999 48.04165 46.04346 44.04543 42.04759 40.04997 38.0526 36.05551 34.05877 32.06244 30.06659 28.07134 26.07681 24.08319 22.09072 20.09975 18.11077 16.12452 14.14214 12.16553 10.19804 8.246211 6.324555 4.472136 2.828427 2 0 2 4 2 0 2 0 0 0 2 4 2 0 2 4 6 8 10 12 14 16 18 20 22 24 26 27.85678 29.73214 31.62278 33.52611 35.44009 37.36308 39.29377 41.23106 43.17406 45.12206 47.07441 49.0306 50.9902 52.95281 54.91812 56.88585 58.85575 60.82763 62.80127 64.77654 66.75328 68.73136 70.71068 72.69112 74.67262 76.65508 78.63841 80.62257 82.60751 84.59315 86.57944 88.56636 90.55385 92.54189 94.53042 96.51942 98.50888 100.4988 102.489 104.4797 106.4706 108.462 110.4536 112.4455 114.4378 116.4302 118.423 120.4159 122.4091 124.4026 126.3962 128.39 130.384 132.3783 134.3726 136.3672 138.3618 140.3567 142.3517 144.3468 146.3421 148.3374 150.333 152.3286 152.591 152.2367 151.9079 151.6048 151.3275 151.0099 150.6254 150.2664 149.9333 149.6262 149.3452 149.0503 148.6607 148.297 147.9595 147.6482 147.3635 147.0918 146.697 146.3284 145.9863 145.6709 145.3822 145.1206 144.7342 144.3607 144.0139 143.6106 143.1782 142.7726 142.3938 142.0423 141.718 141.4214 141.1524 140.8119 140.4279 140.0714 139.7426 139.4417 139.169 138.8524 138.463 138.1014 137.7679 137.3172 136.8941 136.4991 136.1323 135.794 135.4843 135.2036 134.937 134.5362 134.1641 133.8208 133.4166 132.9812 132.5745 132.1968 131.8484 131.5295 131.2402 130.9809 130.6139 130.2306 129.8769 129.5531 129.2594 128.9961 128.6546 128.2654 127.9062 127.5774 127.122 126.6965 126.3012 125.9365 125.6025 125.2996 125.028 124.7397 124.3382 123.9677 123.6285 123.2234 122.7844 122.3765 122 121.6553 121.3425 121.062 120.8139 120.4159 120.0333 119.6829 119.3315 118.8781 118.4567 118.0678 117.7115 117.3882 117.0983 116.8418 116.4989 116.1034 115.7411 115.4123 114.9783 114.5426 114.1403 113.7717 113.4372 113.1371 112.8716 112.5877 112.1784 111.8034 111.463 111.0856 110.6345 110.218 109.8362 109.4897 109.1421 108.683 108.2589 107.8703 107.5174 107.2007 106.7333 106.3015 105.9056 105.5462 105.2236 104.9381 104.69 104.3456 103.9423 103.5761 103.2473 102.9563 102.7035 102.489 102.3132 102.1763 102.0784 102.0196 102 102 102 102 102 
38.83298 36.87818 34.9285 32.98484 31.04835 29.12044 27.20294 25.29822 23.4094 21.54066 19.69772 17.88854 16 14 12 10 8 6 4 2 0 0 2 4 2 0 0 2 4 6 8 10 11.6619 13.41641 15.23155 17.08801 18.97367 20.88061 22.80351 24.73863 26.68333 27.78489 28.63564 29.52965 30.46309 31.30495 32.24903 33.28663 34.4093 35.60899 36.87818 38.20995 39.59798 41.03657 42.42641 43.86343 45.25483 46.69047 48.08326 49.51767 50.91169 52.34501 53.74012 55.17246 56.63921 58.13777 59.66574 61.22091 62.80127 64.40497 66.0303 67.6757 69.33974 71.02113 72.71864 74.43118 76.15773 77.89737 79.64923 81.41253 83.18654 84.97058 86.76405 88.56636 89.84431 90.44335 91.08238 91.76056 92.34717 92.97311 93.6376 94.33981 95.07891 95.85406 96.66437 97.50897 98.38699 99.29753 99.95999 100.6578 101.3903 102.1567 102.9563 103.7882 104.6518 105.5462 106.2826 105.5462 103.5761 101.6071 99.63935 97.67292 95.70789 93.74433 91.78235 89.82204 87.86353 85.90693 83.95237 82 80.04999 78.10249 76.15773 74.2159 72.27724 70.34202 68.41052 66.48308 64.49806 62.514 60.53098 58.54913 56.56854 54.58937 52.61179 50.63596 48.6621 46.69047 44.72136 42.75512 40.79216 38.83298 36.87818 34.9285 32.98484 31.04835 29.12044 27.20294 25.29822 23.4094 21.54066 19.69772 17.88854 16 14 12 10 8 6 4 2 0 2 2.828427 4.472136 6.324555 8.246211 10.19804 12.16553 14 12 10 8 6 4 2 0 0 2 4 6 4 2 0 2 4 6 8 10 12 10 8 6 4 2 0 2 4 6 8 10 12 14 16 18 20 22 24 26 28 30 32 34 36 38 40 42 44 46 48 50 52 54 56 58 60 62 64 66 68 70 72 74 76 78 80 82 84 86 88 90 92 94 96 98 100 102 104 106 108 110 112 114 116 118 120 122 123.9677 125.9365 127.9062 129.8769 131.8484 133.8208 135.794 137.7679 139.7426 141.718 143.6941 145.6709 147.6482 149.6262 151.6048 153.5838 155.5635 157.5436 159.5243 161.5054 163.487 165.469 167.4515 169.4344 171.4176 173.4013 175.3853 177.3697 179.3544 177.6288 175.6474 173.6664 171.6858 169.7056 167.726 165.7468 163.7681 161.79 159.8124 157.8354 155.8589 153.8831 151.9079 149.9333 147.9595 145.9863 144.0139 142.0423 140.0571 138.058 136.0588 134.0597 132.0606 130.0615 128.0625 126.0635 124.0645 122.0656 120.0667 118.0678 116.0689 114.0702 112.0714 110.0727 108.0741 106.0754 104.0769 102.0784 100.08 98.0816 96.0833 94.08507 92.08691 90.08884 88.09086 86.09297 84.09518 82.0975 80.09994 78.10249 76.10519 74.10803 72.11102 70.11419 68.11755 66.1211 64.12488 62.1289 60.13319 58.13777 56.14267 54.14795 52.15362 50.15974 48.16638 46.17358 44.18144 42.19004 40.1995 38.20995 36.22154 34.23449 32.24903 30.26549 28.28427 26.30589 24.33105 22.36068 20.39608 18.43909 16.49242 14.56022 12.64911 10.77033 8.944272 7.211102 5.656854 4 2 0 2 4 2 0 2 2 0 0 2 4 2 0 2 4 6 8 10 12 14 16 17.88854 19.69772 21.54066 23.4094 25.29822 27.20294 29.12044 31.04835 32.98484 34.9285 36.87818 38.83298 40.79216 42.75512 44.72136 46.69047 48.6621 50.63596 52.61179 54.58937 56.56854 58.54913 60.53098 62.514 64.49806 66.48308 68.46897 70.45566 72.44308 74.43118 76.41989 78.40918 80.399 82.38932 84.38009 86.37129 88.36288 90.35486 92.34717 94.33981 96.33276 98.32599 100.3195 102.3132 104.3072 106.3015 108.2959 110.2905 112.2853 114.2804 116.2755 118.2709 120.2664 122.262 124.2578 126.2537 128.2498 130.2459 132.2422 134.2386 136.2351 138.2317 140.2284 142.2252 144.222 146.219 148.2161 150.2132 151.0099 150.6254 150.2664 149.9333 149.6262 149.3452 149.0503 148.6607 148.297 147.9595 147.6482 147.3635 147.0918 146.697 146.3284 145.9863 145.6709 145.3822 145.1206 144.7342 144.3607 144.0139 143.6941 143.4015 143.1363 142.7726 142.3938 142.0423 141.6616 141.2232 140.8119 140.4279 140.0714 139.7426 139.4417 139.169 138.8524 138.463 138.1014 137.7679 137.4627 137.186 136.8941 136.4991 136.1323 135.794 135.3662 134.937 134.5362 134.1641 133.8208 133.5066 133.2216 132.9662 132.5745 132.1968 131.8484 131.4686 131.0267 130.6139 130.2306 129.8769 129.5531 129.2594 128.9961 128.6546 128.2654 127.9062 127.5774 127.2792 127.0118 126.6965 126.3012 125.9365 125.6025 125.1719 124.7397 124.3382 123.9677 123.6285 123.3207 123.0447 122.7844 122.3765 122 121.6553 121.2765 120.8305 120.4159 120.0333 119.6829 119.365 119.0798 118.8276 118.4567 118.0678 117.7115 117.3882 116.9273 116.4989 116.1034 115.7411 115.4123 115.1173 114.8564 114.5426 114.1403 113.7717 113.4372 113.031 112.5877 112.1784 111.8034 111.463 111.1575 110.8873 110.6345 110.218 109.8362 109.4897 109.1421 108.683 108.2589 107.8703 107.5174 107.2007 106.7333 106.3015 105.9056 105.5462 105.2236 104.7855 104.3456 103.9423 103.5761 103.2473 102.9563 102.7035 102.3914 101.9804 101.6071 101.2719 100.9752 100.7174 100.4988 100.3195 100.1798 100.08 100.02 100 100 100 100 100 
39.29377 37.36308 35.44009 33.52611 31.62278 29.73214 27.85678 26 24 22 20 18 16 14 12 10 8 6 4 2 0 0 2 4 2.828427 2 0 2 4 5.656854 7.211102 8.944272 10.77033 12.64911 14.56022 16.49242 18.43909 20.39608 22.36068 24.16609 25.05993 26 26.83282 27.78489 28.63564 29.52965 30.52868 31.62278 32.80244 34.05877 35.38361 36.76955 38.20995 39.59798 41.03657 42.42641 43.86343 45.25483 46.69047 48.08326 49.51767 50.91169 52.34501 53.8145 55.31727 56.85068 58.41233 60 61.61169 63.24555 64.89993 66.57327 68.26419 69.97142 71.69379 73.43024 75.17979 76.94154 78.71468 80.49844 82.29216 84.09518 85.88364 87.36132 87.93179 88.54378 89.19641 89.84431 90.44335 91.08238 91.76056 92.47703 93.2309 94.02127 94.84724 95.70789 96.60228 97.40636 98.0816 98.79271 99.53894 100.3195 101.1336 101.9804 102.8591 103.7304 104.4031 105.1095 103.9423 101.9804 100.02 98.0612 96.10411 94.14882 92.19544 90.24411 88.29496 86.34813 84.40379 82.46211 80.52328 78.58753 76.65508 74.67262 72.69112 70.71068 68.73136 66.75328 64.77654 62.80127 60.82763 58.85575 56.88585 54.91812 52.95281 50.9902 49.0306 47.07441 45.12206 43.17406 41.23106 39.29377 37.36308 35.44009 33.52611 31.62278 29.73214 27.85678 26 24 22 20 18 16 14 12 10 8 6 4 2 0 0 2 4 6 8 10 12 14 12 10 8 6 4 2 0 0 2 4 6 4 2 0 2 4 6 8 10 12 10 8 6 4 2 0 2 4 6 8 10 12 14 16 18 20 22 24 26 28 30 32 34 36 38 40 42 44 46 48 50 52 54 56 58 60 62 64 66 68 70 72 74 76 78 80 82 84 86 88 90 92 94 96 98 100 101.9804 103.9423 105.9056 107.8703 109.8362 111.8034 113.7717 115.7411 117.7115 119.6829 121.6553 123.6285 125.6025 127.5774 129.5531 131.5295 133.5066 135.4843 137.4627 139.4417 141.4214 143.4015 145.3822 147.3635 149.3452 151.3275 153.3102 155.2933 157.2768 159.2608 161.2451 163.2299 165.215 167.2005 169.1863 171.1724 173.1589 175.1457 177.1327 179.1201 177.9101 175.9318 173.954 171.9767 170 168.0238 166.0482 164.0732 162.0987 160.1125 158.1139 156.1153 154.1168 152.1184 150.1199 148.1216 146.1232 144.1249 142.1267 140.1285 138.1304 136.1323 134.1343 132.1363 130.1384 128.1405 126.1428 124.1451 122.1475 120.1499 118.1524 116.1551 114.1578 112.1606 110.1635 108.1665 106.1697 104.1729 102.1763 100.1798 98.1835 96.18732 94.19129 92.19544 90.19978 88.20431 86.20905 84.21401 82.21922 80.22469 78.23043 76.23647 74.24284 72.24957 70.25668 68.26419 66.27216 64.28063 62.28965 60.29926 58.30952 56.32051 54.33231 52.34501 50.35872 48.37355 46.38965 44.40721 42.42641 40.4475 38.47077 36.49657 34.52535 32.55764 30.59412 28.63564 26.68333 24.73863 22.80351 20.88061 18.97367 17.08801 15.23155 13.41641 11.6619 10 8 6 4 2 0 2 4 2 0 0 2 0 0 2 4 2 0 2 4 6 8 10 11.6619 13.41641 15.23155 17.08801 18.97367 20.88061 22.80351 24.73863 26.68333 28.63564 30.59412 32.55764 34.52535 36.49657 38.47077 40.4475 42.42641 44.40721 46.38965 48.37355 50.35872 52.34501 54.33231 56.32051 58.30952 60.29926 62.28965 64.28063 66.27216 68.26419 70.25668 72.24957 74.24284 76.23647 78.23043 80.22469 82.21922 84.21401 86.20905 88.20431 90.19978 92.19544 94.19129 96.18732 98.1835 100.1798 102.1763 104.1729 106.1697 108.1665 110.1635 112.1606 114.1578 116.1551 118.1524 120.1499 122.1475 124.1451 126.1428 128.1405 130.1384 132.1363 134.1343 136.1323 138.1304 140.1285 142.1267 144.1249 146.1232 148.1216 149.3452 149.0503 148.6607 148.297 147.9595 147.6482 147.3635 147.0918 146.697 146.3284 145.9863 145.6709 145.3822 145.1206 144.7342 144.3607 144.0139 143.6941 143.4015 143.1363 142.7726 142.3938 142.0423 141.718 141.4214 141.1524 140.8119 140.4279 140.0714 139.714 139.2695 138.8524 138.463 138.1014 137.7679 137.4627 137.186 136.8941 136.4991 136.1323 135.794 135.4843 135.2036 134.937 134.5362 134.1641 133.8208 133.4166 132.9812 132.5745 132.1968 131.8484 131.5295 131.2402 130.9809 130.6139 130.2306 129.8769 129.5222 129.0736 128.6546 128.2654 127.9062 127.5774 127.2792 127.0118 126.6965 126.3012 125.9365 125.6025 125.2996 125.028 124.7397 124.3382 123.9677 123.6285 123.2234 122.7844 122.3765 122 121.6553 121.3425 121.062 120.8139 120.4159 120.0333 119.6829 119.3315 118.8781 118.4567 118.0678 117.7115 117.3882 117.0983 116.8418 116.4989 116.1034 115.7411 115.4123 114.9783 114.5426 114.1403 113.7717 113.4372 113.1371 112.8716 112.5877 112.1784 111.8034 111.463 111.0856 110.6345 110.218 109.8362 109.4897 109.1787 108.9036 108.6646 108.2589 107.8703 107.5174 107.2007 106.7333 106.3015 105.9056 105.5462 105.2236 104.7855 104.3456 103.9423 103.5761 103.2473 102.8397 102.3914 101.9804 101.6071 101.2719 100.9752 100.7174 100.439 100.02 99.63935 99.29753 98.99495 98.73196 98.50888 98.32599 98.1835 98.0816 98.02041 98 98 98 98 98 
39.84972 37.94733 36 34 32 30 28 26 24 22 20 18 16 14 12 10 8 6 4 2 0 0 2 4 4 2 0 2 2.828427 4.472136 6.324555 8.246211 10.19804 12.16553 14.14214 16.12452 18.11077 20.09975 21.54066 22.36068 23.32381 24.16609 25.05993 26 26.83282 27.78489 28.84441 30 31.241 32.55764 33.94112 35.38361 36.76955 38.20995 39.59798 41.03657 42.42641 43.86343 45.25483 46.69047 48.08326 49.51767 50.9902 52.49762 54.03703 55.60575 57.2014 58.82177 60.46487 62.1289 63.81223 65.51336 67.23094 68.96376 70.71068 72.47068 74.24284 76.02631 77.8203 79.62411 81.41253 83.18654 84.89994 85.44004 86.02325 86.64872 87.31552 87.93179 88.54378 89.19641 89.88882 90.62009 91.38927 92.19544 93.03763 93.91486 94.82616 95.51963 96.20811 96.93297 97.6934 98.48858 99.31767 100.1798 101.0742 101.843 102.528 103.2473 104 102.3914 100.439 98.48858 96.54015 94.59387 92.64988 90.70832 88.76936 86.83318 84.85281 82.8734 80.895 78.91768 76.94154 74.96666 72.99315 71.02113 69.0507 67.08204 65.11528 63.15061 61.18823 59.22837 57.27129 55.31727 53.36666 51.41984 49.47727 47.53946 45.60702 43.68066 41.76123 39.84972 37.94733 36.05551 34.05877 32.06244 30.06659 28.07134 26.07681 24.08319 22.09072 20.09975 18.11077 16.12452 14.14214 12.16553 10.19804 8.246211 6.324555 4.472136 2.828427 2 0 2 4 6 8 10 11.6619 13.41641 12 10 8 6 4 2 0 0 2 4 6 4 2 0 2 4 6 8 10 12 10 8 6 4 2 0 2 4 6 8 10 12 14 16 18 20 22 24 26 28 30 32 34 36 38 40 42 44 46 48 50 52 54 56 58 60 62 64 66 68 70 72 74 76 78 80 82 83.95237 85.90693 87.86353 89.82204 91.78235 93.74433 95.70789 97.67292 99.63935 101.6071 103.5761 105.5462 107.5174 109.4897 111.463 113.4372 115.4123 117.3882 119.365 121.3425 123.3207 125.2996 127.2792 129.2594 131.2402 133.2216 135.2036 137.186 139.169 141.1524 143.1363 145.1206 147.1054 149.0906 151.0761 153.0621 155.0484 157.035 159.022 161.0093 162.9969 164.9848 166.9731 168.9615 170.9503 172.9393 174.9286 176.9181 178.9078 178.1797 176.1817 174.1838 172.1859 170.1881 168.1904 166.1927 164.195 162.1974 160.1999 158.2024 156.205 154.2077 152.2104 150.2132 148.2161 146.219 144.222 142.2252 140.2284 138.2317 136.2351 134.2386 132.2422 130.2459 128.2498 126.2537 124.2578 122.262 120.2664 118.2709 116.2755 114.2804 112.2853 110.2905 108.2959 106.3015 104.3072 102.3132 100.3195 98.32599 96.33276 94.33981 92.34717 90.35486 88.36288 86.37129 84.38009 82.38932 80.399 78.40918 76.41989 74.43118 72.44308 70.45566 68.46897 66.48308 64.49806 62.514 60.53098 58.54913 56.56854 54.58937 52.61179 50.63596 48.6621 46.69047 44.72136 42.75512 40.79216 38.83298 36.87818 34.9285 32.98484 31.04835 29.12044 27.20294 25.29822 23.4094 21.54066 19.69772 17.88854 16 14 12 10 8 6 4 2 0 2 4 2.828427 2 0 2 0 0 2 4 2 0 2 4 5.656854 7.211102 8.944272 10.77033 12.64911 14.56022 16.49242 18.43909 20.39608 22.36068 24.33105 26.30589 28.28427 30.26549 32.24903 34.23449 36.22154 38.20995 40.1995 42.19004 44.18144 46.17358 48.16638 50.15974 52.15362 54.14795 56.14267 58.13777 60.13319 62.1289 64.12488 66.1211 68.11755 70.11419 72.11102 74.10803 76.10519 78.10249 80.09994 82.0975 84.09518 86.09297 88.09086 90.08884 92.08691 94.08507 96.0833 98.0816 100.08 102.0784 104.0769 106.0754 108.0741 110.0727 112.0714 114.0702 116.0689 118.0678 120.0667 122.0656 124.0645 126.0635 128.0625 130.0615 132.0606 134.0597 136.0588 138.058 140.0571 142.0423 144.0139 145.9863 147.6482 147.3635 147.0918 146.697 146.3284 145.9863 145.6709 145.3822 145.1206 144.7342 144.3607 144.0139 143.6941 143.4015 143.1363 142.7726 142.3938 142.0423 141.718 141.4214 141.1524 140.8119 140.4279 140.0714 139.7426 139.4417 139.169 138.8524 138.463 138.1014 137.7679 137.3172 136.8941 136.4991 136.1323 135.794 135.4843 135.2036 134.937 134.5362 134.1641 133.8208 133.5066 133.2216 132.9662 132.5745 132.1968 131.8484 131.4686 131.0267 130.6139 130.2306 129.8769 129.5531 129.2594 128.9961 128.6546 128.2654 127.9062 127.5774 127.122 126.6965 126.3012 125.9365 125.6025 125.2996 125.028 124.7397 124.3382 123.9677 123.6285 123.3207 123.0447 122.7844 122.3765 122 121.6553 121.2765 120.8305 120.4159 120.0333 119.6829 119.365 119.0798 118.8276 118.4567 118.0678 117.7115 117.3882 116.9273 116.4989 116.1034 115.7411 115.4123 115.1173 114.8564 114.5426 114.1403 113.7717 113.4372 113.031 112.5877 112.1784 111.8034 111.463 111.1575 110.8873 110.6345 110.218 109.8362 109.4897 109.1421 108.683 108.2589 107.8703 107.5174 107.2007 106.9205 106.6771 106.3015 105.9056 105.5462 105.2236 104.7855 104.3456 103.9423 103.5761 103.2473 102.8397 102.3914 101.9804 101.6071 101.2719 100.896 100.439 100.02 99.63935 99.29753 98.99495 98.73196 98.48858 98.0612 97.67292 97.3242 97.01546 96.74709 96.51942 96.33276 96.18732 96.0833 96.02083 96 96 96 96 96 
40 38 36 34 32 30 28 26 24 22 20 18 16 14 12 10 8 6 4 2 0 0 2 4 4 2 0 0 2 4 6 8 10 12 14 16 17.88854 18.86796 19.69772 20.59126 21.54066 22.36068 23.32381 24.16609 25.05993 26.07681 27.20294 28.42534 29.73214 31.1127 32.55764 33.94112 35.38361 36.76955 38.20995 39.59798 41.03657 42.42641 43.86343 45.25483 46.69047 48.16638 49.67897 51.22499 52.80151 54.40588 56.0357 57.68882 59.36329 61.05735 62.76942 64.49806 66.24198 68 69.77106 71.55418 73.34848 75.15318 76.94154 78.71468 80.49844 82.29216 82.96987 83.52245 84.11897 84.75848 85.44004 86.02325 86.64872 87.31552 88.02273 88.76936 89.55445 90.37699 91.23595 92.13034 92.97311 93.6376 94.33981 95.07891 95.85406 96.66437 97.50897 98.38699 99.29753 99.95999 100.6578 101.3903 102.1567 102.8397 100.896 98.95454 97.01546 95.03683 93.05912 91.08238 89.10667 87.13208 85.15868 83.18654 81.21576 79.24645 77.27872 75.31268 73.34848 71.38628 69.42622 67.46851 65.51336 63.56099 61.61169 59.66574 57.72348 55.7853 53.85165 51.92302 50 48.08326 46.17358 44.18144 42.19004 40.1995 38.20995 36.22154 34.23449 32.24903 30.26549 28.28427 26.30589 24.33105 22.36068 20.39608 18.43909 16.49242 14.56022 12.64911 10.77033 8.944272 7.211102 5.656854 4 2 0 2 4 5.656854 7.211102 8.944272 10.77033 12.64911 12 10 8 6 4 2 0 0 2 4 6 4 2 0 2 4 6 8 10 12 10 8 6 4 2 0 2 4 6 8 10 12 14 16 18 20 22 24 26 28 30 32 34 36 38 40 42 44 46 48 50 52 54 56 58 60 62 64 65.96969 67.91171 69.85699 71.80529 73.75636 75.70998 77.66595 79.62411 81.58431 83.54639 85.51023 87.47571 89.44272 91.41116 93.38094 95.35198 97.3242 99.29753 101.2719 103.2473 105.2236 107.2007 109.1787 111.1575 113.1371 115.1173 117.0983 119.0798 121.062 123.0447 125.028 127.0118 128.9961 130.9809 132.9662 134.9518 136.9379 138.9244 140.9113 142.8986 144.8862 146.8741 148.8624 150.8509 152.8398 154.8289 156.8184 158.8081 160.798 162.7882 164.7786 166.7693 168.7602 170.7513 172.7426 174.7341 176.7258 178.7177 178.2807 176.2839 174.2871 172.2905 170.2939 168.2974 166.3009 164.3046 162.3083 160.3122 158.3161 156.3202 154.3243 152.3286 150.333 148.3374 146.3421 144.3468 142.3517 140.3567 138.3618 136.3672 134.3726 132.3783 130.384 128.39 126.3962 124.4026 122.4091 120.4159 118.423 116.4302 114.4378 112.4455 110.4536 108.462 106.4706 104.4797 102.489 100.4988 98.50888 96.51942 94.53042 92.54189 90.55385 88.56636 86.57944 84.59315 82.60751 80.62257 78.63841 76.65508 74.67262 72.69112 70.71068 68.73136 66.75328 64.77654 62.80127 60.82763 58.85575 56.88585 54.91812 52.95281 50.9902 49.0306 47.07441 45.12206 43.17406 41.23106 39.29377 37.36308 35.44009 33.52611 31.62278 29.73214 27.85678 26 24 22 20 18 16 14 12 10 8 6 4 2 0 2 4 4 2 0 2 0 0 2 4 2 0 2 2.828427 4.472136 6.324555 8.246211 10.19804 12.16553 14.14214 16.12452 18.11077 20.09975 22.09072 24.08319 26.07681 28.07134 30.06659 32.06244 34.05877 36.05551 38.0526 40.04997 42.04759 44.04543 46.04346 48.04165 50.03999 52.03845 54.03703 56.0357 58.03447 60.03333 62.03225 64.03124 66.0303 68.0294 70.02856 72.02777 74.02702 76.02631 78.02563 80.02499 82.02438 84.0238 86.02325 88.02273 90.02222 92.02174 94.02127 96.02083 98.02041 100.02 102.0196 104.0192 106.0189 108.0185 110.0182 112.0179 114.0175 116.0172 118.0169 120.0167 122 123.9677 125.9365 127.9062 129.8769 131.8484 133.8208 135.794 137.7679 139.7426 141.718 143.6941 145.6709 145.6709 145.3822 145.1206 144.7342 144.3607 144.0139 143.6941 143.4015 143.1363 142.7726 142.3938 142.0423 141.718 141.4214 141.1524 140.8119 140.4279 140.0714 139.7426 139.4417 139.169 138.8524 138.463 138.1014 137.7679 137.4627 137.186 136.8941 136.4991 136.1323 135.794 135.3662 134.937 134.5362 134.1641 133.8208 133.5066 133.2216 132.9662 132.5745 132.1968 131.8484 131.5295 131.2402 130.9809 130.6139 130.2306 129.8769 129.5222 129.0736 128.6546 128.2654 127.9062 127.5774 127.2792 127.0118 126.6965 126.3012 125.9365 125.6025 125.1719 124.7397 124.3382 123.9677 123.6285 123.3207 123.0447 122.7844 122.3765 122 121.6553 121.3425 121.062 120.8139 120.4159 120.0333 119.6829 119.3315 118.8781 118.4567 118.0678 117.7115 117.3882 117.0983 116.8418 116.4989 116.1034 115.7411 115.4123 114.9783 114.5426 114.1403 113.7717 113.4372 113.1371 112.8716 112.5877 112.1784 111.8034 111.463 111.0856 110.6345 110.218 109.8362 109.4897 109.1787 108.9036 108.6646 108.2589 107.8703 107.5174 107.2007 106.7333 106.3015 105.9056 105.5462 105.2236 104.9381 104.69 104.3456 103.9423 103.5761 103.2473 102.8397 102.3914 101.9804 101.6071 101.2719 100.896 100.439 100.02 99.63935 99.29753 98.95454 98.48858 98.0612 97.67292 97.3242 97.01546 96.74709 96.51942 96.10411 95.70789 95.35198 95.03683 94.76286 94.53042 94.33981 94.19129 94.08507 94.02127 94 94 94 94 94 
40 38 36 34 32 30 28 26 24 22 20 18 16 14 12 10 8 6 4 2 0 0 2 4 4.472136 2.828427 2 0 2 4 6 8 10 12 14 15.23155 16.12452 17.08801 17.88854 18.86796 19.69772 20.59126 21.54066 22.36068 23.32381 24.41311 25.6125 26.90725 28.28427 29.73214 31.1127 32.55764 33.94112 35.38361 36.76955 38.20995 39.59798 41.03657 42.42641 43.86343 45.34314 46.8615 48.41488 50 51.61395 53.25411 54.91812 56.60389 58.30952 60.03333 61.77378 63.52952 65.29931 67.08204 68.8767 70.68239 72.47068 74.24284 76.02631 77.8203 79.62411 80.52328 81.0432 81.60883 82.21922 82.8734 83.52245 84.11897 84.75848 85.44004 86.16264 86.92525 87.72685 88.56636 89.44272 90.35486 91.08238 91.76056 92.47703 93.2309 94.02127 94.84724 95.70789 96.60228 97.40636 98.0816 98.79271 99.53894 100.3195 101.1336 101.2719 99.29753 97.3242 95.35198 93.38094 91.41116 89.44272 87.47571 85.51023 83.54639 81.58431 79.62411 77.66595 75.70998 73.75636 71.80529 69.85699 67.91171 65.96969 64.03124 62.0967 60.16644 58.24088 56.32051 54.33231 52.34501 50.35872 48.37355 46.38965 44.40721 42.42641 40.4475 38.47077 36.49657 34.52535 32.55764 30.59412 28.63564 26.68333 24.73863 22.80351 20.88061 18.97367 17.08801 15.23155 13.41641 11.6619 10 8 6 4 2 0 2 2.828427 4.472136 6.324555 8.246211 10.19804 12.16553 12 10 8 6 4 2 0 0 2 4 6 4 2 0 2 4 6 8 10 12 10 8 6 4 2 0 2 4 6 8 10 12 14 16 18 20 22 24 26 28 30 32 34 36 38 40 42 44 46 48 50 51.92302 53.85165 55.7853 57.72348 59.66574 61.61169 63.56099 65.51336 67.46851 69.42622 71.38628 73.34848 75.31268 77.27872 79.24645 81.21576 83.18654 85.15868 87.13208 89.10667 91.08238 93.05912 95.03683 97.01546 98.99495 100.9752 102.9563 104.9381 106.9205 108.9036 110.8873 112.8716 114.8564 116.8418 118.8276 120.8139 122.8007 124.7878 126.7754 128.7634 130.7517 132.7403 134.7294 136.7187 138.7083 140.6983 142.6885 144.679 146.6697 148.6607 150.6519 152.6434 154.6351 156.6269 158.619 160.6113 162.6038 164.5965 166.5893 168.5823 170.5755 172.5688 174.5623 176.5559 178.5497 178.404 176.4086 174.4133 172.4181 170.423 168.428 166.4332 164.4384 162.4438 160.4494 158.455 156.4609 154.4668 152.4729 150.4792 148.4857 146.4923 144.4991 142.5061 140.5134 138.5208 136.5284 134.5362 132.5443 130.5527 128.5613 126.5701 124.5793 122.5887 120.5985 118.6086 116.619 114.6298 112.641 110.6526 108.6646 106.6771 104.69 102.7035 100.7174 98.73196 96.74709 94.76286 92.7793 90.79648 88.81441 86.83318 84.85281 82.8734 80.895 78.91768 76.94154 74.96666 72.99315 71.02113 69.0507 67.08204 65.11528 63.15061 61.18823 59.22837 57.27129 55.31727 53.36666 51.41984 49.47727 47.53946 45.60702 43.68066 41.76123 39.84972 37.94733 36 34 32 30 28 26 24 22 20 18 16 14 12 10 8 6 4 2 0 2 4 4 2 0 2 0 0 2 4 2 0 0 2 4 6 8 10 12 14 16 18 20 22 24 26 28 30 32 34 36 38 40 42 44 46 48 50 52 54 56 58 60 62 64 66 68 70 72 74 76 78 80 82 84 86 88 90 92 94 96 98 100 101.9804 103.9423 105.9056 107.8703 109.8362 111.8034 113.7717 115.7411 117.7115 119.6829 121.6553 123.6285 125.6025 127.5774 129.5531 131.5295 133.5066 135.4843 137.4627 139.4417 141.4214 143.4015 144.0139 143.6941 143.4015 143.1363 142.7726 142.3938 142.0423 141.718 141.4214 141.1524 140.8119 140.4279 140.0714 139.7426 139.4417 139.169 138.8524 138.463 138.1014 137.7679 137.4627 137.186 136.8941 136.4991 136.1323 135.794 135.4843 135.2036 134.937 134.5362 134.1641 133.8208 133.4166 132.9812 132.5745 132.1968 131.8484 131.5295 131.2402 130.9809 130.6139 130.2306 129.8769 129.5531 129.2594 128.9961 128.6546 128.2654 127.9062 127.5774 127.122 126.6965 126.3012 125.9365 125.6025 125.2996 125.028 124.7397 124.3382 123.9677 123.6285 123.2234 122.7844 122.3765 122 121.6553 121.3425 121.062 120.8139 120.4159 120.0333 119.6829 119.365 119.0798 118.8276 118.4567 118.0678 117.7115 117.3882 116.9273 116.4989 116.1034 115.7411 115.4123 115.1173 114.8564 114.5426 114.1403 113.7717 113.4372 113.031 112.5877 112.1784 111.8034 111.463 111.1575 110.8873 110.6345 110.218 109.8362 109.4897 109.1421 108.683 108.2589 107.8703 107.5174 107.2007 106.9205 106.6771 106.3015 105.9056 105.5462 105.2236 104.7855 104.3456 103.9423 103.5761 103.2473 102.9563 102.7035 102.3914 101.9804 101.6071 101.2719 100.896 100.439 100.02 99.63935 99.29753 98.95454 98.48858 98.0612 97.67292 97.3242 97.01546 96.54015 96.10411 95.70789 95.35198 95.03683 94.76286 94.53042 94.14882 93.74433 93.38094 93.05912 92.7793 92.54189 92.34717 92.19544 92.08691 92.02174 92 92 92 92 92 
40 38 36 34 32 30 28 26 24 22 20 18 16 14 12 10 8 6 4 2 0 0 2 2.828427 4.472136 4 2 0 2 4 6 8 10 12 12.64911 13.41641 14.4222 15.23155 16.12452 17.08801 17.88854 18.86796 19.69772 20.59126 21.63331 22.80351 24.08319 25.45584 26.90725 28.28427 29.73214 31.1127 32.55764 33.94112 35.38361 36.76955 38.20995 39.59798 41.03657 42.52058 44.04543 45.60702 47.20169 48.82622 50.47772 52.15362 53.85165 55.56977 57.30619 59.05929 60.82763 62.60991 64.40497 66.21178 68 69.77106 71.55418 73.34848 75.15318 76.94154 78.10249 78.58753 79.12016 79.69943 80.32434 80.99383 81.60883 82.21922 82.8734 83.57033 84.30895 85.08819 85.90693 86.76405 87.65842 88.54378 89.19641 89.88882 90.62009 91.38927 92.19544 93.03763 93.91486 94.82616 95.51963 96.20811 96.93297 97.6934 98.48858 99.29753 99.95999 99.63935 97.67292 95.70789 93.74433 91.78235 89.82204 87.86353 85.90693 83.95237 82 80.04999 78.10249 76.15773 74.2159 72.27724 70.34202 68.41052 66.48308 64.49806 62.514 60.53098 58.54913 56.56854 54.58937 52.61179 50.63596 48.6621 46.69047 44.72136 42.75512 40.79216 38.83298 36.87818 34.9285 32.98484 31.04835 29.12044 27.20294 25.29822 23.4094 21.54066 19.69772 17.88854 16 14 12 10 8 6 4 2 0 0 2 4 6 8 10 11.6619 12 10 8 6 4 2 0 0 2 4 6 4 2 0 2 4 6 8 10 12 10 8 6 4 2 0 2 4 6 8 10 12 14 16 18 20 22 24 26 28 30 32 34 36 37.94733 39.84972 41.76123 43.68066 45.60702 47.53946 49.47727 51.41984 53.36666 55.31727 57.27129 59.22837 61.18823 63.15061 65.11528 67.08204 69.0507 71.02113 72.99315 74.96666 76.94154 78.91768 80.895 82.8734 84.85281 86.83318 88.81441 90.79648 92.7793 94.76286 96.74709 98.73196 100.7174 102.7035 104.69 106.6771 108.6646 110.6526 112.641 114.6298 116.619 118.6086 120.5985 122.5887 124.5793 126.5701 128.5613 130.5527 132.5443 134.5362 136.5284 138.5208 140.5134 142.5061 144.4991 146.4923 148.4857 150.4792 152.4729 154.4668 156.4609 158.455 160.4494 162.4438 164.4384 166.4332 168.428 170.423 172.4181 174.4133 176.4086 178.404 178.5497 176.5559 174.5623 172.5688 170.5755 168.5823 166.5893 164.5965 162.6038 160.6113 158.619 156.6269 154.6351 152.6434 150.6519 148.6607 146.6697 144.679 142.6885 140.6983 138.7083 136.7187 134.7294 132.7403 130.7517 128.7634 126.7754 124.7878 122.8007 120.8139 118.8276 116.8418 114.8564 112.8716 110.8873 108.9036 106.9205 104.9381 102.9563 100.9752 98.99495 97.01546 95.03683 93.05912 91.08238 89.10667 87.13208 85.15868 83.18654 81.21576 79.24645 77.27872 75.31268 73.34848 71.38628 69.42622 67.46851 65.51336 63.56099 61.61169 59.66574 57.72348 55.7853 53.85165 51.92302 50 48 46 44 42 40 38 36 34 32 30 28 26 24 22 20 18 16 14 12 10 8 6 4 2 0 2 4 4 2 0 2 0 0 2 2.828427 2.828427 2 0 2 4 6 8 10 12 14 16 18 20 22 24 26 28 30 32 34 36 38 40 42 44 46 48 50 52 54 56 58 60 62 64 66 68 70 72 74 76 78 80 82 83.95237 85.90693 87.86353 89.82204 91.78235 93.74433 95.70789 97.67292 99.63935 101.6071 103.5761 105.5462 107.5174 109.4897 111.463 113.4372 115.4123 117.3882 119.365 121.3425 123.3207 125.2996 127.2792 129.2594 131.2402 133.2216 135.2036 137.186 139.169 141.1524 142.3938 142.0423 141.718 141.4214 141.1524 140.8119 140.4279 140.0714 139.7426 139.4417 139.169 138.8524 138.463 138.1014 137.7679 137.4627 137.186 136.8941 136.4991 136.1323 135.794 135.4843 135.2036 134.937 134.5362 134.1641 133.8208 133.5066 133.2216 132.9662 132.5745 132.1968 131.8484 131.4686 131.0267 130.6139 130.2306 129.8769 129.5531 129.2594 128.9961 128.6546 128.2654 127.9062 127.5774 127.2792 127.0118 126.6965 126.3012 125.9365 125.6025 125.1719 124.7397 124.3382 123.9677 123.6285 123.3207 123.0447 122.7844 122.3765 122 121.6553 121.2765 120.8305 120.4159 120.0333 119.6829 119.365 119.0798 118.8276 118.4567 118.0678 117.7115 117.3882 117.0983 116.8418 116.4989 116.1034 115.7411 115.4123 114.9783 114.5426 114.1403 113.7717 113.4372 113.1371 112.8716 112.5877 112.1784 111.8034 111.463 111.0856 110.6345 110.218 109.8362 109.4897 109.1787 108.9036 108.6646 108.2589 107.8703 107.5174 107.2007 106.7333 106.3015 105.9056 105.5462 105.2236 104.9381 104.69 104.3456 103.9423 103.5761 103.2473 102.8397 102.3914 101.9804 101.6071 101.2719 100.9752 100.7174 100.439 100.02 99.63935 99.29753 98.95454 98.48858 98.0612 97.67292 97.3242 97.01546 96.54015 96.10411 95.70789 95.35198 95.03683 94.59387 94.14882 93.74433 93.38094 93.05912 92.7793 92.54189 92.19544 91.78235 91.41116 91.08238 90.79648 90.55385 90.35486 90.19978 90.08884 90.02222 90 90 90 90 90 
40 38 36 34 32 30 28 26 24 22 20 18 16 14 12 10 8 6 4 2 0 0 0 2 4 4 2 0 2 4 6 8 10 10.19804 10.77033 11.6619 12.64911 13.41641 14.4222 15.23155 16.12452 17.08801 17.88854 18.86796 20 21.26029 22.62742 24.08319 25.45584 26.90725 28.28427 29.73214 31.1127 32.55764 33.94112 35.38361 36.76955 38.20995 39.69887 41.23106 42.80187 44.40721 46.04346 47.70744 49.39635 51.10773 52.83938 54.58937 56.35601 58.13777 59.9333 61.7414 63.52952 65.29931 67.08204 68.8767 70.68239 72.47068 74.24284 75.70998 76.15773 76.65508 77.20103 77.7946 78.43468 79.12016 79.69943 80.32434 80.99383 81.70679 82.46211 83.25864 84.09518 84.97058 85.88364 86.64872 87.31552 88.02273 88.76936 89.55445 90.37699 91.23595 92.13034 92.97311 93.6376 94.33981 95.07891 95.85406 96.66437 97.40636 98.0816 98.79271 98.0612 96.10411 94.14882 92.19544 90.24411 88.29496 86.34813 84.40379 82.46211 80.52328 78.58753 76.65508 74.67262 72.69112 70.71068 68.73136 66.75328 64.77654 62.80127 60.82763 58.85575 56.88585 54.91812 52.95281 50.9902 49.0306 47.07441 45.12206 43.17406 41.23106 39.29377 37.36308 35.44009 33.52611 31.62278 29.73214 27.85678 26 24.08319 22.09072 20.09975 18.11077 16.12452 14.14214 12.16553 10.19804 8.246211 6.324555 4.472136 2.828427 2 0 2 4 5.656854 7.211102 8.944272 10.77033 12 10 8 6 4 2 0 0 2 4 6 4 2 0 2 4 6 8 10 12 10 8 6 4 2 0 2 4 6 8 10 12 14 16 18 20 22 24 26 27.85678 29.73214 31.62278 33.52611 35.44009 37.36308 39.29377 41.23106 43.17406 45.12206 47.07441 49.0306 50.9902 52.95281 54.91812 56.88585 58.85575 60.82763 62.80127 64.77654 66.75328 68.73136 70.71068 72.69112 74.67262 76.65508 78.63841 80.62257 82.60751 84.59315 86.57944 88.56636 90.55385 92.54189 94.53042 96.51942 98.50888 100.4988 102.489 104.4797 106.4706 108.462 110.4536 112.4455 114.4378 116.4302 118.423 120.4159 122.4091 124.4026 126.3962 128.39 130.384 132.3783 134.3726 136.3672 138.3618 140.3567 142.3517 144.3468 146.3421 148.3374 150.333 152.3286 154.3243 156.3202 158.3161 160.3122 162.3083 164.3046 166.3009 168.2974 170.2939 172.2905 174.2871 176.2839 178.2807 178.7177 176.7258 174.7341 172.7426 170.7513 168.7602 166.7693 164.7786 162.7882 160.798 158.8081 156.8184 154.8289 152.8398 150.8509 148.8624 146.8741 144.8862 142.8986 140.9113 138.9244 136.9379 134.9518 132.9662 130.9809 128.9961 127.0118 125.028 123.0447 121.062 119.0798 117.0983 115.1173 113.1371 111.1575 109.1787 107.2007 105.2236 103.2473 101.2719 99.29753 97.3242 95.35198 93.38094 91.41116 89.44272 87.47571 85.51023 83.54639 81.58431 79.62411 77.66595 75.70998 73.75636 71.80529 69.85699 67.91171 65.96969 64 62 60 58 56 54 52 50 48 46 44 42 40 38 36 34 32 30 28 26 24 22 20 18 16 14 12 10 8 6 4 2 0 2 2.828427 4 2 0 2 0 0 0 2 4 2 0 2 4 6 8 10 12 14 16 18 20 22 24 26 28 30 32 34 36 38 40 42 44 46 48 50 52 54 56 58 60 62 64 65.96969 67.91171 69.85699 71.80529 73.75636 75.70998 77.66595 79.62411 81.58431 83.54639 85.51023 87.47571 89.44272 91.41116 93.38094 95.35198 97.3242 99.29753 101.2719 103.2473 105.2236 107.2007 109.1787 111.1575 113.1371 115.1173 117.0983 119.0798 121.062 123.0447 125.028 127.0118 128.9961 130.9809 132.9662 134.9518 136.9379 138.9244 140.8119 140.4279 140.0714 139.7426 139.4417 139.169 138.8524 138.463 138.1014 137.7679 137.4627 137.186 136.8941 136.4991 136.1323 135.794 135.4843 135.2036 134.937 134.5362 134.1641 133.8208 133.5066 133.2216 132.9662 132.5745 132.1968 131.8484 131.5295 131.2402 130.9809 130.6139 130.2306 129.8769 129.5222 129.0736 128.6546 128.2654 127.9062 127.5774 127.2792 127.0118 126.6965 126.3012 125.9365 125.6025 125.2996 125.028 124.7397 124.3382 123.9677 123.6285 123.2234 122.7844 122.3765 122 121.6553 121.3425 121.062 120.8139 120.4159 120.0333 119.6829 119.3315 118.8781 118.4567 118.0678 117.7115 117.3882 117.0983 116.8418 116.4989 116.1034 115.7411 115.4123 115.1173 114.8564 114.5426 114.1403 113.7717 113.4372 113.031 112.5877 112.1784 111.8034 111.463 111.1575 110.8873 110.6345 110.218 109.8362 109.4897 109.1421 108.683 108.2589 107.8703 107.5174 107.2007 106.9205 106.6771 106.3015 105.9056 105.5462 105.2236 104.7855 104.3456 103.9423 103.5761 103.2473 102.9563 102.7035 102.3914 101.9804 101.6071 101.2719 100.896 100.439 100.02 99.63935 99.29753 98.99495 98.73196 98.48858 98.0612 97.67292 97.3242 97.01546 96.54015 96.10411 95.70789 95.35198 95.03683 94.59387 94.14882 93.74433 93.38094 93.05912 92.64988 92.19544 91.78235 91.41116 91.08238 90.79648 90.55385 90.24411 89.82204 89.44272 89.10667 88.81441 88.56636 88.36288 88.20431 88.09086 88.02273 88 88 88 88 88 
40 38 36 34 32 30 28 26 24 22 20 18 16 14 12 10 8 6 4 2 0 2 0 2 4 2.828427 2 0 2 4 6 8 8 8.246211 8.944272 10 10.77033 11.6619 12.64911 13.41641 14.4222 15.23155 16.12452 17.20465 18.43909 19.79899 21.26029 22.62742 24.08319 25.45584 26.90725 28.28427 29.73214 31.1127 32.55764 33.94112 35.38361 36.87818 38.41875 40 41.61731 43.26662 44.94441 46.64761 48.37355 50.11986 51.88449 53.66563 55.4617 57.27129 59.05929 60.82763 62.60991 64.40497 66.21178 68 69.77106 71.55418 73.34848 73.75636 74.2159 74.72617 75.28612 75.89466 76.55064 77.20103 77.7946 78.43468 79.12016 79.84986 80.62257 81.4371 82.29216 83.18654 84.11897 84.75848 85.44004 86.16264 86.92525 87.72685 88.56636 89.44272 90.35486 91.08238 91.76056 92.47703 93.2309 94.02127 94.84724 95.51963 96.20811 96.93297 97.6934 96.54015 94.59387 92.64988 90.70832 88.76936 86.83318 84.85281 82.8734 80.895 78.91768 76.94154 74.96666 72.99315 71.02113 69.0507 67.08204 65.11528 63.15061 61.18823 59.22837 57.27129 55.31727 53.36666 51.41984 49.47727 47.53946 45.60702 43.68066 41.76123 39.84972 37.94733 36.05551 34.17601 32.24903 30.26549 28.28427 26.30589 24.33105 22.36068 20.39608 18.43909 16.49242 14.56022 12.64911 10.77033 8.944272 7.211102 5.656854 4 2 0 2 2.828427 4.472136 6.324555 8.246211 10.19804 12 10 8 6 4 2 0 0 2 4 6 4 2 0 2 4 6 8 10 12 10 8 6 4 2 0 2 4 6 8 10 12 14 16 17.88854 19.69772 21.54066 23.4094 25.29822 27.20294 29.12044 31.04835 32.98484 34.9285 36.87818 38.83298 40.79216 42.75512 44.72136 46.69047 48.6621 50.63596 52.61179 54.58937 56.56854 58.54913 60.53098 62.514 64.49806 66.48308 68.46897 70.45566 72.44308 74.43118 76.41989 78.40918 80.399 82.38932 84.38009 86.37129 88.36288 90.35486 92.34717 94.33981 96.33276 98.32599 100.3195 102.3132 104.3072 106.3015 108.2959 110.2905 112.2853 114.2804 116.2755 118.2709 120.2664 122.262 124.2578 126.2537 128.2498 130.2459 132.2422 134.2386 136.2351 138.2317 140.2284 142.2252 144.222 146.219 148.2161 150.2132 152.2104 154.2077 156.205 158.2024 160.1999 162.1974 164.195 166.1927 168.1904 170.1881 172.1859 174.1838 176.1817 178.1797 178.9078 176.9181 174.9286 172.9393 170.9503 168.9615 166.9731 164.9848 162.9969 161.0093 159.022 157.035 155.0484 153.0621 151.0761 149.0906 147.1054 145.1206 143.1363 141.1524 139.169 137.186 135.2036 133.2216 131.2402 129.2594 127.2792 125.2996 123.3207 121.3425 119.365 117.3882 115.4123 113.4372 111.463 109.4897 107.5174 105.5462 103.5761 101.6071 99.63935 97.67292 95.70789 93.74433 91.78235 89.82204 87.86353 85.90693 83.95237 82 80 78 76 74 72 70 68 66 64 62 60 58 56 54 52 50 48 46 44 42 40 38 36 34 32 30 28 26 24 22 20 18 16 14 12 10 8 6 4 2 0 0 2 4 2 0 2 0 2 0 2 4 2 0 2 4 6 8 10 12 14 16 18 20 22 24 26 28 30 32 34 36 38 40 42 44 46 48 50 51.92302 53.85165 55.7853 57.72348 59.66574 61.61169 63.56099 65.51336 67.46851 69.42622 71.38628 73.34848 75.31268 77.27872 79.24645 81.21576 83.18654 85.15868 87.13208 89.10667 91.08238 93.05912 95.03683 97.01546 98.99495 100.9752 102.9563 104.9381 106.9205 108.9036 110.8873 112.8716 114.8564 116.8418 118.8276 120.8139 122.8007 124.7878 126.7754 128.7634 130.7517 132.7403 134.7294 136.7187 138.7083 138.8524 138.463 138.1014 137.7679 137.4627 137.186 136.8941 136.4991 136.1323 135.794 135.4843 135.2036 134.937 134.5362 134.1641 133.8208 133.5066 133.2216 132.9662 132.5745 132.1968 131.8484 131.5295 131.2402 130.9809 130.6139 130.2306 129.8769 129.5531 129.2594 128.9961 128.6546 128.2654 127.9062 127.5774 127.122 126.6965 126.3012 125.9365 125.6025 125.2996 125.028 124.7397 124.3382 123.9677 123.6285 123.3207 123.0447 122.7844 122.3765 122 121.6553 121.2765 120.8305 120.4159 120.0333 119.6829 119.365 119.0798 118.8276 118.4567 118.0678 117.7115 117.3882 116.9273 116.4989 116.1034 115.7411 115.4123 115.1173 114.8564 114.5426 114.1403 113.7717 113.4372 113.1371 112.8716 112.5877 112.1784 111.8034 111.463 111.0856 110.6345 110.218 109.8362 109.4897 109.1787 108.9036 108.6646 108.2589 107.8703 107.5174 107.2007 106.7333 106.3015 105.9056 105.5462 105.2236 104.9381 104.69 104.3456 103.9423 103.5761 103.2473 102.8397 102.3914 101.9804 101.6071 101.2719 100.9752 100.7174 100.439 100.02 99.63935 99.29753 98.95454 98.48858 98.0612 97.67292 97.3242 97.01546 96.74709 96.51942 96.10411 95.70789 95.35198 95.03683 94.59387 94.14882 93.74433 93.38094 93.05912 92.64988 92.19544 91.78235 91.41116 91.08238 90.70832 90.24411 89.82204 89.44272 89.10667 88.81441 88.56636 88.29496 87.86353 87.47571 87.13208 86.83318 86.57944 86.37129 86.20905 86.09297 86.02325 86 86 86 86 86 
40 38 36 34 32 30 28 26 24 22 20 18 16 14 12 10 8 6 4 2 0 2 0 2 2.828427 2 0 0 2 4 5.656854 6 6 6.324555 7.211102 8.246211 8.944272 10 10.77033 11.6619 12.64911 13.41641 14.4222 15.6205 16.97056 18.43909 19.79899 21.26029 22.62742 24.08319 25.45584 26.90725 28.28427 29.73214 31.1127 32.55764 34.05877 35.60899 37.20215 38.83298 40.49691 42.19004 43.909 45.65085 47.41308 49.1935 50.9902 52.80151 54.58937 56.35601 58.13777 59.9333 61.7414 63.52952 65.29931 67.08204 68.8767 70.68239 71.38628 71.80529 72.27724 72.8011 73.37575 74 74.67262 75.28612 75.89466 76.55064 77.25283 78 78.79086 79.62411 80.49844 81.41253 82.21922 82.8734 83.57033 84.30895 85.08819 85.90693 86.76405 87.65842 88.54378 89.19641 89.88882 90.62009 91.38927 92.19544 92.97311 93.6376 94.33981 95.07891 95.85406 96.66437 95.03683 93.05912 91.08238 89.10667 87.13208 85.15868 83.18654 81.21576 79.24645 77.27872 75.31268 73.34848 71.38628 69.42622 67.46851 65.51336 63.56099 61.61169 59.66574 57.72348 55.7853 53.85165 51.92302 50 48.08326 46.17358 44.27189 42.37924 40.4475 38.47077 36.49657 34.52535 32.55764 30.59412 28.63564 26.68333 24.73863 22.80351 20.88061 18.97367 17.08801 15.23155 13.41641 11.6619 10 8 6 4 2 0 0 2 4 6 8 10 11.6619 10 8 6 4 2 0 0 2 4 6 4 2 0 2 4 6 8 10 12 10 8 6 4 2 0 2 4 6 8 10 11.6619 13.41641 15.23155 17.08801 18.97367 20.88061 22.80351 24.73863 26.68333 28.63564 30.59412 32.55764 34.52535 36.49657 38.47077 40.4475 42.42641 44.40721 46.38965 48.37355 50.35872 52.34501 54.33231 56.32051 58.30952 60.29926 62.28965 64.28063 66.27216 68.26419 70.25668 72.24957 74.24284 76.23647 78.23043 80.22469 82.21922 84.21401 86.20905 88.20431 90.19978 92.19544 94.19129 96.18732 98.1835 100.1798 102.1763 104.1729 106.1697 108.1665 110.1635 112.1606 114.1578 116.1551 118.1524 120.1499 122.1475 124.1451 126.1428 128.1405 130.1384 132.1363 134.1343 136.1323 138.1304 140.1285 142.1267 144.1249 146.1232 148.1216 150.1199 152.1184 154.1168 156.1153 158.1139 160.1125 162.1111 164.1097 166.1084 168.1071 170.1059 172.1046 174.1034 176.1022 178.1011 179.1201 177.1327 175.1457 173.1589 171.1724 169.1863 167.2005 165.215 163.2299 161.2451 159.2608 157.2768 155.2933 153.3102 151.3275 149.3452 147.3635 145.3822 143.4015 141.4214 139.4417 137.4627 135.4843 133.5066 131.5295 129.5531 127.5774 125.6025 123.6285 121.6553 119.6829 117.7115 115.7411 113.7717 111.8034 109.8362 107.8703 105.9056 103.9423 101.9804 100.02 98.02041 96.02083 94.02127 92.02174 90.02222 88.02273 86.02325 84.0238 82.02438 80.02499 78.02563 76.02631 74.02702 72.02777 70.02856 68.0294 66.0303 64.03124 62.03225 60.03333 58.03447 56.0357 54.03703 52.03845 50.03999 48.04165 46.04346 44.04543 42.04759 40.04997 38.0526 36.05551 34.05877 32.06244 30.06659 28.07134 26.07681 24.08319 22.09072 20.09975 18.11077 16.12452 14.14214 12.16553 10.19804 8.246211 6.324555 4.472136 2.828427 2 0 2 4 2 0 2 0 2 0 2 4 2 0 2 4 6 8 10 12 14 16 18 20 22 24 26 28 30 32 34 36 37.94733 39.84972 41.76123 43.68066 45.60702 47.53946 49.47727 51.41984 53.36666 55.31727 57.27129 59.22837 61.18823 63.15061 65.11528 67.08204 69.0507 71.02113 72.99315 74.96666 76.94154 78.91768 80.895 82.8734 84.85281 86.83318 88.81441 90.79648 92.7793 94.76286 96.74709 98.73196 100.7174 102.7035 104.69 106.6771 108.6646 110.6526 112.641 114.6298 116.619 118.6086 120.5985 122.5887 124.5793 126.5701 128.5613 130.5527 132.5443 134.5362 136.5284 137.186 136.8941 136.4991 136.1323 135.794 135.4843 135.2036 134.937 134.5362 134.1641 133.8208 133.5066 133.2216 132.9662 132.5745 132.1968 131.8484 131.5295 131.2402 130.9809 130.6139 130.2306 129.8769 129.5531 129.2594 128.9961 128.6546 128.2654 127.9062 127.5774 127.2792 127.0118 126.6965 126.3012 125.9365 125.6025 125.1719 124.7397 124.3382 123.9677 123.6285 123.3207 123.0447 122.7844 122.3765 122 121.6553 121.3425 121.062 120.8139 120.4159 120.0333 119.6829 119.3315 118.8781 118.4567 118.0678 117.7115 117.3882 117.0983 116.8418 116.4989 116.1034 115.7411 115.4123 114.9783 114.5426 114.1403 113.7717 113.4372 113.1371 112.8716 112.5877 112.1784 111.8034 111.463 111.1575 110.8873 110.6345 110.218 109.8362 109.4897 109.1421 108.683 108.2589 107.8703 107.5174 107.2007 106.9205 106.6771 106.3015 105.9056 105.5462 105.2236 104.7855 104.3456 103.9423 103.5761 103.2473 102.9563 102.7035 102.3914 101.9804 101.6071 101.2719 100.896 100.439 100.02 99.63935 99.29753 98.99495 98.73196 98.48858 98.0612 97.67292 97.3242 97.01546 96.54015 96.10411 95.70789 95.35198 95.03683 94.76286 94.53042 94.14882 93.74433 93.38094 93.05912 92.64988 92.19544 91.78235 91.41116 91.08238 90.70832 90.24411 89.82204 89.44272 89.10667 88.76936 88.29496 87.86353 87.47571 87.13208 86.83318 86.57944 86.34813 85.90693 85.51023 85.15868 84.85281 84.59315 84.38009 84.21401 84.09518 84.0238 84 84 84 84 84 
40 38 36 34 32 30 28 26 24 22 20 18 16 14 12 10 8 6 4 2 0 2 0 2 2 0 0 2 2 2.828427 4 4 4 4.472136 5.656854 6.324555 7.211102 8.246211 8.944272 10 10.77033 11.6619 12.80625 14.14214 15.6205 16.97056 18.43909 19.79899 21.26029 22.62742 24.08319 25.45584 26.90725 28.28427 29.73214 31.241 32.80244 34.4093 36.05551 37.73592 39.44617 41.18252 42.94182 44.72136 46.51881 48.33218 50.11986 51.88449 53.66563 55.4617 57.27129 59.05929 60.82763 62.60991 64.40497 66.21178 68 68.96376 69.42622 69.85699 70.34202 70.88018 71.47028 72.11102 72.8011 73.37575 74 74.67262 75.39231 76.15773 76.96753 77.8203 78.71468 79.64923 80.32434 80.99383 81.70679 82.46211 83.25864 84.09518 84.97058 85.88364 86.64872 87.31552 88.02273 88.76936 89.55445 90.37699 91.08238 91.76056 92.47703 93.2309 94.02127 94.84724 95.35198 93.38094 91.41116 89.44272 87.47571 85.51023 83.54639 81.58431 79.62411 77.66595 75.70998 73.75636 71.80529 69.85699 67.91171 65.96969 64.03124 62.0967 60.16644 58.24088 56.32051 54.40588 52.49762 50.59644 48.6621 46.69047 44.72136 42.75512 40.79216 38.83298 36.87818 34.9285 32.98484 31.04835 29.12044 27.20294 25.29822 23.4094 21.54066 19.69772 17.88854 16.12452 14.14214 12.16553 10.19804 8.246211 6.324555 4.472136 2.828427 2 0 2 4 5.656854 7.211102 8.944272 10.77033 10 8 6 4 2 0 0 2 4 6 4 2 0 2 4 6 8 10 12 10 8 6 4 2 0 2 4 5.656854 7.211102 8.944272 10.77033 12.64911 14.56022 16.49242 18.43909 20.39608 22.36068 24.33105 26.30589 28.28427 30.26549 32.24903 34.23449 36.22154 38.20995 40.1995 42.19004 44.18144 46.17358 48.16638 50.15974 52.15362 54.14795 56.14267 58.13777 60.13319 62.1289 64.12488 66.1211 68.11755 70.11419 72.11102 74.10803 76.10519 78.10249 80.09994 82.0975 84.09518 86.09297 88.09086 90.08884 92.08691 94.08507 96.0833 98.0816 100.08 102.0784 104.0769 106.0754 108.0741 110.0727 112.0714 114.0702 116.0689 118.0678 120.0667 122.0656 124.0645 126.0635 128.0625 130.0615 132.0606 134.0597 136.0588 138.058 140.0571 142.0563 144.0555 146.0548 148.054 150.0533 152.0526 154.0519 156.0513 158.0506 160.05 162.0494 164.0488 166.0482 168.0476 170.0471 172.0465 174.046 176.0455 178.0449 179.3544 177.3697 175.3853 173.4013 171.4176 169.4344 167.4515 165.469 163.487 161.5054 159.5243 157.5436 155.5635 153.5838 151.6048 149.6262 147.6482 145.6709 143.6941 141.718 139.7426 137.7679 135.794 133.8208 131.8484 129.8769 127.9062 125.9365 123.9677 122 120.0333 118.0678 116.0689 114.0702 112.0714 110.0727 108.0741 106.0754 104.0769 102.0784 100.08 98.0816 96.0833 94.08507 92.08691 90.08884 88.09086 86.09297 84.09518 82.0975 80.09994 78.10249 76.10519 74.10803 72.11102 70.11419 68.11755 66.1211 64.12488 62.1289 60.13319 58.13777 56.14267 54.14795 52.15362 50.15974 48.16638 46.17358 44.18144 42.19004 40.1995 38.20995 36.22154 34.23449 32.24903 30.26549 28.28427 26.30589 24.33105 22.36068 20.39608 18.43909 16.49242 14.56022 12.64911 10.77033 8.944272 7.211102 5.656854 4 2 0 2 4 2 0 0 0 0 0 2 4 2 0 2 4 6 8 10 12 14 16 18 20 22 24 26 27.85678 29.73214 31.62278 33.52611 35.44009 37.36308 39.29377 41.23106 43.17406 45.12206 47.07441 49.0306 50.9902 52.95281 54.91812 56.88585 58.85575 60.82763 62.80127 64.77654 66.75328 68.73136 70.71068 72.69112 74.67262 76.65508 78.63841 80.62257 82.60751 84.59315 86.57944 88.56636 90.55385 92.54189 94.53042 96.51942 98.50888 100.4988 102.489 104.4797 106.4706 108.462 110.4536 112.4455 114.4378 116.4302 118.423 120.4159 122.4091 124.4026 126.3962 128.39 130.384 132.3783 134.3726 135.4843 135.2036 134.937 134.5362 134.1641 133.8208 133.5066 133.2216 132.9662 132.5745 132.1968 131.8484 131.5295 131.2402 130.9809 130.6139 130.2306 129.8769 129.5531 129.2594 128.9961 128.6546 128.2654 127.9062 127.5774 127.2792 127.0118 126.6965 126.3012 125.9365 125.6025 125.2996 125.028 124.7397 124.3382 123.9677 123.6285 123.2234 122.7844 122.3765 122 121.6553 121.3425 121.062 120.8139 120.4159 120.0333 119.6829 119.365 119.0798 118.8276 118.4567 118.0678 117.7115 117.3882 116.9273 116.4989 116.1034 115.7411 115.4123 115.1173 114.8564 114.5426 114.1403 113.7717 113.4372 113.031 112.5877 112.1784 111.8034 111.463 111.1575 110.8873 110.6345 110.218 109.8362 109.4897 109.1787 108.9036 108.6646 108.2589 107.8703 107.5174 107.2007 106.7333 106.3015 105.9056 105.5462 105.2236 104.9381 104.69 104.3456 103.9423 103.5761 103.2473 102.8397 102.3914 101.9804 101.6071 101.2719 100.9752 100.7174 100.439 100.02 99.63935 99.29753 98.95454 98.48858 98.0612 97.67292 97.3242 97.01546 96.74709 96.51942 96.10411 95.70789 95.35198 95.03683 94.59387 94.14882 93.74433 93.38094 93.05912 92.7793 92.54189 92.19544 91.78235 91.41116 91.08238 90.70832 90.24411 89.82204 89.44272 89.10667 88.76936 88.29496 87.86353 87.47571 87.13208 86.83318 86.34813 85.90693 85.51023 85.15868 84.85281 84.59315 84.38009 83.95237 83.54639 83.18654 82.8734 82.60751 82.38932 82.21922 82.0975 82.02438 82 82 82 82 82 
40 38 36 34 32 30 28 26 24 22 20 18 16 14 12 10 8 6 4 2 0 2 0 2 2 0 0 0 0 2 2 2 2 2.828427 4 4.472136 5.656854 6.324555 7.211102 8.246211 8.944272 10 11.31371 12.80625 14.14214 15.6205 16.97056 18.43909 19.79899 21.26029 22.62742 24.08319 25.45584 26.90725 28.42534 30 31.62278 33.28663 34.98571 36.71512 38.47077 40.24922 42.04759 43.86343 45.65085 47.41308 49.1935 50.9902 52.80151 54.58937 56.35601 58.13777 59.9333 61.7414 63.52952 65.29931 66.48308 67.05222 67.46851 67.91171 68.41052 68.96376 69.57011 70.2282 70.88018 71.47028 72.11102 72.8011 73.53911 74.32362 75.15318 76.02631 76.94154 77.7946 78.43468 79.12016 79.84986 80.62257 81.4371 82.29216 83.18654 84.11897 84.75848 85.44004 86.16264 86.92525 87.72685 88.54378 89.19641 89.88882 90.62009 91.38927 92.19544 92.97311 93.6376 93.74433 91.78235 89.82204 87.86353 85.90693 83.95237 82 80.04999 78.10249 76.15773 74.2159 72.27724 70.34202 68.41052 66.48308 64.56005 62.64184 60.7289 58.82177 56.88585 54.91812 52.95281 50.9902 49.0306 47.07441 45.12206 43.17406 41.23106 39.29377 37.36308 35.44009 33.52611 31.62278 29.73214 27.85678 26 24.16609 22.36068 20.39608 18.43909 16.49242 14.56022 12.64911 10.77033 8.944272 7.211102 5.656854 4 2 0 2 2.828427 4.472136 6.324555 8.246211 10.19804 10 8 6 4 2 0 0 2 4 6 4 2 0 2 4 6 8 10 12 10 8 6 4 2 0 2 2.828427 4.472136 6.324555 8.246211 10.19804 12.16553 14.14214 16.12452 18.11077 20.09975 22.09072 24.08319 26.07681 28.07134 30.06659 32.06244 34.05877 36.05551 38.0526 40.04997 42.04759 44.04543 46.04346 48.04165 50.03999 52.03845 54.03703 56.0357 58.03447 60.03333 62.03225 64.03124 66.0303 68.0294 70.02856 72.02777 74.02702 76.02631 78.02563 80.02499 82.02438 84.0238 86.02325 88.02273 90.02222 92.02174 94.02127 96.02083 98.02041 100.02 102.0196 104.0192 106.0189 108.0185 110.0182 112.0179 114.0175 116.0172 118.0169 120.0167 122.0164 124.0161 126.0159 128.0156 130.0154 132.0152 134.0149 136.0147 138.0145 140.0143 142.0141 144.0139 146.0137 148.0135 150.0133 152.0132 154.013 156.0128 158.0127 160.0125 162.0123 164.0122 166.0121 168.0119 170.0118 172.0116 174.0115 176.0114 178.0112 179.6107 177.6288 175.6474 173.6664 171.6858 169.7056 167.726 165.7468 163.7681 161.79 159.8124 157.8354 155.8589 153.8831 151.9079 149.9333 147.9595 145.9863 144.0139 142.0423 140.0714 138.1014 136.1323 134.1343 132.1363 130.1384 128.1405 126.1428 124.1451 122.1475 120.1499 118.1524 116.1551 114.1578 112.1606 110.1635 108.1665 106.1697 104.1729 102.1763 100.1798 98.1835 96.18732 94.19129 92.19544 90.19978 88.20431 86.20905 84.21401 82.21922 80.22469 78.23043 76.23647 74.24284 72.24957 70.25668 68.26419 66.27216 64.28063 62.28965 60.29926 58.30952 56.32051 54.33231 52.34501 50.35872 48.37355 46.38965 44.40721 42.42641 40.4475 38.47077 36.49657 34.52535 32.55764 30.59412 28.63564 26.68333 24.73863 22.80351 20.88061 18.97367 17.08801 15.23155 13.41641 11.6619 10 8 6 4 2 0 2 4 2.828427 2 0 2 0 0 2 4 2 0 2 4 6 8 10 12 14 16 17.88854 19.69772 21.54066 23.4094 25.29822 27.20294 29.12044 31.04835 32.98484 34.9285 36.87818 38.83298 40.79216 42.75512 44.72136 46.69047 48.6621 50.63596 52.61179 54.58937 56.56854 58.54913 60.53098 62.514 64.49806 66.48308 68.46897 70.45566 72.44308 74.43118 76.41989 78.40918 80.399 82.38932 84.38009 86.37129 88.36288 90.35486 92.34717 94.33981 96.33276 98.32599 100.3195 102.3132 104.3072 106.3015 108.2959 110.2905 112.2853 114.2804 116.2755 118.2709 120.2664 122.262 124.2578 126.2537 128.2498 130.2459 132.2422 133.8208 133.5066 133.2216 132.9662 132.5745 132.1968 131.8484 131.5295 131.2402 130.9809 130.6139 130.2306 129.8769 129.5531 129.2594 128.9961 128.6546 128.2654 127.9062 127.5774 127.2792 127.0118 126.6965 126.3012 125.9365 125.6025 125.2996 125.028 124.7397 124.3382 123.9677 123.6285 123.3207 123.0447 122.7844 122.3765 122 121.6553 121.2765 120.8305 120.4159 120.0333 119.6829 119.365 119.0798 118.8276 118.4567 118.0678 117.7115 117.3882 117.0983 116.8418 116.4989 116.1034 115.7411 115.4123 114.9783 114.5426 114.1403 113.7717 113.4372 113.1371 112.8716 112.5877 112.1784 111.8034 111.463 111.0856 110.6345 110.218 109.8362 109.4897 109.1787 108.9036 108.6646 108.2589 107.8703 107.5174 107.2007 106.9205 106.6771 106.3015 105.9056 105.5462 105.2236 104.7855 104.3456 103.9423 103.5761 103.2473 102.9563 102.7035 102.3914 101.9804 101.6071 101.2719 100.896 100.439 100.02 99.63935 99.29753 98.99495 98.73196 98.48858 98.0612 97.67292 97.3242 97.01546 96.54015 96.10411 95.70789 95.35198 95.03683 94.76286 94.53042 94.14882 93.74433 93.38094 93.05912 92.64988 92.19544 91.78235 91.41116 91.08238 90.79648 90.55385 90.24411 89.82204 89.44272 89.10667 88.76936 88.29496 87.86353 87.47571 87.13208 86.83318 86.34813 85.90693 85.51023 85.15868 84.85281 84.40379 83.95237 83.54639 83.18654 82.8734 82.60751 82.38932 82 81.58431 81.21576 80.895 80.62257 80.399 80.22469 80.09994 80.02499 80 80 80 80 80 
40 38 36 34 32 30 28 26 24 22 20 18 16 14 12 10 8 6 4 2 0 2 0 2 0 0 2 2 0 0 0 0 0 2 2 2.828427 4 4.472136 5.656854 6.324555 7.211102 8.485281 10 11.31371 12.80625 14.14214 15.6205 16.97056 18.43909 19.79899 21.26029 22.62742 24.08319 25.6125 27.20294 28.84441 30.52868 32.24903 34 35.77709 37.57659 39.39543 41.18252 42.94182 44.72136 46.51881 48.33218 50.11986 51.88449 53.66563 55.4617 57.27129 59.05929 60.82763 62.60991 64.03124 64.56005 65.11528 65.51336 65.96969 66.48308 67.05222 67.6757 68.35203 68.96376 69.57011 70.2282 70.93659 71.69379 72.49828 73.34848 74.24284 75.15318 75.89466 76.55064 77.25283 78 78.79086 79.62411 80.49844 81.41253 82.21922 82.8734 83.57033 84.30895 85.08819 85.90693 86.64872 87.31552 88.02273 88.76936 89.55445 90.37699 91.08238 91.76056 92.47703 92.19544 90.24411 88.29496 86.34813 84.40379 82.46211 80.52328 78.58753 76.65508 74.72617 72.8011 70.88018 68.96376 67.05222 65.11528 63.15061 61.18823 59.22837 57.27129 55.31727 53.36666 51.41984 49.47727 47.53946 45.60702 43.68066 41.76123 39.84972 37.94733 36.05551 34.17601 32.31099 30.46309 28.63564 26.68333 24.73863 22.80351 20.88061 18.97367 17.08801 15.23155 13.41641 11.6619 10 8 6 4 2 0 0 2 4 6 8 10 10 8 6 4 2 0 0 2 4 6 4 2 0 2 4 6 8 10 11.6619 10 8 6 4 2 0 0 2 4 6 8 10 12 14 16 18 20 22 24 26 28 30 32 34 36 38 40 42 44 46 48 50 52 54 56 58 60 62 64 66 68 70 72 74 76 78 80 82 84 86 88 90 92 94 96 98 100 102 104 106 108 110 112 114 116 118 120 122 124 126 128 130 132 134 136 138 140 142 144 146 148 150 152 154 156 158 160 162 164 166 168 170 172 174 176 178 179.8889 177.9101 175.9318 173.954 171.9767 170 168.0238 166.0482 164.0732 162.0987 160.125 158.1518 156.1794 154.2077 152.2104 150.2132 148.2161 146.219 144.222 142.2252 140.2284 138.2317 136.2351 134.2386 132.2422 130.2459 128.2498 126.2537 124.2578 122.262 120.2664 118.2709 116.2755 114.2804 112.2853 110.2905 108.2959 106.3015 104.3072 102.3132 100.3195 98.32599 96.33276 94.33981 92.34717 90.35486 88.36288 86.37129 84.38009 82.38932 80.399 78.40918 76.41989 74.43118 72.44308 70.45566 68.46897 66.48308 64.49806 62.514 60.53098 58.54913 56.56854 54.58937 52.61179 50.63596 48.6621 46.69047 44.72136 42.75512 40.79216 38.83298 36.87818 34.9285 32.98484 31.04835 29.12044 27.20294 25.29822 23.4094 21.54066 19.69772 17.88854 16 14 12 10 8 6 4 2 0 2 4 4 2 0 2 0 0 2 4 2 0 2 4 6 8 10 11.6619 13.41641 15.23155 17.08801 18.97367 20.88061 22.80351 24.73863 26.68333 28.63564 30.59412 32.55764 34.52535 36.49657 38.47077 40.4475 42.42641 44.40721 46.38965 48.37355 50.35872 52.34501 54.33231 56.32051 58.30952 60.29926 62.28965 64.28063 66.27216 68.26419 70.25668 72.24957 74.24284 76.23647 78.23043 80.22469 82.21922 84.21401 86.20905 88.20431 90.19978 92.19544 94.19129 96.18732 98.1835 100.1798 102.1763 104.1729 106.1697 108.1665 110.1635 112.1606 114.1578 116.1551 118.1524 120.1499 122.1475 124.1451 126.1428 128.1405 130.1384 132.1363 131.8484 131.5295 131.2402 130.9809 130.6139 130.2306 129.8769 129.5531 129.2594 128.9961 128.6546 128.2654 127.9062 127.5774 127.2792 127.0118 126.6965 126.3012 125.9365 125.6025 125.2996 125.028 124.7397 124.3382 123.9677 123.6285 123.3207 123.0447 122.7844 122.3765 122 121.6553 121.3425 121.062 120.8139 120.4159 120.0333 119.6829 119.3315 118.8781 118.4567 118.0678 117.7115 117.3882 117.0983 116.8418 116.4989 116.1034 115.7411 115.4123 115.1173 114.8564 114.5426 114.1403 113.7717 113.4372 113.031 112.5877 112.1784 111.8034 111.463 111.1575 110.8873 110.6345 110.218 109.8362 109.4897 109.1421 108.683 108.2589 107.8703 107.5174 107.2007 106.9205 106.6771 106.3015 105.9056 105.5462 105.2236 104.9381 104.69 104.3456 103.9423 103.5761 103.2473 102.8397 102.3914 101.9804 101.6071 101.2719 100.9752 100.7174 100.439 100.02 99.63935 99.29753 98.95454 98.48858 98.0612 97.67292 97.3242 97.01546 96.74709 96.51942 96.10411 95.70789 95.35198 95.03683 94.59387 94.14882 93.74433 93.38094 93.05912 92.7793 92.54189 92.19544 91.78235 91.41116 91.08238 90.70832 90.24411 89.82204 89.44272 89.10667 88.81441 88.56636 88.29496 87.86353 87.47571 87.13208 86.83318 86.34813 85.90693 85.51023 85.15868 84.85281 84.40379 83.95237 83.54639 83.18654 82.8734 82.46211 82 81.58431 81.21576 80.895 80.62257 80.399 80.04999 79.62411 79.24645 78.91768 78.63841 78.40918 78.23043 78.10249 78.02563 78 78 78 78 78 
40 38 36 34 32 30 28 26 24 22 20 18 16 14 12 10 8 6 4 2 0 2 0 2 0 2 2.828427 2.828427 2 2 2 2 0 0 0 2 2 2.828427 4 4.472136 5.656854 7.211102 8.485281 10 11.31371 12.80625 14.14214 15.6205 16.97056 18.43909 19.79899 21.26029 22.80351 24.41311 26.07681 27.78489 29.52965 31.30495 33.10589 34.9285 36.71512 38.47077 40.24922 42.04759 43.86343 45.65085 47.41308 49.1935 50.9902 52.80151 54.58937 56.35601 58.13777 59.9333 61.61169 62.0967 62.64184 63.15061 63.56099 64.03124 64.56005 65.14599 65.78754 66.48308 67.05222 67.6757 68.35203 69.07967 69.85699 70.68239 71.55418 72.47068 73.34848 74 74.67262 75.39231 76.15773 76.96753 77.8203 78.71468 79.64923 80.32434 80.99383 81.70679 82.46211 83.25864 84.09518 84.75848 85.44004 86.16264 86.92525 87.72685 88.54378 89.19641 89.88882 90.62009 91.38927 90.70832 88.76936 86.83318 84.89994 82.96987 81.0432 79.12016 77.20103 75.28612 73.34848 71.38628 69.42622 67.46851 65.51336 63.56099 61.61169 59.66574 57.72348 55.7853 53.85165 51.92302 50 48.08326 46.17358 44.27189 42.37924 40.49691 38.62642 36.76955 34.9285 32.98484 31.04835 29.12044 27.20294 25.29822 23.4094 21.54066 19.69772 17.88854 16.12452 14.14214 12.16553 10.19804 8.246211 6.324555 4.472136 2.828427 2 0 2 4 5.656854 7.211102 8.944272 8.944272 7.211102 5.656854 4 2 0 0 2 4 6 4 2 0 2 4 5.656854 7.211102 8.944272 10.77033 10.19804 8.246211 6.324555 4.472136 2.828427 2 0 2 4 6 8 10 12 14 16 18 20 22 24 26 28 30 32 34 36 38 40 42 44 46 48 50 52 54 56 58 60 62 64 66 68 70 72 74 76 78 80 82 84 86 88 90 92 94 96 98 100 102 104 106 108 110 112 114 116 118 120 122 124 126 128 130 132 134 136 138 140 142 144 146 148 150 152 154 156 158 160 162 164 166 168 170 172 174 176 178 180 178.2133 176.2385 174.2642 172.2905 170.2939 168.2974 166.3009 164.3046 162.3083 160.3122 158.3161 156.3202 154.3243 152.3286 150.333 148.3374 146.3421 144.3468 142.3517 140.3567 138.3618 136.3672 134.3726 132.3783 130.384 128.39 126.3962 124.4026 122.4091 120.4159 118.423 116.4302 114.4378 112.4455 110.4536 108.462 106.4706 104.4797 102.489 100.4988 98.50888 96.51942 94.53042 92.54189 90.55385 88.56636 86.57944 84.59315 82.60751 80.62257 78.63841 76.65508 74.67262 72.69112 70.71068 68.73136 66.75328 64.77654 62.80127 60.82763 58.85575 56.88585 54.91812 52.95281 50.9902 49.0306 47.07441 45.12206 43.17406 41.23106 39.29377 37.36308 35.44009 33.52611 31.62278 29.73214 27.85678 26 24 22 20 18 16 14 12 10 8 6 4 2 0 2 4 4 2 0 2 0 0 2 4 2 0 2 4 5.656854 7.211102 8.944272 10.77033 12.64911 14.56022 16.49242 18.43909 20.39608 22.36068 24.33105 26.30589 28.28427 30.26549 32.24903 34.23449 36.22154 38.20995 40.1995 42.19004 44.18144 46.17358 48.16638 50.15974 52.15362 54.14795 56.14267 58.13777 60.13319 62.1289 64.12488 66.1211 68.11755 70.11419 72.11102 74.10803 76.10519 78.10249 80.09994 82.0975 84.09518 86.09297 88.09086 90.08884 92.08691 94.08507 96.0833 98.0816 100.08 102.0784 104.0769 106.0754 108.0741 110.0727 112.0714 114.0702 116.0689 118.0678 120.0333 122 123.9677 125.9365 127.9062 129.8769 130.2306 129.8769 129.5531 129.2594 128.9961 128.6546 128.2654 127.9062 127.5774 127.2792 127.0118 126.6965 126.3012 125.9365 125.6025 125.2996 125.028 124.7397 124.3382 123.9677 123.6285 123.3207 123.0447 122.7844 122.3765 122 121.6553 121.3425 121.062 120.8139 120.4159 120.0333 119.6829 119.365 119.0798 118.8276 118.4567 118.0678 117.7115 117.3882 116.9273 116.4989 116.1034 115.7411 115.4123 115.1173 114.8564 114.5426 114.1403 113.7717 113.4372 113.1371 112.8716 112.5877 112.1784 111.8034 111.463 111.0856 110.6345 110.218 109.8362 109.4897 109.1787 108.9036 108.6646 108.2589 107.8703 107.5174 107.2007 106.7333 106.3015 105.9056 105.5462 105.2236 104.9381 104.69 104.3456 103.9423 103.5761 103.2473 102.9563 102.7035 102.3914 101.9804 101.6071 101.2719 100.896 100.439 100.02 99.63935 99.29753 98.99495 98.73196 98.48858 98.0612 97.67292 97.3242 97.01546 96.54015 96.10411 95.70789 95.35198 95.03683 94.76286 94.53042 94.14882 93.74433 93.38094 93.05912 92.64988 92.19544 91.78235 91.41116 91.08238 90.79648 90.55385 90.24411 89.82204 89.44272 89.10667 88.76936 88.29496 87.86353 87.47571 87.13208 86.83318 86.57944 86.34813 85.90693 85.51023 85.15868 84.85281 84.40379 83.95237 83.54639 83.18654 82.8734 82.46211 82 81.58431 81.21576 80.895 80.52328 80.04999 79.62411 79.24645 78.91768 78.63841 78.40918 78.10249 77.66595 77.27872 76.94154 76.65508 76.41989 76.23647 76.10519 76.02631 76 76 76 76 76 
39.84972 37.94733 36 34 32 30 28 26 24 22 20 18 16 14 12 10 8 6 4 2 0 2 0 2 0 2 4 4.472136 4 4 4 2.828427 2 2 0 0 0 2 2 2.828427 4.472136 5.656854 7.211102 8.485281 10 11.31371 12.80625 14.14214 15.6205 16.97056 18.43909 20 21.63331 23.32381 25.05993 26.83282 28.63564 30.46309 32.24903 34 35.77709 37.57659 39.39543 41.18252 42.94182 44.72136 46.51881 48.33218 50.11986 51.88449 53.66563 55.4617 57.27129 59.09315 59.66574 60.16644 60.7289 61.18823 61.61169 62.0967 62.64184 63.24555 63.90618 64.56005 65.14599 65.78754 66.48308 67.23094 68.0294 68.8767 69.77106 70.68239 71.47028 72.11102 72.8011 73.53911 74.32362 75.15318 76.02631 76.94154 77.7946 78.43468 79.12016 79.84986 80.62257 81.4371 82.21922 82.8734 83.57033 84.30895 85.08819 85.90693 86.64872 87.31552 88.02273 88.76936 89.55445 90.37699 89.28606 87.36132 85.44004 83.52245 81.58431 79.62411 77.66595 75.70998 73.75636 71.80529 69.85699 67.91171 65.96969 64.03124 62.0967 60.16644 58.24088 56.32051 54.40588 52.49762 50.59644 48.70318 46.8188 44.94441 43.08132 41.23106 39.29377 37.36308 35.44009 33.52611 31.62278 29.73214 27.85678 26 24.16609 22.36068 20.39608 18.43909 16.49242 14.56022 12.64911 10.77033 8.944272 7.211102 5.656854 4 2 0 2 2.828427 4.472136 6.324555 8.246211 8.246211 6.324555 4.472136 2.828427 2 0 0 2 4 6 4 2 0 2 2.828427 4.472136 6.324555 8.246211 10.19804 10.77033 8.944272 7.211102 5.656854 4 2 0 2 4 6 8 10 12 14 16 18 20 22 24 26 28 30 32 34 36 38 40 42 44 46 48 50 52 54 56 58 60 62 64 66 68 70 72 74 76 78 80 82 84 86 88 90 92 94 96 98 100 102 104 106 108 110 112 114 116 118 120 122 124 126 128 130 132 134 136 138 140 142 144 146 148 150 152 154 156 158 160 162 164 166 168 170 172 174 176 178 180 178.404 176.4086 174.4133 172.4181 170.423 168.428 166.4332 164.4384 162.4438 160.4494 158.455 156.4609 154.4668 152.4729 150.4792 148.4857 146.4923 144.4991 142.5061 140.5134 138.5208 136.5284 134.5362 132.5443 130.5527 128.5613 126.5701 124.5793 122.5887 120.5985 118.6086 116.619 114.6298 112.641 110.6526 108.6646 106.6771 104.69 102.7035 100.7174 98.73196 96.74709 94.76286 92.7793 90.79648 88.81441 86.83318 84.85281 82.8734 80.895 78.91768 76.94154 74.96666 72.99315 71.02113 69.0507 67.08204 65.11528 63.15061 61.18823 59.22837 57.27129 55.31727 53.36666 51.41984 49.47727 47.53946 45.60702 43.68066 41.76123 39.84972 37.94733 36 34 32 30 28 26 24 22 20 18 16 14 12 10 8 6 4 2 0 2 4 4 2 0 2 0 0 2 4 2 0 2 2.828427 4.472136 6.324555 8.246211 10.19804 12.16553 14.14214 16.12452 18.11077 20.09975 22.09072 24.08319 26.07681 28.07134 30.06659 32.06244 34.05877 36.05551 38.0526 40.04997 42.04759 44.04543 46.04346 48.04165 50.03999 52.03845 54.03703 56.0357 58.03447 60.03333 62.03225 64.03124 66.0303 68.0294 70.02856 72.02777 74.02702 76.02631 78.02563 80.02499 82.02438 84.0238 86.02325 88.02273 90.02222 92.02174 94.02127 96.02083 98.02041 100.02 101.9804 103.9423 105.9056 107.8703 109.8362 111.8034 113.7717 115.7411 117.7115 119.6829 121.6553 123.6285 125.6025 127.5774 128.6546 128.2654 127.9062 127.5774 127.2792 127.0118 126.6965 126.3012 125.9365 125.6025 125.2996 125.028 124.7397 124.3382 123.9677 123.6285 123.3207 123.0447 122.7844 122.3765 122 121.6553 121.3425 121.062 120.8139 120.4159 120.0333 119.6829 119.365 119.0798 118.8276 118.4567 118.0678 117.7115 117.3882 117.0983 116.8418 116.4989 116.1034 115.7411 115.4123 114.9783 114.5426 114.1403 113.7717 113.4372 113.1371 112.8716 112.5877 112.1784 111.8034 111.463 111.1575 110.8873 110.6345 110.218 109.8362 109.4897 109.1421 108.683 108.2589 107.8703 107.5174 107.2007 106.9205 106.6771 106.3015 105.9056 105.5462 105.2236 104.7855 104.3456 103.9423 103.5761 103.2473 102.9563 102.7035 102.3914 101.9804 101.6071 101.2719 100.9752 100.7174 100.439 100.02 99.63935 99.29753 98.95454 98.48858 98.0612 97.67292 97.3242 97.01546 96.74709 96.51942 96.10411 95.70789 95.35198 95.03683 94.59387 94.14882 93.74433 93.38094 93.05912 92.7793 92.54189 92.19544 91.78235 91.41116 91.08238 90.70832 90.24411 89.82204 89.44272 89.10667 88.81441 88.56636 88.29496 87.86353 87.47571 87.13208 86.83318 86.34813 85.90693 85.51023 85.15868 84.85281 84.59315 84.38009 83.95237 83.54639 83.18654 82.8734 82.46211 82 81.58431 81.21576 80.895 80.52328 80.04999 79.62411 79.24645 78.91768 78.58753 78.10249 77.66595 77.27872 76.94154 76.65508 76.41989 76.15773 75.70998 75.31268 74.96666 74.67262 74.43118 74.24284 74.10803 74.02702 74 74 74 74 74 
39.29377 37.36308 35.44009 33.52611 31.62278 29.73214 27.85678 26 24 22 20 18 16 14 12 10 8 6 4 2 0 2 0 2 0 2 4 6 6 6 5.656854 4.472136 4 2.828427 2 2 0 0 0 2 2.828427 4.472136 5.656854 7.211102 8.485281 10 11.31371 12.80625 14.14214 15.6205 17.20465 18.86796 20.59126 22.36068 24.16609 26 27.78489 29.52965 31.30495 33.10589 34.9285 36.71512 38.47077 40.24922 42.04759 43.86343 45.65085 47.41308 49.1935 50.9902 52.80151 54.626 56.46238 57.27129 57.72348 58.24088 58.82177 59.22837 59.66574 60.16644 60.7289 61.35145 62.03225 62.64184 63.24555 63.90618 64.62198 65.39113 66.21178 67.08204 68 68.8767 69.57011 70.2282 70.93659 71.69379 72.49828 73.34848 74.24284 75.15318 75.89466 76.55064 77.25283 78 78.79086 79.62411 80.32434 80.99383 81.70679 82.46211 83.25864 84.09518 84.75848 85.44004 86.16264 86.92525 87.72685 88.56636 89.44272 87.86353 85.90693 83.95237 82 80.04999 78.10249 76.15773 74.2159 72.27724 70.34202 68.41052 66.48308 64.56005 62.64184 60.7289 58.82177 56.921 55.02727 53.14132 51.26402 49.39635 47.53946 45.60702 43.68066 41.76123 39.84972 37.94733 36.05551 34.17601 32.31099 30.46309 28.63564 26.68333 24.73863 22.80351 20.88061 18.97367 17.08801 15.23155 13.41641 11.6619 10 8 6 4 2 0 0 2 4 6 8 8 6 4 2 0 0 2 2.828427 4.472136 6 4 2 0 0 2 4 6 8 10 11.6619 10 8 6 4 2 0 2 4 6 8 10 12 14 16 18 20 22 24 26 28 30 32 34 36 38 40 42 44 46 48 50 52 54 56 58 60 62 64 66 68 70 72 74 76 78 80 82 84 86 88 90 92 94 96 98 100 102 104 106 108 110 112 114 116 118 120 122 124 126 128 130 132 134 136 138 140 142 144 146 148 150 152 154 156 158 160 162 164 166 168 170 172 174 176 178 180 178.5497 176.5559 174.5623 172.5688 170.5755 168.5823 166.5893 164.5965 162.6038 160.6113 158.619 156.6269 154.6351 152.6434 150.6519 148.6607 146.6697 144.679 142.6885 140.6983 138.7083 136.7187 134.7294 132.7403 130.7517 128.7634 126.7754 124.7878 122.8007 120.8139 118.8276 116.8418 114.8564 112.8716 110.8873 108.9036 106.9205 104.9381 102.9563 100.9752 98.99495 97.01546 95.03683 93.05912 91.08238 89.10667 87.13208 85.15868 83.18654 81.21576 79.24645 77.27872 75.31268 73.34848 71.38628 69.42622 67.46851 65.51336 63.56099 61.61169 59.66574 57.72348 55.7853 53.85165 51.92302 50 48 46 44 42 40 38 36 34 32 30 28 26 24 22 20 18 16 14 12 10 8 6 4 2 0 2 4 4 2 0 2 0 0 2 2.828427 2 0 0 2 4 6 8 10 12 14 16 18 20 22 24 26 28 30 32 34 36 38 40 42 44 46 48 50 52 54 56 58 60 62 64 66 68 70 72 74 76 78 80 82 83.95237 85.90693 87.86353 89.82204 91.78235 93.74433 95.70789 97.67292 99.63935 101.6071 103.5761 105.5462 107.5174 109.4897 111.463 113.4372 115.4123 117.3882 119.365 121.3425 123.3207 125.2996 127.122 126.6965 126.3012 125.9365 125.6025 125.2996 125.028 124.7397 124.3382 123.9677 123.6285 123.3207 123.0447 122.7844 122.3765 122 121.6553 121.3425 121.062 120.8139 120.4159 120.0333 119.6829 119.365 119.0798 118.8276 118.4567 118.0678 117.7115 117.3882 117.0983 116.8418 116.4989 116.1034 115.7411 115.4123 115.1173 114.8564 114.5426 114.1403 113.7717 113.4372 113.031 112.5877 112.1784 111.8034 111.463 111.1575 110.8873 110.6345 110.218 109.8362 109.4897 109.1787 108.9036 108.6646 108.2589 107.8703 107.5174 107.2007 106.7333 106.3015 105.9056 105.5462 105.2236 104.9381 104.69 104.3456 103.9423 103.5761 103.2473 102.8397 102.3914 101.9804 101.6071 101.2719 100.9752 100.7174 100.439 100.02 99.63935 99.29753 98.99495 98.73196 98.48858 98.0612 97.67292 97.3242 97.01546 96.54015 96.10411 95.70789 95.35198 95.03683 94.76286 94.53042 94.14882 93.74433 93.38094 93.05912 92.64988 92.19544 91.78235 91.41116 91.08238 90.79648 90.55385 90.24411 89.82204 89.44272 89.10667 88.76936 88.29496 87.86353 87.47571 87.13208 86.83318 86.57944 86.34813 85.90693 85.51023 85.15868 84.85281 84.40379 83.95237 83.54639 83.18654 82.8734 82.60751 82.38932 82 81.58431 81.21576 80.895 80.52328 80.04999 79.62411 79.24645 78.91768 78.58753 78.10249 77.66595 77.27872 76.94154 76.65508 76.15773 75.70998 75.31268 74.96666 74.67262 74.43118 74.2159 73.75636 73.34848 72.99315 72.69112 72.44308 72.24957 72.11102 72.02777 72 72 72 72 72 
38.83298 36.87818 34.9285 32.98484 31.04835 29.12044 27.20294 25.29822 23.4094 21.54066 19.69772 17.88854 16 14 12 10 8 6 4 2 0 0 0 2 0 2 4 6 8 8 7.211102 6.324555 5.656854 4.472136 4 2.828427 2 2 0 0 2 2.828427 4.472136 5.656854 7.211102 8.485281 10 11.31371 12.80625 14.4222 16.12452 17.88854 19.69772 21.54066 23.32381 25.05993 26.83282 28.63564 30.46309 32.24903 34 35.77709 37.57659 39.39543 41.18252 42.94182 44.72136 46.51881 48.33218 50.15974 52 53.85165 54.91812 55.31727 55.7853 56.32051 56.88585 57.27129 57.72348 58.24088 58.82177 59.46428 60.16644 60.7289 61.35145 62.03225 62.76942 63.56099 64.40497 65.29931 66.21178 67.05222 67.6757 68.35203 69.07967 69.85699 70.68239 71.55418 72.47068 73.34848 74 74.67262 75.39231 76.15773 76.96753 77.7946 78.43468 79.12016 79.84986 80.62257 81.4371 82.21922 82.8734 83.57033 84.30895 85.08819 85.90693 86.76405 87.65842 88.29496 86.34813 84.40379 82.46211 80.52328 78.58753 76.65508 74.72617 72.8011 70.88018 68.96376 67.05222 65.14599 63.24555 61.35145 59.46428 57.58472 55.71355 53.85165 51.92302 50 48.08326 46.17358 44.27189 42.37924 40.49691 38.62642 36.76955 34.9285 32.98484 31.04835 29.12044 27.20294 25.29822 23.4094 21.54066 19.69772 17.88854 16.12452 14.14214 12.16553 10.19804 8.246211 6.324555 4.472136 2.828427 2 0 2 4 5.656854 7.211102 8 6 4 2 0 0 2 4 5.656854 6.324555 4.472136 2.828427 2 0 2 4 6 8 10 12 10 8 6 4 2 0 2 4 6 8 10 12 14 16 18 20 22 24 26 28 30 32 34 36 38 40 42 44 46 48 50 52 54 56 58 60 62 64 66 68 70 72 74 76 78 80 82 84 86 88 90 92 94 96 98 100 102 104 106 108 110 112 114 116 118 120 122 124 126 128 130 132 134 136 138 140 142 144 146 148 150 152 154 156 158 160 162 164 166 168 170 172 174 176 178 180 178.7177 176.7258 174.7341 172.7426 170.7513 168.7602 166.7693 164.7786 162.7882 160.798 158.8081 156.8184 154.8289 152.8398 150.8509 148.8624 146.8741 144.8862 142.8986 140.9113 138.9244 136.9379 134.9518 132.9662 130.9809 128.9961 127.0118 125.028 123.0447 121.062 119.0798 117.0983 115.1173 113.1371 111.1575 109.1787 107.2007 105.2236 103.2473 101.2719 99.29753 97.3242 95.35198 93.38094 91.41116 89.44272 87.47571 85.51023 83.54639 81.58431 79.62411 77.66595 75.70998 73.75636 71.80529 69.85699 67.91171 65.96969 64 62 60 58 56 54 52 50 48 46 44 42 40 38 36 34 32 30 28 26 24 22 20 18 16 14 12 10 8 6 4 2 0 2 4 4 2 0 2 0 0 0 2 2.828427 2 0 2 4 6 8 10 12 14 16 18 20 22 24 26 28 30 32 34 36 38 40 42 44 46 48 50 52 54 56 58 60 62 64 65.96969 67.91171 69.85699 71.80529 73.75636 75.70998 77.66595 79.62411 81.58431 83.54639 85.51023 87.47571 89.44272 91.41116 93.38094 95.35198 97.3242 99.29753 101.2719 103.2473 105.2236 107.2007 109.1787 111.1575 113.1371 115.1173 117.0983 119.0798 121.062 123.0447 125.028 125.1719 124.7397 124.3382 123.9677 123.6285 123.3207 123.0447 122.7844 122.3765 122 121.6553 121.3425 121.062 120.8139 120.4159 120.0333 119.6829 119.365 119.0798 118.8276 118.4567 118.0678 117.7115 117.3882 117.0983 116.8418 116.4989 116.1034 115.7411 115.4123 115.1173 114.8564 114.5426 114.1403 113.7717 113.4372 113.1371 112.8716 112.5877 112.1784 111.8034 111.463 111.0856 110.6345 110.218 109.8362 109.4897 109.1787 108.9036 108.6646 108.2589 107.8703 107.5174 107.2007 106.9205 106.6771 106.3015 105.9056 105.5462 105.2236 104.7855 104.3456 103.9423 103.5761 103.2473 102.9563 102.7035 102.3914 101.9804 101.6071 101.2719 100.896 100.439 100.02 99.63935 99.29753 98.99495 98.73196 98.48858 98.0612 97.67292 97.3242 97.01546 96.74709 96.51942 96.10411 95.70789 95.35198 95.03683 94.59387 94.14882 93.74433 93.38094 93.05912 92.7793 92.54189 92.19544 91.78235 91.41116 91.08238 90.70832 90.24411 89.82204 89.44272 89.10667 88.81441 88.56636 88.29496 87.86353 87.47571 87.13208 86.83318 86.34813 85.90693 85.51023 85.15868 84.85281 84.59315 84.38009 83.95237 83.54639 83.18654 82.8734 82.46211 82 81.58431 81.21576 80.895 80.62257 80.399 80.04999 79.62411 79.24645 78.91768 78.58753 78.10249 77.66595 77.27872 76.94154 76.65508 76.15773 75.70998 75.31268 74.96666 74.67262 74.2159 73.75636 73.34848 72.99315 72.69112 72.44308 72.24957 71.80529 71.38628 71.02113 70.71068 70.45566 70.25668 70.11419 70.02856 70 70 70 70 70 
38.47077 36.49657 34.52535 32.55764 30.59412 28.63564 26.68333 24.73863 22.80351 20.88061 18.97367 17.08801 15.23155 13.41641 11.6619 10 8.246211 6.324555 4.472136 2.828427 2 0 0 2 0 2 4 6 6.324555 7.211102 8.485281 8.246211 7.211102 6.324555 5.656854 4.472136 4 2.828427 2 0 0 2 2.828427 4.472136 5.656854 7.211102 8.485281 10 11.6619 13.41641 15.23155 17.08801 18.86796 20.59126 22.36068 24.16609 26 27.78489 29.52965 31.30495 33.10589 34.9285 36.71512 38.47077 40.24922 42.04759 43.86343 45.69464 47.53946 49.39635 51.10773 52.49762 52.95281 53.36666 53.85165 54.40588 54.91812 55.31727 55.7853 56.32051 56.921 57.58472 58.24088 58.82177 59.46428 60.16644 60.92619 61.7414 62.60991 63.52952 64.40497 65.14599 65.78754 66.48308 67.23094 68.0294 68.8767 69.77106 70.68239 71.47028 72.11102 72.8011 73.53911 74.32362 75.15318 75.89466 76.55064 77.25283 78 78.79086 79.62411 80.32434 80.99383 81.70679 82.46211 83.25864 84.09518 84.97058 85.88364 86.64872 86.83318 84.89994 82.96987 81.0432 79.12016 77.20103 75.28612 73.37575 71.47028 69.57011 67.6757 65.78754 63.90618 62.03225 60.16644 58.24088 56.32051 54.40588 52.49762 50.59644 48.70318 46.8188 44.94441 43.08132 41.23106 39.29377 37.36308 35.44009 33.52611 31.62278 29.73214 27.85678 26 24.16609 22.36068 20.39608 18.43909 16.49242 14.56022 12.64911 10.77033 8.944272 7.211102 5.656854 4 2 0 2 2.828427 4.472136 6.324555 7.211102 5.656854 4 2 0 0 2 4 6 7.211102 5.656854 4 2 0 2 4 6 8 10 12 10 8 6 4 2 0 2 4 6 8 10 12 14 16 18 20 22 24 26 28 30 32 34 36 38 40 42 44 46 48 50 52 54 56 58 60 62 64 66 68 70 72 74 76 78 80 82 84 86 88 90 92 94 96 98 100 102 104 106 108 110 112 114 116 118 120 122 124 126 128 130 132 134 136 138 140 142 144 146 148 150 152 154 156 158 160 162 164 166 168 170 172 174 176 178 180 178.9078 176.9181 174.9286 172.9393 170.9503 168.9615 166.9731 164.9848 162.9969 161.0093 159.022 157.035 155.0484 153.0621 151.0761 149.0906 147.1054 145.1206 143.1363 141.1524 139.169 137.186 135.2036 133.2216 131.2402 129.2594 127.2792 125.2996 123.3207 121.3425 119.365 117.3882 115.4123 113.4372 111.463 109.4897 107.5174 105.5462 103.5761 101.6071 99.63935 97.67292 95.70789 93.74433 91.78235 89.82204 87.86353 85.90693 83.95237 82 80 78 76 74 72 70 68 66 64 62 60 58 56 54 52 50 48 46 44 42 40 38 36 34 32 30 28 26 24 22 20 18 16 14 12 10 8 6 4 2 0 2 2.828427 4 2 0 2 0 2 0 2 4 2 0 2 4 6 8 10 12 14 16 18 20 22 24 26 28 30 32 34 36 38 40 42 44 46 48 50 51.92302 53.85165 55.7853 57.72348 59.66574 61.61169 63.56099 65.51336 67.46851 69.42622 71.38628 73.34848 75.31268 77.27872 79.24645 81.21576 83.18654 85.15868 87.13208 89.10667 91.08238 93.05912 95.03683 97.01546 98.99495 100.9752 102.9563 104.9381 106.9205 108.9036 110.8873 112.8716 114.8564 116.8418 118.8276 120.8139 122.8007 123.6285 123.2234 122.7844 122.3765 122 121.6553 121.3425 121.062 120.8139 120.4159 120.0333 119.6829 119.365 119.0798 118.8276 118.4567 118.0678 117.7115 117.3882 117.0983 116.8418 116.4989 116.1034 115.7411 115.4123 115.1173 114.8564 114.5426 114.1403 113.7717 113.4372 113.1371 112.8716 112.5877 112.1784 111.8034 111.463 111.1575 110.8873 110.6345 110.218 109.8362 109.4897 109.1421 108.683 108.2589 107.8703 107.5174 107.2007 106.9205 106.6771 106.3015 105.9056 105.5462 105.2236 104.9381 104.69 104.3456 103.9423 103.5761 103.2473 102.8397 102.3914 101.9804 101.6071 101.2719 100.9752 100.7174 100.439 100.02 99.63935 99.29753 98.95454 98.48858 98.0612 97.67292 97.3242 97.01546 96.74709 96.51942 96.10411 95.70789 95.35198 95.03683 94.76286 94.53042 94.14882 93.74433 93.38094 93.05912 92.64988 92.19544 91.78235 91.41116 91.08238 90.79648 90.55385 90.24411 89.82204 89.44272 89.10667 88.76936 88.29496 87.86353 87.47571 87.13208 86.83318 86.57944 86.34813 85.90693 85.51023 85.15868 84.85281 84.40379 83.95237 83.54639 83.18654 82.8734 82.60751 82.38932 82 81.58431 81.21576 80.895 80.52328 80.04999 79.62411 79.24645 78.91768 78.63841 78.40918 78.10249 77.66595 77.27872 76.94154 76.65508 76.15773 75.70998 75.31268 74.96666 74.67262 74.2159 73.75636 73.34848 72.99315 72.69112 72.27724 71.80529 71.38628 71.02113 70.71068 70.45566 70.25668 69.85699 69.42622 69.0507 68.73136 68.46897 68.26419 68.11755 68.0294 68 68 68 68 68 
38.20995 36.22154 34.23449 32.24903 30.26549 28.28427 26.30589 24.33105 22.36068 20.39608 18.43909 16.49242 14.56022 12.64911 10.77033 8.944272 7.211102 5.656854 4.472136 4 2 0 0 0 0 2 4 4 4.472136 5.656854 7.211102 8.944272 8.944272 8.246211 7.211102 6.324555 5.656854 4.472136 2.828427 2 0 0 2 2.828427 4.472136 5.656854 7.211102 8.944272 10.77033 12.64911 14.4222 16.12452 17.88854 19.69772 21.54066 23.32381 25.05993 26.83282 28.63564 30.46309 32.24903 34 35.77709 37.57659 39.39543 41.23106 43.08132 44.94441 46.64761 48.37355 50 50.59644 50.9902 51.41984 51.92302 52.49762 52.95281 53.36666 53.85165 54.40588 55.02727 55.71355 56.32051 56.921 57.58472 58.30952 59.09315 59.9333 60.82763 61.7414 62.60991 63.24555 63.90618 64.62198 65.39113 66.21178 67.08204 68 68.8767 69.57011 70.2282 70.93659 71.69379 72.49828 73.34848 74 74.67262 75.39231 76.15773 76.96753 77.7946 78.43468 79.12016 79.84986 80.62257 81.4371 82.29216 83.18654 84.11897 84.75848 85.44004 85.44004 83.52245 81.60883 79.69943 77.7946 75.89466 74 72.11102 70.2282 68.35203 66.48308 64.56005 62.64184 60.7289 58.82177 56.921 55.02727 53.14132 51.26402 49.39635 47.53946 45.60702 43.68066 41.76123 39.84972 37.94733 36.05551 34.17601 32.31099 30.46309 28.63564 26.68333 24.73863 22.80351 20.88061 18.97367 17.08801 15.23155 13.41641 11.6619 10 8 6 4 2 0 0 2 4 5.656854 6.324555 4.472136 2.828427 2 0 0 2 4 6 8 6 4 2 0 2 4 6 8 10 12 10 8 6 4 2 0 2 4 6 8 10 12 14 16 18 20 22 24 26 28 30 32 34 36 38 40 42 44 46 48 50 52 54 56 58 60 62 64 66 68 70 72 74 76 78 80 82 84 86 88 90 92 94 96 98 100 102 104 106 108 110 112 114 116 118 120 122 124 126 128 130 132 134 136 138 140 142 144 146 148 150 152 154 156 158 160 162 164 166 168 170 172 174 176 178 180 179.1201 177.1327 175.1457 173.1589 171.1724 169.1863 167.2005 165.215 163.2299 161.2451 159.2608 157.2768 155.2933 153.3102 151.3275 149.3452 147.3635 145.3822 143.4015 141.4214 139.4417 137.4627 135.4843 133.5066 131.5295 129.5531 127.5774 125.6025 123.6285 121.6553 119.6829 117.7115 115.7411 113.7717 111.8034 109.8362 107.8703 105.9056 103.9423 101.9804 100 98 96 94 92 90 88 86 84 82 80 78 76 74 72 70 68 66 64 62 60 58 56 54 52 50 48 46 44 42 40 38 36 34 32 30 28 26 24 22 20 18 16 14 12 10 8 6 4 2 0 0 2 4 2 0 2 0 2 0 2 4 2 0 2 4 6 8 10 12 14 16 18 20 22 24 26 28 30 32 34 36 37.94733 39.84972 41.76123 43.68066 45.60702 47.53946 49.47727 51.41984 53.36666 55.31727 57.27129 59.22837 61.18823 63.15061 65.11528 67.08204 69.0507 71.02113 72.99315 74.96666 76.94154 78.91768 80.895 82.8734 84.85281 86.83318 88.81441 90.79648 92.7793 94.76286 96.74709 98.73196 100.7174 102.7035 104.69 106.6771 108.6646 110.6526 112.641 114.6298 116.619 118.6086 120.5985 122 121.6553 121.2765 120.8305 120.4159 120.0333 119.6829 119.365 119.0798 118.8276 118.4567 118.0678 117.7115 117.3882 117.0983 116.8418 116.4989 116.1034 115.7411 115.4123 115.1173 114.8564 114.5426 114.1403 113.7717 113.4372 113.1371 112.8716 112.5877 112.1784 111.8034 111.463 111.1575 110.8873 110.6345 110.218 109.8362 109.4897 109.1787 108.9036 108.6646 108.2589 107.8703 107.5174 107.2007 106.7333 106.3015 105.9056 105.5462 105.2236 104.9381 104.69 104.3456 103.9423 103.5761 103.2473 102.9563 102.7035 102.3914 101.9804 101.6071 101.2719 100.896 100.439 100.02 99.63935 99.29753 98.99495 98.73196 98.48858 98.0612 97.67292 97.3242 97.01546 96.54015 96.10411 95.70789 95.35198 95.03683 94.76286 94.53042 94.14882 93.74433 93.38094 93.05912 92.7793 92.54189 92.19544 91.78235 91.41116 91.08238 90.70832 90.24411 89.82204 89.44272 89.10667 88.81441 88.56636 88.29496 87.86353 87.47571 87.13208 86.83318 86.34813 85.90693 85.51023 85.15868 84.85281 84.59315 84.38009 83.95237 83.54639 83.18654 82.8734 82.46211 82 81.58431 81.21576 80.895 80.62257 80.399 80.04999 79.62411 79.24645 78.91768 78.58753 78.10249 77.66595 77.27872 76.94154 76.65508 76.41989 76.15773 75.70998 75.31268 74.96666 74.67262 74.2159 73.75636 73.34848 72.99315 72.69112 72.27724 71.80529 71.38628 71.02113 70.71068 70.34202 69.85699 69.42622 69.0507 68.73136 68.46897 68.26419 67.91171 67.46851 67.08204 66.75328 66.48308 66.27216 66.1211 66.0303 66 66 66 66 66 
38.0526 36.05551 34.05877 32.06244 30.06659 28.07134 26.07681 24.08319 22.09072 20.09975 18.11077 16.12452 14.14214 12.16553 10.19804 8.246211 6.324555 4.472136 2.828427 2 2 0 0 0 2 2 2 2 2.828427 4.472136 6.324555 8.246211 10.19804 10 8.944272 8.246211 7.211102 5.656854 4.472136 2.828427 2 0 0 2 2.828427 4.472136 6.324555 8.246211 10 11.6619 13.41641 15.23155 17.08801 18.86796 20.59126 22.36068 24.16609 26 27.78489 29.52965 31.30495 33.10589 34.9285 36.76955 38.62642 40.49691 42.19004 43.909 45.65085 47.41308 48.08326 48.6621 49.0306 49.47727 50 50.59644 50.9902 51.41984 51.92302 52.49762 53.14132 53.85165 54.40588 55.02727 55.71355 56.46238 57.27129 58.13777 59.05929 59.9333 60.7289 61.35145 62.03225 62.76942 63.56099 64.40497 65.29931 66.21178 67.05222 67.6757 68.35203 69.07967 69.85699 70.68239 71.47028 72.11102 72.8011 73.53911 74.32362 75.15318 75.89466 76.55064 77.25283 78 78.79086 79.62411 80.49844 81.41253 82.21922 82.8734 83.57033 84.30895 84.11897 82.21922 80.32434 78.43468 76.55064 74.67262 72.8011 70.88018 68.96376 67.05222 65.14599 63.24555 61.35145 59.46428 57.58472 55.71355 53.85165 51.92302 50 48.08326 46.17358 44.27189 42.37924 40.49691 38.62642 36.76955 34.9285 32.98484 31.04835 29.12044 27.20294 25.29822 23.4094 21.54066 19.69772 17.88854 16.12452 14.14214 12.16553 10.19804 8.246211 6.324555 4.472136 2.828427 2 0 2 2.828427 4.472136 6 4 2 0 0 2 2.828427 4.472136 6.324555 8 6 4 2 0 2 4 6 8 10 12 10 8 6 4 2 0 2 4 6 8 10 12 14 16 18 20 22 24 26 28 30 32 34 36 38 40 42 44 46 48 50 52 54 56 58 60 62 64 66 68 70 72 74 76 78 80 82 84 86 88 90 92 94 96 98 100 102 104 106 108 110 112 114 116 118 120 122 124 126 128 130 132 134 136 138 140 142 144 146 148 150 152 154 156 158 160 162 164 166 168 170 172 174 176 178 180 179.3544 177.3697 175.3853 173.4013 171.4176 169.4344 167.4515 165.469 163.487 161.5054 159.5243 157.5436 155.5635 153.5838 151.6048 149.6262 147.6482 145.6709 143.6941 141.718 139.7426 137.7679 135.794 133.8208 131.8484 129.8769 127.9062 125.9365 123.9677 122 120.0167 118.0169 116.0172 114.0175 112.0179 110.0182 108.0185 106.0189 104.0192 102.0196 100.02 98.02041 96.02083 94.02127 92.02174 90.02222 88.02273 86.02325 84.0238 82.02438 80.02499 78.02563 76.02631 74.02702 72.02777 70.02856 68.0294 66.0303 64.03124 62.03225 60.03333 58.03447 56.0357 54.03703 52.03845 50.03999 48.04165 46.04346 44.04543 42.04759 40.04997 38.0526 36.05551 34.05877 32.06244 30.06659 28.07134 26.07681 24.08319 22.09072 20.09975 18.11077 16.12452 14.14214 12.16553 10.19804 8.246211 6.324555 4.472136 2.828427 2 0 2 4 2 0 0 0 0 0 2 4 2 0 2 4 6 8 10 12 14 16 18 20 22 24 26 27.85678 29.73214 31.62278 33.52611 35.44009 37.36308 39.29377 41.23106 43.17406 45.12206 47.07441 49.0306 50.9902 52.95281 54.91812 56.88585 58.85575 60.82763 62.80127 64.77654 66.75328 68.73136 70.71068 72.69112 74.67262 76.65508 78.63841 80.62257 82.60751 84.59315 86.57944 88.56636 90.55385 92.54189 94.53042 96.51942 98.50888 100.4988 102.489 104.4797 106.4706 108.462 110.4536 112.4455 114.4378 116.4302 118.423 120.4159 120.0333 119.6829 119.3315 118.8781 118.4567 118.0678 117.7115 117.3882 117.0983 116.8418 116.4989 116.1034 115.7411 115.4123 115.1173 114.8564 114.5426 114.1403 113.7717 113.4372 113.1371 112.8716 112.5877 112.1784 111.8034 111.463 111.1575 110.8873 110.6345 110.218 109.8362 109.4897 109.1787 108.9036 108.6646 108.2589 107.8703 107.5174 107.2007 106.9205 106.6771 106.3015 105.9056 105.5462 105.2236 104.7855 104.3456 103.9423 103.5761 103.2473 102.9563 102.7035 102.3914 101.9804 101.6071 101.2719 100.9752 100.7174 100.439 100.02 99.63935 99.29753 98.95454 98.48858 98.0612 97.67292 97.3242 97.01546 96.74709 96.51942 96.10411 95.70789 95.35198 95.03683 94.59387 94.14882 93.74433 93.38094 93.05912 92.7793 92.54189 92.19544 91.78235 91.41116 91.08238 90.79648 90.55385 90.24411 89.82204 89.44272 89.10667 88.76936 88.29496 87.86353 87.47571 87.13208 86.83318 86.57944 86.34813 85.90693 85.51023 85.15868 84.85281 84.40379 83.95237 83.54639 83.18654 82.8734 82.60751 82.38932 82 81.58431 81.21576 80.895 80.52328 80.04999 79.62411 79.24645 78.91768 78.63841 78.40918 78.10249 77.66595 77.27872 76.94154 76.65508 76.15773 75.70998 75.31268 74.96666 74.67262 74.43118 74.2159 73.75636 73.34848 72.99315 72.69112 72.27724 71.80529 71.38628 71.02113 70.71068 70.34202 69.85699 69.42622 69.0507 68.73136 68.41052 67.91171 67.46851 67.08204 66.75328 66.48308 66.27216 65.96969 65.51336 65.11528 64.77654 64.49806 64.28063 64.12488 64.03124 64 64 64 64 64 
38 36 34 32 30 28 26 24 22 20 18 16 14 12 10 8 6 4 2 0 0 0 0 0 0 0 0 0 2 4 6 8 10 11.6619 10.77033 10 8.485281 7.211102 5.656854 4.472136 2.828427 2 0 0 2 4 5.656854 7.211102 8.944272 10.77033 12.64911 14.4222 16.12452 17.88854 19.69772 21.54066 23.32381 25.05993 26.83282 28.63564 30.46309 32.31099 34.17601 36.05551 37.73592 39.44617 41.18252 42.94182 44.72136 45.60702 46.17358 46.69047 47.07441 47.53946 48.08326 48.6621 49.0306 49.47727 50 50.59644 51.26402 51.92302 52.49762 53.14132 53.85165 54.626 55.4617 56.35601 57.27129 58.13777 58.82177 59.46428 60.16644 60.92619 61.7414 62.60991 63.52952 64.40497 65.14599 65.78754 66.48308 67.23094 68.0294 68.8767 69.57011 70.2282 70.93659 71.69379 72.49828 73.34848 74 74.67262 75.39231 76.15773 76.96753 77.8203 78.71468 79.64923 80.32434 80.99383 81.70679 82.46211 83.25864 82.8734 80.99383 79.12016 77.20103 75.28612 73.37575 71.47028 69.57011 67.6757 65.78754 63.90618 62.03225 60.16644 58.24088 56.32051 54.40588 52.49762 50.59644 48.70318 46.8188 44.94441 43.08132 41.23106 39.29377 37.36308 35.44009 33.52611 31.62278 29.73214 27.85678 26 24.16609 22.36068 20.39608 18.43909 16.49242 14.56022 12.64911 10.77033 8.944272 7.211102 5.656854 4 2 0 0 2 4 5.656854 4 2 0 0 2 4 5.656854 7.211102 8 6 4 2 0 2 4 6 8 10 12 10 8 6 4 2 0 2 4 6 8 10 12 14 16 18 20 22 24 26 28 30 32 34 36 38 40 42 44 46 48 50 52 54 56 58 60 62 64 66 68 70 72 74 76 78 80 82 84 86 88 90 92 94 96 98 100 102 104 106 108 110 112 114 116 118 120 122 124 126 128 130 132 134 136 138 140 142 144 146 148 150 152 154 156 158 160 162 164 166 168 170 171.9767 173.954 175.9318 177.9101 179.8889 179.6107 177.6288 175.6474 173.6664 171.6858 169.7056 167.726 165.7468 163.7681 161.79 159.8124 157.8354 155.8589 153.8831 151.9079 149.9333 147.9595 145.9863 144.0139 142.0423 140.0571 138.058 136.0588 134.0597 132.0606 130.0615 128.0625 126.0635 124.0645 122.0656 120.0667 118.0678 116.0689 114.0702 112.0714 110.0727 108.0741 106.0754 104.0769 102.0784 100.08 98.0816 96.0833 94.08507 92.08691 90.08884 88.09086 86.09297 84.09518 82.0975 80.09994 78.10249 76.10519 74.10803 72.11102 70.11419 68.11755 66.1211 64.12488 62.1289 60.13319 58.13777 56.14267 54.14795 52.15362 50.15974 48.16638 46.17358 44.18144 42.19004 40.1995 38.20995 36.22154 34.23449 32.24903 30.26549 28.28427 26.30589 24.33105 22.36068 20.39608 18.43909 16.49242 14.56022 12.64911 10.77033 8.944272 7.211102 5.656854 4 2 0 2 4 2.828427 2 0 2 0 0 2 4 2 0 2 4 6 8 10 12 14 16 17.88854 19.69772 21.54066 23.4094 25.29822 27.20294 29.12044 31.04835 32.98484 34.9285 36.87818 38.83298 40.79216 42.75512 44.72136 46.69047 48.6621 50.63596 52.61179 54.58937 56.56854 58.54913 60.53098 62.514 64.49806 66.48308 68.46897 70.45566 72.44308 74.43118 76.41989 78.40918 80.399 82.38932 84.38009 86.37129 88.36288 90.35486 92.34717 94.33981 96.33276 98.32599 100.3195 102.3132 104.3072 106.3015 108.2959 110.2905 112.2853 114.2804 116.2755 118.2709 118.4567 118.0678 117.7115 117.3882 116.9273 116.4989 116.1034 115.7411 115.4123 115.1173 114.8564 114.5426 114.1403 113.7717 113.4372 113.1371 112.8716 112.5877 112.1784 111.8034 111.463 111.1575 110.8873 110.6345 110.218 109.8362 109.4897 109.1787 108.9036 108.6646 108.2589 107.8703 107.5174 107.2007 106.9205 106.6771 106.3015 105.9056 105.5462 105.2236 104.9381 104.69 104.3456 103.9423 103.5761 103.2473 102.8397 102.3914 101.9804 101.6071 101.2719 100.9752 100.7174 100.439 100.02 99.63935 99.29753 98.99495 98.73196 98.48858 98.0612 97.67292 97.3242 97.01546 96.54015 96.10411 95.70789 95.35198 95.03683 94.76286 94.53042 94.14882 93.74433 93.38094 93.05912 92.64988 92.19544 91.78235 91.41116 91.08238 90.79648 90.55385 90.24411 89.82204 89.44272 89.10667 88.81441 88.56636 88.29496 87.86353 87.47571 87.13208 86.83318 86.34813 85.90693 85.51023 85.15868 84.85281 84.59315 84.38009 83.95237 83.54639 83.18654 82.8734 82.46211 82 81.58431 81.21576 80.895 80.62257 80.399 80.04999 79.62411 79.24645 78.91768 78.58753 78.10249 77.66595 77.27872 76.94154 76.65508 76.41989 76.15773 75.70998 75.31268 74.96666 74.67262 74.2159 73.75636 73.34848 72.99315 72.69112 72.44308 72.24957 71.80529 71.38628 71.02113 70.71068 70.34202 69.85699 69.42622 69.0507 68.73136 68.41052 67.91171 67.46851 67.08204 66.75328 66.48308 65.96969 65.51336 65.11528 64.77654 64.49806 64.28063 64.03124 63.56099 63.15061 62.80127 62.514 62.28965 62.1289 62.03225 62 62 62 62 62 
38 36 34 32 30 28 26 24 22 20 18 16 14 12 10 8 6 4 2 0 2 2 0 0 2 2 0 0 2 4 6 8 10 12 12.64911 11.31371 10 8.485281 7.211102 5.656854 4.472136 2.828427 2 0 2 2.828427 4.472136 6.324555 8.246211 10 11.6619 13.41641 15.23155 17.08801 18.86796 20.59126 22.36068 24.16609 26 27.85678 29.73214 31.62278 33.28663 34.98571 36.71512 38.47077 40.24922 42.04759 43.17406 43.68066 44.27189 44.72136 45.12206 45.60702 46.17358 46.69047 47.07441 47.53946 48.08326 48.70318 49.39635 50 50.59644 51.26402 52 52.80151 53.66563 54.58937 55.4617 56.32051 56.921 57.58472 58.30952 59.09315 59.9333 60.82763 61.7414 62.60991 63.24555 63.90618 64.62198 65.39113 66.21178 67.05222 67.6757 68.35203 69.07967 69.85699 70.68239 71.47028 72.11102 72.8011 73.53911 74.32362 75.15318 76.02631 76.94154 77.7946 78.43468 79.12016 79.84986 80.62257 81.4371 82.29216 81.60883 79.69943 77.7946 75.89466 74 72.11102 70.2282 68.35203 66.48308 64.56005 62.64184 60.7289 58.82177 56.921 55.02727 53.14132 51.26402 49.39635 47.53946 45.60702 43.68066 41.76123 39.84972 37.94733 36.05551 34.17601 32.31099 30.46309 28.63564 26.68333 24.73863 22.80351 20.88061 18.97367 17.08801 15.23155 13.41641 11.6619 10 8.246211 6.324555 4.472136 2.828427 2 0 2 2.828427 4.472136 4 2 0 0 2 4 6 8 8 6 4 2 0 2 4 6 8 10 12 10 8 6 4 2 0 2 4 6 8 10 12 14 16 18 20 22 24 26 28 30 32 34 36 38 40 42 44 46 48 50 52 54 56 58 60 62 64 66 68 70 72 74 76 78 80 82 84 86 88 90 92 94 96 98 100 102 104 106 108 110 112 114 116 118 120 122 124 126 128 130 132 134 136 138 140 142 144 145.9863 147.9595 149.9333 151.9079 153.8831 155.8589 157.8354 159.8124 161.79 163.7681 165.7468 167.726 169.7056 171.6858 173.6664 175.6474 177.6288 179.6107 179.8889 177.9101 175.9318 173.954 171.9767 170 168.0238 166.0482 164.0732 162.0987 160.1125 158.1139 156.1153 154.1168 152.1184 150.1199 148.1216 146.1232 144.1249 142.1267 140.1285 138.1304 136.1323 134.1343 132.1363 130.1384 128.1405 126.1428 124.1451 122.1475 120.1499 118.1524 116.1551 114.1578 112.1606 110.1635 108.1665 106.1697 104.1729 102.1763 100.1798 98.1835 96.18732 94.19129 92.19544 90.19978 88.20431 86.20905 84.21401 82.21922 80.22469 78.23043 76.23647 74.24284 72.24957 70.25668 68.26419 66.27216 64.28063 62.28965 60.29926 58.30952 56.32051 54.33231 52.34501 50.35872 48.37355 46.38965 44.40721 42.42641 40.4475 38.47077 36.49657 34.52535 32.55764 30.59412 28.63564 26.68333 24.73863 22.80351 20.88061 18.97367 17.08801 15.23155 13.41641 11.6619 10 8 6 4 2 0 2 4 4 2 0 2 0 0 2 4 2 0 2 4 6 8 10 11.6619 13.41641 15.23155 17.08801 18.97367 20.88061 22.80351 24.73863 26.68333 28.63564 30.59412 32.55764 34.52535 36.49657 38.47077 40.4475 42.42641 44.40721 46.38965 48.37355 50.35872 52.34501 54.33231 56.32051 58.30952 60.29926 62.28965 64.28063 66.27216 68.26419 70.25668 72.24957 74.24284 76.23647 78.23043 80.22469 82.21922 84.21401 86.20905 88.20431 90.19978 92.19544 94.19129 96.18732 98.1835 100.1798 102.1763 104.1729 106.1697 108.1665 110.1635 112.1606 114.1578 116.1551 116.8418 116.4989 116.1034 115.7411 115.4123 114.9783 114.5426 114.1403 113.7717 113.4372 113.1371 112.8716 112.5877 112.1784 111.8034 111.463 111.1575 110.8873 110.6345 110.218 109.8362 109.4897 109.1787 108.9036 108.6646 108.2589 107.8703 107.5174 107.2007 106.9205 106.6771 106.3015 105.9056 105.5462 105.2236 104.9381 104.69 104.3456 103.9423 103.5761 103.2473 102.9563 102.7035 102.3914 101.9804 101.6071 101.2719 100.896 100.439 100.02 99.63935 99.29753 98.99495 98.73196 98.48858 98.0612 97.67292 97.3242 97.01546 96.74709 96.51942 96.10411 95.70789 95.35198 95.03683 94.59387 94.14882 93.74433 93.38094 93.05912 92.7793 92.54189 92.19544 91.78235 91.41116 91.08238 90.70832 90.24411 89.82204 89.44272 89.10667 88.81441 88.56636 88.29496 87.86353 87.47571 87.13208 86.83318 86.57944 86.34813 85.90693 85.51023 85.15868 84.85281 84.40379 83.95237 83.54639 83.18654 82.8734 82.60751 82.38932 82 81.58431 81.21576 80.895 80.52328 80.04999 79.62411 79.24645 78.91768 78.63841 78.40918 78.10249 77.66595 77.27872 76.94154 76.65508 76.15773 75.70998 75.31268 74.96666 74.67262 74.43118 74.2159 73.75636 73.34848 72.99315 72.69112 72.27724 71.80529 71.38628 71.02113 70.71068 70.45566 70.25668 69.85699 69.42622 69.0507 68.73136 68.41052 67.91171 67.46851 67.08204 66.75328 66.48308 65.96969 65.51336 65.11528 64.77654 64.49806 64.03124 63.56099 63.15061 62.80127 62.514 62.28965 62.0967 61.61169 61.18823 60.82763 60.53098 60.29926 60.13319 60.03333 60 60 60 60 60 
38 36 34 32 30 28 26 24 22 20 18 16 14 12 10 8 6 4 2 0 0 0 0 0 2 2 0 0 2 4 6 8 10 12 14 12.80625 11.31371 10 8.485281 7.211102 5.656854 4 2 0 0 2 4 5.656854 7.211102 8.944272 10.77033 12.64911 14.4222 16.12452 17.88854 19.69772 21.54066 23.4094 25.29822 27.20294 28.84441 30.52868 32.24903 34 35.77709 37.57659 39.39543 40.79216 41.23106 41.76123 42.37924 42.75512 43.17406 43.68066 44.27189 44.72136 45.12206 45.60702 46.17358 46.8188 47.53946 48.08326 48.70318 49.39635 50.15974 50.9902 51.88449 52.80151 53.66563 54.40588 55.02727 55.71355 56.46238 57.27129 58.13777 59.05929 59.9333 60.7289 61.35145 62.03225 62.76942 63.56099 64.40497 65.14599 65.78754 66.48308 67.23094 68.0294 68.8767 69.57011 70.2282 70.93659 71.69379 72.49828 73.34848 74.24284 75.15318 75.89466 76.55064 77.25283 78 78.79086 79.62411 80.49844 81.41253 80.32434 78.43468 76.55064 74.67262 72.8011 70.88018 68.96376 67.05222 65.14599 63.24555 61.35145 59.46428 57.58472 55.71355 53.85165 51.92302 50 48.08326 46.17358 44.27189 42.37924 40.49691 38.62642 36.76955 34.9285 32.98484 31.04835 29.12044 27.20294 25.29822 23.4094 21.54066 19.69772 17.88854 16.12452 14.4222 12.64911 10.77033 8.944272 7.211102 5.656854 4 2 0 0 2 4 2.828427 2 0 0 2 4 6 8 8 6 4 2 0 2 4 6 8 10 12 10 8 6 4 2 0 2 4 6 8 10 12 14 16 18 20 22 24 26 28 30 32 34 36 38 40 42 44 46 48 50 52 54 56 58 60 62 64 66 68 70 72 74 76 78 80 82 84 86 88 90 92 94 96 98 100 102 104 106 108 110 112 114 116 118 120 122 123.9677 125.9365 127.9062 129.8769 131.8484 133.8208 135.794 137.7679 139.7426 141.718 143.6941 145.6709 147.6482 149.6262 151.6048 153.5838 155.5635 157.5436 159.5243 161.5054 163.487 165.469 167.4515 169.4344 171.4176 173.4013 175.3853 177.3697 179.3544 180.1777 178.1797 176.1817 174.1838 172.1859 170.1881 168.1904 166.1927 164.195 162.1974 160.1999 158.2024 156.205 154.2077 152.2104 150.2132 148.2161 146.219 144.222 142.2252 140.2284 138.2317 136.2351 134.2386 132.2422 130.2459 128.2498 126.2537 124.2578 122.262 120.2664 118.2709 116.2755 114.2804 112.2853 110.2905 108.2959 106.3015 104.3072 102.3132 100.3195 98.32599 96.33276 94.33981 92.34717 90.35486 88.36288 86.37129 84.38009 82.38932 80.399 78.40918 76.41989 74.43118 72.44308 70.45566 68.46897 66.48308 64.49806 62.514 60.53098 58.54913 56.56854 54.58937 52.61179 50.63596 48.6621 46.69047 44.72136 42.75512 40.79216 38.83298 36.87818 34.9285 32.98484 31.04835 29.12044 27.20294 25.29822 23.4094 21.54066 19.69772 17.88854 16 14 12 10 8 6 4 2 0 2 4 4 2 0 2 0 0 2 4 2 0 2 4 5.656854 7.211102 8.944272 10.77033 12.64911 14.56022 16.49242 18.43909 20.39608 22.36068 24.33105 26.30589 28.28427 30.26549 32.24903 34.23449 36.22154 38.20995 40.1995 42.19004 44.18144 46.17358 48.16638 50.15974 52.15362 54.14795 56.14267 58.13777 60.13319 62.1289 64.12488 66.1211 68.11755 70.11419 72.11102 74.10803 76.10519 78.10249 80.09994 82.0975 84.09518 86.09297 88.09086 90.08884 92.08691 94.08507 96.0833 98.0816 100.08 102.0784 104.0769 106.0754 108.0741 110.0727 112.0714 114.0702 115.1173 114.8564 114.5426 114.1403 113.7717 113.4372 113.031 112.5877 112.1784 111.8034 111.463 111.1575 110.8873 110.6345 110.218 109.8362 109.4897 109.1787 108.9036 108.6646 108.2589 107.8703 107.5174 107.2007 106.9205 106.6771 106.3015 105.9056 105.5462 105.2236 104.9381 104.69 104.3456 103.9423 103.5761 103.2473 102.9563 102.7035 102.3914 101.9804 101.6071 101.2719 100.9752 100.7174 100.439 100.02 99.63935 99.29753 98.95454 98.48858 98.0612 97.67292 97.3242 97.01546 96.74709 96.51942 96.10411 95.70789 95.35198 95.03683 94.76286 94.53042 94.14882 93.74433 93.38094 93.05912 92.64988 92.19544 91.78235 91.41116 91.08238 90.79648 90.55385 90.24411 89.82204 89.44272 89.10667 88.76936 88.29496 87.86353 87.47571 87.13208 86.83318 86.57944 86.34813 85.90693 85.51023 85.15868 84.85281 84.59315 84.38009 83.95237 83.54639 83.18654 82.8734 82.46211 82 81.58431 81.21576 80.895 80.62257 80.399 80.04999 79.62411 79.24645 78.91768 78.58753 78.10249 77.66595 77.27872 76.94154 76.65508 76.41989 76.15773 75.70998 75.31268 74.96666 74.67262 74.2159 73.75636 73.34848 72.99315 72.69112 72.44308 72.24957 71.80529 71.38628 71.02113 70.71068 70.34202 69.85699 69.42622 69.0507 68.73136 68.46897 68.26419 67.91171 67.46851 67.08204 66.75328 66.48308 65.96969 65.51336 65.11528 64.77654 64.49806 64.03124 63.56099 63.15061 62.80127 62.514 62.0967 61.61169 61.18823 60.82763 60.53098 60.29926 60.13319 59.66574 59.22837 58.85575 58.54913 58.30952 58.13777 58.03447 58 58 58 58 58 
38.0526 36.05551 34.05877 32.06244 30.06659 28.07134 26.07681 24.08319 22.09072 20.09975 18.11077 16.12452 14.14214 12.16553 10.19804 8.246211 6.324555 4.472136 2.828427 2 0 0 2 0 2 2 0 0 2 4 6 8 10 12 14 14.14214 12.80625 11.31371 10 8.246211 6.324555 4.472136 2.828427 2 0 2 2.828427 4.472136 6.324555 8.246211 10 11.6619 13.41641 15.23155 17.08801 18.97367 20.88061 22.80351 24.41311 26.07681 27.78489 29.52965 31.30495 33.10589 34.9285 36.71512 38.47077 38.83298 39.29377 39.84972 40.4475 40.79216 41.23106 41.76123 42.37924 42.75512 43.17406 43.68066 44.27189 44.94441 45.60702 46.17358 46.8188 47.53946 48.33218 49.1935 50.11986 50.9902 51.88449 52.49762 53.14132 53.85165 54.626 55.4617 56.35601 57.27129 58.13777 58.82177 59.46428 60.16644 60.92619 61.7414 62.60991 63.24555 63.90618 64.62198 65.39113 66.21178 67.05222 67.6757 68.35203 69.07967 69.85699 70.68239 71.55418 72.47068 73.34848 74 74.67262 75.39231 76.15773 76.96753 77.8203 78.71468 79.62411 80.49844 79.12016 77.20103 75.28612 73.37575 71.47028 69.57011 67.6757 65.78754 63.90618 62.03225 60.16644 58.24088 56.32051 54.40588 52.49762 50.59644 48.70318 46.8188 44.94441 43.08132 41.23106 39.29377 37.36308 35.44009 33.52611 31.62278 29.73214 27.85678 26 24.16609 22.36068 20.59126 18.86796 17.08801 15.23155 13.41641 11.6619 10 8.246211 6.324555 4.472136 2.828427 2 0 2 2.828427 2 0 0 0 2 4 6 8 8 6 4 2 0 2 4 6 8 10 12 10 8 6 4 2 0 2 4 6 8 10 12 14 16 18 20 22 24 26 28 30 32 34 36 38 40 42 44 46 48 50 52 54 56 58 60 62 64 66 68 70 72 74 76 78 80 82 84 86 88 90 92 94 96 98 100 101.9804 103.9423 105.9056 107.8703 109.8362 111.8034 113.7717 115.7411 117.7115 119.6829 121.6553 123.6285 125.6025 127.5774 129.5531 131.5295 133.5066 135.4843 137.4627 139.4417 141.4214 143.4015 145.3822 147.3635 149.3452 151.3275 153.3102 155.2933 157.2768 159.2608 161.2451 163.2299 165.215 167.2005 169.1863 171.1724 173.1589 175.1457 177.1327 179.1201 180.2776 178.2807 176.2839 174.2871 172.2905 170.2939 168.2974 166.3009 164.3046 162.3083 160.3122 158.3161 156.3202 154.3243 152.3286 150.333 148.3374 146.3421 144.3468 142.3517 140.3567 138.3618 136.3672 134.3726 132.3783 130.384 128.39 126.3962 124.4026 122.4091 120.4159 118.423 116.4302 114.4378 112.4455 110.4536 108.462 106.4706 104.4797 102.489 100.4988 98.50888 96.51942 94.53042 92.54189 90.55385 88.56636 86.57944 84.59315 82.60751 80.62257 78.63841 76.65508 74.67262 72.69112 70.71068 68.73136 66.75328 64.77654 62.80127 60.82763 58.85575 56.88585 54.91812 52.95281 50.9902 49.0306 47.07441 45.12206 43.17406 41.23106 39.29377 37.36308 35.44009 33.52611 31.62278 29.73214 27.85678 26 24 22 20 18 16 14 12 10 8 6 4 2 0 2 4 4 2 0 2 0 0 2 4 2 0 2 2.828427 4.472136 6.324555 8.246211 10.19804 12.16553 14.14214 16.12452 18.11077 20.09975 22.09072 24.08319 26.07681 28.07134 30.06659 32.06244 34.05877 36.05551 38.0526 40.04997 42.04759 44.04543 46.04346 48.04165 50.03999 52.03845 54.03703 56.0357 58.03447 60.03333 62.03225 64.03124 66.0303 68.0294 70.02856 72.02777 74.02702 76.02631 78.02563 80.02499 82.02438 84.0238 86.02325 88.02273 90.02222 92.02174 94.02127 96.02083 98.02041 100.02 101.9804 103.9423 105.9056 107.8703 109.8362 111.8034 113.4372 113.1371 112.8716 112.5877 112.1784 111.8034 111.463 111.0856 110.6345 110.218 109.8362 109.4897 109.1787 108.9036 108.6646 108.2589 107.8703 107.5174 107.2007 106.9205 106.6771 106.3015 105.9056 105.5462 105.2236 104.9381 104.69 104.3456 103.9423 103.5761 103.2473 102.9563 102.7035 102.3914 101.9804 101.6071 101.2719 100.9752 100.7174 100.439 100.02 99.63935 99.29753 98.99495 98.73196 98.48858 98.0612 97.67292 97.3242 97.01546 96.54015 96.10411 95.70789 95.35198 95.03683 94.76286 94.53042 94.14882 93.74433 93.38094 93.05912 92.7793 92.54189 92.19544 91.78235 91.41116 91.08238 90.70832 90.24411 89.82204 89.44272 89.10667 88.81441 88.56636 88.29496 87.86353 87.47571 87.13208 86.83318 86.34813 85.90693 85.51023 85.15868 84.85281 84.59315 84.38009 83.95237 83.54639 83.18654 82.8734 82.60751 82.38932 82 81.58431 81.21576 80.895 80.52328 80.04999 79.62411 79.24645 78.91768 78.63841 78.40918 78.10249 77.66595 77.27872 76.94154 76.65508 76.15773 75.70998 75.31268 74.96666 74.67262 74.43118 74.2159 73.75636 73.34848 72.99315 72.69112 72.27724 71.80529 71.38628 71.02113 70.71068 70.45566 70.25668 69.85699 69.42622 69.0507 68.73136 68.41052 67.91171 67.46851 67.08204 66.75328 66.48308 66.27216 65.96969 65.51336 65.11528 64.77654 64.49806 64.03124 63.56099 63.15061 62.80127 62.514 62.0967 61.61169 61.18823 60.82763 60.53098 60.16644 59.66574 59.22837 58.85575 58.54913 58.30952 58.13777 57.72348 57.27129 56.88585 56.56854 56.32051 56.14267 56.0357 56 56 56 56 56 
38.20995 36.22154 34.23449 32.24903 30.26549 28.28427 26.30589 24.33105 22.36068 20.39608 18.43909 16.49242 14.56022 12.64911 10.77033 8.944272 7.211102 5.656854 4 2 0 0 2 0 2 2 0 0 2 4 6 8 10 12 14 15.6205 14.14214 12.64911 10.77033 8.944272 7.211102 5.656854 4 2 0 0 2 4 5.656854 7.211102 8.944272 10.77033 12.64911 14.56022 16.49242 18.43909 20 21.63331 23.32381 25.05993 26.83282 28.63564 30.46309 32.24903 34 35.77709 36.49657 36.87818 37.36308 37.94733 38.47077 38.83298 39.29377 39.84972 40.4475 40.79216 41.23106 41.76123 42.37924 43.08132 43.68066 44.27189 44.94441 45.69464 46.51881 47.41308 48.33218 49.1935 50 50.59644 51.26402 52 52.80151 53.66563 54.58937 55.4617 56.32051 56.921 57.58472 58.30952 59.09315 59.9333 60.7289 61.35145 62.03225 62.76942 63.56099 64.40497 65.14599 65.78754 66.48308 67.23094 68.0294 68.8767 69.77106 70.68239 71.47028 72.11102 72.8011 73.53911 74.32362 75.15318 76.02631 76.94154 77.8203 78.71468 79.64923 77.7946 75.89466 74 72.11102 70.2282 68.35203 66.48308 64.56005 62.64184 60.7289 58.82177 56.921 55.02727 53.14132 51.26402 49.39635 47.53946 45.60702 43.68066 41.76123 39.84972 37.94733 36.05551 34.17601 32.31099 30.46309 28.63564 26.83282 25.05993 23.32381 21.54066 19.69772 17.88854 16.12452 14.4222 12.64911 10.77033 8.944272 7.211102 5.656854 4 2 0 0 2 2 0 0 2 2.828427 4.472136 6.324555 8.246211 8 6 4 2 0 2 4 6 8 10 12 10 8 6 4 2 0 2 4 6 8 10 12 14 16 18 20 22 24 26 28 30 32 34 36 38 40 42 44 46 48 50 52 54 56 58 60 62 64 66 68 70 72 74 76 78 80 82 83.95237 85.90693 87.86353 89.82204 91.78235 93.74433 95.70789 97.67292 99.63935 101.6071 103.5761 105.5462 107.5174 109.4897 111.463 113.4372 115.4123 117.3882 119.365 121.3425 123.3207 125.2996 127.2792 129.2594 131.2402 133.2216 135.2036 137.186 139.169 141.1524 143.1363 145.1206 147.1054 149.0906 151.0761 153.0621 155.0484 157.035 159.022 161.0093 162.9969 164.9848 166.9731 168.9615 170.9503 172.9393 174.9286 176.9181 178.9078 180.3996 178.404 176.4086 174.4133 172.4181 170.423 168.428 166.4332 164.4384 162.4438 160.4494 158.455 156.4609 154.4668 152.4729 150.4792 148.4857 146.4923 144.4991 142.5061 140.5134 138.5208 136.5284 134.5362 132.5443 130.5527 128.5613 126.5701 124.5793 122.5887 120.5985 118.6086 116.619 114.6298 112.641 110.6526 108.6646 106.6771 104.69 102.7035 100.7174 98.73196 96.74709 94.76286 92.7793 90.79648 88.81441 86.83318 84.85281 82.8734 80.895 78.91768 76.94154 74.96666 72.99315 71.02113 69.0507 67.08204 65.11528 63.15061 61.18823 59.22837 57.27129 55.31727 53.36666 51.41984 49.47727 47.53946 45.60702 43.68066 41.76123 39.84972 37.94733 36 34 32 30 28 26 24 22 20 18 16 14 12 10 8 6 4 2 0 2 4 4 2 0 2 0 0 2 2.828427 2 0 0 2 4 6 8 10 12 14 16 18 20 22 24 26 28 30 32 34 36 38 40 42 44 46 48 50 52 54 56 58 60 62 64 66 68 70 72 74 76 78 80 82 83.95237 85.90693 87.86353 89.82204 91.78235 93.74433 95.70789 97.67292 99.63935 101.6071 103.5761 105.5462 107.5174 109.4897 111.463 111.463 111.1575 110.8873 110.6345 110.218 109.8362 109.4897 109.1421 108.683 108.2589 107.8703 107.5174 107.2007 106.9205 106.6771 106.3015 105.9056 105.5462 105.2236 104.9381 104.69 104.3456 103.9423 103.5761 103.2473 102.9563 102.7035 102.3914 101.9804 101.6071 101.2719 100.9752 100.7174 100.439 100.02 99.63935 99.29753 98.99495 98.73196 98.48858 98.0612 97.67292 97.3242 97.01546 96.74709 96.51942 96.10411 95.70789 95.35198 95.03683 94.59387 94.14882 93.74433 93.38094 93.05912 92.7793 92.54189 92.19544 91.78235 91.41116 91.08238 90.79648 90.55385 90.24411 89.82204 89.44272 89.10667 88.76936 88.29496 87.86353 87.47571 87.13208 86.83318 86.57944 86.34813 85.90693 85.51023 85.15868 84.85281 84.40379 83.95237 83.54639 83.18654 82.8734 82.60751 82.38932 82 81.58431 81.21576 80.895 80.62257 80.399 80.04999 79.62411 79.24645 78.91768 78.58753 78.10249 77.66595 77.27872 76.94154 76.65508 76.41989 76.15773 75.70998 75.31268 74.96666 74.67262 74.2159 73.75636 73.34848 72.99315 72.69112 72.44308 72.24957 71.80529 71.38628 71.02113 70.71068 70.34202 69.85699 69.42622 69.0507 68.73136 68.46897 68.26419 67.91171 67.46851 67.08204 66.75328 66.48308 65.96969 65.51336 65.11528 64.77654 64.49806 64.28063 64.03124 63.56099 63.15061 62.80127 62.514 62.0967 61.61169 61.18823 60.82763 60.53098 60.16644 59.66574 59.22837 58.85575 58.54913 58.24088 57.72348 57.27129 56.88585 56.56854 56.32051 56.14267 55.7853 55.31727 54.91812 54.58937 54.33231 54.14795 54.03703 54 54 54 54 54 
38.47077 36.49657 34.52535 32.55764 30.59412 28.63564 26.68333 24.73863 22.80351 20.88061 18.97367 17.08801 15.23155 13.41641 11.6619 10 8 6 4 2 0 0 2 0 2 2 0 0 2 4 6 8 10 12 14 16 15.23155 13.41641 11.6619 10 8.246211 6.324555 4.472136 2.828427 2 0 2 2.828427 4.472136 6.324555 8.246211 10.19804 12.16553 14.14214 15.6205 17.20465 18.86796 20.59126 22.36068 24.16609 26 27.78489 29.52965 31.30495 33.10589 34.17601 34.52535 34.9285 35.44009 36.05551 36.49657 36.87818 37.36308 37.94733 38.47077 38.83298 39.29377 39.84972 40.49691 41.23106 41.76123 42.37924 43.08132 43.86343 44.72136 45.65085 46.51881 47.41308 48.08326 48.70318 49.39635 50.15974 50.9902 51.88449 52.80151 53.66563 54.40588 55.02727 55.71355 56.46238 57.27129 58.13777 58.82177 59.46428 60.16644 60.92619 61.7414 62.60991 63.24555 63.90618 64.62198 65.39113 66.21178 67.08204 68 68.8767 69.57011 70.2282 70.93659 71.69379 72.49828 73.34848 74.24284 75.15318 76.02631 76.94154 77.7946 78.43468 76.55064 74.67262 72.8011 70.88018 68.96376 67.05222 65.14599 63.24555 61.35145 59.46428 57.58472 55.71355 53.85165 51.92302 50 48.08326 46.17358 44.27189 42.37924 40.49691 38.62642 36.76955 34.9285 33.10589 31.30495 29.52965 27.78489 26 24.16609 22.36068 20.59126 18.86796 17.08801 15.23155 13.41641 11.6619 10 8.246211 6.324555 4.472136 2.828427 2 0 2 2 0 0 2 4 5.656854 7.211102 8.944272 8 6 4 2 0 2 4 6 8 10 12 10 8 6 4 2 0 2 4 6 8 10 12 14 16 18 20 22 24 26 28 30 32 34 36 38 40 42 44 46 48 50 52 54 56 58 60 62 64 65.96969 67.91171 69.85699 71.80529 73.75636 75.70998 77.66595 79.62411 81.58431 83.54639 85.51023 87.47571 89.44272 91.41116 93.38094 95.35198 97.3242 99.29753 101.2719 103.2473 105.2236 107.2007 109.1787 111.1575 113.1371 115.1173 117.0983 119.0798 121.062 123.0447 125.028 127.0118 128.9961 130.9809 132.9662 134.9518 136.9379 138.9244 140.9113 142.8986 144.8862 146.8741 148.8624 150.8509 152.8398 154.8289 156.8184 158.8081 160.798 162.7882 164.7786 166.7693 168.7602 170.7513 172.7426 174.7341 176.7258 178.7177 180.5436 178.5497 176.5559 174.5623 172.5688 170.5755 168.5823 166.5893 164.5965 162.6038 160.6113 158.619 156.6269 154.6351 152.6434 150.6519 148.6607 146.6697 144.679 142.6885 140.6983 138.7083 136.7187 134.7294 132.7403 130.7517 128.7634 126.7754 124.7878 122.8007 120.8139 118.8276 116.8418 114.8564 112.8716 110.8873 108.9036 106.9205 104.9381 102.9563 100.9752 98.99495 97.01546 95.03683 93.05912 91.08238 89.10667 87.13208 85.15868 83.18654 81.21576 79.24645 77.27872 75.31268 73.34848 71.38628 69.42622 67.46851 65.51336 63.56099 61.61169 59.66574 57.72348 55.7853 53.85165 51.92302 50 48 46 44 42 40 38 36 34 32 30 28 26 24 22 20 18 16 14 12 10 8 6 4 2 0 2 4 4 2 0 2 0 0 0 2 2.828427 2 0 2 4 6 8 10 12 14 16 18 20 22 24 26 28 30 32 34 36 38 40 42 44 46 48 50 52 54 56 58 60 62 64 65.96969 67.91171 69.85699 71.80529 73.75636 75.70998 77.66595 79.62411 81.58431 83.54639 85.51023 87.47571 89.44272 91.41116 93.38094 95.35198 97.3242 99.29753 101.2719 103.2473 105.2236 107.2007 109.1787 109.8362 109.4897 109.1787 108.9036 108.6646 108.2589 107.8703 107.5174 107.2007 106.7333 106.3015 105.9056 105.5462 105.2236 104.9381 104.69 104.3456 103.9423 103.5761 103.2473 102.9563 102.7035 102.3914 101.9804 101.6071 101.2719 100.9752 100.7174 100.439 100.02 99.63935 99.29753 98.99495 98.73196 98.48858 98.0612 97.67292 97.3242 97.01546 96.74709 96.51942 96.10411 95.70789 95.35198 95.03683 94.76286 94.53042 94.14882 93.74433 93.38094 93.05912 92.64988 92.19544 91.78235 91.41116 91.08238 90.79648 90.55385 90.24411 89.82204 89.44272 89.10667 88.81441 88.56636 88.29496 87.86353 87.47571 87.13208 86.83318 86.34813 85.90693 85.51023 85.15868 84.85281 84.59315 84.38009 83.95237 83.54639 83.18654 82.8734 82.46211 82 81.58431 81.21576 80.895 80.62257 80.399 80.04999 79.62411 79.24645 78.91768 78.63841 78.40918 78.10249 77.66595 77.27872 76.94154 76.65508 76.15773 75.70998 75.31268 74.96666 74.67262 74.43118 74.2159 73.75636 73.34848 72.99315 72.69112 72.27724 71.80529 71.38628 71.02113 70.71068 70.45566 70.25668 69.85699 69.42622 69.0507 68.73136 68.41052 67.91171 67.46851 67.08204 66.75328 66.48308 66.27216 65.96969 65.51336 65.11528 64.77654 64.49806 64.03124 63.56099 63.15061 62.80127 62.514 62.28965 62.0967 61.61169 61.18823 60.82763 60.53098 60.16644 59.66574 59.22837 58.85575 58.54913 58.24088 57.72348 57.27129 56.88585 56.56854 56.32051 55.7853 55.31727 54.91812 54.58937 54.33231 54.14795 53.85165 53.36666 52.95281 52.61179 52.34501 52.15362 52.03845 52 52 52 52 52 
38.83298 36.87818 34.9285 32.98484 31.04835 29.12044 27.20294 25.29822 23.4094 21.54066 19.69772 17.88854 16 14 12 10 8 6 4 2 0 0 2 0 2 2 0 0 2 4 6 8 10 12 14 16 16.12452 14.4222 12.64911 10.77033 8.944272 7.211102 5.656854 4 2 0 0 2 4 6 8 10 11.31371 12.80625 14.4222 16.12452 17.88854 19.69772 21.54066 23.32381 25.05993 26.83282 28.63564 30.46309 31.62278 32.24903 32.55764 32.98484 33.52611 34.17601 34.52535 34.9285 35.44009 36.05551 36.49657 36.87818 37.36308 37.94733 38.62642 39.29377 39.84972 40.49691 41.23106 42.04759 42.94182 43.86343 44.72136 45.60702 46.17358 46.8188 47.53946 48.33218 49.1935 50.11986 50.9902 51.88449 52.49762 53.14132 53.85165 54.626 55.4617 56.32051 56.921 57.58472 58.30952 59.09315 59.9333 60.7289 61.35145 62.03225 62.76942 63.56099 64.40497 65.29931 66.21178 67.05222 67.6757 68.35203 69.07967 69.85699 70.68239 71.55418 72.47068 73.34848 74.24284 75.15318 75.89466 76.55064 77.20103 75.28612 73.37575 71.47028 69.57011 67.6757 65.78754 63.90618 62.03225 60.16644 58.24088 56.32051 54.40588 52.49762 50.59644 48.70318 46.8188 44.94441 43.08132 41.23106 39.39543 37.57659 35.77709 34 32.24903 30.46309 28.63564 26.83282 25.05993 23.32381 21.54066 19.69772 17.88854 16.12452 14.4222 12.64911 10.77033 8.944272 7.211102 5.656854 4 2 0 0 2 0 0 2 4 6 8 10 8 6 4 2 0 2 4 6 8 10 12 10 8 6 4 2 0 2 4 6 8 10 12 14 16 18 20 22 24 26 28 30 32 34 36 38 40 42 44 46 48 50 51.92302 53.85165 55.7853 57.72348 59.66574 61.61169 63.56099 65.51336 67.46851 69.42622 71.38628 73.34848 75.31268 77.27872 79.24645 81.21576 83.18654 85.15868 87.13208 89.10667 91.08238 93.05912 95.03683 97.01546 98.99495 100.9752 102.9563 104.9381 106.9205 108.9036 110.8873 112.8716 114.8564 116.8418 118.8276 120.8139 122.8007 124.7878 126.7754 128.7634 130.7517 132.7403 134.7294 136.7187 138.7083 140.6983 142.6885 144.679 146.6697 148.6607 150.6519 152.6434 154.6351 156.6269 158.619 160.6113 162.6038 164.5965 166.5893 168.5823 170.5755 172.5688 174.5623 176.5559 178.5497 180.5436 178.7177 176.7258 174.7341 172.7426 170.7513 168.7602 166.7693 164.7786 162.7882 160.798 158.8081 156.8184 154.8289 152.8398 150.8509 148.8624 146.8741 144.8862 142.8986 140.9113 138.9244 136.9379 134.9518 132.9662 130.9809 128.9961 127.0118 125.028 123.0447 121.062 119.0798 117.0983 115.1173 113.1371 111.1575 109.1787 107.2007 105.2236 103.2473 101.2719 99.29753 97.3242 95.35198 93.38094 91.41116 89.44272 87.47571 85.51023 83.54639 81.58431 79.62411 77.66595 75.70998 73.75636 71.80529 69.85699 67.91171 65.96969 64 62 60 58 56 54 52 50 48 46 44 42 40 38 36 34 32 30 28 26 24 22 20 18 16 14 12 10 8 6 4 2 0 2 2.828427 4 2 0 2 0 2 0 2 4 2 0 2 4 6 8 10 12 14 16 18 20 22 24 26 28 30 32 34 36 38 40 42 44 46 48 50 51.92302 53.85165 55.7853 57.72348 59.66574 61.61169 63.56099 65.51336 67.46851 69.42622 71.38628 73.34848 75.31268 77.27872 79.24645 81.21576 83.18654 85.15868 87.13208 89.10667 91.08238 93.05912 95.03683 97.01546 98.99495 100.9752 102.9563 104.9381 106.9205 108.2589 107.8703 107.5174 107.2007 106.9205 106.6771 106.3015 105.9056 105.5462 105.2236 104.7855 104.3456 103.9423 103.5761 103.2473 102.9563 102.7035 102.3914 101.9804 101.6071 101.2719 100.9752 100.7174 100.439 100.02 99.63935 99.29753 98.99495 98.73196 98.48858 98.0612 97.67292 97.3242 97.01546 96.74709 96.51942 96.10411 95.70789 95.35198 95.03683 94.76286 94.53042 94.14882 93.74433 93.38094 93.05912 92.7793 92.54189 92.19544 91.78235 91.41116 91.08238 90.70832 90.24411 89.82204 89.44272 89.10667 88.81441 88.56636 88.29496 87.86353 87.47571 87.13208 86.83318 86.57944 86.34813 85.90693 85.51023 85.15868 84.85281 84.40379 83.95237 83.54639 83.18654 82.8734 82.60751 82.38932 82 81.58431 81.21576 80.895 80.52328 80.04999 79.62411 79.24645 78.91768 78.63841 78.40918 78.10249 77.66595 77.27872 76.94154 76.65508 76.41989 76.15773 75.70998 75.31268 74.96666 74.67262 74.2159 73.75636 73.34848 72.99315 72.69112 72.44308 72.24957 71.80529 71.38628 71.02113 70.71068 70.34202 69.85699 69.42622 69.0507 68.73136 68.46897 68.26419 67.91171 67.46851 67.08204 66.75328 66.48308 65.96969 65.51336 65.11528 64.77654 64.49806 64.28063 64.03124 63.56099 63.15061 62.80127 62.514 62.0967 61.61169 61.18823 60.82763 60.53098 60.29926 60.13319 59.66574 59.22837 58.85575 58.54913 58.24088 57.72348 57.27129 56.88585 56.56854 56.32051 55.7853 55.31727 54.91812 54.58937 54.33231 53.85165 53.36666 52.95281 52.61179 52.34501 52.15362 51.92302 51.41984 50.9902 50.63596 50.35872 50.15974 50.03999 50 50 50 50 50 
39.29377 37.36308 35.44009 33.52611 31.62278 29.73214 27.85678 26 24 22 20 18 16 14 12 10 8 6 4 2 0 0 2 0 2 2 0 0 2 4 6 8 10 12 14 16 16 15.23155 13.41641 11.6619 10 8.246211 6.324555 4.472136 2.828427 2 0 2 4 5.656854 7.211102 8.485281 10 11.6619 13.41641 15.23155 17.08801 18.86796 20.59126 22.36068 24.16609 26 27.78489 29.12044 29.73214 30.26549 30.59412 31.04835 31.62278 32.24903 32.55764 32.98484 33.52611 34.17601 34.52535 34.9285 35.44009 36.05551 36.76955 37.36308 37.94733 38.62642 39.39543 40.24922 41.18252 42.04759 42.94182 43.68066 44.27189 44.94441 45.69464 46.51881 47.41308 48.33218 49.1935 50 50.59644 51.26402 52 52.80151 53.66563 54.40588 55.02727 55.71355 56.46238 57.27129 58.13777 58.82177 59.46428 60.16644 60.92619 61.7414 62.60991 63.52952 64.40497 65.14599 65.78754 66.48308 67.23094 68.0294 68.8767 69.77106 70.68239 71.55418 72.47068 73.34848 74 74.67262 75.39231 75.89466 74 72.11102 70.2282 68.35203 66.48308 64.56005 62.64184 60.7289 58.82177 56.921 55.02727 53.14132 51.26402 49.39635 47.53946 45.69464 43.86343 42.04759 40.24922 38.47077 36.71512 34.9285 33.10589 31.30495 29.52965 27.78489 26 24.16609 22.36068 20.59126 18.86796 17.08801 15.23155 13.41641 11.6619 10 8.246211 6.324555 4.472136 2.828427 2 0 0 0 2 2.828427 4.472136 6.324555 8.246211 10 8 6 4 2 0 2 4 6 8 10 12 10 8 6 4 2 0 2 4 6 8 10 12 14 16 18 20 22 24 26 28 30 32 34 36 37.94733 39.84972 41.76123 43.68066 45.60702 47.53946 49.47727 51.41984 53.36666 55.31727 57.27129 59.22837 61.18823 63.15061 65.11528 67.08204 69.0507 71.02113 72.99315 74.96666 76.94154 78.91768 80.895 82.8734 84.85281 86.83318 88.81441 90.79648 92.7793 94.76286 96.74709 98.73196 100.7174 102.7035 104.69 106.6771 108.6646 110.6526 112.641 114.6298 116.619 118.6086 120.5985 122.5887 124.5793 126.5701 128.5613 130.5527 132.5443 134.5362 136.5284 138.5208 140.5134 142.5061 144.4991 146.4923 148.4857 150.4792 152.4729 154.4668 156.4609 158.455 160.4494 162.4438 164.4384 166.4332 168.428 170.423 172.4181 174.4133 176.4086 178.404 180.3996 178.9078 176.9181 174.9286 172.9393 170.9503 168.9615 166.9731 164.9848 162.9969 161.0093 159.022 157.035 155.0484 153.0621 151.0761 149.0906 147.1054 145.1206 143.1363 141.1524 139.169 137.186 135.2036 133.2216 131.2402 129.2594 127.2792 125.2996 123.3207 121.3425 119.365 117.3882 115.4123 113.4372 111.463 109.4897 107.5174 105.5462 103.5761 101.6071 99.63935 97.67292 95.70789 93.74433 91.78235 89.82204 87.86353 85.90693 83.95237 82 80 78 76 74 72 70 68 66 64 62 60 58 56 54 52 50 48 46 44 42 40 38 36 34 32 30 28 26 24 22 20 18 16 14 12 10 8 6 4 2 0 0 2 4 2 0 0 0 2 0 2 4 2 0 2 4 6 8 10 12 14 16 18 20 22 24 26 28 30 32 34 36 37.94733 39.84972 41.76123 43.68066 45.60702 47.53946 49.47727 51.41984 53.36666 55.31727 57.27129 59.22837 61.18823 63.15061 65.11528 67.08204 69.0507 71.02113 72.99315 74.96666 76.94154 78.91768 80.895 82.8734 84.85281 86.83318 88.81441 90.79648 92.7793 94.76286 96.74709 98.73196 100.7174 102.7035 104.69 106.6771 106.3015 105.9056 105.5462 105.2236 104.9381 104.69 104.3456 103.9423 103.5761 103.2473 102.8397 102.3914 101.9804 101.6071 101.2719 100.9752 100.7174 100.439 100.02 99.63935 99.29753 98.99495 98.73196 98.48858 98.0612 97.67292 97.3242 97.01546 96.74709 96.51942 96.10411 95.70789 95.35198 95.03683 94.76286 94.53042 94.14882 93.74433 93.38094 93.05912 92.7793 92.54189 92.19544 91.78235 91.41116 91.08238 90.79648 90.55385 90.24411 89.82204 89.44272 89.10667 88.76936 88.29496 87.86353 87.47571 87.13208 86.83318 86.57944 86.34813 85.90693 85.51023 85.15868 84.85281 84.59315 84.38009 83.95237 83.54639 83.18654 82.8734 82.46211 82 81.58431 81.21576 80.895 80.62257 80.399 80.04999 79.62411 79.24645 78.91768 78.58753 78.10249 77.66595 77.27872 76.94154 76.65508 76.41989 76.15773 75.70998 75.31268 74.96666 74.67262 74.43118 74.2159 73.75636 73.34848 72.99315 72.69112 72.27724 71.80529 71.38628 71.02113 70.71068 70.45566 70.25668 69.85699 69.42622 69.0507 68.73136 68.41052 67.91171 67.46851 67.08204 66.75328 66.48308 66.27216 65.96969 65.51336 65.11528 64.77654 64.49806 64.03124 63.56099 63.15061 62.80127 62.514 62.28965 62.0967 61.61169 61.18823 60.82763 60.53098 60.16644 59.66574 59.22837 58.85575 58.54913 58.30952 58.13777 57.72348 57.27129 56.88585 56.56854 56.32051 55.7853 55.31727 54.91812 54.58937 54.33231 53.85165 53.36666 52.95281 52.61179 52.34501 51.92302 51.41984 50.9902 50.63596 50.35872 50.15974 50 49.47727 49.0306 48.6621 48.37355 48.16638 48.04165 48 48 48 48 48 
39.84972 37.94733 36 34 32 30 28 26 24 22 20 18 16 14 12 10 8 6 4 2 0 0 2 0 2 2 0 0 2 4 6 8 10 12 14 14 14 14 14 12.64911 10.77033 8.944272 7.211102 5.656854 4 2 0 2 2.828427 4.472136 5.656854 7.211102 8.944272 10.77033 12.64911 14.4222 16.12452 17.88854 19.69772 21.54066 23.32381 25.05993 26.68333 27.20294 27.85678 28.28427 28.63564 29.12044 29.73214 30.26549 30.59412 31.04835 31.62278 32.24903 32.55764 32.98484 33.52611 34.17601 34.9285 35.44009 36.05551 36.76955 37.57659 38.47077 39.39543 40.24922 41.18252 41.76123 42.37924 43.08132 43.86343 44.72136 45.65085 46.51881 47.41308 48.08326 48.70318 49.39635 50.15974 50.9902 51.88449 52.49762 53.14132 53.85165 54.626 55.4617 56.32051 56.921 57.58472 58.30952 59.09315 59.9333 60.82763 61.7414 62.60991 63.24555 63.90618 64.62198 65.39113 66.21178 67.08204 68 68.8767 69.77106 70.68239 71.47028 72.11102 72.8011 73.53911 74.32362 74.67262 72.8011 70.88018 68.96376 67.05222 65.14599 63.24555 61.35145 59.46428 57.58472 55.71355 53.85165 52 50.15974 48.33218 46.51881 44.72136 42.94182 41.18252 39.39543 37.57659 35.77709 34 32.24903 30.46309 28.63564 26.83282 25.05993 23.32381 21.54066 19.69772 17.88854 16.12452 14.4222 12.64911 10.77033 8.944272 7.211102 5.656854 4 2 0 0 0 2 4 5.656854 7.211102 8.944272 10 8 6 4 2 0 2 4 6 8 10 11.6619 10 8 6 4 2 0 2 4 6 8 10 12 14 16 18 20 22 24 26 27.85678 29.73214 31.62278 33.52611 35.44009 37.36308 39.29377 41.23106 43.17406 45.12206 47.07441 49.0306 50.9902 52.95281 54.91812 56.88585 58.85575 60.82763 62.80127 64.77654 66.75328 68.73136 70.71068 72.69112 74.67262 76.65508 78.63841 80.62257 82.60751 84.59315 86.57944 88.56636 90.55385 92.54189 94.53042 96.51942 98.50888 100.4988 102.489 104.4797 106.4706 108.462 110.4536 112.4455 114.4378 116.4302 118.423 120.4159 122.4091 124.4026 126.3962 128.39 130.384 132.3783 134.3726 136.3672 138.3618 140.3567 142.3517 144.3468 146.3421 148.3374 150.333 152.3286 154.3243 156.3202 158.3161 160.3122 162.3083 164.3046 166.3009 168.2974 170.2939 172.2905 174.2871 176.2839 178.2807 180.2776 179.1201 177.1327 175.1457 173.1589 171.1724 169.1863 167.2005 165.215 163.2299 161.2451 159.2608 157.2768 155.2933 153.3102 151.3275 149.3452 147.3635 145.3822 143.4015 141.4214 139.4417 137.4627 135.4843 133.5066 131.5295 129.5531 127.5774 125.6025 123.6285 121.6553 119.6829 117.7115 115.7411 113.7717 111.8034 109.8362 107.8703 105.9056 103.9423 101.9804 100.02 98.02041 96.02083 94.02127 92.02174 90.02222 88.02273 86.02325 84.0238 82.02438 80.02499 78.02563 76.02631 74.02702 72.02777 70.02856 68.0294 66.0303 64.03124 62.03225 60.03333 58.03447 56.0357 54.03703 52.03845 50.03999 48.04165 46.04346 44.04543 42.04759 40.04997 38.0526 36.05551 34.05877 32.06244 30.06659 28.07134 26.07681 24.08319 22.09072 20.09975 18.11077 16.12452 14.14214 12.16553 10.19804 8.246211 6.324555 4.472136 2.828427 2 0 2 4 2.828427 2 0 0 2 0 2 4 2 0 2 4 6 8 10 12 14 16 18 20 22 24 26 27.85678 29.73214 31.62278 33.52611 35.44009 37.36308 39.29377 41.23106 43.17406 45.12206 47.07441 49.0306 50.9902 52.95281 54.91812 56.88585 58.85575 60.82763 62.80127 64.77654 66.75328 68.73136 70.71068 72.69112 74.67262 76.65508 78.63841 80.62257 82.60751 84.59315 86.57944 88.56636 90.55385 92.54189 94.53042 96.51942 98.50888 100.4988 102.489 104.4797 104.7855 104.3456 103.9423 103.5761 103.2473 102.9563 102.7035 102.3914 101.9804 101.6071 101.2719 100.896 100.439 100.02 99.63935 99.29753 98.99495 98.73196 98.48858 98.0612 97.67292 97.3242 97.01546 96.74709 96.51942 96.10411 95.70789 95.35198 95.03683 94.76286 94.53042 94.14882 93.74433 93.38094 93.05912 92.7793 92.54189 92.19544 91.78235 91.41116 91.08238 90.79648 90.55385 90.24411 89.82204 89.44272 89.10667 88.81441 88.56636 88.29496 87.86353 87.47571 87.13208 86.83318 86.34813 85.90693 85.51023 85.15868 84.85281 84.59315 84.38009 83.95237 83.54639 83.18654 82.8734 82.60751 82.38932 82 81.58431 81.21576 80.895 80.52328 80.04999 79.62411 79.24645 78.91768 78.63841 78.40918 78.10249 77.66595 77.27872 76.94154 76.65508 76.15773 75.70998 75.31268 74.96666 74.67262 74.43118 74.2159 73.75636 73.34848 72.99315 72.69112 72.44308 72.24957 71.80529 71.38628 71.02113 70.71068 70.34202 69.85699 69.42622 69.0507 68.73136 68.46897 68.26419 67.91171 67.46851 67.08204 66.75328 66.48308 65.96969 65.51336 65.11528 64.77654 64.49806 64.28063 64.03124 63.56099 63.15061 62.80127 62.514 62.0967 61.61169 61.18823 60.82763 60.53098 60.29926 60.13319 59.66574 59.22837 58.85575 58.54913 58.24088 57.72348 57.27129 56.88585 56.56854 56.32051 56.14267 55.7853 55.31727 54.91812 54.58937 54.33231 53.85165 53.36666 52.95281 52.61179 52.34501 51.92302 51.41984 50.9902 50.63596 50.35872 50 49.47727 49.0306 48.6621 48.37355 48.16638 48.04165 47.53946 47.07441 46.69047 46.38965 46.17358 46.04346 46 46 46 46 46 
40.04997 38.0526 36.05551 34.05877 32.06244 30.06659 28.07134 26.07681 24.08319 22.09072 20.09975 18.11077 16.12452 14.14214 12.16553 10.19804 8.246211 6.324555 4.472136 2.828427 2 0 2 0 2 2 0 0 2 4 6 8 10 11.6619 12 12 12 12 12 12.16553 11.6619 10 8 6 4 2 0 0 2 2.828427 4.472136 6.324555 8.246211 10 11.6619 13.41641 15.23155 17.08801 18.86796 20.59126 22.36068 24.16609 24.73863 25.29822 26 26.30589 26.68333 27.20294 27.85678 28.28427 28.63564 29.12044 29.73214 30.26549 30.59412 31.04835 31.62278 32.31099 32.98484 33.52611 34.17601 34.9285 35.77709 36.71512 37.57659 38.47077 39.29377 39.84972 40.49691 41.23106 42.04759 42.94182 43.86343 44.72136 45.60702 46.17358 46.8188 47.53946 48.33218 49.1935 50 50.59644 51.26402 52 52.80151 53.66563 54.40588 55.02727 55.71355 56.46238 57.27129 58.13777 59.05929 59.9333 60.7289 61.35145 62.03225 62.76942 63.56099 64.40497 65.29931 66.21178 67.08204 68 68.8767 69.57011 70.2282 70.93659 71.69379 72.49828 73.34848 73.37575 71.47028 69.57011 67.6757 65.78754 63.90618 62.03225 60.16644 58.30952 56.46238 54.626 52.80151 50.9902 49.1935 47.41308 45.65085 43.86343 42.04759 40.24922 38.47077 36.71512 34.9285 33.10589 31.30495 29.52965 27.78489 26 24.16609 22.36068 20.59126 18.86796 17.08801 15.23155 13.41641 11.6619 10 8.246211 6.324555 4.472136 2.828427 2 0 0 2 4 6 8 10 10 8 6 4 2 0 2 4 5.656854 7.211102 8.944272 10.77033 10 8 6 4 2 0 2 4 6 8 10 12 14 16 17.88854 19.69772 21.54066 23.4094 25.29822 27.20294 29.12044 31.04835 32.98484 34.9285 36.87818 38.83298 40.79216 42.75512 44.72136 46.69047 48.6621 50.63596 52.61179 54.58937 56.56854 58.54913 60.53098 62.514 64.49806 66.48308 68.46897 70.45566 72.44308 74.43118 76.41989 78.40918 80.399 82.38932 84.38009 86.37129 88.36288 90.35486 92.34717 94.33981 96.33276 98.32599 100.3195 102.3132 104.3072 106.3015 108.2959 110.2905 112.2853 114.2804 116.2755 118.2709 120.2664 122.262 124.2578 126.2537 128.2498 130.2459 132.2422 134.2386 136.2351 138.2317 140.2284 142.2252 144.222 146.219 148.2161 150.2132 152.2104 154.2077 156.205 158.2024 160.1999 162.1974 164.195 166.1927 168.1904 170.1881 172.1859 174.1838 176.1817 178.1797 180.1777 179.3544 177.3697 175.3853 173.4013 171.4176 169.4344 167.4515 165.469 163.487 161.5054 159.5243 157.5436 155.5635 153.5838 151.6048 149.6262 147.6482 145.6709 143.6941 141.718 139.7426 137.7679 135.794 133.8208 131.8484 129.8769 127.9062 125.9365 123.9677 122 120.0333 118.0678 116.0689 114.0702 112.0714 110.0727 108.0741 106.0754 104.0769 102.0784 100.08 98.0816 96.0833 94.08507 92.08691 90.08884 88.09086 86.09297 84.09518 82.0975 80.09994 78.10249 76.10519 74.10803 72.11102 70.11419 68.11755 66.1211 64.12488 62.1289 60.13319 58.13777 56.14267 54.14795 52.15362 50.15974 48.16638 46.17358 44.18144 42.19004 40.1995 38.20995 36.22154 34.23449 32.24903 30.26549 28.28427 26.30589 24.33105 22.36068 20.39608 18.43909 16.49242 14.56022 12.64911 10.77033 8.944272 7.211102 5.656854 4 2 0 2 4 4 2 0 0 0 0 2 4 2 0 2 4 6 8 10 12 14 16 17.88854 19.69772 21.54066 23.4094 25.29822 27.20294 29.12044 31.04835 32.98484 34.9285 36.87818 38.83298 40.79216 42.75512 44.72136 46.69047 48.6621 50.63596 52.61179 54.58937 56.56854 58.54913 60.53098 62.514 64.49806 66.48308 68.46897 70.45566 72.44308 74.43118 76.41989 78.40918 80.399 82.38932 84.38009 86.37129 88.36288 90.35486 92.34717 94.33981 96.33276 98.32599 100.3195 102.3132 103.2473 102.8397 102.3914 101.9804 101.6071 101.2719 100.9752 100.7174 100.439 100.02 99.63935 99.29753 98.95454 98.48858 98.0612 97.67292 97.3242 97.01546 96.74709 96.51942 96.10411 95.70789 95.35198 95.03683 94.76286 94.53042 94.14882 93.74433 93.38094 93.05912 92.7793 92.54189 92.19544 91.78235 91.41116 91.08238 90.79648 90.55385 90.24411 89.82204 89.44272 89.10667 88.81441 88.56636 88.29496 87.86353 87.47571 87.13208 86.83318 86.57944 86.34813 85.90693 85.51023 85.15868 84.85281 84.40379 83.95237 83.54639 83.18654 82.8734 82.60751 82.38932 82 81.58431 81.21576 80.895 80.62257 80.399 80.04999 79.62411 79.24645 78.91768 78.58753 78.10249 77.66595 77.27872 76.94154 76.65508 76.41989 76.15773 75.70998 75.31268 74.96666 74.67262 74.2159 73.75636 73.34848 72.99315 72.69112 72.44308 72.24957 71.80529 71.38628 71.02113 70.71068 70.45566 70.25668 69.85699 69.42622 69.0507 68.73136 68.41052 67.91171 67.46851 67.08204 66.75328 66.48308 66.27216 65.96969 65.51336 65.11528 64.77654 64.49806 64.03124 63.56099 63.15061 62.80127 62.514 62.28965 62.0967 61.61169 61.18823 60.82763 60.53098 60.16644 59.66574 59.22837 58.85575 58.54913 58.30952 58.13777 57.72348 57.27129 56.88585 56.56854 56.32051 55.7853 55.31727 54.91812 54.58937 54.33231 54.14795 53.85165 53.36666 52.95281 52.61179 52.34501 51.92302 51.41984 50.9902 50.63596 50.35872 50 49.47727 49.0306 48.6621 48.37355 48.08326 47.53946 47.07441 46.69047 46.38965 46.17358 46.04346 45.60702 45.12206 44.72136 44.40721 44.18144 44.04543 44 44 44 44 44 
40.1995 38.20995 36.22154 34.23449 32.24903 30.26549 28.28427 26.30589 24.33105 22.36068 20.39608 18.43909 16.49242 14.56022 12.64911 10.77033 8.944272 7.211102 5.656854 4 2 0 0 0 2 2 0 0 2 4 5.656854 7.211102 8.944272 10 10 10 10 10 10 10.19804 10.77033 10.19804 8.246211 6.324555 4.472136 2.828427 2 0 0 2 4 5.656854 7.211102 8.944272 10.77033 12.64911 14.4222 16.12452 17.88854 19.69772 21.54066 22.36068 22.80351 23.4094 24.08319 24.33105 24.73863 25.29822 26 26.30589 26.68333 27.20294 27.85678 28.28427 28.63564 29.12044 29.73214 30.46309 31.04835 31.62278 32.31099 33.10589 34 34.9285 35.77709 36.71512 37.36308 37.94733 38.62642 39.39543 40.24922 41.18252 42.04759 42.94182 43.68066 44.27189 44.94441 45.69464 46.51881 47.41308 48.08326 48.70318 49.39635 50.15974 50.9902 51.88449 52.49762 53.14132 53.85165 54.626 55.4617 56.35601 57.27129 58.13777 58.82177 59.46428 60.16644 60.92619 61.7414 62.60991 63.52952 64.40497 65.29931 66.21178 67.05222 67.6757 68.35203 69.07967 69.85699 70.68239 71.55418 72.47068 72.11102 70.2282 68.35203 66.48308 64.62198 62.76942 60.92619 59.09315 57.27129 55.4617 53.66563 51.88449 50.11986 48.33218 46.51881 44.72136 42.94182 41.18252 39.39543 37.57659 35.77709 34 32.24903 30.46309 28.63564 26.83282 25.05993 23.32381 21.54066 19.69772 17.88854 16.12452 14.4222 12.64911 10.77033 8.944272 7.211102 5.656854 4 2 0 0 2 4 5.656854 7.211102 8.944272 10 8 6 4 2 0 2 2.828427 4.472136 6.324555 8.246211 10.19804 10 8 6 4 2 0 2 4 6 8 10 11.6619 13.41641 15.23155 17.08801 18.97367 20.88061 22.80351 24.73863 26.68333 28.63564 30.59412 32.55764 34.52535 36.49657 38.47077 40.4475 42.42641 44.40721 46.38965 48.37355 50.35872 52.34501 54.33231 56.32051 58.30952 60.29926 62.28965 64.28063 66.27216 68.26419 70.25668 72.24957 74.24284 76.23647 78.23043 80.22469 82.21922 84.21401 86.20905 88.20431 90.19978 92.19544 94.19129 96.18732 98.1835 100.1798 102.1763 104.1729 106.1697 108.1665 110.1635 112.1606 114.1578 116.1551 118.1524 120.1499 122.1475 124.1451 126.1428 128.1405 130.1384 132.1363 134.1343 136.1323 138.1304 140.1285 142.1267 144.1249 146.1232 148.1216 150.1199 152.1184 154.1168 156.1153 158.1139 160.1125 162.1111 164.1097 166.1084 168.1071 170.1059 172.1046 174.1034 176.1022 178.1011 180.1 179.6107 177.6288 175.6474 173.6664 171.6858 169.7056 167.726 165.7468 163.7681 161.79 159.8124 157.8354 155.8589 153.8831 151.9079 149.9333 147.9595 145.9863 144.0139 142.0423 140.0714 138.1014 136.1323 134.1343 132.1363 130.1384 128.1405 126.1428 124.1451 122.1475 120.1499 118.1524 116.1551 114.1578 112.1606 110.1635 108.1665 106.1697 104.1729 102.1763 100.1798 98.1835 96.18732 94.19129 92.19544 90.19978 88.20431 86.20905 84.21401 82.21922 80.22469 78.23043 76.23647 74.24284 72.24957 70.25668 68.26419 66.27216 64.28063 62.28965 60.29926 58.30952 56.32051 54.33231 52.34501 50.35872 48.37355 46.38965 44.40721 42.42641 40.4475 38.47077 36.49657 34.52535 32.55764 30.59412 28.63564 26.68333 24.73863 22.80351 20.88061 18.97367 17.08801 15.23155 13.41641 11.6619 10 8 6 4 2 0 2 4 4 2 0 2 0 0 2 4 2 0 2 4 6 8 10 11.6619 13.41641 15.23155 17.08801 18.97367 20.88061 22.80351 24.73863 26.68333 28.63564 30.59412 32.55764 34.52535 36.49657 38.47077 40.4475 42.42641 44.40721 46.38965 48.37355 50.35872 52.34501 54.33231 56.32051 58.30952 60.29926 62.28965 64.28063 66.27216 68.26419 70.25668 72.24957 74.24284 76.23647 78.23043 80.22469 82.21922 84.21401 86.20905 88.20431 90.19978 92.19544 94.19129 96.18732 98.1835 100.1798 101.6071 101.2719 100.896 100.439 100.02 99.63935 99.29753 98.99495 98.73196 98.48858 98.0612 97.67292 97.3242 97.01546 96.54015 96.10411 95.70789 95.35198 95.03683 94.76286 94.53042 94.14882 93.74433 93.38094 93.05912 92.7793 92.54189 92.19544 91.78235 91.41116 91.08238 90.79648 90.55385 90.24411 89.82204 89.44272 89.10667 88.81441 88.56636 88.29496 87.86353 87.47571 87.13208 86.83318 86.57944 86.34813 85.90693 85.51023 85.15868 84.85281 84.59315 84.38009 83.95237 83.54639 83.18654 82.8734 82.46211 82 81.58431 81.21576 80.895 80.62257 80.399 80.04999 79.62411 79.24645 78.91768 78.63841 78.40918 78.10249 77.66595 77.27872 76.94154 76.65508 76.15773 75.70998 75.31268 74.96666 74.67262 74.43118 74.2159 73.75636 73.34848 72.99315 72.69112 72.27724 71.80529 71.38628 71.02113 70.71068 70.45566 70.25668 69.85699 69.42622 69.0507 68.73136 68.46897 68.26419 67.91171 67.46851 67.08204 66.75328 66.48308 65.96969 65.51336 65.11528 64.77654 64.49806 64.28063 64.03124 63.56099 63.15061 62.80127 62.514 62.0967 61.61169 61.18823 60.82763 60.53098 60.29926 60.13319 59.66574 59.22837 58.85575 58.54913 58.24088 57.72348 57.27129 56.88585 56.56854 56.32051 56.14267 55.7853 55.31727 54.91812 54.58937 54.33231 53.85165 53.36666 52.95281 52.61179 52.34501 52.15362 51.92302 51.41984 50.9902 50.63596 50.35872 50 49.47727 49.0306 48.6621 48.37355 48.08326 47.53946 47.07441 46.69047 46.38965 46.17358 45.60702 45.12206 44.72136 44.40721 44.18144 44.04543 43.68066 43.17406 42.75512 42.42641 42.19004 42.04759 42 42 42 42 42 
40 38.47077 36.49657 34.52535 32.55764 30.59412 28.63564 26.68333 24.73863 22.80351 20.88061 18.97367 17.08801 15.23155 13.41641 11.6619 10 8 6 4 2 0 0 0 0 2 0 0 2 2.828427 4.472136 6.324555 8 8 8 8 8 8 8 8.246211 8.944272 10 8.944272 7.211102 5.656854 4.472136 2.828427 2 0 2 2.828427 4.472136 6.324555 8.246211 10 11.6619 13.41641 15.23155 17.08801 18.86796 20.09975 20.39608 20.88061 21.54066 22.09072 22.36068 22.80351 23.4094 24.08319 24.33105 24.73863 25.29822 26 26.30589 26.68333 27.20294 27.85678 28.63564 29.12044 29.73214 30.46309 31.30495 32.24903 33.10589 34 34.9285 35.44009 36.05551 36.76955 37.57659 38.47077 39.39543 40.24922 41.18252 41.76123 42.37924 43.08132 43.86343 44.72136 45.60702 46.17358 46.8188 47.53946 48.33218 49.1935 50 50.59644 51.26402 52 52.80151 53.66563 54.58937 55.4617 56.32051 56.921 57.58472 58.30952 59.09315 59.9333 60.82763 61.7414 62.60991 63.52952 64.40497 65.14599 65.78754 66.48308 67.23094 68.0294 68.8767 69.77106 70.68239 71.47028 70.93659 69.07967 67.23094 65.39113 63.56099 61.7414 59.9333 58.13777 56.35601 54.58937 52.80151 50.9902 49.1935 47.41308 45.65085 43.86343 42.04759 40.24922 38.47077 36.71512 34.9285 33.10589 31.30495 29.52965 27.78489 26 24.16609 22.36068 20.59126 18.86796 17.08801 15.23155 13.41641 11.6619 10 8 6 4 2 0 0 2 2.828427 4.472136 6.324555 8.246211 10 8 6 4 2 0 0 2 4 6 8 10 10 8 6 4 2 0 2 4 5.656854 7.211102 8.944272 10.77033 12.64911 14.56022 16.49242 18.43909 20.39608 22.36068 24.33105 26.30589 28.28427 30.26549 32.24903 34.23449 36.22154 38.20995 40.1995 42.19004 44.18144 46.17358 48.16638 50.15974 52.15362 54.14795 56.14267 58.13777 60.13319 62.1289 64.12488 66.1211 68.11755 70.11419 72.11102 74.10803 76.10519 78.10249 80.09994 82.0975 84.09518 86.09297 88.09086 90.08884 92.08691 94.08507 96.0833 98.0816 100.08 102.0784 104.0769 106.0754 108.0741 110.0727 112.0714 114.0702 116.0689 118.0678 120.0667 122.0656 124.0645 126.0635 128.0625 130.0615 132.0606 134.0597 136.0588 138.058 140.0571 142.0563 144.0555 146.0548 148.054 150.0533 152.0526 154.0519 156.0513 158.0506 160.05 162.0494 164.0488 166.0482 168.0476 170.0471 172.0465 174.046 176.0455 178.0449 180.0444 179.8889 177.9101 175.9318 173.954 171.9767 170 168.0238 166.0482 164.0732 162.0987 160.125 158.1518 156.1794 154.2077 152.2104 150.2132 148.2161 146.219 144.222 142.2252 140.2284 138.2317 136.2351 134.2386 132.2422 130.2459 128.2498 126.2537 124.2578 122.262 120.2664 118.2709 116.2755 114.2804 112.2853 110.2905 108.2959 106.3015 104.3072 102.3132 100.3195 98.32599 96.33276 94.33981 92.34717 90.35486 88.36288 86.37129 84.38009 82.38932 80.399 78.40918 76.41989 74.43118 72.44308 70.45566 68.46897 66.48308 64.49806 62.514 60.53098 58.54913 56.56854 54.58937 52.61179 50.63596 48.6621 46.69047 44.72136 42.75512 40.79216 38.83298 36.87818 34.9285 32.98484 31.04835 29.12044 27.20294 25.29822 23.4094 21.54066 19.69772 17.88854 16 14 12 10 8 6 4 2 0 2 4 4 2 0 2 0 0 2 4 2 0 2 4 5.656854 7.211102 8.944272 10.77033 12.64911 14.56022 16.49242 18.43909 20.39608 22.36068 24.33105 26.30589 28.28427 30.26549 32.24903 34.23449 36.22154 38.20995 40.1995 42.19004 44.18144 46.17358 48.16638 50.15974 52.15362 54.14795 56.14267 58.13777 60.13319 62.1289 64.12488 66.1211 68.11755 70.11419 72.11102 74.10803 76.10519 78.10249 80.09994 82.0975 84.09518 86.09297 88.09086 90.08884 92.08691 94.08507 96.0833 98.0816 100.02 99.63935 99.29753 98.95454 98.48858 98.0612 97.67292 97.3242 97.01546 96.74709 96.51942 96.10411 95.70789 95.35198 95.03683 94.59387 94.14882 93.74433 93.38094 93.05912 92.7793 92.54189 92.19544 91.78235 91.41116 91.08238 90.79648 90.55385 90.24411 89.82204 89.44272 89.10667 88.81441 88.56636 88.29496 87.86353 87.47571 87.13208 86.83318 86.57944 86.34813 85.90693 85.51023 85.15868 84.85281 84.59315 84.38009 83.95237 83.54639 83.18654 82.8734 82.60751 82.38932 82 81.58431 81.21576 80.895 80.52328 80.04999 79.62411 79.24645 78.91768 78.63841 78.40918 78.10249 77.66595 77.27872 76.94154 76.65508 76.41989 76.15773 75.70998 75.31268 74.96666 74.67262 74.2159 73.75636 73.34848 72.99315 72.69112 72.44308 72.24957 71.80529 71.38628 71.02113 70.71068 70.34202 69.85699 69.42622 69.0507 68.73136 68.46897 68.26419 67.91171 67.46851 67.08204 66.75328 66.48308 66.27216 65.96969 65.51336 65.11528 64.77654 64.49806 64.03124 63.56099 63.15061 62.80127 62.514 62.28965 62.0967 61.61169 61.18823 60.82763 60.53098 60.16644 59.66574 59.22837 58.85575 58.54913 58.30952 58.13777 57.72348 57.27129 56.88585 56.56854 56.32051 55.7853 55.31727 54.91812 54.58937 54.33231 54.14795 53.85165 53.36666 52.95281 52.61179 52.34501 51.92302 51.41984 50.9902 50.63596 50.35872 50.15974 50 49.47727 49.0306 48.6621 48.37355 48.08326 47.53946 47.07441 46.69047 46.38965 46.17358 45.60702 45.12206 44.72136 44.40721 44.18144 43.68066 43.17406 42.75512 42.42641 42.19004 42.04759 41.76123 41.23106 40.79216 40.4475 40.1995 40.04997 40 40 40 40 40 
38 38 36.87818 34.9285 32.98484 31.04835 29.12044 27.20294 25.29822 23.4094 21.54066 19.69772 17.88854 16 14 12 10 8 6 4 2 0 0 2 0 2 0 0 0 2 4 6 6 6 6 6 6 6 6 6.324555 7.211102 8 8.246211 8.485281 7.211102 5.656854 4 2 0 0 2 4 5.656854 7.211102 8.944272 10.77033 12.64911 14.4222 16.12452 17.88854 18.11077 18.43909 18.97367 19.69772 20.09975 20.39608 20.88061 21.54066 22.09072 22.36068 22.80351 23.4094 24.08319 24.33105 24.73863 25.29822 26 26.68333 27.20294 27.85678 28.63564 29.52965 30.46309 31.30495 32.24903 32.98484 33.52611 34.17601 34.9285 35.77709 36.71512 37.57659 38.47077 39.29377 39.84972 40.49691 41.23106 42.04759 42.94182 43.68066 44.27189 44.94441 45.69464 46.51881 47.41308 48.08326 48.70318 49.39635 50.15974 50.9902 51.88449 52.80151 53.66563 54.40588 55.02727 55.71355 56.46238 57.27129 58.13777 59.05929 59.9333 60.82763 61.7414 62.60991 63.24555 63.90618 64.62198 65.39113 66.21178 67.08204 68 68.8767 69.57011 70.2282 69.85699 68.0294 66.21178 64.40497 62.60991 60.82763 59.05929 57.27129 55.4617 53.66563 51.88449 50.11986 48.33218 46.51881 44.72136 42.94182 41.18252 39.39543 37.57659 35.77709 34 32.24903 30.46309 28.63564 26.83282 25.05993 23.32381 21.54066 19.69772 17.88854 16 14 12 10 8 6 4 2 0 0 0 2 4 6 8 10 8.246211 6.324555 4.472136 2.828427 2 0 2 4 6 8 10 10 8 6 4 2 0 2 2.828427 4.472136 6.324555 8.246211 10.19804 12.16553 14.14214 16.12452 18.11077 20.09975 22.09072 24.08319 26.07681 28.07134 30.06659 32.06244 34.05877 36.05551 38.0526 40.04997 42.04759 44.04543 46.04346 48.04165 50.03999 52.03845 54.03703 56.0357 58.03447 60.03333 62.03225 64.03124 66.0303 68.0294 70.02856 72.02777 74.02702 76.02631 78.02563 80.02499 82.02438 84.0238 86.02325 88.02273 90.02222 92.02174 94.02127 96.02083 98.02041 100.02 102.0196 104.0192 106.0189 108.0185 110.0182 112.0179 114.0175 116.0172 118.0169 120.0167 122.0164 124.0161 126.0159 128.0156 130.0154 132.0152 134.0149 136.0147 138.0145 140.0143 142.0141 144.0139 146.0137 148.0135 150.0133 152.0132 154.013 156.0128 158.0127 160.0125 162.0123 164.0122 166.0121 168.0119 170.0118 172.0116 174.0115 176.0114 178.0112 180.0111 180.1888 178.2133 176.2385 174.2642 172.2905 170.2939 168.2974 166.3009 164.3046 162.3083 160.3122 158.3161 156.3202 154.3243 152.3286 150.333 148.3374 146.3421 144.3468 142.3517 140.3567 138.3618 136.3672 134.3726 132.3783 130.384 128.39 126.3962 124.4026 122.4091 120.4159 118.423 116.4302 114.4378 112.4455 110.4536 108.462 106.4706 104.4797 102.489 100.4988 98.50888 96.51942 94.53042 92.54189 90.55385 88.56636 86.57944 84.59315 82.60751 80.62257 78.63841 76.65508 74.67262 72.69112 70.71068 68.73136 66.75328 64.77654 62.80127 60.82763 58.85575 56.88585 54.91812 52.95281 50.9902 49.0306 47.07441 45.12206 43.17406 41.23106 39.29377 37.36308 35.44009 33.52611 31.62278 29.73214 27.85678 26 24 22 20 18 16 14 12 10 8 6 4 2 0 2 4 4 2 0 2 0 0 2 4 2 0 2 2.828427 4.472136 6.324555 8.246211 10.19804 12.16553 14.14214 16.12452 18.11077 20.09975 22.09072 24.08319 26.07681 28.07134 30.06659 32.06244 34.05877 36.05551 38.0526 40.04997 42.04759 44.04543 46.04346 48.04165 50.03999 52.03845 54.03703 56.0357 58.03447 60.03333 62.03225 64.03124 66.0303 68.0294 70.02856 72.02777 74.02702 76.02631 78.02563 80.02499 82.02438 84.0238 86.02325 88.02273 90.02222 92.02174 94.02127 96.02083 98.02041 98.0612 97.67292 97.3242 97.01546 96.54015 96.10411 95.70789 95.35198 95.03683 94.76286 94.53042 94.14882 93.74433 93.38094 93.05912 92.64988 92.19544 91.78235 91.41116 91.08238 90.79648 90.55385 90.24411 89.82204 89.44272 89.10667 88.81441 88.56636 88.29496 87.86353 87.47571 87.13208 86.83318 86.57944 86.34813 85.90693 85.51023 85.15868 84.85281 84.59315 84.38009 83.95237 83.54639 83.18654 82.8734 82.60751 82.38932 82 81.58431 81.21576 80.895 80.62257 80.399 80.04999 79.62411 79.24645 78.91768 78.58753 78.10249 77.66595 77.27872 76.94154 76.65508 76.41989 76.15773 75.70998 75.31268 74.96666 74.67262 74.43118 74.2159 73.75636 73.34848 72.99315 72.69112 72.27724 71.80529 71.38628 71.02113 70.71068 70.45566 70.25668 69.85699 69.42622 69.0507 68.73136 68.41052 67.91171 67.46851 67.08204 66.75328 66.48308 66.27216 65.96969 65.51336 65.11528 64.77654 64.49806 64.28063 64.03124 63.56099 63.15061 62.80127 62.514 62.0967 61.61169 61.18823 60.82763 60.53098 60.29926 60.13319 59.66574 59.22837 58.85575 58.54913 58.24088 57.72348 57.27129 56.88585 56.56854 56.32051 56.14267 55.7853 55.31727 54.91812 54.58937 54.33231 53.85165 53.36666 52.95281 52.61179 52.34501 52.15362 51.92302 51.41984 50.9902 50.63596 50.35872 50 49.47727 49.0306 48.6621 48.37355 48.16638 48.04165 47.53946 47.07441 46.69047 46.38965 46.17358 45.60702 45.12206 44.72136 44.40721 44.18144 43.68066 43.17406 42.75512 42.42641 42.19004 41.76123 41.23106 40.79216 40.4475 40.1995 40.04997 39.84972 39.29377 38.83298 38.47077 38.20995 38.0526 38 38 38 38 38 
36 36 36 35.44009 33.52611 31.62278 29.73214 27.85678 26 24 22 20 18 16 14 12 10 8 6 4 2 0 0 2 0 2 0 2 0 2 4 4 4 4 4 4 4 4 4 4.472136 5.656854 6 6.324555 7.211102 8 6.324555 4.472136 2.828427 2 0 2 2.828427 4.472136 6.324555 8.246211 10 11.6619 13.41641 15.23155 16 16.12452 16.49242 17.08801 17.88854 18.11077 18.43909 18.97367 19.69772 20.09975 20.39608 20.88061 21.54066 22.09072 22.36068 22.80351 23.4094 24.16609 24.73863 25.29822 26 26.83282 27.78489 28.63564 29.52965 30.46309 31.04835 31.62278 32.31099 33.10589 34 34.9285 35.77709 36.71512 37.36308 37.94733 38.62642 39.39543 40.24922 41.18252 41.76123 42.37924 43.08132 43.86343 44.72136 45.60702 46.17358 46.8188 47.53946 48.33218 49.1935 50.11986 50.9902 51.88449 52.49762 53.14132 53.85165 54.626 55.4617 56.35601 57.27129 58.13777 59.05929 59.9333 60.7289 61.35145 62.03225 62.76942 63.56099 64.40497 65.29931 66.21178 67.05222 67.6757 68.35203 69.07967 68.8767 67.08204 65.29931 63.52952 61.7414 59.9333 58.13777 56.35601 54.58937 52.80151 50.9902 49.1935 47.41308 45.65085 43.86343 42.04759 40.24922 38.47077 36.71512 34.9285 33.10589 31.30495 29.52965 27.78489 26.07681 24.08319 22.09072 20.09975 18.11077 16.12452 14.14214 12.16553 10.19804 8.246211 6.324555 4.472136 2.828427 2 0 0 2 4 6 8 10 8.944272 7.211102 5.656854 4 2 0 2 4 6 8 10 10 8 6 4 2 0 0 2 4 6 8 10 12 14 16 18 20 22 24 26 28 30 32 34 36 38 40 42 44 46 48 50 52 54 56 58 60 62 64 66 68 70 72 74 76 78 80 82 84 86 88 90 92 94 96 98 100 102 104 106 108 110 112 114 116 118 120 122 124 126 128 130 132 134 136 138 140 142 144 146 148 150 152 154 156 158 160 162 164 166 168 170 172 174 176 178 180 180.3996 178.404 176.4086 174.4133 172.4181 170.423 168.428 166.4332 164.4384 162.4438 160.4494 158.455 156.4609 154.4668 152.4729 150.4792 148.4857 146.4923 144.4991 142.5061 140.5134 138.5208 136.5284 134.5362 132.5443 130.5527 128.5613 126.5701 124.5793 122.5887 120.5985 118.6086 116.619 114.6298 112.641 110.6526 108.6646 106.6771 104.69 102.7035 100.7174 98.73196 96.74709 94.76286 92.7793 90.79648 88.81441 86.83318 84.85281 82.8734 80.895 78.91768 76.94154 74.96666 72.99315 71.02113 69.0507 67.08204 65.11528 63.15061 61.18823 59.22837 57.27129 55.31727 53.36666 51.41984 49.47727 47.53946 45.60702 43.68066 41.76123 39.84972 37.94733 36 34 32 30 28 26 24 22 20 18 16 14 12 10 8 6 4 2 0 2 4 4 2 0 2 0 0 2 4 2 0 0 2 4 6 8 10 12 14 16 18 20 22 24 26 28 30 32 34 36 38 40 42 44 46 48 50 52 54 56 58 60 62 64 66 68 70 72 74 76 78 80 82 83.95237 85.90693 87.86353 89.82204 91.78235 93.74433 95.70789 96.51942 96.10411 95.70789 95.35198 95.03683 94.59387 94.14882 93.74433 93.38094 93.05912 92.7793 92.54189 92.19544 91.78235 91.41116 91.08238 90.70832 90.24411 89.82204 89.44272 89.10667 88.81441 88.56636 88.29496 87.86353 87.47571 87.13208 86.83318 86.57944 86.34813 85.90693 85.51023 85.15868 84.85281 84.59315 84.38009 83.95237 83.54639 83.18654 82.8734 82.60751 82.38932 82 81.58431 81.21576 80.895 80.62257 80.399 80.04999 79.62411 79.24645 78.91768 78.63841 78.40918 78.10249 77.66595 77.27872 76.94154 76.65508 76.15773 75.70998 75.31268 74.96666 74.67262 74.43118 74.2159 73.75636 73.34848 72.99315 72.69112 72.44308 72.24957 71.80529 71.38628 71.02113 70.71068 70.34202 69.85699 69.42622 69.0507 68.73136 68.46897 68.26419 67.91171 67.46851 67.08204 66.75328 66.48308 65.96969 65.51336 65.11528 64.77654 64.49806 64.28063 64.03124 63.56099 63.15061 62.80127 62.514 62.28965 62.0967 61.61169 61.18823 60.82763 60.53098 60.16644 59.66574 59.22837 58.85575 58.54913 58.30952 58.13777 57.72348 57.27129 56.88585 56.56854 56.32051 55.7853 55.31727 54.91812 54.58937 54.33231 54.14795 53.85165 53.36666 52.95281 52.61179 52.34501 51.92302 51.41984 50.9902 50.63596 50.35872 50.15974 50 49.47727 49.0306 48.6621 48.37355 48.08326 47.53946 47.07441 46.69047 46.38965 46.17358 46.04346 45.60702 45.12206 44.72136 44.40721 44.18144 43.68066 43.17406 42.75512 42.42641 42.19004 41.76123 41.23106 40.79216 40.4475 40.1995 39.84972 39.29377 38.83298 38.47077 38.20995 38.0526 37.94733 37.36308 36.87818 36.49657 36.22154 36.05551 36 36 36 36 36 
34 34 34 34 34 32 30 28 26 24 22 20 18 16 14 12 10 8 6 4 2 0 0 0 0 0 0 0 0 2 2 2 2 2 2 2 2 2 2 2.828427 4 4 4.472136 5.656854 6 6.324555 5.656854 4 2 0 0 2 4 5.656854 7.211102 8.944272 10.77033 12.64911 13.41641 14 14.14214 14.56022 15.23155 16 16.12452 16.49242 17.08801 17.88854 18.11077 18.43909 18.97367 19.69772 20.09975 20.39608 20.88061 21.54066 22.36068 22.80351 23.4094 24.16609 25.05993 26 26.83282 27.78489 28.63564 29.12044 29.73214 30.46309 31.30495 32.24903 33.10589 34 34.9285 35.44009 36.05551 36.76955 37.57659 38.47077 39.29377 39.84972 40.49691 41.23106 42.04759 42.94182 43.68066 44.27189 44.94441 45.69464 46.51881 47.41308 48.33218 49.1935 50 50.59644 51.26402 52 52.80151 53.66563 54.58937 55.4617 56.35601 57.27129 58.13777 58.82177 59.46428 60.16644 60.92619 61.7414 62.60991 63.52952 64.40497 65.14599 65.78754 66.48308 67.23094 68.0294 68 66.21178 64.40497 62.60991 60.82763 59.05929 57.27129 55.4617 53.66563 51.88449 50.11986 48.33218 46.51881 44.72136 42.94182 41.18252 39.39543 37.57659 35.77709 34 32.24903 30.26549 28.28427 26.30589 24.33105 22.36068 20.39608 18.43909 16.49242 14.56022 12.64911 10.77033 8.944272 7.211102 5.656854 4 2 0 0 2 4 6 8 10 10 8 6 4 2 0 2 4 6 8 10 10.19804 8.246211 6.324555 4.472136 2.828427 2 0 2 4 6 8 10 12 14 16 18 20 22 24 26 28 30 32 34 36 38 40 42 44 46 48 50 52 54 56 58 60 62 64 66 68 70 72 74 76 78 80 82 84 86 88 90 92 94 96 98 100 102 104 106 108 110 112 114 116 118 120 122 124 126 128 130 132 134 136 138 140 142 144 146 148 150 152 154 156 158 160 162 164 166 168 170 172 174 176 178 180 180.5436 178.5497 176.5559 174.5623 172.5688 170.5755 168.5823 166.5893 164.5965 162.6038 160.6113 158.619 156.6269 154.6351 152.6434 150.6519 148.6607 146.6697 144.679 142.6885 140.6983 138.7083 136.7187 134.7294 132.7403 130.7517 128.7634 126.7754 124.7878 122.8007 120.8139 118.8276 116.8418 114.8564 112.8716 110.8873 108.9036 106.9205 104.9381 102.9563 100.9752 98.99495 97.01546 95.03683 93.05912 91.08238 89.10667 87.13208 85.15868 83.18654 81.21576 79.24645 77.27872 75.31268 73.34848 71.38628 69.42622 67.46851 65.51336 63.56099 61.61169 59.66574 57.72348 55.7853 53.85165 51.92302 50 48 46 44 42 40 38 36 34 32 30 28 26 24 22 20 18 16 14 12 10 8 6 4 2 0 2 2.828427 4 2 0 2 0 0 2 2.828427 2.828427 2 0 2 4 6 8 10 12 14 16 18 20 22 24 26 28 30 32 34 36 38 40 42 44 46 48 50 52 54 56 58 60 62 64 65.96969 67.91171 69.85699 71.80529 73.75636 75.70998 77.66595 79.62411 81.58431 83.54639 85.51023 87.47571 89.44272 91.41116 93.38094 94.76286 94.53042 94.14882 93.74433 93.38094 93.05912 92.64988 92.19544 91.78235 91.41116 91.08238 90.79648 90.55385 90.24411 89.82204 89.44272 89.10667 88.76936 88.29496 87.86353 87.47571 87.13208 86.83318 86.57944 86.34813 85.90693 85.51023 85.15868 84.85281 84.59315 84.38009 83.95237 83.54639 83.18654 82.8734 82.60751 82.38932 82 81.58431 81.21576 80.895 80.62257 80.399 80.04999 79.62411 79.24645 78.91768 78.63841 78.40918 78.10249 77.66595 77.27872 76.94154 76.65508 76.41989 76.15773 75.70998 75.31268 74.96666 74.67262 74.2159 73.75636 73.34848 72.99315 72.69112 72.44308 72.24957 71.80529 71.38628 71.02113 70.71068 70.45566 70.25668 69.85699 69.42622 69.0507 68.73136 68.41052 67.91171 67.46851 67.08204 66.75328 66.48308 66.27216 65.96969 65.51336 65.11528 64.77654 64.49806 64.03124 63.56099 63.15061 62.80127 62.514 62.28965 62.0967 61.61169 61.18823 60.82763 60.53098 60.29926 60.13319 59.66574 59.22837 58.85575 58.54913 58.24088 57.72348 57.27129 56.88585 56.56854 56.32051 56.14267 55.7853 55.31727 54.91812 54.58937 54.33231 53.85165 53.36666 52.95281 52.61179 52.34501 52.15362 51.92302 51.41984 50.9902 50.63596 50.35872 50 49.47727 49.0306 48.6621 48.37355 48.16638 48.04165 47.53946 47.07441 46.69047 46.38965 46.17358 45.60702 45.12206 44.72136 44.40721 44.18144 44.04543 43.68066 43.17406 42.75512 42.42641 42.19004 41.76123 41.23106 40.79216 40.4475 40.1995 39.84972 39.29377 38.83298 38.47077 38.20995 37.94733 37.36308 36.87818 36.49657 36.22154 36.05551 36 35.44009 34.9285 34.52535 34.23449 34.05877 34 34 34 34 34 
32 32 32 32 32 32 30.06659 28.07134 26.07681 24.08319 22.09072 20.09975 18.11077 16.12452 14.14214 12.16553 10.19804 8.246211 6.324555 4.472136 2.828427 2 0 0 2 0 2 0 0 0 0 0 0 0 0 0 0 0 0 2 2 2 2.828427 4 4 4.472136 5.656854 4.472136 2.828427 2 0 2 2.828427 4.472136 6.324555 8.246211 10 10.77033 11.6619 12 12.16553 12.64911 13.41641 14 14.14214 14.56022 15.23155 16 16.12452 16.49242 17.08801 17.88854 18.11077 18.43909 18.97367 19.69772 20.39608 20.88061 21.54066 22.36068 23.32381 24.16609 25.05993 26 26.68333 27.20294 27.85678 28.63564 29.52965 30.46309 31.30495 32.24903 32.98484 33.52611 34.17601 34.9285 35.77709 36.71512 37.36308 37.94733 38.62642 39.39543 40.24922 41.18252 41.76123 42.37924 43.08132 43.86343 44.72136 45.65085 46.51881 47.41308 48.08326 48.70318 49.39635 50.15974 50.9902 51.88449 52.80151 53.66563 54.58937 55.4617 56.32051 56.921 57.58472 58.30952 59.09315 59.9333 60.82763 61.7414 62.60991 63.24555 63.90618 64.62198 65.39113 66.21178 67.05222 67.08204 65.29931 63.52952 61.7414 59.9333 58.13777 56.35601 54.58937 52.80151 50.9902 49.1935 47.41308 45.65085 43.86343 42.04759 40.24922 38.47077 36.49657 34.52535 32.55764 30.59412 28.63564 26.68333 24.73863 22.80351 20.88061 18.97367 17.08801 15.23155 13.41641 11.6619 10 8 6 4 2 0 0 2 4 6 8 10 10 8 6 4 2 0 2 4 6 8 10 10.77033 8.944272 7.211102 5.656854 4 2 0 2 4 6 8 10 12 14 16 18 20 22 24 26 28 30 32 34 36 38 40 42 44 46 48 50 52 54 56 58 60 62 64 66 68 70 72 74 76 78 80 82 84 86 88 90 92 94 96 98 100 102 104 106 108 110 112 114 116 118 120 122 124 126 128 130 132 134 136 138 140 142 144 146 148 150 152 154 156 158 160 162 164 166 168 170 172 174 176 178 180 180.7097 178.7177 176.7258 174.7341 172.7426 170.7513 168.7602 166.7693 164.7786 162.7882 160.798 158.8081 156.8184 154.8289 152.8398 150.8509 148.8624 146.8741 144.8862 142.8986 140.9113 138.9244 136.9379 134.9518 132.9662 130.9809 128.9961 127.0118 125.028 123.0447 121.062 119.0798 117.0983 115.1173 113.1371 111.1575 109.1787 107.2007 105.2236 103.2473 101.2719 99.29753 97.3242 95.35198 93.38094 91.41116 89.44272 87.47571 85.51023 83.54639 81.58431 79.62411 77.66595 75.70998 73.75636 71.80529 69.85699 67.91171 65.96969 64 62 60 58 56 54 52 50 48 46 44 42 40 38 36 34 32 30 28 26 24 22 20 18 16 14 12 10 8 6 4 2 0 0 2 4 2 0 0 0 0 0 2 4 2 0 2 4 6 8 10 12 14 16 18 20 22 24 26 28 30 32 34 36 38 40 42 44 46 48 50 51.92302 53.85165 55.7853 57.72348 59.66574 61.61169 63.56099 65.51336 67.46851 69.42622 71.38628 73.34848 75.31268 77.27872 79.24645 81.21576 83.18654 85.15868 87.13208 89.10667 91.08238 93.05912 92.7793 92.54189 92.19544 91.78235 91.41116 91.08238 90.70832 90.24411 89.82204 89.44272 89.10667 88.81441 88.56636 88.29496 87.86353 87.47571 87.13208 86.83318 86.34813 85.90693 85.51023 85.15868 84.85281 84.59315 84.38009 83.95237 83.54639 83.18654 82.8734 82.60751 82.38932 82 81.58431 81.21576 80.895 80.62257 80.399 80.04999 79.62411 79.24645 78.91768 78.63841 78.40918 78.10249 77.66595 77.27872 76.94154 76.65508 76.41989 76.15773 75.70998 75.31268 74.96666 74.67262 74.43118 74.2159 73.75636 73.34848 72.99315 72.69112 72.27724 71.80529 71.38628 71.02113 70.71068 70.45566 70.25668 69.85699 69.42622 69.0507 68.73136 68.46897 68.26419 67.91171 67.46851 67.08204 66.75328 66.48308 65.96969 65.51336 65.11528 64.77654 64.49806 64.28063 64.03124 63.56099 63.15061 62.80127 62.514 62.0967 61.61169 61.18823 60.82763 60.53098 60.29926 60.13319 59.66574 59.22837 58.85575 58.54913 58.30952 58.13777 57.72348 57.27129 56.88585 56.56854 56.32051 55.7853 55.31727 54.91812 54.58937 54.33231 54.14795 53.85165 53.36666 52.95281 52.61179 52.34501 51.92302 51.41984 50.9902 50.63596 50.35872 50.15974 50 49.47727 49.0306 48.6621 48.37355 48.08326 47.53946 47.07441 46.69047 46.38965 46.17358 46.04346 45.60702 45.12206 44.72136 44.40721 44.18144 43.68066 43.17406 42.75512 42.42641 42.19004 42.04759 41.76123 41.23106 40.79216 40.4475 40.1995 39.84972 39.29377 38.83298 38.47077 38.20995 37.94733 37.36308 36.87818 36.49657 36.22154 36.05551 35.44009 34.9285 34.52535 34.23449 34.05877 34 33.52611 32.98484 32.55764 32.24903 32.06244 32 32 32 32 32 
30 30 30 30 30 30 30 28.28427 26.30589 24.33105 22.36068 20.39608 18.43909 16.49242 14.56022 12.64911 10.77033 8.944272 7.211102 5.656854 4 2 0 0 2 0 0 2 0 0 0 0 0 0 0 0 0 0 0 0 0 0 2 2 2 2.828427 4 4 4 2 0 0 2 4 5.656854 7.211102 8.246211 8.944272 10 10 10.19804 10.77033 11.6619 12 12.16553 12.64911 13.41641 14 14.14214 14.56022 15.23155 16 16.12452 16.49242 17.08801 17.88854 18.43909 18.97367 19.69772 20.59126 21.54066 22.36068 23.32381 24.16609 24.73863 25.29822 26 26.83282 27.78489 28.63564 29.52965 30.46309 31.04835 31.62278 32.31099 33.10589 34 34.9285 35.44009 36.05551 36.76955 37.57659 38.47077 39.29377 39.84972 40.49691 41.23106 42.04759 42.94182 43.86343 44.72136 45.60702 46.17358 46.8188 47.53946 48.33218 49.1935 50.11986 50.9902 51.88449 52.80151 53.66563 54.40588 55.02727 55.71355 56.46238 57.27129 58.13777 59.05929 59.9333 60.7289 61.35145 62.03225 62.76942 63.56099 64.40497 65.14599 65.78754 66.21178 64.40497 62.60991 60.82763 59.05929 57.27129 55.4617 53.66563 51.88449 50.11986 48.33218 46.51881 44.72136 42.75512 40.79216 38.83298 36.87818 34.9285 32.98484 31.04835 29.12044 27.20294 25.29822 23.4094 21.54066 19.69772 17.88854 16 14 12 10 8 6 4 2 0 0 2 4 6 8 10 10 8 6 4 2 0 2 4 6 8 10 11.6619 10 8 6 4 2 0 2 4 6 8 10 12 14 16 18 20 22 24 26 28 30 32 34 36 38 40 42 44 46 48 50 52 54 56 58 60 62 64 66 68 70 72 74 76 78 80 82 84 86 88 90 92 94 96 98 100 102 104 106 108 110 112 114 116 118 120 122 124 126 128 130 132 134 136 138 140 142 144 146 148 150 152 154 156 158 160 162 164 166 168 170 172 174 176 178 180 180.8978 178.9078 176.9181 174.9286 172.9393 170.9503 168.9615 166.9731 164.9848 162.9969 161.0093 159.022 157.035 155.0484 153.0621 151.0761 149.0906 147.1054 145.1206 143.1363 141.1524 139.169 137.186 135.2036 133.2216 131.2402 129.2594 127.2792 125.2996 123.3207 121.3425 119.365 117.3882 115.4123 113.4372 111.463 109.4897 107.5174 105.5462 103.5761 101.6071 99.63935 97.67292 95.70789 93.74433 91.78235 89.82204 87.86353 85.90693 83.95237 82 80.02499 78.02563 76.02631 74.02702 72.02777 70.02856 68.0294 66.0303 64.03124 62.03225 60.03333 58.03447 56.0357 54.03703 52.03845 50.03999 48.04165 46.04346 44.04543 42.04759 40.04997 38.0526 36.05551 34.05877 32.06244 30.06659 28.07134 26.07681 24.08319 22.09072 20.09975 18.11077 16.12452 14.14214 12.16553 10.19804 8.246211 6.324555 4.472136 2.828427 2 0 2 4 2.828427 2 0 0 2 0 2 4 2 0 2 4 6 8 10 12 14 16 18 20 22 24 26 28 30 32 34 36 37.94733 39.84972 41.76123 43.68066 45.60702 47.53946 49.47727 51.41984 53.36666 55.31727 57.27129 59.22837 61.18823 63.15061 65.11528 67.08204 69.0507 71.02113 72.99315 74.96666 76.94154 78.91768 80.895 82.8734 84.85281 86.83318 88.81441 90.79648 91.08238 90.79648 90.55385 90.24411 89.82204 89.44272 89.10667 88.76936 88.29496 87.86353 87.47571 87.13208 86.83318 86.57944 86.34813 85.90693 85.51023 85.15868 84.85281 84.40379 83.95237 83.54639 83.18654 82.8734 82.60751 82.38932 82 81.58431 81.21576 80.895 80.62257 80.399 80.04999 79.62411 79.24645 78.91768 78.63841 78.40918 78.10249 77.66595 77.27872 76.94154 76.65508 76.41989 76.15773 75.70998 75.31268 74.96666 74.67262 74.43118 74.2159 73.75636 73.34848 72.99315 72.69112 72.44308 72.24957 71.80529 71.38628 71.02113 70.71068 70.34202 69.85699 69.42622 69.0507 68.73136 68.46897 68.26419 67.91171 67.46851 67.08204 66.75328 66.48308 66.27216 65.96969 65.51336 65.11528 64.77654 64.49806 64.03124 63.56099 63.15061 62.80127 62.514 62.28965 62.0967 61.61169 61.18823 60.82763 60.53098 60.16644 59.66574 59.22837 58.85575 58.54913 58.30952 58.13777 57.72348 57.27129 56.88585 56.56854 56.32051 56.14267 55.7853 55.31727 54.91812 54.58937 54.33231 53.85165 53.36666 52.95281 52.61179 52.34501 52.15362 51.92302 51.41984 50.9902 50.63596 50.35872 50 49.47727 49.0306 48.6621 48.37355 48.16638 48.04165 47.53946 47.07441 46.69047 46.38965 46.17358 45.60702 45.12206 44.72136 44.40721 44.18144 44.04543 43.68066 43.17406 42.75512 42.42641 42.19004 41.76123 41.23106 40.79216 40.4475 40.1995 40.04997 39.84972 39.29377 38.83298 38.47077 38.20995 37.94733 37.36308 36.87818 36.49657 36.22154 36.05551 35.44009 34.9285 34.52535 34.23449 34.05877 33.52611 32.98484 32.55764 32.24903 32.06244 32 31.62278 31.04835 30.59412 30.26549 30.06659 30 30 30 30 30 
28 28 28 28 28 28 28 28 26.68333 24.73863 22.80351 20.88061 18.97367 17.08801 15.23155 13.41641 11.6619 10 8 6 4 2 0 0 2 2 0 0 2 2 2 2 2 2 2 2 2 2 2 0 0 0 0 0 0 2 2 2 2 2.828427 2 0 2 2.828427 4.472136 6 6.324555 7.211102 8 8 8.246211 8.944272 10 10 10.19804 10.77033 11.6619 12 12.16553 12.64911 13.41641 14 14.14214 14.56022 15.23155 16.12452 16.49242 17.08801 17.88854 18.86796 19.69772 20.59126 21.54066 22.36068 22.80351 23.4094 24.16609 25.05993 26 26.83282 27.78489 28.63564 29.12044 29.73214 30.46309 31.30495 32.24903 32.98484 33.52611 34.17601 34.9285 35.77709 36.71512 37.36308 37.94733 38.62642 39.39543 40.24922 41.18252 42.04759 42.94182 43.68066 44.27189 44.94441 45.69464 46.51881 47.41308 48.33218 49.1935 50.11986 50.9902 51.88449 52.49762 53.14132 53.85165 54.626 55.4617 56.35601 57.27129 58.13777 58.82177 59.46428 60.16644 60.92619 61.7414 62.60991 63.24555 63.90618 64.62198 65.29931 63.52952 61.7414 59.9333 58.13777 56.35601 54.58937 52.80151 50.9902 49.0306 47.07441 45.12206 43.17406 41.23106 39.29377 37.36308 35.44009 33.52611 31.62278 29.73214 27.85678 26 24 22 20 18 16 14 12 10 8 6 4 2 0 0 2 4 6 8 10 10 8 6 4 2 0 2 4 6 8 10 12 10 8 6 4 2 0 2 4 6 8 10 12 14 16 18 20 22 24 26 28 30 32 34 36 38 40 42 44 46 48 50 52 54 56 58 60 62 64 66 68 70 72 74 76 78 80 82 84 86 88 90 92 94 96 98 100 102 104 106 108 110 112 114 116 118 120 122 124 126 128 130 132 134 136 138 140 142 144 146 148 150 152 154 156 158 160 162 164 166 168 170 172 174 176 178 180 181.1077 179.1201 177.1327 175.1457 173.1589 171.1724 169.1863 167.2005 165.215 163.2299 161.2451 159.2608 157.2768 155.2933 153.3102 151.3275 149.3452 147.3635 145.3822 143.4015 141.4214 139.4417 137.4627 135.4843 133.5066 131.5295 129.5531 127.5774 125.6025 123.6285 121.6553 119.6829 117.7115 115.7411 113.7717 111.8034 109.8362 107.8703 105.9056 103.9423 101.9804 100.02 98.0612 96.0833 94.08507 92.08691 90.08884 88.09086 86.09297 84.09518 82.0975 80.09994 78.10249 76.10519 74.10803 72.11102 70.11419 68.11755 66.1211 64.12488 62.1289 60.13319 58.13777 56.14267 54.14795 52.15362 50.15974 48.16638 46.17358 44.18144 42.19004 40.1995 38.20995 36.22154 34.23449 32.24903 30.26549 28.28427 26.30589 24.33105 22.36068 20.39608 18.43909 16.49242 14.56022 12.64911 10.77033 8.944272 7.211102 5.656854 4 2 0 2 4 4 2 0 0 2 0 2 4 2 0 2 4 6 8 10 12 14 16 18 20 22 24 26 27.85678 29.73214 31.62278 33.52611 35.44009 37.36308 39.29377 41.23106 43.17406 45.12206 47.07441 49.0306 50.9902 52.95281 54.91812 56.88585 58.85575 60.82763 62.80127 64.77654 66.75328 68.73136 70.71068 72.69112 74.67262 76.65508 78.63841 80.62257 82.60751 84.59315 86.57944 88.56636 89.44272 89.10667 88.81441 88.56636 88.29496 87.86353 87.47571 87.13208 86.83318 86.34813 85.90693 85.51023 85.15868 84.85281 84.59315 84.38009 83.95237 83.54639 83.18654 82.8734 82.46211 82 81.58431 81.21576 80.895 80.62257 80.399 80.04999 79.62411 79.24645 78.91768 78.63841 78.40918 78.10249 77.66595 77.27872 76.94154 76.65508 76.41989 76.15773 75.70998 75.31268 74.96666 74.67262 74.43118 74.2159 73.75636 73.34848 72.99315 72.69112 72.44308 72.24957 71.80529 71.38628 71.02113 70.71068 70.45566 70.25668 69.85699 69.42622 69.0507 68.73136 68.41052 67.91171 67.46851 67.08204 66.75328 66.48308 66.27216 65.96969 65.51336 65.11528 64.77654 64.49806 64.28063 64.03124 63.56099 63.15061 62.80127 62.514 62.0967 61.61169 61.18823 60.82763 60.53098 60.29926 60.13319 59.66574 59.22837 58.85575 58.54913 58.24088 57.72348 57.27129 56.88585 56.56854 56.32051 56.14267 55.7853 55.31727 54.91812 54.58937 54.33231 54.14795 53.85165 53.36666 52.95281 52.61179 52.34501 51.92302 51.41984 50.9902 50.63596 50.35872 50.15974 50 49.47727 49.0306 48.6621 48.37355 48.08326 47.53946 47.07441 46.69047 46.38965 46.17358 46.04346 45.60702 45.12206 44.72136 44.40721 44.18144 43.68066 43.17406 42.75512 42.42641 42.19004 42.04759 41.76123 41.23106 40.79216 40.4475 40.1995 39.84972 39.29377 38.83298 38.47077 38.20995 38.0526 37.94733 37.36308 36.87818 36.49657 36.22154 36.05551 35.44009 34.9285 34.52535 34.23449 34.05877 33.52611 32.98484 32.55764 32.24903 32.06244 31.62278 31.04835 30.59412 30.26549 30.06659 30 29.73214 29.12044 28.63564 28.28427 28.07134 28 28 28 28 28 
26 26 26 26 26 26 26 26 26 25.29822 23.4094 21.54066 19.69772 17.88854 16 14 12 10 8 6 4 2 0 0 2 2.828427 2 0 0 2 2.828427 4 4 4 4 4 4 4 2.828427 2 2 0 0 0 0 0 0 0 0 2 2 0 0 2 4 4 4.472136 5.656854 6 6 6.324555 7.211102 8 8 8.246211 8.944272 10 10 10.19804 10.77033 11.6619 12 12.16553 12.64911 13.41641 14.14214 14.56022 15.23155 16.12452 17.08801 17.88854 18.86796 19.69772 20.39608 20.88061 21.54066 22.36068 23.32381 24.16609 25.05993 26 26.68333 27.20294 27.85678 28.63564 29.52965 30.46309 31.04835 31.62278 32.31099 33.10589 34 34.9285 35.44009 36.05551 36.76955 37.57659 38.47077 39.39543 40.24922 41.18252 41.76123 42.37924 43.08132 43.86343 44.72136 45.65085 46.51881 47.41308 48.33218 49.1935 50 50.59644 51.26402 52 52.80151 53.66563 54.58937 55.4617 56.32051 56.921 57.58472 58.30952 59.09315 59.9333 60.7289 61.35145 62.03225 62.76942 63.56099 64.40497 62.60991 60.82763 58.85575 56.88585 54.91812 52.95281 50.9902 49.0306 47.07441 45.12206 43.17406 41.23106 39.29377 37.36308 35.44009 33.52611 31.62278 29.73214 27.85678 26 24 22 20 18 16 14 12 10 8 6 4 2 0 0 2 4 6 8 10 10 8 6 4 2 0 2 4 6 8 10 12 10 8 6 4 2 0 2 4 6 8 10 12 14 16 18 20 22 24 26 28 30 32 34 36 38 40 42 44 46 48 50 52 54 56 58 60 62 64 66 68 70 72 74 76 78 80 82 84 86 88 90 92 94 96 98 100 102 104 106 108 110 112 114 116 118 120 122 124 126 128 130 132 134 136 138 140 142 144 146 148 150 152 154 156 158 160 162 164 166 168 170 172 174 176 178 180 181.3395 179.3544 177.3697 175.3853 173.4013 171.4176 169.4344 167.4515 165.469 163.487 161.5054 159.5243 157.5436 155.5635 153.5838 151.6048 149.6262 147.6482 145.6709 143.6941 141.718 139.7426 137.7679 135.794 133.8208 131.8484 129.8769 127.9062 125.9365 123.9677 122 120.0333 118.0678 116.1034 114.1403 112.1606 110.1635 108.1665 106.1697 104.1729 102.1763 100.1798 98.1835 96.18732 94.19129 92.19544 90.19978 88.20431 86.20905 84.21401 82.21922 80.22469 78.23043 76.23647 74.24284 72.24957 70.25668 68.26419 66.27216 64.28063 62.28965 60.29926 58.30952 56.32051 54.33231 52.34501 50.35872 48.37355 46.38965 44.40721 42.42641 40.4475 38.47077 36.49657 34.52535 32.55764 30.59412 28.63564 26.68333 24.73863 22.80351 20.88061 18.97367 17.08801 15.23155 13.41641 11.6619 10 8 6 4 2 0 2 4 4 2 0 0 0 0 2 4 2 0 2 4 6 8 10 12 14 16 17.88854 19.69772 21.54066 23.4094 25.29822 27.20294 29.12044 31.04835 32.98484 34.9285 36.87818 38.83298 40.79216 42.75512 44.72136 46.69047 48.6621 50.63596 52.61179 54.58937 56.56854 58.54913 60.53098 62.514 64.49806 66.48308 68.46897 70.45566 72.44308 74.43118 76.41989 78.40918 80.399 82.38932 84.38009 86.37129 87.86353 87.47571 87.13208 86.83318 86.57944 86.34813 85.90693 85.51023 85.15868 84.85281 84.40379 83.95237 83.54639 83.18654 82.8734 82.60751 82.38932 82 81.58431 81.21576 80.895 80.52328 80.04999 79.62411 79.24645 78.91768 78.63841 78.40918 78.10249 77.66595 77.27872 76.94154 76.65508 76.41989 76.15773 75.70998 75.31268 74.96666 74.67262 74.43118 74.2159 73.75636 73.34848 72.99315 72.69112 72.44308 72.24957 71.80529 71.38628 71.02113 70.71068 70.45566 70.25668 69.85699 69.42622 69.0507 68.73136 68.46897 68.26419 67.91171 67.46851 67.08204 66.75328 66.48308 65.96969 65.51336 65.11528 64.77654 64.49806 64.28063 64.03124 63.56099 63.15061 62.80127 62.514 62.28965 62.0967 61.61169 61.18823 60.82763 60.53098 60.16644 59.66574 59.22837 58.85575 58.54913 58.30952 58.13777 57.72348 57.27129 56.88585 56.56854 56.32051 55.7853 55.31727 54.91812 54.58937 54.33231 54.14795 53.85165 53.36666 52.95281 52.61179 52.34501 52.15362 51.92302 51.41984 50.9902 50.63596 50.35872 50 49.47727 49.0306 48.6621 48.37355 48.16638 48.04165 47.53946 47.07441 46.69047 46.38965 46.17358 45.60702 45.12206 44.72136 44.40721 44.18144 44.04543 43.68066 43.17406 42.75512 42.42641 42.19004 41.76123 41.23106 40.79216 40.4475 40.1995 40.04997 39.84972 39.29377 38.83298 38.47077 38.20995 37.94733 37.36308 36.87818 36.49657 36.22154 36.05551 36 35.44009 34.9285 34.52535 34.23449 34.05877 33.52611 32.98484 32.55764 32.24903 32.06244 31.62278 31.04835 30.59412 30.26549 30.06659 29.73214 29.12044 28.63564 28.28427 28.07134 28 27.85678 27.20294 26.68333 26.30589 26.07681 26 26 26 26 26 
24 24 24 24 24 24 24 24 24 24 24 22 20 18 16 14 12 10 8 6 4 2 0 0 2 4 2.828427 2 0 0 2 2 2.828427 4.472136 5.656854 6 6 5.656854 4.472136 4 2.828427 2 2 0 0 0 0 0 0 0 0 0 0 2 2 2 2.828427 4 4 4 4.472136 5.656854 6 6 6.324555 7.211102 8 8 8.246211 8.944272 10 10 10.19804 10.77033 11.6619 12.16553 12.64911 13.41641 14.4222 15.23155 16.12452 17.08801 17.88854 18.43909 18.97367 19.69772 20.59126 21.54066 22.36068 23.32381 24.16609 24.73863 25.29822 26 26.83282 27.78489 28.63564 29.12044 29.73214 30.46309 31.30495 32.24903 32.98484 33.52611 34.17601 34.9285 35.77709 36.71512 37.57659 38.47077 39.29377 39.84972 40.49691 41.23106 42.04759 42.94182 43.86343 44.72136 45.65085 46.51881 47.41308 48.08326 48.70318 49.39635 50.15974 50.9902 51.88449 52.80151 53.66563 54.40588 55.02727 55.71355 56.46238 57.27129 58.13777 58.82177 59.46428 60.16644 60.92619 61.7414 62.60991 62.514 60.53098 58.54913 56.56854 54.58937 52.61179 50.63596 48.6621 46.69047 44.72136 42.75512 40.79216 38.83298 36.87818 34.9285 32.98484 31.04835 29.12044 27.20294 25.29822 23.4094 21.54066 19.69772 17.88854 16 14 12 10 8 6 4 2 0 0 2 4 6 8 10 10 8 6 4 2 0 2 4 6 8 10 12 10 8 6 4 2 0 2 4 6 8 10 12 14 16 18 20 22 24 26 28 30 32 34 36 38 40 42 44 46 48 50 52 54 56 58 60 62 64 66 68 70 72 74 76 78 80 82 84 86 88 90 92 94 96 98 100 102 104 106 108 110 112 114 116 118 120 122 124 126 128 130 132 134 136 138 140 142 144 146 148 150 152 154 156 158 160 162 164 166 168 170 172 174 176 178 180 181.593 179.6107 177.6288 175.6474 173.6664 171.6858 169.7056 167.726 165.7468 163.7681 161.79 159.8124 157.8354 155.8589 153.8831 151.9079 149.9333 147.9595 145.9863 144.0139 142.0423 140.0714 138.1014 136.1323 134.1641 132.1968 130.2306 128.2498 126.2537 124.2578 122.262 120.2664 118.2709 116.2755 114.2804 112.2853 110.2905 108.2959 106.3015 104.3072 102.3132 100.3195 98.32599 96.33276 94.33981 92.34717 90.35486 88.36288 86.37129 84.38009 82.38932 80.399 78.40918 76.41989 74.43118 72.44308 70.45566 68.46897 66.48308 64.49806 62.514 60.53098 58.54913 56.56854 54.58937 52.61179 50.63596 48.6621 46.69047 44.72136 42.75512 40.79216 38.83298 36.87818 34.9285 32.98484 31.04835 29.12044 27.20294 25.29822 23.4094 21.54066 19.69772 17.88854 16 14 12 10 8 6 4 2 0 2 4 4 2 0 2 0 0 2 4 2 0 2 4 6 8 10 11.6619 13.41641 15.23155 17.08801 18.97367 20.88061 22.80351 24.73863 26.68333 28.63564 30.59412 32.55764 34.52535 36.49657 38.47077 40.4475 42.42641 44.40721 46.38965 48.37355 50.35872 52.34501 54.33231 56.32051 58.30952 60.29926 62.28965 64.28063 66.27216 68.26419 70.25668 72.24957 74.24284 76.23647 78.23043 80.22469 82.21922 84.21401 86.20905 85.90693 85.51023 85.15868 84.85281 84.59315 84.38009 83.95237 83.54639 83.18654 82.8734 82.46211 82 81.58431 81.21576 80.895 80.62257 80.399 80.04999 79.62411 79.24645 78.91768 78.58753 78.10249 77.66595 77.27872 76.94154 76.65508 76.41989 76.15773 75.70998 75.31268 74.96666 74.67262 74.43118 74.2159 73.75636 73.34848 72.99315 72.69112 72.44308 72.24957 71.80529 71.38628 71.02113 70.71068 70.45566 70.25668 69.85699 69.42622 69.0507 68.73136 68.46897 68.26419 67.91171 67.46851 67.08204 66.75328 66.48308 66.27216 65.96969 65.51336 65.11528 64.77654 64.49806 64.03124 63.56099 63.15061 62.80127 62.514 62.28965 62.0967 61.61169 61.18823 60.82763 60.53098 60.29926 60.13319 59.66574 59.22837 58.85575 58.54913 58.24088 57.72348 57.27129 56.88585 56.56854 56.32051 56.14267 55.7853 55.31727 54.91812 54.58937 54.33231 53.85165 53.36666 52.95281 52.61179 52.34501 52.15362 51.92302 51.41984 50.9902 50.63596 50.35872 50.15974 50 49.47727 49.0306 48.6621 48.37355 48.08326 47.53946 47.07441 46.69047 46.38965 46.17358 46.04346 45.60702 45.12206 44.72136 44.40721 44.18144 43.68066 43.17406 42.75512 42.42641 42.19004 42.04759 41.76123 41.23106 40.79216 40.4475 40.1995 39.84972 39.29377 38.83298 38.47077 38.20995 38.0526 37.94733 37.36308 36.87818 36.49657 36.22154 36.05551 35.44009 34.9285 34.52535 34.23449 34.05877 34 33.52611 32.98484 32.55764 32.24903 32.06244 31.62278 31.04835 30.59412 30.26549 30.06659 29.73214 29.12044 28.63564 28.28427 28.07134 27.85678 27.20294 26.68333 26.30589 26.07681 26 26 25.29822 24.73863 24.33105 24.08319 24 24 24 24 24 
22 22 22 22 22 22 22 22 22 22 22 22 20 18 16 14 12 10 8 6 4 2 0 0 2 4 4.472136 2.828427 2 0 0 0 2 2.828427 4.472136 5.656854 7.211102 7.211102 6.324555 5.656854 4.472136 4 2.828427 2 2 2 2 0 0 0 0 2 0 0 0 0 2 2 2 2 2.828427 4 4 4 4.472136 5.656854 6 6 6.324555 7.211102 8 8 8.246211 8.944272 10 10.19804 10.77033 11.6619 12.64911 13.41641 14.4222 15.23155 16.12452 16.49242 17.08801 17.88854 18.86796 19.69772 20.59126 21.54066 22.36068 22.80351 23.4094 24.16609 25.05993 26 26.68333 27.20294 27.85678 28.63564 29.52965 30.46309 31.04835 31.62278 32.31099 33.10589 34 34.9285 35.77709 36.71512 37.36308 37.94733 38.62642 39.39543 40.24922 41.18252 42.04759 42.94182 43.86343 44.72136 45.60702 46.17358 46.8188 47.53946 48.33218 49.1935 50.11986 50.9902 51.88449 52.49762 53.14132 53.85165 54.626 55.4617 56.32051 56.921 57.58472 58.30952 59.09315 59.9333 60.7289 61.35145 60.29926 58.30952 56.32051 54.33231 52.34501 50.35872 48.37355 46.38965 44.40721 42.42641 40.4475 38.47077 36.49657 34.52535 32.55764 30.59412 28.63564 26.68333 24.73863 22.80351 20.88061 18.97367 17.08801 15.23155 13.41641 11.6619 10 8 6 4 2 0 0 2 4 6 8 10 10 8 6 4 2 0 2 4 6 8 10 12 10 8 6 4 2 0 2 4 6 8 10 12 14 16 18 20 22 24 26 28 30 32 34 36 38 40 42 44 46 48 50 52 54 56 58 60 62 64 66 68 70 72 74 76 78 80 82 84 86 88 90 92 94 96 98 100 102 104 106 108 110 112 114 116 118 120 122 124 126 128 130 132 134 136 138 140 142 144 146 148 150 152 154 156 158 160 162 164 166 168 170 172 174 176 178 180 181.8681 179.8889 177.9101 175.9318 173.954 171.9767 170 168.0238 166.0482 164.0732 162.0987 160.125 158.1518 156.1794 154.2077 152.2367 150.2664 148.297 146.3284 144.3468 142.3517 140.3567 138.3618 136.3672 134.3726 132.3783 130.384 128.39 126.3962 124.4026 122.4091 120.4159 118.423 116.4302 114.4378 112.4455 110.4536 108.462 106.4706 104.4797 102.489 100.4988 98.50888 96.51942 94.53042 92.54189 90.55385 88.56636 86.57944 84.59315 82.60751 80.62257 78.63841 76.65508 74.67262 72.69112 70.71068 68.73136 66.75328 64.77654 62.80127 60.82763 58.85575 56.88585 54.91812 52.95281 50.9902 49.0306 47.07441 45.12206 43.17406 41.23106 39.29377 37.36308 35.44009 33.52611 31.62278 29.73214 27.85678 26 24 22 20 18 16 14 12 10 8 6 4 2 0 2 4 4 2 0 2 0 0 2 4 2 0 2 4 5.656854 7.211102 8.944272 10.77033 12.64911 14.56022 16.49242 18.43909 20.39608 22.36068 24.33105 26.30589 28.28427 30.26549 32.24903 34.23449 36.22154 38.20995 40.1995 42.19004 44.18144 46.17358 48.16638 50.15974 52.15362 54.14795 56.14267 58.13777 60.13319 62.1289 64.12488 66.1211 68.11755 70.11419 72.11102 74.10803 76.10519 78.10249 80.09994 82.0975 84.09518 84.40379 83.95237 83.54639 83.18654 82.8734 82.60751 82.38932 82 81.58431 81.21576 80.895 80.52328 80.04999 79.62411 79.24645 78.91768 78.63841 78.40918 78.10249 77.66595 77.27872 76.94154 76.65508 76.15773 75.70998 75.31268 74.96666 74.67262 74.43118 74.2159 73.75636 73.34848 72.99315 72.69112 72.44308 72.24957 71.80529 71.38628 71.02113 70.71068 70.45566 70.25668 69.85699 69.42622 69.0507 68.73136 68.46897 68.26419 67.91171 67.46851 67.08204 66.75328 66.48308 66.27216 65.96969 65.51336 65.11528 64.77654 64.49806 64.28063 64.03124 63.56099 63.15061 62.80127 62.514 62.0967 61.61169 61.18823 60.82763 60.53098 60.29926 60.13319 59.66574 59.22837 58.85575 58.54913 58.30952 58.13777 57.72348 57.27129 56.88585 56.56854 56.32051 55.7853 55.31727 54.91812 54.58937 54.33231 54.14795 53.85165 53.36666 52.95281 52.61179 52.34501 51.92302 51.41984 50.9902 50.63596 50.35872 50.15974 50 49.47727 49.0306 48.6621 48.37355 48.16638 48.04165 47.53946 47.07441 46.69047 46.38965 46.17358 45.60702 45.12206 44.72136 44.40721 44.18144 44.04543 43.68066 43.17406 42.75512 42.42641 42.19004 41.76123 41.23106 40.79216 40.4475 40.1995 40.04997 39.84972 39.29377 38.83298 38.47077 38.20995 37.94733 37.36308 36.87818 36.49657 36.22154 36.05551 36 35.44009 34.9285 34.52535 34.23449 34.05877 33.52611 32.98484 32.55764 32.24903 32.06244 32 31.62278 31.04835 30.59412 30.26549 30.06659 29.73214 29.12044 28.63564 28.28427 28.07134 27.85678 27.20294 26.68333 26.30589 26.07681 26 25.29822 24.73863 24.33105 24.08319 24 24 23.4094 22.80351 22.36068 22.09072 22 22 22 22 22
[truncated: 1,804,248 more chars]
