# Supplementary material for: Mapping the Relative Probability of Common Toad Occurrence in Terrestrial Lowland Farm Habitat in the United Kingdom
Source: PLoS One. 2016 Feb 3;11(2):e0148269. doi: 10.1371/journal.pone.0148269 (PMC4739741; doi:10.1371/journal.pone.0148269)
Supplement: S1 Dataset — Excel file of all recaptured toads weight, length and calculated body condition index in the breeding pond and terrestrial environment. Raster files of distance to nearest edge, distance to the breeding pond, distance to the nearest water body and distance to the nearest woodland habitat. Shapefiles of surveyed 100m x100m squares in 2012 and 2013. STATA analysis and code for the final RSF model. Excel file of location, PIT code and habitat type for all recaptured toads. Shapefiles of the breeding pond, urban habitat, water bodies and woodland habitat within 500m of the breeding pond. (ZIP) [file pone.0148269.s001.zip › SupportingInfo/dist_edge.prj]

Projection    GREATBRITAIN_GRID
Datum         OGB
Spheroid      AIRY
Units         METERS
Zunits        NO
Xshift        0.0
Yshift        0.0
Parameters    
