# Supplementary material for: Mapping the Relative Probability of Common Toad Occurrence in Terrestrial Lowland Farm Habitat in the United Kingdom
Source: PLoS One. 2016 Feb 3;11(2):e0148269. doi: 10.1371/journal.pone.0148269 (PMC4739741; doi:10.1371/journal.pone.0148269)
Supplement: S1 Dataset — Excel file of all recaptured toads weight, length and calculated body condition index in the breeding pond and terrestrial environment. Raster files of distance to nearest edge, distance to the breeding pond, distance to the nearest water body and distance to the nearest woodland habitat. Shapefiles of surveyed 100m x100m squares in 2012 and 2013. STATA analysis and code for the final RSF model. Excel file of location, PIT code and habitat type for all recaptured toads. Shapefiles of the breeding pond, urban habitat, water bodies and woodland habitat within 500m of the breeding pond. (ZIP) [file pone.0148269.s001.zip › SupportingInfo/dist_lake.asc]

ncols         619
nrows         551
xllcorner     441533.55
yllcorner     195659.8506
cellsize      2
NODATA_value  -9999
732.8301 731.4561 730.0849 728.7167 727.3514 725.989 724.6296 723.2731 721.9197 720.5692 719.2218 717.8774 716.5361 715.1979 713.8627 712.5307 711.2018 709.876 708.5535 707.2341 705.9178 704.6049 703.2951 701.9886 700.6854 699.3854 698.0888 696.7955 695.5056 694.219 692.9358 691.656 690.3796 689.1067 687.8372 686.5712 685.3087 684.0497 682.7943 681.5424 680.2941 679.0493 677.8082 676.5707 675.337 674.1068 672.8804 671.6577 670.4387 669.2234 668.012 666.8043 665.6005 664.4005 663.2043 662.0121 660.8237 659.6393 658.4588 657.2823 656.1097 654.9412 653.7767 652.6163 651.4599 650.3076 649.1595 648.0154 646.8755 645.7399 644.6084 643.4811 642.3582 641.2394 640.125 639.0149 637.9091 636.8077 635.7106 634.618 633.5298 632.446 631.3668 630.292 629.2217 628.156 627.0949 626.0383 624.9864 623.9391 622.8965 621.8585 620.8253 619.7968 618.7729 617.754 616.7398 615.7305 614.726 613.7263 612.7316 611.7418 610.7569 609.777 608.8021 607.8322 606.8674 605.9076 604.9529 604.0033 603.0589 602.1196 601.1855 600.2566 599.3329 598.4146 597.5015 596.5937 595.6912 594.7941 593.9023 593.016 592.1351 591.2596 590.3897 589.5252 588.6663 587.8129 586.9651 586.1229 585.2863 584.4553 583.63 582.8104 581.9966 581.1884 580.3861 579.5895 578.7988 578.0139 577.2348 576.4616 575.6943 574.933 574.1777 573.4283 572.6849 571.9476 571.2162 570.491 569.7719 569.0589 568.352 567.6513 566.9568 566.2685 565.5864 564.9106 564.2411 563.5779 562.921 562.2704 561.6262 560.9884 560.3571 559.7321 559.1136 558.5016 557.8961 557.2971 556.7046 556.1187 555.5394 554.9667 554.4006 553.8411 553.2883 552.7422 552.2029 551.6702 551.1443 550.6251 550.1127 549.6071 549.1084 548.6165 548.1313 547.6532 547.1819 546.7175 546.26 545.8095 545.3659 544.9294 544.4998 544.0772 543.6617 543.2532 542.8517 542.4574 542.0701 541.6899 541.3169 540.951 540.5923 540.2407 539.8963 539.5591 539.2291 538.9063 538.535 538.145 537.762 537.3863 537.0177 536.6563 536.3021 535.9552 535.6155 535.2831 534.9579 534.6401 534.3295 533.985 533.6441 533.3104 532.9841 532.665 532.3533 532.0489 531.7518 531.4622 531.1798 530.9049 530.6373 530.3772 530.0717 529.7736 529.4828 529.1994 528.9235 528.6549 528.3938 528.0757 527.731 527.3936 527.0635 526.7409 526.4257 526.1179 525.8174 525.5245 525.239 524.9609 524.6904 524.4273 524.1412 523.8397 523.5456 523.259 522.9799 522.7083 522.4443 522.1686 521.8199 521.4786 521.1449 520.8186 520.4998 520.1884 519.8846 519.5883 519.2995 519.0183 518.7446 518.4785 518.2123 517.9073 517.6099 517.32 517.0377 516.763 516.4959 516.2364 515.9302 515.6317 515.3406 515.0573 514.7815 514.5134 514.2529 513.9533 513.6536 513.3615 513.077 512.8002 512.5309 512.2695 511.9766 511.6757 511.3824 511.0969 510.8189 510.5487 510.2862 510.0039 509.6548 509.3133 508.9794 508.6531 508.3345 508.0236 507.7204 507.4249 507.1371 506.857 506.5847 506.3201 506.0474 505.743 505.4464 505.1574 504.8762 504.6028 504.3372 504.0793 503.8293 503.5871 503.3528 503.1262 502.9075 502.6967 502.4938 502.2987 502.1115 501.9323 501.7609 501.5974 501.4419 501.2943 501.1547 501.0229 500.8992 500.7834 500.6755 500.5757 500.4838 500.3998 500.3239 500.2559 500.196 500.144 500.1 500.064 500.036 500.016 500.004 500 500 500 500 500 500 500 500 500 500 500 500.004 500.016 500.036 500.064 500.1 500.144 500.196 500.2559 500.3239 500.3998 500.4838 500.5757 500.6755 500.7834 500.8992 501.0229 501.1547 501.2943 501.4419 501.5974 501.7609 501.9323 502.1115 502.2987 502.4938 502.6967 502.9075 503.1262 503.3528 503.5871 503.8293 504.0793 504.3372 504.6028 504.8762 505.1574 505.4464 505.743 506.0474 506.3596 506.6794 507.0069 507.3421 507.6849 508.0354 508.3936 508.7593 509.1326 509.5135 509.9019 510.2979 510.7015 511.1125 511.531 511.957 512.3905 512.8314 513.2797 513.7354 514.1984 514.6688 515.1466 515.6317 516.124 516.6237 517.1306 517.6447 518.166 518.6945 519.2302 519.773 520.323 520.88 521.4442 522.0153 522.5935 523.1788 523.7709 524.3701 524.9762 525.5892 526.2091 526.8358 527.4694 528.1099 528.757 529.411 530.0717 530.7391 531.4132 532.094 532.7814 533.4754 534.176 534.8832 535.5969 536.3171 537.0438 537.7769 538.5165 539.2625 540.0148 540.7735 541.5386 542.3099 543.0875 543.8713 544.6614 545.4576 546.26 547.0685 547.8832 548.7039 549.5307 550.3635 551.2023 552.0471 552.8978 553.7545 554.617 555.4854 556.3596 557.2396 558.1254 559.017 559.9143 560.8173 561.7259 562.6402 563.5601 564.4856 565.4167 566.3533 567.2953 568.2429 569.1959 570.1544 571.1182 572.0874 573.062 574.0418 575.027 576.0173 577.013 578.0139 579.0198 580.031 581.0473 582.0687 583.0952 584.1267 585.1632 586.2047 587.2512 588.3027 589.3589 590.4202 591.4863 592.5572 593.6329 594.7134 595.7986 596.8886 597.9833 599.0826 600.1866 601.2953 602.4085 603.5263 604.6487 605.7755 606.9069 608.0428 609.183 610.3278 611.4769 612.6304 613.7882 614.9504 616.1169 617.2876 618.4626 619.6418 620.8253 622.0129 623.2047 624.4005 625.6005 626.8046 628.0128 629.2249 630.4411 631.6613 632.8854 634.1135 635.3456 636.5815 637.8213 639.0649 640.3124 641.5637 642.8188 644.0776 645.3402 646.6065 647.8765 649.1502 650.4276 651.7085 652.9931 654.2813 655.5731 656.8683 658.1672 659.4695 660.7753 662.0846 663.3973 664.7135 666.033 667.356 668.6823 670.012 671.3449 672.6812 674.0208 675.3636 676.7097 678.059 679.4115 680.7672 682.1261 683.4881 684.8533 686.2216 687.5929 688.9673 690.3448 691.7254 693.1089 694.4955 695.8851 697.2776 698.673 700.0714 701.4727 702.877 704.2841 705.694 707.1068 708.5224 
731.3795 730.0027 728.6288 727.2579 725.8898 724.5247 723.1625 721.8033 720.4471 719.0939 717.7437 716.3965 715.0524 713.7114 712.3735 711.0387 709.707 708.3784 707.053 705.7308 704.4118 703.096 701.7834 700.4741 699.1681 697.8653 696.5659 695.2697 693.9769 692.6875 691.4015 690.1188 688.8396 687.5638 686.2915 685.0226 683.7573 682.4954 681.2371 679.9824 678.7311 677.4836 676.2396 674.9993 673.7626 672.5295 671.3002 670.0746 668.8527 667.6346 666.4203 665.2097 664.003 662.8001 661.6011 660.4059 659.2147 658.0273 656.844 655.6646 654.4891 653.3177 652.1503 650.9869 649.8277 648.6725 647.5214 646.3745 645.2318 644.0931 642.9588 641.8286 640.7028 639.5811 638.4638 637.3508 636.2421 635.1378 634.0378 632.9423 631.8513 630.7646 629.6824 628.6048 627.5317 626.4631 625.399 624.3397 623.2849 622.2347 621.1892 620.1484 619.1122 618.0809 617.0543 616.0325 615.0154 614.0032 612.9959 611.9935 610.9959 610.0033 609.0156 608.0329 607.0552 606.0825 605.1149 604.1523 603.1948 602.2425 601.2953 600.3532 599.4164 598.4847 597.5583 596.6373 595.7214 594.8109 593.9057 593.0059 592.1115 591.2225 590.3389 589.4608 588.5881 587.721 586.8594 586.0034 585.153 584.3082 583.4689 582.6354 581.8076 580.9854 580.1689 579.3583 578.5533 577.7543 576.961 576.1736 575.392 574.6164 573.8467 573.0829 572.3251 571.5732 570.8275 570.0877 569.354 568.6264 567.9049 567.1896 566.4803 565.7773 565.0805 564.39 563.7056 563.0275 562.3558 561.6903 561.0312 560.3784 559.7321 559.0921 558.4586 557.8315 557.2109 556.5968 555.9892 555.3881 554.7936 554.2057 553.6245 553.0497 552.4817 551.9203 551.3656 550.8176 550.2763 549.7418 549.214 548.693 548.1788 547.6714 547.1709 546.6772 546.1904 545.7106 545.2375 544.7715 544.3124 543.8603 543.4151 542.977 542.5458 542.1218 541.7047 541.2947 540.8918 540.4961 540.1074 539.7258 539.3514 538.9843 538.6241 538.2713 537.9257 537.5872 537.256 536.932 536.5743 536.1828 535.7985 535.4213 535.0514 534.6887 534.3333 533.985 533.6441 533.3104 532.9841 532.665 532.3533 532.015 531.6729 531.338 531.0104 530.6901 530.3772 530.0717 529.7736 529.4828 529.1994 528.9235 528.6549 528.3938 528.0947 527.7954 527.5035 527.2191 526.9421 526.6725 526.4105 526.1064 525.7604 525.4218 525.0905 524.7666 524.4502 524.1412 523.8397 523.5456 523.259 522.9799 522.7083 522.4443 522.1647 521.8621 521.5669 521.2792 520.999 520.7264 520.4613 520.2 519.85 519.5074 519.1724 518.8448 518.5248 518.2123 517.9073 517.6099 517.32 517.0377 516.763 516.4959 516.2364 515.9302 515.6317 515.3406 515.0573 514.7815 514.5134 514.2529 513.9533 513.6536 513.3615 513.077 512.8002 512.5309 512.2695 511.9766 511.6757 511.3824 511.0969 510.8189 510.5487 510.2862 510 509.6979 509.4036 509.1169 508.8379 508.5666 508.3031 508.0354 507.6849 507.3421 507.0069 506.6794 506.3596 506.0474 505.743 505.4464 505.1574 504.8762 504.6028 504.3372 504.0714 503.7658 503.468 503.1779 502.8956 502.6211 502.3545 502.0956 501.8446 501.6014 501.3661 501.1387 500.9192 500.7075 500.5038 500.3079 500.12 499.94 499.7679 499.6039 499.4477 499.2995 499.1593 499.027 498.9028 498.7865 498.6783 498.578 498.4857 498.4015 498.3252 498.257 498.1967 498.1446 498.1004 498.0642 498.0361 498.0161 498.004 498 498 498 498 498 498 498 498 498 498 498 498.004 498.0161 498.0361 498.0642 498.1004 498.1446 498.1967 498.257 498.3252 498.4015 498.4857 498.578 498.6783 498.7865 498.9028 499.027 499.1593 499.2995 499.4477 499.6039 499.7679 499.94 500.12 500.3079 500.5038 500.7075 500.9192 501.1387 501.3661 501.6014 501.8446 502.0956 502.3545 502.6211 502.8956 503.1779 503.468 503.7658 504.0714 504.3848 504.7058 505.0346 505.3712 505.7153 506.0672 506.4267 506.7939 507.1686 507.551 507.9409 508.3385 508.7436 509.1562 509.5763 510.0039 510.439 510.8816 511.3316 511.789 512.2538 512.7261 513.2056 513.6925 514.1867 514.6882 515.197 515.7131 516.2364 516.7668 517.3046 517.8494 518.4014 518.9605 519.5267 520.1 520.6803 521.2677 521.8621 522.4634 523.0717 523.687 524.3091 524.9381 525.574 526.2167 526.8662 527.5225 528.1855 528.8553 529.5319 530.215 530.9049 531.6014 532.3044 533.0141 533.7303 534.453 535.1822 535.9179 536.66 537.4086 538.1636 538.9249 539.6925 540.4665 541.2467 542.0332 542.8259 543.6249 544.43 545.2412 546.0586 546.8821 547.7116 548.5472 549.3887 550.2363 551.0898 551.9493 552.8146 553.6859 554.5629 555.4457 556.3344 557.2289 558.129 559.0349 559.9464 560.8636 561.7864 562.7148 563.6488 564.5883 565.5334 566.4839 567.4399 568.4012 569.368 570.3403 571.3177 572.3006 573.2888 574.2822 575.2808 576.2847 577.2937 578.3079 579.3272 580.3516 581.3811 582.4156 583.4552 584.4998 585.5493 586.6038 587.6631 588.7274 589.7966 590.8705 591.9493 593.0329 594.1212 595.2142 596.312 597.4144 598.5215 599.6332 600.7495 601.8704 602.9958 604.1258 605.2603 606.3992 607.5426 608.6904 609.8426 610.9992 612.1601 613.3254 614.4949 615.6688 616.8468 618.0291 619.2156 620.4063 621.6011 622.8001 624.0032 625.2104 626.4216 627.6368 628.8561 630.0793 631.3066 632.5377 633.7728 635.0118 636.2546 637.5013 638.7519 640.0062 641.2644 642.5262 643.7919 645.0612 646.3343 647.611 648.8914 650.1754 651.463 652.7542 654.049 655.3472 656.649 657.9544 659.2632 660.5755 661.8912 663.2104 664.5329 665.8588 667.1881 668.5208 669.8567 671.1959 672.5385 673.8843 675.2333 676.5856 677.941 679.2996 680.6614 682.0264 683.3945 684.7656 686.14 687.5173 688.8976 690.2811 691.6675 693.057 694.4494 695.8448 697.2432 698.6444 700.0486 701.4556 702.8655 704.2784 705.694 707.1068 
729.9315 728.552 727.1754 725.8016 724.4308 723.0629 721.698 720.3361 718.9771 717.6211 716.2681 714.9182 713.5713 712.2275 710.8868 709.5491 708.2147 706.8833 705.5551 704.2301 702.9083 701.5896 700.2742 698.9621 697.6532 696.3476 695.0453 693.7463 692.4507 691.1584 689.8696 688.584 687.302 686.0233 684.7481 683.4764 682.2082 680.9435 679.6823 678.4246 677.1706 675.9201 674.6733 673.4301 672.1904 670.9545 669.7224 668.4938 667.269 666.048 664.8308 663.6174 662.4077 661.202 660 658.8019 657.6078 656.4175 655.2313 654.049 652.8706 651.6962 650.5259 649.3597 648.1975 647.0394 645.8854 644.7356 643.5899 642.4484 641.3112 640.1781 639.0493 637.9247 636.8045 635.6886 634.577 633.4698 632.367 631.2686 630.1746 629.085 628 626.9194 625.8434 624.772 623.7051 622.6428 621.5851 620.532 619.4836 618.44 617.401 616.3668 615.3373 614.3126 613.2927 612.2777 611.2675 610.2623 609.2618 608.2664 607.2759 606.2903 605.3098 604.3344 603.3639 602.3986 601.4383 600.4832 599.5331 598.5883 597.6487 596.7144 595.7852 594.8613 593.9427 593.0295 592.1216 591.2191 590.322 589.4302 588.5439 587.6631 586.7878 585.9181 585.0538 584.1952 583.3421 582.4946 581.6528 580.8167 579.9862 579.1614 578.3425 577.5292 576.7217 575.9201 575.1243 574.3344 573.5504 572.7722 572 571.2338 570.4735 569.7192 568.971 568.2288 567.4927 566.7628 566.0389 565.3212 564.6096 563.9042 563.2051 562.5122 561.8256 561.1453 560.4713 559.8035 559.1422 558.4872 557.8387 557.1965 556.5609 555.9316 555.3089 554.6927 554.083 553.4799 552.8834 552.2934 551.7101 551.1334 550.5634 550 549.4434 548.8934 548.3503 547.8138 547.2842 546.7614 546.2454 545.7362 545.2339 544.7385 544.2499 543.7683 543.2936 542.8259 542.3652 541.9114 541.4647 541.025 540.5923 540.1666 539.7481 539.3366 538.9323 538.535 538.145 537.762 537.3863 537.0177 536.6563 536.3021 535.9552 535.6155 535.2831 534.9579 534.6139 534.2209 533.8352 533.4567 533.0854 532.7213 532.3646 532.015 531.6729 531.338 531.0104 530.6901 530.3772 530.0453 529.7018 529.3657 529.0369 528.7155 528.4014 528.0947 527.7954 527.5035 527.2191 526.9421 526.6725 526.4105 526.1179 525.8174 525.5245 525.239 524.9609 524.6904 524.4273 524.1374 523.79 523.4501 523.1176 522.7925 522.4749 522.1647 521.8621 521.5669 521.2792 520.999 520.7264 520.4613 520.1884 519.8846 519.5883 519.2995 519.0183 518.7446 518.4785 518.22 517.8803 517.5365 517.2001 516.8713 516.5501 516.2364 515.9302 515.6317 515.3406 515.0573 514.7815 514.5134 514.2529 513.9533 513.6536 513.3615 513.077 512.8002 512.5309 512.2695 511.9766 511.6757 511.3824 511.0969 510.8189 510.5487 510.2862 510 509.6979 509.4036 509.1169 508.8379 508.5666 508.3031 508.0236 507.7204 507.4249 507.1371 506.857 506.5847 506.3201 506.0632 505.7153 505.3712 505.0346 504.7058 504.3848 504.0714 503.7658 503.468 503.1779 502.8956 502.6211 502.3545 502.0956 501.7888 501.4898 501.1986 500.9152 500.6396 500.3719 500.112 499.86 499.6158 499.3796 499.1513 498.9308 498.7184 498.5138 498.3172 498.1285 497.9478 497.7751 497.6103 497.4535 497.3047 497.164 497.0312 496.9064 496.7897 496.681 496.5803 496.4877 496.4031 496.3265 496.258 496.1975 496.1451 496.1008 496.0645 496.0363 496.0161 496.004 496 496 496 496 496 496 496 496 496 496 496 496.004 496.0161 496.0363 496.0645 496.1008 496.1451 496.1975 496.258 496.3265 496.4031 496.4877 496.5803 496.681 496.7897 496.9064 497.0312 497.164 497.3047 497.4535 497.6103 497.7751 497.9478 498.1285 498.3172 498.5138 498.7184 498.9308 499.1513 499.3796 499.6158 499.86 500.112 500.3719 500.6396 500.9152 501.1986 501.4898 501.7888 502.0956 502.4102 502.7325 503.0626 503.4005 503.746 504.0992 504.4601 504.8287 505.2049 505.5888 505.9802 506.3793 506.7859 507.2002 507.6219 508.0512 508.4879 508.9322 509.3839 509.8431 510.3097 510.7837 511.2651 511.7538 512.2499 512.7534 513.264 513.782 514.3073 514.8398 515.3795 515.9263 516.4804 517.0416 517.6099 518.1853 518.7678 519.3573 519.9539 520.5574 521.1679 521.7854 522.4098 523.0411 523.6793 524.3243 524.9762 525.6348 526.3003 526.9725 527.6514 528.337 529.0293 529.7282 530.4338 531.1459 531.8646 532.5899 533.3217 534.0599 534.8046 535.5558 536.3134 537.0773 537.8475 538.6241 539.4071 540.1963 540.9917 541.7933 542.6011 543.4151 544.2352 545.0615 545.8937 546.7321 547.5765 548.4268 549.2831 550.1454 551.0136 551.8877 552.7676 553.6533 554.5449 555.4421 556.3452 557.254 558.1685 559.0886 560.0143 560.9456 561.8826 562.825 563.773 564.7265 565.6854 566.6498 567.6196 568.5948 569.5753 570.5612 571.5522 572.5487 573.5504 574.5573 575.5693 576.5865 577.6089 578.6364 579.6689 580.7065 581.7491 582.7967 583.8493 584.9069 585.9693 587.0366 588.1088 589.1859 590.2678 591.3544 592.4458 593.5419 594.6428 595.7483 596.8585 597.9733 599.0927 600.2166 601.3452 602.4782 603.6158 604.7578 605.9043 607.0552 608.2105 609.3702 610.5342 611.7025 612.8752 614.0521 615.2333 616.4187 617.6083 618.8021 620 621.2021 622.4082 623.6185 624.8328 626.0511 627.2734 628.4998 629.7301 630.9644 632.2025 633.4446 634.6905 635.9402 637.1938 638.4512 639.7125 640.9774 642.246 643.5184 644.7946 646.0743 647.3577 648.6447 649.9354 651.2296 652.5274 653.8287 655.1335 656.4419 657.7537 659.069 660.3878 661.7099 663.0355 664.3644 665.6967 667.0322 668.3712 669.7134 671.0588 672.4076 673.7596 675.1148 676.4732 677.8348 679.1995 680.5674 681.9384 683.3125 684.6897 686.0699 687.4532 688.8396 690.2289 691.6213 693.0166 694.4149 695.816 697.2202 698.6272 700.0372 701.45 702.8655 704.2784 705.694 
728.4861 727.1038 725.7245 724.348 722.9744 721.6038 720.2361 718.8713 717.5096 716.1508 714.7951 713.4424 712.0927 710.7461 709.4026 708.0621 706.7249 705.3907 704.0596 702.7318 701.4072 700.0857 698.7675 697.4525 696.1408 694.8323 693.5272 692.2254 690.9269 689.6318 688.34 687.0517 685.7667 684.4852 683.2072 681.9326 680.6614 679.3939 678.1298 676.8693 675.6123 674.3589 673.1092 671.8631 670.6206 669.3818 668.1467 666.9153 665.6876 664.4637 663.2435 662.0272 660.8146 659.606 658.4011 657.2001 656.0031 654.8099 653.6207 652.4354 651.2542 650.0769 648.9037 647.7345 646.5694 645.4084 644.2515 643.0988 641.9501 640.8057 639.6655 638.5295 637.3978 636.2704 635.1472 634.0284 632.9139 631.8038 630.698 629.5967 628.4998 627.4073 626.3194 625.236 624.157 623.0826 622.0129 620.9477 619.8871 618.8312 617.7799 616.7333 615.6915 614.6544 613.622 612.5945 611.5717 610.5538 609.5408 608.5327 607.5294 606.5311 605.5378 604.5494 603.566 602.5878 601.6145 600.6463 599.6832 598.7253 597.7725 596.825 595.8826 594.9454 594.0135 593.0869 592.1655 591.2495 590.3389 589.4337 588.5338 587.6393 586.7504 585.8669 584.9889 584.1165 583.2495 582.3882 581.5325 580.6824 579.8379 578.9991 578.1661 577.3387 576.5172 575.7013 574.8913 574.0871 573.2888 572.4963 571.7097 570.9291 570.1544 569.3856 568.6229 567.8662 567.1155 566.3709 565.6324 564.9 564.1737 563.4536 562.7397 562.032 561.3306 560.6354 559.9464 559.2638 558.5875 557.9175 557.254 556.5968 555.946 555.3017 554.6639 554.0325 553.4077 552.7893 552.1775 551.5723 550.9737 550.3817 549.7963 549.2177 548.6456 548.0803 547.5217 546.9698 546.4247 545.8864 545.3549 544.8303 544.3124 543.8015 543.2974 542.8002 542.3099 541.8265 541.3502 540.8807 540.4183 539.963 539.5146 539.0733 538.639 538.2119 537.7918 537.3788 536.973 536.5743 536.1828 535.7985 535.4213 535.0514 534.6887 534.3333 533.985 533.6441 533.3104 532.9841 532.6537 532.2593 531.8722 531.4922 531.1196 530.7542 530.3961 530.0453 529.7018 529.3657 529.0369 528.7155 528.4014 528.0757 527.731 527.3936 527.0635 526.7409 526.4257 526.1179 525.8174 525.5245 525.239 524.9609 524.6904 524.4273 524.1412 523.8397 523.5456 523.259 522.9799 522.7083 522.4443 522.1686 521.8199 521.4786 521.1449 520.8186 520.4998 520.1884 519.8846 519.5883 519.2995 519.0183 518.7446 518.4785 518.2123 517.9073 517.6099 517.32 517.0377 516.763 516.4959 516.2364 515.9108 515.5657 515.2281 514.8981 514.5756 514.2606 513.9533 513.6536 513.3615 513.077 512.8002 512.5309 512.2695 511.9766 511.6757 511.3824 511.0969 510.8189 510.5487 510.2862 510 509.6979 509.4036 509.1169 508.8379 508.5666 508.3031 508.0236 507.7204 507.4249 507.1371 506.857 506.5847 506.3201 506.0474 505.743 505.4464 505.1574 504.8762 504.6028 504.3372 504.0793 503.746 503.4005 503.0626 502.7325 502.4102 502.0956 501.7888 501.4898 501.1986 500.9152 500.6396 500.3719 500.112 499.812 499.5117 499.2194 498.9349 498.6582 498.3894 498.1285 497.8755 497.6304 497.3932 497.164 496.9427 496.7293 496.5239 496.3265 496.1371 495.9557 495.7822 495.6168 495.4594 495.31 495.1687 495.0353 494.9101 494.7929 494.6837 494.5826 494.4896 494.4047 494.3278 494.259 494.1983 494.1457 494.1012 494.0648 494.0364 494.0162 494.0041 494 494 494 494 494 494 494 494 494 494 494 494.0041 494.0162 494.0364 494.0648 494.1012 494.1457 494.1983 494.259 494.3278 494.4047 494.4896 494.5826 494.6837 494.7929 494.9101 495.0353 495.1687 495.31 495.4594 495.6168 495.7822 495.9557 496.1371 496.3265 496.5239 496.7293 496.9427 497.164 497.3932 497.6304 497.8755 498.1285 498.3894 498.6582 498.9349 499.2194 499.5117 499.812 500.12 500.4358 500.7594 501.0908 501.43 501.7769 502.1315 502.4938 502.8638 503.2415 503.6268 504.0198 504.4205 504.8287 505.2445 505.6679 506.0988 506.5373 506.9832 507.4367 507.8976 508.366 508.8418 509.325 509.8156 510.3136 510.8189 511.3316 511.8515 512.3788 512.9133 513.455 514.0039 514.56 515.1233 515.6937 516.2712 516.8559 517.4476 518.0463 518.6521 519.2649 519.8846 520.5113 521.1449 521.7854 522.4328 523.087 523.748 524.4159 525.0905 525.7718 526.4599 527.1546 527.856 528.5641 529.2787 530 530.7278 531.4622 532.2029 532.9503 533.704 534.4642 535.2308 536.0037 536.783 537.5686 538.3605 539.1586 539.963 540.7735 541.5903 542.4131 543.2421 544.0772 544.9183 545.7655 546.6187 547.4778 548.343 549.214 550.0909 550.9737 551.8623 552.7567 553.6569 554.5629 555.4745 556.392 557.315 558.2437 559.178 560.1179 561.0633 562.0142 562.9707 563.9326 564.9 565.8728 566.851 567.8345 568.8234 569.8175 570.817 571.8217 572.8315 573.8467 574.8669 575.8923 576.9229 577.9585 578.9991 580.0448 581.0955 582.1512 583.2118 584.2773 585.3478 586.423 587.5032 588.5881 589.6779 590.7724 591.8716 592.9755 594.0842 595.1974 596.3154 597.4379 598.5649 599.6966 600.8328 601.9734 603.1186 604.2681 605.4222 606.5806 607.7433 608.9105 610.082 611.2577 612.4377 613.622 614.8105 616.0032 617.2001 618.4012 619.6063 620.8156 622.0289 623.2463 624.4678 625.6932 626.9227 628.156 629.3934 630.6346 631.8798 633.1287 634.3816 635.6382 636.8987 638.163 639.431 640.7028 641.9782 643.2573 644.5402 645.8266 647.1167 648.4103 649.7076 651.0084 652.3128 653.6207 654.9321 656.2469 657.5652 658.887 660.2121 661.5406 662.8726 664.2078 665.5464 666.8883 668.2335 669.582 670.9337 672.2886 673.6468 675.0081 676.3727 677.7404 679.1112 680.4851 681.8622 683.2422 684.6254 686.0117 687.4009 688.7932 690.1884 691.5866 692.9877 694.3918 695.7988 697.2087 698.6215 700.0372 701.45 702.8655 704.2841 
727.0433 725.6583 724.2762 722.897 721.5206 720.1472 718.7767 717.4092 716.0447 714.6832 713.3246 711.9691 710.6166 709.2672 707.9209 706.5777 705.2375 703.9006 702.5667 701.236 699.9086 698.5843 697.2632 695.9454 694.6309 693.3196 692.0115 690.7069 689.4055 688.1075 686.8129 685.5217 684.2339 682.9495 681.6685 680.3911 679.1171 677.8466 676.5797 675.3162 674.0564 672.8001 671.5475 670.2985 669.053 667.8113 666.5733 665.339 664.1084 662.8816 661.6585 660.4393 659.2238 658.0121 656.8044 655.6005 654.4005 653.2044 652.0123 650.8241 649.6399 648.4597 647.2836 646.1115 644.9434 643.7795 642.6196 641.4639 640.3124 639.1651 638.022 636.8831 635.7484 634.618 633.4919 632.3701 631.2527 630.1396 629.031 627.9268 626.8269 625.7316 624.6407 623.5543 622.4725 621.3952 620.3225 619.2544 618.1909 617.1321 616.0779 615.0284 613.9837 612.9437 611.9085 610.8781 609.8524 608.8317 607.8157 606.8047 605.7986 604.7975 603.8013 602.8101 601.8239 600.8427 599.8666 598.8956 597.9297 596.969 596.0134 595.063 594.1179 593.1779 592.2432 591.3138 590.3897 589.4709 588.5576 587.6495 586.7469 585.8498 584.9581 584.0719 583.1912 582.316 581.4465 580.5825 579.7241 578.8713 578.0242 577.1828 576.3471 575.5172 574.6929 573.8746 573.062 572.2552 571.4543 570.6592 569.8702 569.087 568.3098 567.5386 566.7733 566.0142 565.261 564.514 563.773 563.0382 562.3095 561.587 560.8707 560.1607 559.4569 558.7593 558.0681 557.3832 556.7046 556.0323 555.3665 554.7072 554.0541 553.4077 552.7676 552.134 551.507 550.8865 550.2726 549.6653 549.0646 548.4706 547.8832 547.3025 546.7285 546.1611 545.6006 545.0468 544.4998 543.9595 543.4261 542.8996 542.3799 541.8671 541.3613 540.8623 540.3702 539.8852 539.4071 538.936 538.4719 538.0149 537.5649 537.1219 536.6862 536.2574 535.8358 535.4213 535.014 534.6139 534.2209 533.8352 533.4567 533.0854 532.7213 532.3646 532.015 531.6729 531.338 531.0104 530.6901 530.298 529.9094 529.5281 529.1541 528.7873 528.4279 528.0757 527.731 527.3936 527.0635 526.7409 526.4257 526.1064 525.7604 525.4218 525.0905 524.7666 524.4502 524.1412 523.8397 523.5456 523.259 522.9799 522.7083 522.4443 522.1647 521.8621 521.5669 521.2792 520.999 520.7264 520.4613 520.2 519.85 519.5074 519.1724 518.8448 518.5248 518.2123 517.9073 517.6099 517.32 517.0377 516.763 516.4959 516.2364 515.9302 515.6317 515.3406 515.0573 514.7815 514.5134 514.2529 513.9417 513.5952 513.2563 512.9249 512.6012 512.2851 511.9766 511.6757 511.3824 511.0969 510.8189 510.5487 510.2862 510 509.6979 509.4036 509.1169 508.8379 508.5666 508.3031 508.0236 507.7204 507.4249 507.1371 506.857 506.5847 506.3201 506.0474 505.743 505.4464 505.1574 504.8762 504.6028 504.3372 504.0714 503.7658 503.468 503.1779 502.8956 502.6211 502.3545 502.0956 501.7769 501.43 501.0908 500.7594 500.4358 500.12 499.812 499.5117 499.2194 498.9349 498.6582 498.3894 498.1285 497.8353 497.5339 497.2404 496.9547 496.677 496.4071 496.1451 495.8911 495.645 495.4069 495.1767 494.9545 494.7403 494.5341 494.3359 494.1457 493.9636 493.7894 493.6234 493.4653 493.3153 493.1734 493.0396 492.9138 492.7961 492.6865 492.585 492.4916 492.4063 492.3292 492.2601 492.1992 492.1463 492.1016 492.065 492.0366 492.0163 492.0041 492 492 492 492 492 492 492 492 492 492 492 492.0041 492.0163 492.0366 492.065 492.1016 492.1463 492.1992 492.2601 492.3292 492.4063 492.4916 492.585 492.6865 492.7961 492.9138 493.0396 493.1734 493.3153 493.4653 493.6234 493.7894 493.9636 494.1457 494.3359 494.5341 494.7403 494.9545 495.1767 495.4069 495.645 495.8911 496.1451 496.4071 496.677 496.9547 497.2404 497.5339 497.8353 498.1446 498.4616 498.7865 499.1192 499.4597 499.808 500.164 500.5277 500.8992 501.2784 501.6652 502.0598 502.4619 502.8718 503.2892 503.7142 504.1468 504.5869 505.0346 505.4899 505.9526 506.4228 506.9004 507.3855 507.8779 508.3778 508.8851 509.3997 509.9216 510.4508 510.9873 511.531 512.082 512.6402 513.2056 513.7781 514.3578 514.9446 515.5386 516.1395 516.7475 517.3625 517.9846 518.6135 519.2495 519.8923 520.5421 521.1986 521.8621 522.5323 523.2094 523.8931 524.5836 525.2809 525.9848 526.6954 527.4125 528.1364 528.8667 529.6036 530.347 531.097 531.8534 532.6162 533.3854 534.161 534.943 535.7313 536.5259 537.3267 538.1338 538.9471 539.7666 540.5923 541.4241 542.2619 543.1059 543.9559 544.8119 545.6739 546.5419 547.4158 548.2955 549.1812 550.0727 550.97 551.8732 552.782 553.6967 554.617 555.543 556.4746 557.4119 558.3547 559.3032 560.2571 561.2166 562.1815 563.1519 564.1276 565.1088 566.0954 567.0873 568.0845 569.087 570.0947 571.1077 572.1259 573.1492 574.1777 575.2112 576.2499 577.2937 578.3425 579.3962 580.455 581.5187 582.5873 583.6609 584.7393 585.8225 586.9106 588.0034 589.101 590.2034 591.3104 592.4221 593.5385 594.6595 595.7852 596.9154 598.0502 599.1895 600.3333 601.4815 602.6342 603.7914 604.9529 606.1188 607.2891 608.4636 609.6425 610.8257 612.0131 613.2047 614.4005 615.6005 616.8047 618.0129 619.2253 620.4418 621.6623 622.8868 624.1154 625.3479 626.5844 627.8248 629.0692 630.3174 631.5695 632.8254 634.0851 635.3487 636.616 637.8871 639.1619 640.4405 641.7227 643.0085 644.2981 645.5912 646.8879 648.1882 649.4921 650.7995 652.1104 653.4248 654.7427 656.064 657.3888 658.7169 660.0485 661.3834 662.7217 664.0632 665.4081 666.7563 668.1078 669.4625 670.8204 672.1815 673.5458 674.9133 676.2839 677.6577 679.0346 680.4146 681.7976 683.1837 684.5729 685.965 687.3602 688.7583 690.1594 691.5635 692.9704 694.3803 695.7931 697.2087 698.6215 700.0372 701.4556 702.877 
725.6032 724.2155 722.8306 721.4485 720.0695 718.6932 717.32 715.9497 714.5824 713.2181 711.8568 710.4984 709.1431 707.791 706.4418 705.0958 703.7528 702.413 701.0763 699.7428 698.4125 697.0854 695.7615 694.4408 693.1234 691.8092 690.4984 689.1909 687.8866 686.5858 685.2883 683.9941 682.7034 681.4162 680.1323 678.852 677.5751 676.3017 675.0319 673.7656 672.5028 671.2437 669.988 668.7361 667.4879 666.2432 665.0023 663.765 662.5315 661.3018 660.0757 658.8536 657.6351 656.4206 655.2099 654.0031 652.8001 651.6011 650.406 649.2149 648.0278 646.8447 645.6655 644.4905 643.3195 642.1526 640.9899 639.8312 638.6768 637.5265 636.3804 635.2385 634.101 632.9676 631.8386 630.7139 629.5935 628.4775 627.3659 626.2587 625.156 624.0577 622.9639 621.8746 620.7898 619.7096 618.634 617.5629 616.4966 615.4348 614.3777 613.3254 612.2777 611.2348 610.1967 609.1634 608.1348 607.1112 606.0924 605.0785 604.0695 603.0655 602.0665 601.0724 600.0833 599.0993 598.1204 597.1465 596.1778 595.2142 594.2559 593.3026 592.3546 591.4119 590.4744 589.5422 588.6153 587.6938 586.7776 585.8669 584.9615 584.0616 583.1672 582.2783 581.3949 580.517 579.6447 578.778 577.9169 577.0615 576.2118 575.3677 574.5294 573.6968 572.87 572.049 571.2338 570.4244 569.6209 568.8234 568.0317 567.246 566.4662 565.6925 564.9247 564.1631 563.4075 562.658 561.9146 561.1773 560.4462 559.7214 559.0027 558.2902 557.584 556.8842 556.1906 555.5034 554.8225 554.148 553.4799 552.8182 552.163 551.5143 550.872 550.2363 549.6071 548.9845 548.3685 547.7591 547.1563 546.5602 545.9707 545.3879 544.8119 544.2426 543.6801 543.1243 542.5753 542.0332 541.4979 540.9695 540.4479 539.9333 539.4256 538.9249 538.431 537.9442 537.4644 536.9916 536.5259 536.0671 535.6155 535.171 534.7336 534.3033 533.8801 533.4642 533.0554 532.6537 532.2593 531.8722 531.4922 531.1196 530.7542 530.3961 530.0453 529.7018 529.3657 529.0369 528.7155 528.337 527.947 527.5642 527.1888 526.8207 526.4599 526.1064 525.7604 525.4218 525.0905 524.7666 524.4502 524.1374 523.79 523.4501 523.1176 522.7925 522.4749 522.1647 521.8621 521.5669 521.2792 520.999 520.7264 520.4613 520.1884 519.8846 519.5883 519.2995 519.0183 518.7446 518.4785 518.22 517.8803 517.5365 517.2001 516.8713 516.5501 516.2364 515.9302 515.6317 515.3406 515.0573 514.7815 514.5134 514.2529 513.9533 513.6536 513.3615 513.077 512.8002 512.5309 512.2695 511.9727 511.6248 511.2847 510.9521 510.6271 510.3097 510 509.6979 509.4036 509.1169 508.8379 508.5666 508.3031 508.0236 507.7204 507.4249 507.1371 506.857 506.5847 506.3201 506.0474 505.743 505.4464 505.1574 504.8762 504.6028 504.3372 504.0714 503.7658 503.468 503.1779 502.8956 502.6211 502.3545 502.0956 501.7888 501.4898 501.1986 500.9152 500.6396 500.3719 500.112 499.808 499.4597 499.1192 498.7865 498.4616 498.1446 497.8353 497.5339 497.2404 496.9547 496.677 496.4071 496.1451 495.8589 495.5562 495.2615 494.9748 494.6959 494.4249 494.1619 493.9069 493.6598 493.4207 493.1896 492.9665 492.7515 492.5444 492.3454 492.1544 491.9716 491.7967 491.6299 491.4713 491.3207 491.1782 491.0438 490.9175 490.7993 490.6893 490.5874 490.4936 490.408 490.3305 490.2612 490.2 490.1469 490.102 490.0653 490.0367 490.0163 490.0041 490 490 490 490 490 490 490 490 490 490 490 490.0041 490.0163 490.0367 490.0653 490.102 490.1469 490.2 490.2612 490.3305 490.408 490.4936 490.5874 490.6893 490.7993 490.9175 491.0438 491.1782 491.3207 491.4713 491.6299 491.7967 491.9716 492.1544 492.3454 492.5444 492.7515 492.9665 493.1896 493.4207 493.6598 493.9069 494.1619 494.4249 494.6959 494.9748 495.2615 495.5562 495.8589 496.1693 496.4877 496.8138 497.1479 497.4897 497.8393 498.1967 498.5619 498.9349 499.3155 499.7039 500.1 500.5038 500.9152 501.3342 501.7609 502.1952 502.6371 503.0865 503.5435 504.0079 504.4799 504.9594 505.4464 505.9407 506.4425 506.9517 507.4682 507.9921 508.5233 509.0619 509.6077 510.1608 510.7211 511.2886 511.8633 512.4451 513.0341 513.6302 514.2334 514.8437 515.4609 516.0853 516.7166 517.3548 518 518.6521 519.3111 519.9769 520.6496 521.329 522.0153 522.7083 523.4081 524.1145 524.8276 525.5474 526.2737 527.0067 527.7462 528.4922 529.2448 530.0038 530.7692 531.5411 532.3195 533.1041 533.8951 534.6924 535.496 536.3059 537.1219 537.9442 538.7727 539.6072 540.4479 541.2947 542.1476 543.0065 543.8713 544.7421 545.6189 546.5016 547.3902 548.2846 549.1849 550.0909 551.0027 551.9203 552.8436 553.7725 554.7072 555.6474 556.5932 557.5446 558.5016 559.4641 560.4319 561.4054 562.3842 563.3685 564.358 565.353 566.3533 567.3588 568.3696 569.3856 570.4069 571.4333 572.4648 573.5015 574.5433 575.5901 576.642 577.6989 578.7607 579.8276 580.8993 581.976 583.0574 584.1438 585.235 586.331 587.4317 588.5372 589.6473 590.7622 591.8818 593.0059 594.1346 595.268 596.4059 597.5483 598.6953 599.8466 601.0025 602.1628 603.3275 604.4965 605.6699 606.8476 608.0296 609.2159 610.4064 611.6012 612.8001 614.0032 615.2105 616.4219 617.6375 618.857 620.0806 621.3083 622.54 623.7756 625.0152 626.2587 627.5062 628.7575 630.0127 631.2717 632.5346 633.8012 635.0717 636.3458 637.6237 638.9053 640.1906 641.4796 642.7721 644.0683 645.3681 646.6714 647.9784 649.2888 650.6028 651.9202 653.2411 654.5655 655.8933 657.2245 658.559 659.897 661.2382 662.5828 663.9307 665.2819 666.6364 667.994 669.3549 670.719 672.0863 673.4567 674.8303 676.2071 677.5869 678.9698 680.3558 681.7448 683.1369 684.532 685.9301 687.3311 688.735 690.142 691.5519 692.9647 694.3803 695.7931 697.2087 698.6272 700.0486 701.4727 
724.1657 722.7752 721.3876 720.0028 718.6209 717.2419 715.8659 714.4928 713.1227 711.7556 710.3914 709.0303 707.6722 706.3172 704.9653 703.6164 702.2706 700.928 699.5884 698.2521 696.9189 695.589 694.2622 692.9387 691.6184 690.3014 688.9877 687.6772 686.3702 685.0664 683.7661 682.4691 681.1755 679.8853 678.5986 677.3153 676.0355 674.7592 673.4865 672.2172 670.9515 669.6895 668.431 667.1761 665.9249 664.6774 663.4335 662.1933 660.9569 659.7242 658.4952 657.2701 656.0488 654.8313 653.6176 652.4078 651.202 650 648.802 647.6079 646.4178 645.2318 644.0497 642.8717 641.6978 640.5279 639.3622 638.2006 637.0432 635.89 634.7409 633.5961 632.4555 631.3193 630.1873 629.0596 627.9363 626.8174 625.7028 624.5927 623.4869 622.3857 621.289 620.1967 619.109 618.0259 616.9473 615.8734 614.804 613.7394 612.6794 611.6241 610.5735 609.5277 608.4866 607.4504 606.419 605.3925 604.3707 603.3539 602.3421 601.3352 600.3333 599.3363 598.3444 597.3575 596.3757 595.399 594.4274 593.4611 592.4998 591.5438 590.5929 589.6473 588.707 587.7721 586.8424 585.9181 584.9991 584.0856 583.1775 582.2748 581.3777 580.486 579.5999 578.7193 577.8443 576.9749 576.1111 575.253 574.4006 573.5538 572.7128 571.8776 571.0482 570.2245 569.4067 568.5948 567.7887 566.9885 566.1943 565.4061 564.6238 563.8475 563.0773 562.3131 561.555 560.803 560.0571 559.3174 558.5839 557.8566 557.1356 556.4207 555.7122 555.0099 554.314 553.6245 552.9412 552.2644 551.5941 550.9301 550.2726 549.6217 548.9772 548.3393 547.7079 547.0832 546.465 545.8535 545.2486 544.6503 544.0588 543.474 542.8959 542.3246 541.7601 541.2024 540.6515 540.1074 539.5702 539.0399 538.5165 538 537.4905 536.9879 536.4923 536.0037 535.5222 535.0477 534.5802 534.1198 533.6666 533.2204 532.7814 532.3495 531.9248 531.5073 531.097 530.6939 530.298 529.9094 529.5281 529.1541 528.7873 528.4279 528.0757 527.731 527.3936 527.0635 526.7409 526.3763 525.9848 525.6006 525.2238 524.8542 524.4921 524.1374 523.79 523.4501 523.1176 522.7925 522.4749 522.1647 521.8199 521.4786 521.1449 520.8186 520.4998 520.1884 519.8846 519.5883 519.2995 519.0183 518.7446 518.4785 518.2123 517.9073 517.6099 517.32 517.0377 516.763 516.4959 516.2364 515.9108 515.5657 515.2281 514.8981 514.5756 514.2606 513.9533 513.6536 513.3615 513.077 512.8002 512.5309 512.2695 511.9766 511.6757 511.3824 511.0969 510.8189 510.5487 510.2862 510.0039 509.6548 509.3133 508.9794 508.6531 508.3345 508.0236 507.7204 507.4249 507.1371 506.857 506.5847 506.3201 506.0474 505.743 505.4464 505.1574 504.8762 504.6028 504.3372 504.0714 503.7658 503.468 503.1779 502.8956 502.6211 502.3545 502.0956 501.7888 501.4898 501.1986 500.9152 500.6396 500.3719 500.112 499.812 499.5117 499.2194 498.9349 498.6582 498.3894 498.1285 497.8393 497.4897 497.1479 496.8138 496.4877 496.1693 495.8589 495.5562 495.2615 494.9748 494.6959 494.4249 494.1619 493.8826 493.5788 493.2829 492.9949 492.7149 492.4429 492.1788 491.9228 491.6747 491.4346 491.2026 490.9786 490.7627 490.5548 490.355 490.1632 489.9796 489.804 489.6366 489.4773 489.3261 489.183 489.0481 488.9213 488.8026 488.6921 488.5898 488.4956 488.4097 488.3318 488.2622 488.2008 488.1475 488.1024 488.0656 488.0369 488.0164 488.0041 488 488 488 488 488 488 488 488 488 488 488 488.0041 488.0164 488.0369 488.0656 488.1024 488.1475 488.2008 488.2622 488.3318 488.4097 488.4956 488.5898 488.6921 488.8026 488.9213 489.0481 489.183 489.3261 489.4773 489.6366 489.804 489.9796 490.1632 490.355 490.5548 490.7627 490.9786 491.2026 491.4346 491.6747 491.9228 492.1788 492.4429 492.7149 492.9949 493.2829 493.5788 493.8826 494.1943 494.5139 494.8414 495.1767 495.5199 495.8709 496.2298 496.5964 496.9708 497.353 497.7429 498.1405 498.5459 498.9589 499.3796 499.808 500.2439 500.6875 501.1387 501.5974 502.0638 502.5376 503.0189 503.5077 504.004 504.5077 505.0188 505.5373 506.0632 506.5965 507.1371 507.6849 508.2401 508.8025 509.3722 509.949 510.5331 511.1242 511.7226 512.328 512.9406 513.5601 514.1867 514.8204 515.4609 516.1085 516.763 517.4244 518.0927 518.7678 519.4497 520.1384 520.8339 521.5362 522.2452 522.9608 523.6831 524.412 525.1476 525.8897 526.6384 527.3936 528.1553 528.9235 529.698 530.479 531.2664 532.0601 532.8602 533.6666 534.4792 535.298 536.1231 536.9543 537.7918 538.6353 539.4849 540.3406 541.2024 542.0701 542.9438 543.8235 544.7091 545.6006 546.4979 547.4011 548.3101 549.2249 550.1454 551.0717 552.0036 552.9412 553.8845 554.8333 555.7877 556.7477 557.7132 558.6841 559.6606 560.6425 561.6298 562.6224 563.6204 564.6238 565.6324 566.6463 567.6654 568.6897 569.7192 570.7539 571.7936 572.8386 573.8885 574.9435 576.0035 577.0685 578.1384 579.2133 580.293 581.3777 582.4672 583.5615 584.6606 585.7645 586.873 587.9864 589.1044 590.2271 591.3544 592.4863 593.6228 594.7638 595.9094 597.0594 598.214 599.373 600.5364 601.7042 602.8765 604.053 605.2338 606.419 607.6084 608.8021 610 611.2021 612.4084 613.6188 614.8333 616.0519 617.2747 618.5014 619.7322 620.967 622.2057 623.4485 624.6951 625.9457 627.2001 628.4584 629.7206 630.9865 632.2563 633.5298 634.8071 636.0881 637.3727 638.6611 639.9531 641.2488 642.548 643.8509 645.1573 646.4673 647.7808 649.0978 650.4183 651.7423 653.0697 654.4005 655.7347 657.0723 658.4133 659.7575 661.1052 662.4561 663.8102 665.1677 666.5283 667.8922 669.2593 670.6296 672.003 673.3795 674.7592 676.142 677.5278 678.9168 680.3088 681.7037 683.1017 684.5027 685.9067 687.3136 688.7234 690.1362 691.5519 692.9647 694.3803 695.7988 697.2202 698.6444 700.0714 
722.731 721.3376 719.9472 718.5597 717.175 715.7933 714.4144 713.0386 711.6656 710.2957 708.9288 707.5648 706.2039 704.8461 703.4913 702.1396 700.791 699.4455 698.1031 696.764 695.4279 694.0951 692.7655 691.4391 690.1159 688.7961 687.4794 686.1661 684.8562 683.5496 682.2463 680.9464 679.6499 678.3568 677.0672 675.781 674.4984 673.2191 671.9434 670.6713 669.4027 668.1377 666.8763 665.6185 664.3644 663.1139 661.8671 660.624 659.3846 658.1489 656.9171 655.689 654.4647 653.2442 652.0276 650.8149 649.606 648.4011 647.2001 646.0031 644.8101 643.621 642.436 641.255 640.0781 638.9053 637.7366 636.5721 635.4117 634.2555 633.1035 631.9557 630.8122 629.6729 628.538 627.4073 626.2811 625.1592 624.0417 622.9286 621.8199 620.7157 619.616 618.5208 617.4302 616.3441 615.2626 614.1857 613.1133 612.0458 610.9828 609.9246 608.8711 607.8223 606.7784 605.7392 604.7049 603.6754 602.6508 601.6311 600.6163 599.6066 598.6017 597.6019 596.6071 595.6173 594.6326 593.6531 592.6786 591.7094 590.7453 589.7864 588.8328 587.8843 586.9412 586.0034 585.0709 584.1438 583.2221 582.3058 581.3949 580.4894 579.5895 578.6951 577.8062 576.9229 576.0452 575.173 574.3065 573.4457 572.5906 571.7412 570.8975 570.0596 569.2275 568.4012 567.5808 566.7662 565.9576 565.1548 564.358 563.5672 562.7823 562.0035 561.2308 560.4641 559.7035 558.949 558.2007 557.4585 556.7225 555.9928 555.2693 554.5521 553.8411 553.1365 552.4382 551.7463 551.0608 550.3817 549.709 549.0428 548.3831 547.7299 547.0832 546.4431 545.8095 545.1826 544.5622 543.9485 543.3415 542.7412 542.1476 541.5607 540.9806 540.4072 539.8407 539.281 538.7281 538.1821 537.643 537.1108 536.5855 536.0671 535.5558 535.0514 534.554 534.0637 533.5804 533.1041 532.6349 532.1729 531.718 531.2702 530.8295 530.3961 529.9698 529.5508 529.1389 528.7343 528.337 527.947 527.5642 527.1888 526.8207 526.4599 526.1064 525.7604 525.4218 525.0905 524.7666 524.4159 524.0229 523.6373 523.259 522.8881 522.5247 522.1686 521.8199 521.4786 521.1449 520.8186 520.4998 520.1884 519.85 519.5074 519.1724 518.8448 518.5248 518.2123 517.9073 517.6099 517.32 517.0377 516.763 516.4959 516.2364 515.9302 515.6317 515.3406 515.0573 514.7815 514.5134 514.2529 513.9417 513.5952 513.2563 512.9249 512.6012 512.2851 511.9766 511.6757 511.3824 511.0969 510.8189 510.5487 510.2862 510 509.6979 509.4036 509.1169 508.8379 508.5666 508.3031 508.0354 507.6849 507.3421 507.0069 506.6794 506.3596 506.0474 505.743 505.4464 505.1574 504.8762 504.6028 504.3372 504.0714 503.7658 503.468 503.1779 502.8956 502.6211 502.3545 502.0956 501.7888 501.4898 501.1986 500.9152 500.6396 500.3719 500.112 499.812 499.5117 499.2194 498.9349 498.6582 498.3894 498.1285 497.8353 497.5339 497.2404 496.9547 496.677 496.4071 496.1451 495.8709 495.5199 495.1767 494.8414 494.5139 494.1943 493.8826 493.5788 493.2829 492.9949 492.7149 492.4429 492.1788 491.9065 491.6015 491.3044 491.0153 490.7341 490.461 490.1959 489.9388 489.6897 489.4487 489.2157 488.9908 488.774 488.5652 488.3646 488.1721 487.9877 487.8114 487.6433 487.4833 487.3315 487.1878 487.0524 486.925 486.8059 486.695 486.5922 486.4977 486.4113 486.3332 486.2633 486.2016 486.1481 486.1029 486.0658 486.037 486.0164 486.0041 486 486 486 486 486 486 486 486 486 486 486 486.0041 486.0164 486.037 486.0658 486.1029 486.1481 486.2016 486.2633 486.3332 486.4113 486.4977 486.5922 486.695 486.8059 486.925 487.0524 487.1878 487.3315 487.4833 487.6433 487.8114 487.9877 488.1721 488.3646 488.5652 488.774 488.9908 489.2157 489.4487 489.6897 489.9388 490.1959 490.461 490.7341 491.0153 491.3044 491.6015 491.9065 492.2195 492.5403 492.8691 493.2058 493.5504 493.9028 494.2631 494.6312 495.0071 495.3907 495.7822 496.1814 496.5883 497.003 497.4254 497.8554 498.2931 498.7384 499.1913 499.6519 500.12 500.5956 501.0788 501.5695 502.0677 502.5734 503.0865 503.607 504.1349 504.6702 505.2128 505.7628 506.3201 506.8846 507.4564 508.0354 508.6217 509.2151 509.8156 510.4233 511.0381 511.66 512.289 512.9249 513.5679 514.2178 514.8748 515.5386 516.2093 516.8868 517.5712 518.2625 518.9605 519.6653 520.3768 521.095 521.8199 522.5515 523.2896 524.0344 524.7856 525.5435 526.3079 527.0787 527.856 528.6398 529.4299 530.2264 531.0292 531.8383 532.6537 533.4754 534.3033 535.1374 535.9776 536.824 537.6765 538.535 539.3997 540.2703 541.1469 542.0295 542.918 543.8124 544.7128 545.6189 546.5309 547.4486 548.3721 549.3014 550.2363 551.1769 552.1232 553.075 554.0325 554.9955 555.9641 556.938 557.9175 558.9025 559.8928 560.8886 561.8896 562.8961 563.9078 564.9247 565.947 566.9744 568.007 569.0448 570.0877 571.1357 572.1888 573.2469 574.31 575.3781 576.4512 577.5292 578.6121 579.7 580.7925 581.89 582.9923 584.0993 585.2111 586.3276 587.4487 588.5745 589.705 590.8401 591.9797 593.124 594.2726 595.4259 596.5836 597.7458 598.9124 600.0833 601.2587 602.4384 603.6224 604.8107 606.0033 607.2001 608.4012 609.6064 610.8159 612.0294 613.2471 614.4689 615.6947 616.9246 618.1586 619.3965 620.6384 621.8842 623.134 624.3877 625.6453 626.9067 628.1719 629.441 630.7139 631.9905 633.2709 634.555 635.8428 637.1342 638.4293 639.7281 641.0304 642.3364 643.6459 644.9589 646.2755 647.5956 648.9191 650.2461 651.5765 652.9104 654.2477 655.5883 656.9323 658.2796 659.6302 660.9841 662.3413 663.7017 665.0654 666.4323 667.8024 669.1756 670.552 671.9315 673.3142 674.7 676.0887 677.4807 678.8755 680.2735 681.6744 683.0783 684.4852 685.895 687.3078 688.7234 690.1362 691.5519 692.9704 694.3918 695.816 697.2432 698.673 
721.2988 719.9028 718.5096 717.1193 715.7318 714.3472 712.9656 711.587 710.2112 708.8385 707.4688 706.102 704.7382 703.3776 702.02 700.6654 699.314 697.9656 696.6204 695.2784 693.9395 692.6038 691.2713 689.942 688.616 687.2932 685.9738 684.6576 683.3447 682.0352 680.729 679.4262 678.1268 676.8309 675.5383 674.2492 672.9636 671.6815 670.4029 669.1278 667.8563 666.5883 665.324 664.0632 662.8062 661.5527 660.303 659.0569 657.8146 656.576 655.3411 654.1101 652.8828 651.6594 650.4399 649.2242 648.0123 646.8044 645.6005 644.4005 643.2045 642.0125 640.8245 639.6405 638.4606 637.2849 636.1132 634.9457 633.7823 632.6231 631.4681 630.3174 629.1709 628.0287 626.8907 625.7571 624.6279 623.503 622.3825 621.2664 620.1548 619.0477 617.945 616.8468 615.7532 614.6641 613.5797 612.4998 611.4246 610.354 609.2881 608.2269 607.1705 606.1188 605.0719 604.0298 602.9926 601.9601 600.9326 599.91 598.8923 597.8796 596.8718 595.8691 594.8714 593.8788 592.8912 591.9088 590.9315 589.9594 588.9924 588.0306 587.0741 586.1229 585.1769 584.2363 583.301 582.371 581.4465 580.5273 579.6136 578.7054 577.8027 576.9055 576.0139 575.1278 574.2473 573.3725 572.5033 571.6398 570.7819 569.9298 569.0835 568.2429 567.4081 566.5792 565.7561 564.939 564.1276 563.3223 562.5229 561.7295 560.9421 560.1607 559.3854 558.6161 557.853 557.0961 556.3452 555.6006 554.8621 554.1299 553.404 552.6844 551.971 551.264 550.5634 549.8691 549.1812 548.4998 547.8248 547.1563 546.4943 545.8388 545.1899 544.5475 543.9117 543.2826 542.6601 542.0443 541.4351 540.8327 540.237 539.648 539.0659 538.4905 537.9219 537.3602 536.8054 536.2574 535.7164 535.1822 534.655 534.1348 533.6216 533.1154 532.6162 532.124 531.639 531.161 530.6901 530.2264 529.7698 529.3203 528.8781 528.443 528.0151 527.5945 527.1812 526.7751 526.3763 525.9848 525.6006 525.2238 524.8542 524.4921 524.1374 523.79 523.4501 523.1176 522.7925 522.4557 522.0613 521.6743 521.2946 520.9222 520.5574 520.2 519.85 519.5074 519.1724 518.8448 518.5248 518.2123 517.8803 517.5365 517.2001 516.8713 516.5501 516.2364 515.9302 515.6317 515.3406 515.0573 514.7815 514.5134 514.2529 513.9533 513.6536 513.3615 513.077 512.8002 512.5309 512.2695 511.9727 511.6248 511.2847 510.9521 510.6271 510.3097 510 509.6979 509.4036 509.1169 508.8379 508.5666 508.3031 508.0236 507.7204 507.4249 507.1371 506.857 506.5847 506.3201 506.0632 505.7153 505.3712 505.0346 504.7058 504.3848 504.0714 503.7658 503.468 503.1779 502.8956 502.6211 502.3545 502.0956 501.7888 501.4898 501.1986 500.9152 500.6396 500.3719 500.112 499.812 499.5117 499.2194 498.9349 498.6582 498.3894 498.1285 497.8353 497.5339 497.2404 496.9547 496.677 496.4071 496.1451 495.8589 495.5562 495.2615 494.9748 494.6959 494.4249 494.1619 493.9028 493.5504 493.2058 492.8691 492.5403 492.2195 491.9065 491.6015 491.3044 491.0153 490.7341 490.461 490.1959 489.9306 489.6244 489.3261 489.0358 488.7535 488.4793 488.2131 487.9549 487.7048 487.4628 487.2289 487.0031 486.7854 486.5758 486.3743 486.181 485.9959 485.8189 485.6501 485.4894 485.337 485.1927 485.0567 484.9289 484.8092 484.6978 484.5947 484.4998 484.4131 484.3346 484.2644 484.2024 484.1487 484.1033 484.0661 484.0372 484.0165 484.0041 484 484 484 484 484 484 484 484 484 484 484 484.0041 484.0165 484.0372 484.0661 484.1033 484.1487 484.2024 484.2644 484.3346 484.4131 484.4998 484.5947 484.6978 484.8092 484.9289 485.0567 485.1927 485.337 485.4894 485.6501 485.8189 485.9959 486.181 486.3743 486.5758 486.7854 487.0031 487.2289 487.4628 487.7048 487.9549 488.2131 488.4793 488.7535 489.0358 489.3261 489.6244 489.9306 490.2448 490.567 490.8971 491.2352 491.5811 491.935 492.2967 492.6662 493.0436 493.4288 493.8218 494.2226 494.6312 495.0475 495.4715 495.9032 496.3426 496.7897 497.2444 497.7067 498.1767 498.6542 499.1393 499.6319 500.132 500.6396 501.1547 501.6772 502.2071 502.7445 503.2892 503.8412 504.4006 504.9673 505.5413 506.1225 506.711 507.3066 507.9095 508.5194 509.1365 509.7607 510.392 511.0303 511.6757 512.328 512.9873 513.6536 514.3267 515.0068 515.6937 516.3875 517.088 517.7953 518.5094 519.2302 519.9577 520.6918 521.4326 522.1801 522.934 523.6946 524.4616 525.2352 526.0152 526.8017 527.5945 528.3938 529.1994 530.0113 530.8295 531.6541 532.4847 533.3217 534.1648 535.014 535.8694 536.7308 537.5984 538.4719 539.3514 540.237 541.1285 542.0258 542.9291 543.8382 544.7532 545.6739 546.6004 547.5327 548.4706 549.4142 550.3635 551.3184 552.2789 553.245 554.2166 555.1937 556.1762 557.1642 558.1577 559.1565 560.1607 561.1702 562.185 563.2051 564.2305 565.261 566.2968 567.3376 568.3837 569.4348 570.491 571.5522 572.6185 573.6898 574.7661 575.8472 576.9333 578.0242 579.12 580.2206 581.326 582.4363 583.5512 584.6708 585.7952 586.9242 588.0578 589.196 590.3389 591.4863 592.6382 593.7946 594.9554 596.1208 597.2905 598.4647 599.6432 600.8261 602.0133 603.2048 604.4005 605.6005 606.8047 608.0132 609.2257 610.4424 611.6633 612.8882 614.1172 615.3503 616.5874 617.8284 619.0735 620.3225 621.5754 622.8322 624.093 625.3575 626.6259 627.8981 629.1741 630.4538 631.7373 633.0245 634.3154 635.6099 636.9081 638.21 639.5154 640.8245 642.1371 643.4532 644.7728 646.0959 647.4226 648.7526 650.0861 651.423 652.7634 654.107 655.454 656.8044 658.158 659.515 660.8752 662.2386 663.6053 664.9752 666.3483 667.7245 669.1039 670.4864 671.872 673.2607 674.6525 676.0474 677.4452 678.8461 680.2499 681.6568 683.0666 684.4794 685.895 687.3078 688.7234 690.142 691.5635 692.9877 694.4149 695.8448 697.2776 
719.8694 718.4706 717.0746 715.6815 714.2913 712.9039 711.5195 710.138 708.7595 707.3839 706.0114 704.6417 703.2752 701.9117 700.5512 699.1938 697.8395 696.4883 695.1403 693.7953 692.4536 691.1151 689.7797 688.4475 687.1186 685.793 684.4706 683.1516 681.8358 680.5233 679.2142 677.9086 676.6063 675.3073 674.0118 672.7198 671.4313 670.1462 668.8647 667.5867 666.3123 665.0414 663.774 662.5104 661.2503 659.994 658.7412 657.4922 656.2469 655.0054 653.7675 652.5335 651.3033 650.0769 648.8544 647.6357 646.4209 645.21 644.0031 642.8001 641.6011 640.4061 639.2151 638.0282 636.8453 635.6666 634.4919 633.3214 632.155 630.9929 629.8349 628.6812 627.5317 626.3865 625.2455 624.1089 622.9767 621.8489 620.7254 619.6063 618.4917 617.3816 616.2759 615.1747 614.0782 612.9861 611.8987 610.8159 609.7377 608.6641 607.5953 606.5311 605.4717 604.4171 603.3672 602.3221 601.282 600.2466 599.2161 598.1906 597.17 596.1544 595.1437 594.1381 593.1375 592.1418 591.1514 590.1661 589.1859 588.2109 587.241 586.2764 585.317 584.3629 583.4141 582.4706 581.5325 580.5997 579.6723 578.7504 577.8339 576.9229 576.0173 575.1174 574.223 573.3341 572.4509 571.5732 570.7013 569.8351 568.9745 568.1197 567.2706 566.4274 565.59 564.7584 563.9326 563.1128 562.2988 561.4908 560.6888 559.8928 559.1028 558.3189 557.541 556.7692 556.0036 555.2441 554.4908 553.7437 553.0027 552.2681 551.5397 550.8176 550.1018 549.3924 548.6893 547.9927 547.3025 546.6187 545.9414 545.2706 544.6063 543.9485 543.2974 542.6528 542.0148 541.3834 540.7587 540.1407 539.5294 538.9249 538.327 537.736 537.1517 536.5743 536.0037 535.44 534.8832 534.3333 533.7902 533.2542 532.7251 532.2029 531.6879 531.1798 530.6788 530.1849 529.698 529.2183 528.7457 528.2802 527.822 527.3708 526.9269 526.4903 526.0609 525.6387 525.2238 524.8162 524.4159 524.0229 523.6373 523.259 522.8881 522.5247 522.1686 521.8199 521.4786 521.1449 520.8186 520.4959 520.1 519.7115 519.3303 518.9567 518.5904 518.2316 517.8803 517.5365 517.2001 516.8713 516.5501 516.2364 515.9108 515.5657 515.2281 514.8981 514.5756 514.2606 513.9533 513.6536 513.3615 513.077 512.8002 512.5309 512.2695 511.9766 511.6757 511.3824 511.0969 510.8189 510.5487 510.2862 510.0039 509.6548 509.3133 508.9794 508.6531 508.3345 508.0236 507.7204 507.4249 507.1371 506.857 506.5847 506.3201 506.0474 505.743 505.4464 505.1574 504.8762 504.6028 504.3372 504.0793 503.746 503.4005 503.0626 502.7325 502.4102 502.0956 501.7888 501.4898 501.1986 500.9152 500.6396 500.3719 500.112 499.812 499.5117 499.2194 498.9349 498.6582 498.3894 498.1285 497.8353 497.5339 497.2404 496.9547 496.677 496.4071 496.1451 495.8589 495.5562 495.2615 494.9748 494.6959 494.4249 494.1619 493.8826 493.5788 493.2829 492.9949 492.7149 492.4429 492.1788 491.9228 491.5811 491.2352 490.8971 490.567 490.2448 489.9306 489.6244 489.3261 489.0358 488.7535 488.4793 488.2131 487.9549 487.6474 487.3479 487.0565 486.773 486.4977 486.2304 485.9712 485.7201 485.4771 485.2422 485.0155 484.7969 484.5864 484.3842 484.19 484.0041 483.8264 483.6569 483.4956 483.3425 483.1977 483.0611 482.9327 482.8126 482.7007 482.5971 482.5018 482.4148 482.336 482.2655 482.2033 482.1494 482.1037 482.0664 482.0374 482.0166 482.0042 482 482 482 482 482 482 482 482 482 482 482 482.0042 482.0166 482.0374 482.0664 482.1037 482.1494 482.2033 482.2655 482.336 482.4148 482.5018 482.5971 482.7007 482.8126 482.9327 483.0611 483.1977 483.3425 483.4956 483.6569 483.8264 484.0041 484.19 484.3842 484.5864 484.7969 485.0155 485.2422 485.4771 485.7201 485.9712 486.2304 486.4977 486.773 487.0565 487.3479 487.6474 487.9549 488.2704 488.5939 488.9254 489.2647 489.6121 489.9673 490.3305 490.7015 491.0804 491.4672 491.8618 492.2642 492.6743 493.0923 493.518 493.9514 494.3925 494.8414 495.2979 495.7621 496.2338 496.7132 497.2002 497.6947 498.1967 498.7063 499.2234 499.7479 500.2799 500.8193 501.3661 501.9203 502.4818 503.0507 503.6268 504.2103 504.801 505.3989 506.004 506.6162 507.2357 507.8622 508.4958 509.1365 509.7843 510.439 511.1008 511.7695 512.4451 513.1277 513.8171 514.5134 515.2164 515.9263 516.643 517.3664 518.0965 518.8333 519.5767 520.3268 521.0835 521.8467 522.6165 523.3928 524.1755 524.9648 525.7604 526.5624 527.3708 528.1855 529.0066 529.8339 530.6675 531.5073 532.3533 533.2054 534.0637 534.928 535.7985 536.6749 537.5574 538.4459 539.3403 540.2407 541.1469 542.059 542.977 543.9007 544.8303 545.7655 546.7065 547.6532 548.6055 549.5635 550.527 551.4962 552.4708 553.451 554.4366 555.4277 556.4243 557.4262 558.4335 559.4462 560.4641 561.4873 562.5157 563.5494 564.5883 565.6324 566.6816 567.7358 568.7952 569.8596 570.9291 572.0035 573.0829 574.1672 575.2565 576.3506 577.4496 578.5533 579.662 580.7753 581.8934 583.0163 584.1438 585.276 586.4128 587.5543 588.7003 589.8508 591.0059 592.1655 593.3296 594.4981 595.671 596.8484 598.0301 599.2161 600.4066 601.6012 602.8001 604.0033 605.2107 606.4223 607.6381 608.858 610.082 611.3101 612.5422 613.7784 615.0187 616.2629 617.5111 618.7633 620.0193 621.2793 622.5432 623.8109 625.0824 626.3577 627.6368 628.9197 630.2063 631.4966 632.7906 634.0883 635.3896 636.6946 638.0031 639.3152 640.6309 641.9501 643.2729 644.5991 645.9288 647.2619 648.5985 649.9385 651.2818 652.6285 653.9786 655.332 656.6887 658.0486 659.4119 660.7783 662.148 663.5209 664.897 666.2762 667.6586 669.0441 670.4327 671.8244 673.2191 674.6169 676.0178 677.4216 678.8284 680.2382 681.6509 683.0666 684.4794 685.895 687.3136 688.735 690.1594 691.5866 693.0166 694.4494 695.8851 
718.4427 717.0411 715.6424 714.2465 712.8534 711.4633 710.076 708.6918 707.3104 705.932 704.5566 703.1842 701.8148 700.4484 699.0851 697.7249 696.3677 695.0137 693.6627 692.3149 690.9703 689.6289 688.2906 686.9556 685.6238 684.2953 682.97 681.648 680.3293 679.014 677.702 676.3934 675.0881 673.7863 672.4879 671.193 669.9015 668.6135 667.329 666.048 664.7706 663.4968 662.2266 660.9599 659.6969 658.4376 657.1819 655.9299 654.6816 653.4371 652.1963 650.9593 649.7261 648.4967 647.2712 646.0496 644.8318 643.6179 642.408 641.202 640 638.802 637.608 636.4181 635.2322 634.0505 632.8728 631.6993 630.5299 629.3647 628.2038 627.0471 625.8945 624.7463 623.6024 622.4628 621.3276 620.1967 619.0703 617.9482 616.8306 615.7175 614.6088 613.5047 612.4051 611.3101 610.2196 609.1338 608.0526 606.9761 605.9043 604.8372 603.7748 602.7172 601.6644 600.6163 599.5732 598.5349 597.5015 596.473 595.4494 594.4308 593.4172 592.4086 591.4051 590.4066 589.4133 588.425 587.4419 586.464 585.4913 584.5237 583.5615 582.6045 581.6528 580.7065 579.7654 578.8298 577.8997 576.9749 576.0555 575.1417 574.2334 573.3306 572.4334 571.5417 570.6558 569.7754 568.9007 568.0317 567.1684 566.3109 565.4591 564.6132 563.773 562.9387 562.1103 561.2878 560.4713 559.6606 558.856 558.0574 557.2648 556.4782 555.6978 554.9234 554.1552 553.3932 552.6373 551.8877 551.1443 550.4071 549.6763 548.9517 548.2335 547.5217 546.8162 546.1172 545.4246 544.7385 544.0588 543.3857 542.7191 542.059 541.4056 540.7587 540.1185 539.4849 538.858 538.2379 537.6244 537.0177 536.4177 535.8246 535.2383 534.6588 534.0861 533.5204 532.9615 532.4096 531.8646 531.3267 530.7957 530.2716 529.7546 529.2448 528.7419 528.2462 527.7575 527.276 526.8017 526.3345 525.8745 525.4218 524.9762 524.5379 524.1069 523.6831 523.2667 522.8575 522.4557 522.0613 521.6743 521.2946 520.9222 520.5574 520.2 519.85 519.5074 519.1724 518.8448 518.5248 518.139 517.749 517.3664 516.9913 516.6237 516.2635 515.9108 515.5657 515.2281 514.8981 514.5756 514.2606 513.9417 513.5952 513.2563 512.9249 512.6012 512.2851 511.9766 511.6757 511.3824 511.0969 510.8189 510.5487 510.2862 510 509.6979 509.4036 509.1169 508.8379 508.5666 508.3031 508.0354 507.6849 507.3421 507.0069 506.6794 506.3596 506.0474 505.743 505.4464 505.1574 504.8762 504.6028 504.3372 504.0714 503.7658 503.468 503.1779 502.8956 502.6211 502.3545 502.0956 501.7769 501.43 501.0908 500.7594 500.4358 500.12 499.812 499.5117 499.2194 498.9349 498.6582 498.3894 498.1285 497.8353 497.5339 497.2404 496.9547 496.677 496.4071 496.1451 495.8589 495.5562 495.2615 494.9748 494.6959 494.4249 494.1619 493.8826 493.5788 493.2829 492.9949 492.7149 492.4429 492.1788 491.9065 491.6015 491.3044 491.0153 490.7341 490.461 490.1959 489.9388 489.6121 489.2647 488.9254 488.5939 488.2704 487.9549 487.6474 487.3479 487.0565 486.773 486.4977 486.2304 485.9712 485.6707 485.37 485.0773 484.7927 484.5163 484.2479 483.9876 483.7355 483.4915 483.2556 483.028 482.8084 482.5971 482.394 482.1991 482.0125 481.834 481.6638 481.5018 481.3481 481.2027 481.0655 480.9366 480.816 480.7036 480.5996 480.5039 480.4165 480.3374 480.2666 480.2041 480.15 480.1042 480.0667 480.0375 480.0167 480.0042 480 480 480 480 480 480 480 480 480 480 480 480.0042 480.0167 480.0375 480.0667 480.1042 480.15 480.2041 480.2666 480.3374 480.4165 480.5039 480.5996 480.7036 480.816 480.9366 481.0655 481.2027 481.3481 481.5018 481.6638 481.834 482.0125 482.1991 482.394 482.5971 482.8084 483.028 483.2556 483.4915 483.7355 483.9876 484.2479 484.5163 484.7927 485.0773 485.37 485.6707 485.9794 486.2962 486.621 486.9538 487.2946 487.6433 488 488.3646 488.7372 489.1176 489.5059 489.902 490.306 490.7178 491.1375 491.5648 492 492.4429 492.8935 493.3518 493.8178 494.2914 494.7727 495.2615 495.758 496.262 496.7736 497.2927 497.8192 498.3533 498.8948 499.4437 500 500.5637 501.1347 501.7131 502.2987 502.8916 503.4918 504.0992 504.7138 505.3355 505.9644 506.6004 507.2435 507.8937 508.5509 509.2151 509.8863 510.5644 511.2495 511.9414 512.6402 513.3459 514.0583 514.7776 515.5037 516.2364 516.9758 517.7219 518.4747 519.2341 520 520.7725 521.5515 522.337 523.129 523.9275 524.7323 525.5435 526.3611 527.185 528.0151 528.8516 529.6943 530.5431 531.3981 532.2593 533.1266 534 534.8795 535.7649 536.6563 537.5537 538.457 539.3663 540.2814 541.2024 542.1292 543.0617 544 544.944 545.8937 546.8492 547.8102 548.7768 549.749 550.7268 551.7101 552.6989 553.6931 554.6927 555.6978 556.7082 557.7239 558.745 559.7714 560.803 561.8398 562.8819 563.9291 564.9814 566.0389 567.1014 568.169 569.2416 570.3192 571.4018 572.4893 573.5817 574.679 575.7812 576.8882 578 579.1166 580.2379 581.3639 582.4946 583.63 584.77 585.9147 587.0639 588.2177 589.3759 590.5388 591.706 592.8777 594.0539 595.2344 596.4193 597.6086 598.8021 600 601.2021 602.4085 603.6191 604.8339 606.0528 607.2759 608.5031 609.7344 610.9697 612.2091 613.4525 614.7 615.9513 617.2066 618.4658 619.7289 620.996 622.2668 623.5415 624.8199 626.1022 627.3882 628.678 629.9714 631.2686 632.5693 633.8738 635.1819 636.4935 637.8088 639.1275 640.4498 641.7756 643.105 644.4377 645.7739 647.1136 648.4566 649.803 651.1528 652.5059 653.8624 655.2221 656.5851 657.9514 659.3209 660.6936 662.0695 663.4485 664.8308 666.2162 667.6047 668.9963 670.3909 671.7886 673.1895 674.5932 676 677.4098 678.8225 680.2382 681.6509 683.0666 684.4852 685.9067 687.3311 688.7583 690.1884 691.6213 693.057 694.4955 
717.0188 715.6144 714.2128 712.8141 711.4183 710.0253 708.6353 707.2482 705.864 704.4828 703.1046 701.7293 700.3571 698.9879 697.6217 696.2585 694.8986 693.5416 692.1879 690.8372 689.4897 688.1453 686.8042 685.4662 684.1316 682.8001 681.4719 680.147 678.8254 677.5072 676.1923 674.8807 673.5726 672.2678 670.9665 669.6686 668.3741 667.0832 665.7958 664.5118 663.2315 661.9547 660.6815 659.4119 658.1459 656.8835 655.6249 654.3699 653.1187 651.8712 650.6274 649.3874 648.1512 646.9188 645.6903 644.4657 643.2449 642.028 640.8151 639.6061 638.4011 637.2001 636.0032 634.8102 633.6213 632.4366 631.2559 630.0793 628.907 627.7388 626.5748 625.415 624.2596 623.1083 621.9614 620.8188 619.6805 618.5467 617.4172 616.2921 615.1715 614.0554 612.9437 611.8366 610.734 609.636 608.5425 607.4537 606.3695 605.29 604.2152 603.1451 602.0797 601.0191 599.9633 598.9124 597.8662 596.825 595.7886 594.7571 593.7306 592.709 591.6925 590.681 589.6745 588.6731 587.6768 586.6856 585.6996 584.7188 583.7431 582.7727 581.8076 580.8477 579.8931 578.9438 578 577.0615 576.1285 575.2008 574.2787 573.362 572.4509 571.5453 570.6453 569.7508 568.862 567.9789 567.1014 566.2296 565.3636 564.5033 563.6488 562.8002 561.9573 561.1203 560.2892 559.4641 558.6448 557.8315 557.0242 556.223 555.4277 554.6386 553.8556 553.0787 552.3079 551.5433 550.7849 550.0327 549.2868 548.5472 547.8138 547.0869 546.3661 545.6519 544.944 544.2426 543.5476 542.8591 542.1771 541.5016 540.8327 540.1703 539.5146 538.8655 538.223 537.5872 536.9581 536.3357 535.7201 535.1112 534.5091 533.9139 533.3254 532.7438 532.1691 531.6014 531.0405 530.4866 529.9396 529.3997 528.8667 528.3408 527.822 527.3102 526.8055 526.3079 525.8174 525.3342 524.8581 524.3892 523.9275 523.473 523.0258 522.5859 522.1533 521.7279 521.3099 520.8992 520.4959 520.1 519.7115 519.3303 518.9567 518.5904 518.2316 517.8803 517.5365 517.2001 516.8713 516.5501 516.1783 515.7868 515.4028 515.0262 514.6572 514.2957 513.9417 513.5952 513.2563 512.9249 512.6012 512.2851 511.9727 511.6248 511.2847 510.9521 510.6271 510.3097 510 509.6979 509.4036 509.1169 508.8379 508.5666 508.3031 508.0236 507.7204 507.4249 507.1371 506.857 506.5847 506.3201 506.0632 505.7153 505.3712 505.0346 504.7058 504.3848 504.0714 503.7658 503.468 503.1779 502.8956 502.6211 502.3545 502.0956 501.7888 501.4898 501.1986 500.9152 500.6396 500.3719 500.112 499.808 499.4597 499.1192 498.7865 498.4616 498.1446 497.8353 497.5339 497.2404 496.9547 496.677 496.4071 496.1451 495.8589 495.5562 495.2615 494.9748 494.6959 494.4249 494.1619 493.8826 493.5788 493.2829 492.9949 492.7149 492.4429 492.1788 491.9065 491.6015 491.3044 491.0153 490.7341 490.461 490.1959 489.9306 489.6244 489.3261 489.0358 488.7535 488.4793 488.2131 487.9549 487.6433 487.2946 486.9538 486.621 486.2962 485.9794 485.6707 485.37 485.0773 484.7927 484.5163 484.2479 483.9876 483.6941 483.3922 483.0983 482.8126 482.535 482.2655 482.0042 481.751 481.506 481.2692 481.0405 480.8201 480.6079 480.404 480.2083 480.0208 479.8416 479.6707 479.5081 479.3537 479.2077 479.0699 478.9405 478.8194 478.7066 478.6021 478.506 478.4182 478.3388 478.2677 478.205 478.1506 478.1046 478.067 478.0377 478.0167 478.0042 478 478 478 478 478 478 478 478 478 478 478 478.0042 478.0167 478.0377 478.067 478.1046 478.1506 478.205 478.2677 478.3388 478.4182 478.506 478.6021 478.7066 478.8194 478.9405 479.0699 479.2077 479.3537 479.5081 479.6707 479.8416 480.0208 480.2083 480.404 480.6079 480.8201 481.0405 481.2692 481.506 481.751 482.0042 482.2655 482.535 482.8126 483.0983 483.3922 483.6941 484.0041 484.3222 484.6483 484.9825 485.3246 485.6748 486.0329 486.399 486.773 487.155 487.5449 487.9426 488.3482 488.7617 489.183 489.6121 490.049 490.4936 490.946 491.4062 491.874 492.3495 492.8326 493.3234 493.8218 494.3278 494.8414 495.3625 495.8911 496.4272 496.9708 497.5219 498.0803 498.6462 499.2194 499.8 500.3878 500.983 501.5855 502.1952 502.8121 503.4362 504.0674 504.7058 505.3513 506.004 506.6636 507.3303 508.0039 508.6846 509.3722 510.0667 510.768 511.4763 512.1913 512.9133 513.6419 514.3773 515.1194 515.8682 516.6237 517.3857 518.1544 518.9297 519.7115 520.4998 521.2946 522.0958 522.9034 523.7175 524.5379 525.3646 526.1977 527.037 527.8826 528.7343 529.5923 530.4564 531.3267 532.2029 533.0854 533.9738 534.8682 535.7686 536.6749 537.5872 538.5053 539.4293 540.3591 541.2947 542.2361 543.1832 544.136 545.0945 546.0586 547.0283 548.0037 548.9845 549.9709 550.9628 551.9601 552.963 553.9711 554.9847 556.0036 557.0278 558.0574 559.0921 560.1321 561.1773 562.2277 563.2832 564.3439 565.4096 566.4803 567.5562 568.637 569.7227 570.8135 571.9091 573.0096 574.115 575.2252 576.3401 577.46 578.5845 579.7137 580.8477 581.9863 583.1295 584.2773 585.4297 586.5867 587.7482 588.9142 590.0847 591.2596 592.439 593.6228 594.8109 596.0034 597.2001 598.4012 599.6066 600.8161 602.0299 603.2479 604.47 605.6963 606.9267 608.1611 609.3997 610.6423 611.8889 613.1395 614.394 615.6525 616.9149 618.1812 619.4514 620.7254 622.0032 623.2849 624.5703 625.8594 627.1523 628.4489 629.7491 631.0531 632.3607 633.6718 634.9866 636.3049 637.6268 638.9523 640.2812 641.6136 642.9495 644.2888 645.6315 646.9776 648.3271 649.6799 651.0361 652.3956 653.7584 655.1244 656.4937 657.8663 659.242 660.6209 662.003 663.3882 664.7767 666.1682 667.5627 668.9604 670.3611 671.7648 673.1716 674.5814 675.9941 677.4098 678.8225 680.2382 681.6568 683.0783 684.5027 685.9301 687.3602 688.7932 690.2289 691.6675 693.1089 
715.5977 714.1904 712.7861 711.3846 709.9859 708.5901 707.1973 705.8073 704.4203 703.0363 701.6552 700.2771 698.902 697.5299 696.1609 694.7949 693.4321 692.0723 690.7156 689.362 688.0117 686.6644 685.3204 683.9796 682.6419 681.3076 679.9764 678.6487 677.3242 676.0029 674.6851 673.3706 672.0595 670.7518 669.4475 668.1467 666.8493 665.5554 664.265 662.9781 661.6948 660.415 659.1389 657.8663 656.5973 655.332 654.0703 652.8124 651.5581 650.3076 649.0609 647.8179 646.5787 645.3433 644.1118 642.8842 641.6603 640.4405 639.2245 638.0125 636.8045 635.6005 634.4005 633.2045 632.0126 630.8248 629.6412 628.4616 627.2862 626.115 624.948 623.7852 622.6267 621.4725 620.3225 619.1769 618.0356 616.8987 615.7662 614.6381 613.5145 612.3953 611.2806 610.1705 609.0649 607.9638 606.8674 605.7755 604.6884 603.6058 602.528 601.4549 600.3865 599.3229 598.2642 597.2102 596.1611 595.1168 594.0775 593.043 592.0135 590.989 589.9695 588.955 587.9456 586.9412 585.942 584.9479 583.9589 582.9751 581.9966 581.0233 580.0552 579.0924 578.1349 577.1828 576.2361 575.2947 574.3588 573.4283 572.5033 571.5837 570.6698 569.7614 568.8585 567.9612 567.0696 566.1837 565.3035 564.4289 563.5601 562.6971 561.8398 560.9884 560.1428 559.3032 558.4694 557.6415 556.8195 556.0036 555.1937 554.3898 553.5919 552.8002 552.0145 551.235 550.4616 549.6945 548.9335 548.1788 547.4304 546.6882 545.9524 545.2229 544.4998 543.783 543.0728 542.3689 541.6715 540.9806 540.2962 539.6184 538.9471 538.2825 537.6244 536.973 536.3282 535.6902 535.0589 534.4343 533.8165 533.2054 532.6011 532.0038 531.4132 530.8295 530.2527 529.6829 529.12 528.5641 528.0151 527.4732 526.9384 526.4105 525.8897 525.376 524.8695 524.3701 523.8779 523.3928 522.9149 522.4443 521.9808 521.5247 521.0758 520.6342 520.2 519.773 519.3535 518.9412 518.5364 518.139 517.749 517.3664 516.9913 516.6237 516.2635 515.9108 515.5657 515.2281 514.8981 514.5756 514.2178 513.8249 513.4394 513.0614 512.6909 512.328 511.9727 511.6248 511.2847 510.9521 510.6271 510.3097 510 509.6548 509.3133 508.9794 508.6531 508.3345 508.0236 507.7204 507.4249 507.1371 506.857 506.5847 506.3201 506.0474 505.743 505.4464 505.1574 504.8762 504.6028 504.3372 504.0793 503.746 503.4005 503.0626 502.7325 502.4102 502.0956 501.7888 501.4898 501.1986 500.9152 500.6396 500.3719 500.112 499.812 499.5117 499.2194 498.9349 498.6582 498.3894 498.1285 497.8393 497.4897 497.1479 496.8138 496.4877 496.1693 495.8589 495.5562 495.2615 494.9748 494.6959 494.4249 494.1619 493.8826 493.5788 493.2829 492.9949 492.7149 492.4429 492.1788 491.9065 491.6015 491.3044 491.0153 490.7341 490.461 490.1959 489.9306 489.6244 489.3261 489.0358 488.7535 488.4793 488.2131 487.9549 487.6474 487.3479 487.0565 486.773 486.4977 486.2304 485.9712 485.6707 485.3246 484.9825 484.6483 484.3222 484.0041 483.6941 483.3922 483.0983 482.8126 482.535 482.2655 482.0042 481.7178 481.4146 481.1195 480.8326 480.5538 480.2833 480.0208 479.7666 479.5206 479.2828 479.0532 478.8319 478.6188 478.414 478.2175 478.0293 477.8493 477.6777 477.5144 477.3594 477.2127 477.0744 476.9444 476.8228 476.7096 476.6046 476.5081 476.42 476.3402 476.2688 476.2058 476.1512 476.105 476.0672 476.0378 476.0168 476.0042 476 476 476 476 476 476 476 476 476 476 476 476.0042 476.0168 476.0378 476.0672 476.105 476.1512 476.2058 476.2688 476.3402 476.42 476.5081 476.6046 476.7096 476.8228 476.9444 477.0744 477.2127 477.3594 477.5144 477.6777 477.8493 478.0293 478.2175 478.414 478.6188 478.8319 479.0532 479.2828 479.5206 479.7666 480.0208 480.2833 480.5538 480.8326 481.1195 481.4146 481.7178 482.0291 482.3484 482.6759 483.0114 483.3549 483.7065 484.0661 484.4337 484.8092 485.1927 485.5842 485.9836 486.3908 486.8059 487.2289 487.6597 488.0984 488.5448 488.999 489.4609 489.9306 490.408 490.8931 491.3858 491.8862 492.3942 492.9097 493.4329 493.9636 494.5018 495.0475 495.6006 496.1613 496.7293 497.3047 497.8875 498.4777 499.0751 499.6799 500.2919 500.9112 501.5376 502.1713 502.8121 503.46 504.1151 504.7772 505.4464 506.1225 506.8057 507.4958 508.1929 508.8969 509.6077 510.3254 511.0499 511.7812 512.5193 513.264 514.0156 514.7737 515.5386 516.31 517.088 517.8726 518.6637 519.4612 520.2653 521.0758 521.8927 522.716 523.5456 524.3815 525.2238 526.0723 526.9269 527.7878 528.6549 529.5281 530.4074 531.2928 532.1842 533.0816 533.985 534.8944 535.8097 536.7308 537.6579 538.5908 539.5294 540.4739 541.4241 542.3799 543.3415 544.3087 545.2816 546.26 547.244 548.2335 549.2286 550.2291 551.235 552.2463 553.2631 554.2851 555.3125 556.3452 557.3832 558.4263 559.4747 560.5283 561.587 562.6509 563.7198 564.7938 565.8728 566.9568 568.0458 569.1397 570.2385 571.3423 572.4509 573.5643 574.6825 575.8055 576.9333 578.0657 579.2029 580.3447 581.4912 582.6423 583.7979 584.9581 586.1229 587.2921 588.4658 589.644 590.8265 592.0135 593.2048 594.4005 595.6005 596.8048 598.0134 599.2262 600.4432 601.6644 602.8897 604.1192 605.3528 606.5905 607.8322 609.078 610.3278 611.5815 612.8393 614.101 615.3666 616.636 617.9094 619.1866 620.4676 621.7524 623.041 624.3333 625.6293 626.929 628.2324 629.5395 630.8502 632.1646 633.4824 634.8039 636.1289 637.4575 638.7895 640.125 641.4639 642.8063 644.1522 645.5013 646.8539 648.2098 649.5691 650.9316 652.2975 653.6666 655.0389 656.4145 657.7933 659.1752 660.5604 661.9486 663.34 664.7346 666.1321 667.5328 668.9365 670.3432 671.7529 673.1656 674.5814 675.9941 677.4098 678.8284 680.2499 681.6744 683.1017 684.532 685.965 687.4009 688.8396 690.2811 691.7254 
714.1793 712.7692 711.3621 709.9578 708.5563 707.1577 705.762 704.3692 702.9794 701.5925 700.2086 698.8276 697.4496 696.0747 694.7028 693.334 691.9682 690.6055 689.246 687.8895 686.5363 685.1861 683.8392 682.4954 681.1549 679.8176 678.4836 677.1529 675.8254 674.5013 673.1805 671.8631 670.549 669.2384 667.9312 666.6273 665.327 664.0301 662.7368 661.4469 660.1606 658.8778 657.5986 656.3231 655.0511 653.7828 652.5182 651.2573 650 648.7465 647.4967 646.2507 645.0085 643.7701 642.5356 641.3049 640.0781 638.8552 637.6362 636.4213 635.2102 634.0032 632.8001 631.6011 630.4062 629.2154 628.0287 626.8461 625.6677 624.4934 623.3234 622.1575 620.996 619.8387 618.6857 617.537 616.3928 615.2528 614.1172 612.9861 611.8594 610.7372 609.6196 608.5063 607.3977 606.2936 605.1942 604.0993 603.0091 601.9236 600.8427 599.7666 598.6953 597.6287 596.5668 595.5099 594.4578 593.4105 592.3681 591.3307 590.2982 589.2708 588.2482 587.2308 586.2184 585.2111 584.2089 583.2118 582.2199 581.2332 580.2516 579.2754 578.3044 577.3387 576.3784 575.4233 574.4737 573.5294 572.5906 571.6572 570.7294 569.807 568.8901 567.9789 567.0732 566.1731 565.2787 564.39 563.5069 562.6295 561.7579 560.8922 560.0322 559.178 558.3297 557.4872 556.6507 555.8201 554.9955 554.1769 553.3643 552.5577 551.7572 550.9628 550.1745 549.3924 548.6165 547.8467 547.0832 546.3259 545.575 544.8303 544.0919 543.3599 542.6343 541.9151 541.2024 540.4961 539.7963 539.103 538.4162 537.736 537.0624 536.3954 535.735 535.0813 534.4343 533.7939 533.1604 532.5336 531.9135 531.3003 530.6939 530.0944 529.5016 528.9159 528.337 527.7651 527.2001 526.6422 526.0912 525.5474 525.0105 524.4807 523.958 523.4424 522.934 522.4328 521.9387 521.4518 520.9722 520.4998 520.0346 519.5767 519.1262 518.6829 518.2471 517.8185 517.3973 516.9836 516.5772 516.1783 515.7868 515.4028 515.0262 514.6572 514.2957 513.9417 513.5952 513.2563 512.9249 512.6012 512.2578 511.8633 511.4763 511.0969 510.725 510.3607 510.0039 509.6548 509.3133 508.9794 508.6531 508.3345 508.0236 507.6849 507.3421 507.0069 506.6794 506.3596 506.0474 505.743 505.4464 505.1574 504.8762 504.6028 504.3372 504.0714 503.7658 503.468 503.1779 502.8956 502.6211 502.3545 502.0956 501.7769 501.43 501.0908 500.7594 500.4358 500.12 499.812 499.5117 499.2194 498.9349 498.6582 498.3894 498.1285 497.8353 497.5339 497.2404 496.9547 496.677 496.4071 496.1451 495.8709 495.5199 495.1767 494.8414 494.5139 494.1943 493.8826 493.5788 493.2829 492.9949 492.7149 492.4429 492.1788 491.9065 491.6015 491.3044 491.0153 490.7341 490.461 490.1959 489.9306 489.6244 489.3261 489.0358 488.7535 488.4793 488.2131 487.9549 487.6474 487.3479 487.0565 486.773 486.4977 486.2304 485.9712 485.6707 485.37 485.0773 484.7927 484.5163 484.2479 483.9876 483.6941 483.3549 483.0114 482.6759 482.3484 482.0291 481.7178 481.4146 481.1195 480.8326 480.5538 480.2833 480.0208 479.7416 479.4372 479.1409 478.8528 478.5729 478.3011 478.0377 477.7824 477.5353 477.2965 477.066 476.8438 476.6298 476.4242 476.2268 476.0378 475.8571 475.6848 475.5208 475.3651 475.2178 475.0789 474.9484 474.8263 474.7126 474.6072 474.5103 474.4218 474.3416 474.27 474.2067 474.1519 474.1055 474.0675 474.038 474.0169 474.0042 474 474 474 474 474 474 474 474 474 474 474 474.0042 474.0169 474.038 474.0675 474.1055 474.1519 474.2067 474.27 474.3416 474.4218 474.5103 474.6072 474.7126 474.8263 474.9484 475.0789 475.2178 475.3651 475.5208 475.6848 475.8571 476.0378 476.2268 476.4242 476.6298 476.8438 477.066 477.2965 477.5353 477.7824 478.0377 478.3011 478.5729 478.8528 479.1409 479.4372 479.7416 480.0542 480.3748 480.7036 481.0405 481.3855 481.7385 482.0996 482.4687 482.8457 483.2308 483.6238 484.0248 484.4337 484.8505 485.2752 485.7077 486.1481 486.5963 487.0524 487.5161 487.9877 488.467 488.954 489.4487 489.951 490.461 490.9786 491.5038 492.0366 492.5769 493.1247 493.6801 494.2429 494.8131 495.3907 495.9758 496.5682 497.168 497.7751 498.3894 499.011 499.6399 500.2759 500.9192 501.5695 502.2271 502.8916 503.5633 504.242 504.9277 505.6204 506.3201 507.0266 507.7401 508.4604 509.1876 509.9216 510.6623 511.4098 512.1641 512.9249 513.6925 514.4667 515.2475 516.0349 516.8288 517.6292 518.4361 519.2495 520.0692 520.8954 521.7279 522.5668 523.4119 524.2633 525.1209 525.9848 526.8548 527.731 528.6133 529.5016 530.3961 531.2965 532.2029 533.1154 534.0337 534.9579 535.8881 536.824 537.7657 538.7133 539.6666 540.6255 541.5903 542.5606 543.5366 544.5181 545.5052 546.4979 547.4961 548.4998 549.5089 550.5234 551.5433 552.5685 553.5991 554.635 555.6761 556.7225 557.7742 558.8309 559.8928 560.9599 562.032 563.1093 564.1915 565.2787 566.3709 567.4681 568.5701 569.6771 570.7889 571.9056 573.027 574.1533 575.2843 576.42 577.5604 578.7054 579.8552 581.0095 582.1683 583.3318 584.4998 585.6722 586.8492 588.0306 589.2164 590.4066 591.6012 592.8001 594.0034 595.2109 596.4227 597.6387 598.8589 600.0833 601.3119 602.5446 603.7814 605.0223 606.2673 607.5162 608.7692 610.0262 611.2872 612.5521 613.8208 615.0935 616.37 617.6504 618.9346 620.2225 621.5143 622.8098 624.1089 625.4119 626.7184 628.0287 629.3425 630.66 631.981 633.3056 634.6337 635.9654 637.3005 638.6392 639.9813 641.3267 642.6757 644.028 645.3836 646.7426 648.1049 649.4706 650.8395 652.2116 653.587 654.9656 656.3475 657.7325 659.1206 660.5119 661.9063 663.3038 664.7045 666.1081 667.5148 668.9245 670.3372 671.7529 673.1656 674.5814 676 677.4216 678.8461 680.2735 681.7037 683.1369 684.5729 686.0117 687.4532 688.8976 690.3448 
712.7636 711.3508 709.9409 708.5337 707.1294 705.728 704.3295 702.9338 701.5411 700.1514 698.7646 697.3808 696 694.6222 693.2474 691.8757 690.5071 689.1415 687.7791 686.4197 685.0635 683.7104 682.3606 681.014 679.6705 678.3303 676.9933 675.6597 674.3293 673.0023 671.6785 670.3581 669.0411 667.7275 666.4173 665.1105 663.8072 662.5074 661.211 659.9182 658.6289 657.3431 656.061 654.7824 653.5074 652.2361 650.9685 649.7045 648.4443 647.1877 645.935 644.686 643.4407 642.1993 640.9618 639.7281 638.4982 637.2723 636.0503 634.8323 633.6182 632.4081 631.202 630 628.8021 627.6082 626.4184 625.2327 624.0513 622.874 621.7009 620.532 619.3674 618.2071 617.051 615.8994 614.752 613.609 612.4704 611.3362 610.2065 609.0813 607.9605 606.8443 605.7326 604.6255 603.523 602.4251 601.3318 600.2433 599.1594 598.0803 597.0059 595.9362 594.8714 593.8114 592.7563 591.706 590.6606 589.6202 588.5847 587.5543 586.5287 585.5083 584.4929 583.4827 582.4775 581.4774 580.4825 579.4929 578.5084 577.5292 576.5553 575.5867 574.6234 573.6654 572.7128 571.7657 570.824 569.8877 568.957 568.0317 567.112 566.1978 565.2893 564.3864 563.4891 562.5975 561.7117 560.8315 559.9572 559.0886 558.2258 557.3688 556.5178 555.6725 554.8333 554 553.1727 552.3513 551.536 550.7268 549.9236 549.1266 548.3357 547.5509 546.7723 546 545.2339 544.4741 543.7205 542.9733 542.2324 541.4979 540.7698 540.0482 539.3329 538.6241 537.9219 537.2262 536.537 535.8544 535.1785 534.5091 533.8464 533.1904 532.5411 531.8985 531.2626 530.6336 530.0113 529.3959 528.7873 528.1855 527.5908 527.0029 526.4219 525.8479 525.2809 524.7209 524.1679 523.622 523.0832 522.5515 522.0268 521.5093 520.999 520.4959 520 519.5113 519.0298 518.5557 518.0888 517.6292 517.1769 516.7321 516.2945 515.8643 515.4415 515.0262 514.6183 514.2178 513.8249 513.4394 513.0614 512.6909 512.328 511.9727 511.6248 511.2847 510.9521 510.6271 510.2979 509.9019 509.5135 509.1326 508.7593 508.3936 508.0354 507.6849 507.3421 507.0069 506.6794 506.3596 506.0474 505.7153 505.3712 505.0346 504.7058 504.3848 504.0714 503.7658 503.468 503.1779 502.8956 502.6211 502.3545 502.0956 501.7888 501.4898 501.1986 500.9152 500.6396 500.3719 500.112 499.808 499.4597 499.1192 498.7865 498.4616 498.1446 497.8353 497.5339 497.2404 496.9547 496.677 496.4071 496.1451 495.8589 495.5562 495.2615 494.9748 494.6959 494.4249 494.1619 493.9028 493.5504 493.2058 492.8691 492.5403 492.2195 491.9065 491.6015 491.3044 491.0153 490.7341 490.461 490.1959 489.9306 489.6244 489.3261 489.0358 488.7535 488.4793 488.2131 487.9549 487.6474 487.3479 487.0565 486.773 486.4977 486.2304 485.9712 485.6707 485.37 485.0773 484.7927 484.5163 484.2479 483.9876 483.6941 483.3922 483.0983 482.8126 482.535 482.2655 482.0042 481.7178 481.3855 481.0405 480.7036 480.3748 480.0542 479.7416 479.4372 479.1409 478.8528 478.5729 478.3011 478.0377 477.7656 477.46 477.1624 476.8731 476.5921 476.3192 476.0546 475.7983 475.5502 475.3104 475.0789 474.8558 474.6409 474.4344 474.2362 474.0464 473.865 473.6919 473.5272 473.3709 473.223 473.0835 472.9524 472.8298 472.7155 472.6098 472.5124 472.4236 472.3431 472.2711 472.2076 472.1525 472.1059 472.0678 472.0381 472.0169 472.0042 472 472 472 472 472 472 472 472 472 472 472 472.0042 472.0169 472.0381 472.0678 472.1059 472.1525 472.2076 472.2711 472.3431 472.4236 472.5124 472.6098 472.7155 472.8298 472.9524 473.0835 473.223 473.3709 473.5272 473.6919 473.865 474.0464 474.2362 474.4344 474.6409 474.8558 475.0789 475.3104 475.5502 475.7983 476.0546 476.3192 476.5921 476.8731 477.1624 477.46 477.7656 478.0795 478.4015 478.7317 479.0699 479.4163 479.7708 480.1333 480.5039 480.8825 481.2692 481.6638 482.0664 482.4769 482.8954 483.3218 483.7561 484.1983 484.6483 485.1062 485.5718 486.0453 486.5265 487.0154 487.5121 488.0164 488.5284 489.0481 489.5753 490.1102 490.6526 491.2026 491.7601 492.3251 492.8976 493.4774 494.0648 494.6595 495.2615 495.8709 496.4877 497.1117 497.7429 498.3814 499.027 499.6799 500.3399 501.007 501.6812 502.3624 503.0507 503.746 504.4482 505.1574 505.8735 506.5965 507.3263 508.063 508.8065 509.5567 510.3136 511.0773 511.8476 512.6246 513.4082 514.1984 514.9951 515.7984 516.6082 517.4244 518.2471 519.0761 519.9116 520.7533 521.6014 522.4557 523.3163 524.1832 525.0562 525.9354 526.8207 527.712 528.6095 529.513 530.4225 531.338 532.2593 533.1866 534.1198 535.0589 536.0037 536.9543 537.9108 538.8729 539.8407 540.8142 541.7933 542.778 543.7683 544.7642 545.7655 546.7723 547.7846 548.8023 549.8254 550.8539 551.8877 552.9268 553.9711 555.0207 556.0756 557.1356 558.2007 559.2709 560.3463 561.4268 562.5122 563.6027 564.6981 565.7985 566.9039 568.0141 569.1292 570.2491 571.3738 572.5033 573.6375 574.7765 575.9201 577.0685 578.2214 579.379 580.5411 581.7078 582.8791 584.0548 585.235 586.4196 587.6087 588.8022 590 591.2021 592.4086 593.6194 594.8344 596.0537 597.2772 598.5048 599.7366 600.9725 602.2126 603.4567 604.7049 605.9571 607.2133 608.4735 609.7377 611.0057 612.2777 613.5536 614.8333 616.1169 617.4042 618.6954 619.9903 621.289 622.5914 623.8974 625.2072 626.5206 627.8376 629.1581 630.4824 631.8101 633.1414 634.4761 635.8145 637.1562 638.5013 639.85 641.202 642.5574 643.9161 645.2783 646.6436 648.0123 649.3843 650.7596 652.138 653.5197 654.9046 656.2926 657.6838 659.0781 660.4756 661.8761 663.2797 664.6864 666.0961 667.5088 668.9245 670.3372 671.7529 673.1716 674.5932 676.0178 677.4452 678.8755 680.3088 681.7448 683.1837 684.6254 686.0699 687.5173 688.9673 
711.3508 709.9352 708.5224 707.1124 705.7053 704.3011 702.8997 701.5012 700.1057 698.7131 697.3234 695.9368 694.5531 693.1724 691.7947 690.4202 689.0486 687.6802 686.3148 684.9526 683.5934 682.2375 680.8847 679.5352 678.1888 676.8456 675.5057 674.1691 672.8358 671.5058 670.1791 668.8557 667.5358 666.2192 664.906 663.5963 662.29 660.9871 659.6878 658.392 657.0997 655.811 654.5258 653.2442 651.9662 650.692 649.4213 648.1543 646.8911 645.6315 644.3757 643.1237 641.8754 640.6309 639.3903 638.1536 636.9207 635.6918 634.4667 633.2456 632.0285 630.8154 629.6062 628.4011 627.2001 626.0032 624.8104 623.6217 622.4371 621.2568 620.0806 618.9087 617.741 616.5776 615.4186 614.2638 613.1133 611.9673 610.8257 609.6884 608.5557 607.4274 606.3035 605.1843 604.0695 602.9594 601.8538 600.7529 599.6566 598.5649 597.478 596.3958 595.3184 594.2457 593.1779 592.1149 591.0567 590.0034 588.955 587.9116 586.873 585.8395 584.8111 583.7877 582.7692 581.756 580.7478 579.7448 578.7469 577.7543 576.7668 575.7847 574.8078 573.8362 572.87 571.9091 570.9536 570.0035 569.0589 568.1197 567.186 566.2579 565.3353 564.4183 563.5069 562.6011 561.701 560.8066 559.9178 559.0349 558.1577 557.2863 556.4207 555.561 554.7072 553.8592 553.0172 552.1812 551.3511 550.527 549.709 548.8971 548.0912 547.2915 546.4979 545.7106 544.9294 544.1544 543.3857 542.6232 541.8671 541.1174 540.374 539.6369 538.9063 538.1821 537.4644 536.7532 536.0485 535.3503 534.6588 533.9738 533.2954 532.6237 531.9586 531.3003 530.6487 530.0038 529.3657 528.7343 528.1099 527.4922 526.8814 526.2775 525.6805 525.0905 524.5074 523.9313 523.3622 522.8002 522.2452 521.6972 521.1564 520.6227 520.0961 519.5767 519.0645 518.5596 518.0618 517.5712 517.088 516.6121 516.1434 515.6821 515.2281 514.7815 514.3423 513.9105 513.4861 513.0692 512.6597 512.2578 511.8633 511.4763 511.0969 510.725 510.3607 510.0039 509.6548 509.3133 508.9794 508.6531 508.3345 507.9409 507.551 507.1686 506.7939 506.4267 506.0672 505.7153 505.3712 505.0346 504.7058 504.3848 504.0714 503.746 503.4005 503.0626 502.7325 502.4102 502.0956 501.7888 501.4898 501.1986 500.9152 500.6396 500.3719 500.112 499.812 499.5117 499.2194 498.9349 498.6582 498.3894 498.1285 497.8393 497.4897 497.1479 496.8138 496.4877 496.1693 495.8589 495.5562 495.2615 494.9748 494.6959 494.4249 494.1619 493.8826 493.5788 493.2829 492.9949 492.7149 492.4429 492.1788 491.9228 491.5811 491.2352 490.8971 490.567 490.2448 489.9306 489.6244 489.3261 489.0358 488.7535 488.4793 488.2131 487.9549 487.6474 487.3479 487.0565 486.773 486.4977 486.2304 485.9712 485.6707 485.37 485.0773 484.7927 484.5163 484.2479 483.9876 483.6941 483.3922 483.0983 482.8126 482.535 482.2655 482.0042 481.7178 481.4146 481.1195 480.8326 480.5538 480.2833 480.0208 479.7416 479.4163 479.0699 478.7317 478.4015 478.0795 477.7656 477.46 477.1624 476.8731 476.5921 476.3192 476.0546 475.7899 475.4829 475.1842 474.8937 474.6114 474.3374 474.0717 473.8143 473.5652 473.3244 473.0919 472.8679 472.6521 472.4447 472.2457 472.0551 471.8729 471.6991 471.5337 471.3767 471.2282 471.0881 470.9565 470.8333 470.7186 470.6124 470.5146 470.4254 470.3445 470.2722 470.2085 470.1532 470.1064 470.0681 470.0383 470.017 470.0042 470 470 470 470 470 470 470 470 470 470 470 470.0042 470.017 470.0383 470.0681 470.1064 470.1532 470.2085 470.2722 470.3445 470.4254 470.5146 470.6124 470.7186 470.8333 470.9565 471.0881 471.2282 471.3767 471.5337 471.6991 471.8729 472.0551 472.2457 472.4447 472.6521 472.8679 473.0919 473.3244 473.5652 473.8143 474.0717 474.3374 474.6114 474.8937 475.1842 475.4829 475.7899 476.105 476.4284 476.7599 477.0996 477.4474 477.8033 478.1673 478.5395 478.9196 479.3078 479.7041 480.1083 480.5205 480.9407 481.3689 481.8049 482.2489 482.7007 483.1604 483.628 484.1033 484.5864 485.0773 485.576 486.0823 486.5963 487.118 487.6474 488.1844 488.729 489.2811 489.8408 490.408 490.9827 491.5648 492.1544 492.7515 493.3559 493.9676 494.5867 495.2131 495.8467 496.4877 497.1358 497.7911 498.4536 499.1232 499.8 500.4838 501.1746 501.8725 502.5774 503.2892 504.0079 504.7336 505.4661 506.2055 506.9517 507.7047 508.4644 509.2308 510.0039 510.7837 511.5701 512.3632 513.1627 513.9689 514.7815 515.6006 516.4262 517.2582 518.0965 518.9412 519.7922 520.6496 521.5132 522.383 523.259 524.1412 525.0295 525.924 526.8245 527.731 528.6436 529.5621 530.4866 531.417 532.3533 533.2954 534.2434 535.1971 536.1567 537.1219 538.093 539.0696 540.0518 541.0397 542.0332 543.0322 544.0367 545.0468 546.0623 547.0832 548.1095 549.1412 550.1782 551.2205 552.2681 553.3209 554.3789 555.4421 556.5106 557.584 558.6627 559.7464 560.8351 561.9288 563.0275 564.1312 565.2397 566.3533 567.4716 568.5948 569.7227 570.8555 571.993 573.1353 574.2822 575.4338 576.59 577.7508 578.9162 580.0862 581.2607 582.4397 583.6232 584.8111 586.0034 587.2001 588.4012 589.6066 590.8164 592.0304 593.2487 594.4712 595.6979 596.9288 598.1639 599.403 600.6463 601.8937 603.1451 604.4005 605.66 606.9234 608.1907 609.462 610.7372 612.0164 613.2993 614.5861 615.8766 617.171 618.4691 619.7709 621.0765 622.3857 623.6987 625.0152 626.3354 627.6591 628.9865 630.3174 631.6518 632.9897 634.3311 635.676 637.0244 638.376 639.7312 641.0897 642.4515 643.8168 645.1852 646.557 647.9321 649.3104 650.692 652.0767 653.4646 654.8557 656.2499 657.6473 659.0478 660.4514 661.858 663.2676 664.6804 666.0961 667.5088 668.9245 670.3432 671.7648 673.1895 674.6169 676.0474 677.4807 678.9168 680.3558 681.7976 683.2422 684.6897 686.14 687.5929 
709.9352 708.5224 707.1068 705.694 704.2841 702.877 701.4727 700.0714 698.673 697.2776 695.8851 694.4955 693.1089 691.7254 690.3448 688.9673 687.5929 686.2216 684.8533 683.4881 682.1261 680.7672 679.4115 678.059 676.7097 675.3636 674.0208 672.6812 671.3449 670.012 668.6823 667.356 666.033 664.7135 663.3973 662.0846 660.7753 659.4695 658.1672 656.8683 655.5731 654.2813 652.9931 651.7085 650.4276 649.1502 647.8765 646.6065 645.3402 644.0776 642.8188 641.5637 640.3124 639.0649 637.8213 636.5815 635.3456 634.1135 632.8854 631.6613 630.4411 629.2249 628.0128 626.8046 625.6005 624.4005 623.2047 622.0129 620.8253 619.6418 618.4626 617.2876 616.1169 614.9504 613.7882 612.6304 611.4769 610.3278 609.183 608.0428 606.9069 605.7755 604.6487 603.5263 602.4085 601.2953 600.1866 599.0826 597.9833 596.8886 595.7986 594.7134 593.6329 592.5572 591.4863 590.4202 589.3589 588.3027 587.2512 586.2047 585.1632 584.1267 583.0952 582.0687 581.0473 580.031 579.0198 578.0139 577.013 576.0173 575.027 574.0418 573.062 572.0874 571.1182 570.1544 569.1959 568.2429 567.2953 566.3533 565.4167 564.4856 563.5601 562.6402 561.7259 560.8173 559.9143 559.017 558.1254 557.2396 556.3596 555.4854 554.617 553.7545 552.8978 552.0471 551.2023 550.3635 549.5307 548.7039 547.8832 547.0685 546.26 545.4576 544.6614 543.8713 543.0875 542.3099 541.5386 540.7735 540.0148 539.2625 538.5165 537.7769 537.0438 536.3171 535.5969 534.8832 534.176 533.4754 532.7814 532.094 531.4132 530.7391 530.0717 529.411 528.757 528.1099 527.4694 526.8358 526.2091 525.5892 524.9762 524.3701 523.7709 523.1788 522.5935 522.0153 521.4442 520.88 520.323 519.773 519.2302 518.6945 518.166 517.6447 517.1306 516.6237 516.124 515.6317 515.1466 514.6688 514.1984 513.7354 513.2797 512.8314 512.3905 511.957 511.531 511.1125 510.7015 510.2979 509.9019 509.5135 509.1326 508.7593 508.3936 508.0354 507.6849 507.3421 507.0069 506.6794 506.3596 505.9802 505.5888 505.2049 504.8287 504.4601 504.0992 503.746 503.4005 503.0626 502.7325 502.4102 502.0956 501.7769 501.43 501.0908 500.7594 500.4358 500.12 499.812 499.5117 499.2194 498.9349 498.6582 498.3894 498.1285 497.8353 497.5339 497.2404 496.9547 496.677 496.4071 496.1451 495.8709 495.5199 495.1767 494.8414 494.5139 494.1943 493.8826 493.5788 493.2829 492.9949 492.7149 492.4429 492.1788 491.9065 491.6015 491.3044 491.0153 490.7341 490.461 490.1959 489.9388 489.6121 489.2647 488.9254 488.5939 488.2704 487.9549 487.6474 487.3479 487.0565 486.773 486.4977 486.2304 485.9712 485.6707 485.37 485.0773 484.7927 484.5163 484.2479 483.9876 483.6941 483.3922 483.0983 482.8126 482.535 482.2655 482.0042 481.7178 481.4146 481.1195 480.8326 480.5538 480.2833 480.0208 479.7416 479.4372 479.1409 478.8528 478.5729 478.3011 478.0377 477.7656 477.4474 477.0996 476.7599 476.4284 476.105 475.7899 475.4829 475.1842 474.8937 474.6114 474.3374 474.0717 473.8143 473.5061 473.2061 472.9144 472.6309 472.3558 472.089 471.8305 471.5803 471.3385 471.1051 470.88 470.6634 470.4551 470.2552 470.0638 469.8808 469.7063 469.5402 469.3826 469.2334 469.0927 468.9605 468.8369 468.7217 468.615 468.5168 468.4272 468.346 468.2734 468.2094 468.1538 468.1068 468.0684 468.0385 468.0171 468.0043 468 468 468 468 468 468 468 468 468 468 468 468.0043 468.0171 468.0385 468.0684 468.1068 468.1538 468.2094 468.2734 468.346 468.4272 468.5168 468.615 468.7217 468.8369 468.9605 469.0927 469.2334 469.3826 469.5402 469.7063 469.8808 470.0638 470.2552 470.4551 470.6634 470.88 471.1051 471.3385 471.5803 471.8305 472.089 472.3558 472.6309 472.9144 473.2061 473.5061 473.8143 474.1308 474.4555 474.7884 475.1295 475.4787 475.8361 476.2016 476.5753 476.957 477.3468 477.7447 478.1506 478.5645 478.9864 479.4163 479.8542 480.2999 480.7536 481.2151 481.6845 482.1618 482.6469 483.1397 483.6404 484.1487 484.6648 485.1886 485.7201 486.2592 486.8059 487.3602 487.9221 488.4915 489.0685 489.6529 490.2448 490.8442 491.4509 492.065 492.6865 493.3153 493.9514 494.5948 495.2454 495.9032 496.5682 497.2404 497.9197 498.606 499.2995 500 500.7075 501.422 502.1434 502.8718 503.607 504.3491 505.098 505.8537 506.6162 507.3855 508.1614 508.944 509.7333 510.5291 511.3316 512.1406 512.9561 513.7781 514.6066 515.4415 516.2829 517.1306 517.9846 518.8448 519.7115 520.5843 521.4633 522.3486 523.2399 524.1374 525.041 525.9506 526.8662 527.7878 528.7155 529.6489 530.5884 531.5336 532.4847 533.4417 534.4044 535.3727 536.3469 537.3267 538.3122 539.3033 540.2999 541.3021 542.3099 543.3231 544.3418 545.3659 546.3954 547.4304 548.4706 549.5162 550.567 551.623 552.6844 553.7509 554.8225 555.8993 556.9811 558.0681 559.1601 560.2571 561.3591 562.466 563.5779 564.6946 565.8162 566.9427 568.0739 569.21 570.3508 571.4963 572.6465 573.8013 574.9609 576.125 577.2937 578.4669 579.6447 580.827 582.0137 583.205 584.4006 585.6005 586.8049 588.0136 589.2266 590.4439 591.6655 592.8912 594.1212 595.3553 596.5937 597.8361 599.0826 600.3333 601.5879 602.8466 604.1093 605.3759 606.6465 607.921 609.1995 610.4818 611.7679 613.0579 614.3517 615.6492 616.9506 618.2556 619.5644 620.8768 622.1929 623.5126 624.836 626.1629 627.4934 628.8275 630.165 631.5062 632.8507 634.1987 635.5502 636.905 638.2632 639.6249 640.9899 642.3582 643.7297 645.1046 646.4828 647.8642 649.2488 650.6366 652.0276 653.4218 654.819 656.2195 657.623 659.0296 660.4393 661.8519 663.2676 664.6804 666.0961 667.5148 668.9365 670.3611 671.7886 673.2191 674.6525 676.0887 677.5278 678.9698 680.4146 681.8622 683.3125 684.7656 686.2216 
708.5224 707.1068 705.694 704.2784 702.8655 701.4556 700.0486 698.6444 697.2432 695.8448 694.4494 693.057 691.6675 690.2811 688.8976 687.5173 686.14 684.7656 683.3945 682.0264 680.6614 679.2996 677.941 676.5856 675.2333 673.8843 672.5385 671.1959 669.8567 668.5208 667.1881 665.8588 664.5329 663.2104 661.8912 660.5755 659.2632 657.9544 656.649 655.3472 654.049 652.7542 651.463 650.1754 648.8914 647.611 646.3343 645.0612 643.7919 642.5262 641.2644 640.0062 638.7519 637.5013 636.2546 635.0118 633.7728 632.5377 631.3066 630.0793 628.8561 627.6368 626.4216 625.2104 624.0032 622.8001 621.6011 620.4063 619.2156 618.0291 616.8468 615.6688 614.4949 613.3254 612.1601 610.9992 609.8426 608.6904 607.5426 606.3992 605.2603 604.1258 602.9958 601.8704 600.7495 599.6332 598.5215 597.4144 596.312 595.2142 594.1212 593.0329 591.9493 590.8705 589.7966 588.7274 587.6631 586.6038 585.5493 584.4998 583.4552 582.4156 581.3811 580.3516 579.3272 578.3079 577.2937 576.2847 575.2808 574.2822 573.2888 572.3006 571.3177 570.3403 569.368 568.4012 567.4399 566.4839 565.5334 564.5883 563.6488 562.7148 561.7864 560.8636 559.9464 559.0349 558.129 557.2289 556.3344 555.4457 554.5629 553.6859 552.8146 551.9493 551.0898 550.2363 549.3887 548.5472 547.7116 546.8821 546.0586 545.2412 544.43 543.6249 542.8259 542.0332 541.2467 540.4665 539.6925 538.9249 538.1636 537.4086 536.66 535.9179 535.1822 534.453 533.7303 533.0141 532.3044 531.6014 530.9049 530.215 529.5319 528.8553 528.1855 527.5225 526.8662 526.2167 525.574 524.9381 524.3091 523.687 523.0717 522.4634 521.8621 521.2677 520.6803 520.1 519.5267 518.9605 518.4014 517.8494 517.3046 516.7668 516.2364 515.7131 515.197 514.6882 514.1867 513.6925 513.2056 512.7261 512.2538 511.789 511.3316 510.8816 510.439 510.0039 509.5763 509.1562 508.7436 508.3385 507.9409 507.551 507.1686 506.7939 506.4267 506.0672 505.7153 505.3712 505.0346 504.7058 504.3848 504.0198 503.6268 503.2415 502.8638 502.4938 502.1315 501.7769 501.43 501.0908 500.7594 500.4358 500.12 499.808 499.4597 499.1192 498.7865 498.4616 498.1446 497.8353 497.5339 497.2404 496.9547 496.677 496.4071 496.1451 495.8589 495.5562 495.2615 494.9748 494.6959 494.4249 494.1619 493.9028 493.5504 493.2058 492.8691 492.5403 492.2195 491.9065 491.6015 491.3044 491.0153 490.7341 490.461 490.1959 489.9306 489.6244 489.3261 489.0358 488.7535 488.4793 488.2131 487.9549 487.6433 487.2946 486.9538 486.621 486.2962 485.9794 485.6707 485.37 485.0773 484.7927 484.5163 484.2479 483.9876 483.6941 483.3922 483.0983 482.8126 482.535 482.2655 482.0042 481.7178 481.4146 481.1195 480.8326 480.5538 480.2833 480.0208 479.7416 479.4372 479.1409 478.8528 478.5729 478.3011 478.0377 477.7656 477.46 477.1624 476.8731 476.5921 476.3192 476.0546 475.7899 475.4787 475.1295 474.7884 474.4555 474.1308 473.8143 473.5061 473.2061 472.9144 472.6309 472.3558 472.089 471.8305 471.5294 471.2282 470.9352 470.6506 470.3743 470.1064 469.8468 469.5956 469.3528 469.1183 468.8923 468.6747 468.4656 468.2649 468.0726 467.8889 467.7136 467.5468 467.3885 467.2387 467.0974 466.9647 466.8405 466.7248 466.6176 466.519 466.429 466.3475 466.2746 466.2103 466.1545 466.1073 466.0687 466.0386 466.0172 466.0043 466 466 466 466 466 466 466 466 466 466 466 466.0043 466.0172 466.0386 466.0687 466.1073 466.1545 466.2103 466.2746 466.3475 466.429 466.519 466.6176 466.7248 466.8405 466.9647 467.0974 467.2387 467.3885 467.5468 467.7136 467.8889 468.0726 468.2649 468.4656 468.6747 468.8923 469.1183 469.3528 469.5956 469.8468 470.1064 470.3743 470.6506 470.9352 471.2282 471.5294 471.839 472.1568 472.4828 472.8171 473.1596 473.5103 473.8692 474.2362 474.6114 474.9948 475.3862 475.7857 476.1932 476.6089 477.0325 477.4641 477.9037 478.3513 478.8069 479.2703 479.7416 480.2208 480.7078 481.2027 481.7053 482.2157 482.7339 483.2598 483.7933 484.3346 484.8835 485.44 486.0041 486.5758 487.155 487.7417 488.3359 488.9376 489.5467 490.1632 490.7871 491.4184 492.0569 492.7028 493.3559 494.0162 494.6837 495.3585 496.0403 496.7293 497.4254 498.1285 498.8387 499.5558 500.2799 501.011 501.7489 502.4938 503.2455 504.004 504.7693 505.5413 506.3201 507.1055 507.8976 508.6964 509.5017 510.3136 511.1321 511.957 512.7885 513.6263 514.4706 515.3213 516.1783 517.0416 517.9112 518.787 519.6691 520.5574 521.4518 522.3524 523.259 524.1718 525.0905 526.0152 526.9459 527.8826 528.8251 529.7736 530.7278 531.6879 532.6537 533.6254 534.6027 535.5856 536.5743 537.5686 538.5685 539.5739 540.5848 541.6013 542.6232 543.6506 544.6834 545.7216 546.765 547.8138 548.8679 549.9272 550.9918 552.0616 553.1365 554.2166 555.3017 556.392 557.4872 558.5875 559.6927 560.803 561.9182 563.0382 564.1631 565.2928 566.4274 567.5667 568.7108 569.8596 571.0131 572.1713 573.3341 574.5015 575.6735 576.8501 578.0311 579.2167 580.4067 581.6013 582.8001 584.0034 585.2111 586.423 587.6393 588.8599 590.0847 591.3138 592.5471 593.7845 595.0261 596.2717 597.5215 598.7754 600.0333 601.2953 602.5612 603.8311 605.1049 606.3827 607.6644 608.9499 610.2393 611.5325 612.8295 614.1302 615.4348 616.743 618.055 619.3707 620.6899 622.0129 623.3394 624.6695 626.0032 627.3404 628.6812 630.0254 631.3731 632.7242 634.0789 635.4368 636.7982 638.163 639.5311 640.9025 642.2772 643.6552 645.0364 646.4209 647.8086 649.1995 650.5936 651.9908 653.3912 654.7946 656.2012 657.6108 659.0235 660.4393 661.8519 663.2676 664.6864 666.1081 667.5328 668.9604 670.3909 671.8244 673.2607 674.7 676.142 677.5869 679.0346 680.4851 681.9384 683.3945 684.8533 
707.1068 705.694 704.2784 702.8655 701.45 700.0372 698.6272 697.2202 695.816 694.4149 693.0166 691.6213 690.2289 688.8396 687.4532 686.0699 684.6897 683.3125 681.9384 680.5674 679.1995 677.8348 676.4732 675.1148 673.7596 672.4076 671.0588 669.7134 668.3712 667.0322 665.6967 664.3644 663.0355 661.7099 660.3878 659.069 657.7537 656.4419 655.1335 653.8287 652.5274 651.2296 649.9354 648.6447 647.3577 646.0743 644.7946 643.5184 642.246 640.9774 639.7125 638.4512 637.1938 635.9402 634.6905 633.4446 632.2025 630.9644 629.7301 628.4998 627.2734 626.0511 624.8328 623.6185 622.4082 621.2021 620 618.8021 617.6083 616.4187 615.2333 614.0521 612.8752 611.7025 610.5342 609.3702 608.2105 607.0552 605.9043 604.7578 603.6158 602.4782 601.3452 600.2166 599.0927 597.9733 596.8585 595.7483 594.6428 593.5419 592.4458 591.3544 590.2678 589.1859 588.1088 587.0366 585.9693 584.9069 583.8493 582.7967 581.7491 580.7065 579.6689 578.6364 577.6089 576.5865 575.5693 574.5573 573.5504 572.5487 571.5522 570.5612 569.5753 568.5948 567.6196 566.6498 565.6854 564.7265 563.773 562.825 561.8826 560.9456 560.0143 559.0886 558.1685 557.254 556.3452 555.4421 554.5449 553.6533 552.7676 551.8877 551.0136 550.1454 549.2831 548.4268 547.5765 546.7321 545.8937 545.0615 544.2352 543.4151 542.6011 541.7933 540.9917 540.1963 539.4071 538.6241 537.8475 537.0773 536.3134 535.5558 534.8046 534.0599 533.3217 532.5899 531.8646 531.1459 530.4338 529.7282 529.0293 528.337 527.6514 526.9725 526.3003 525.6348 524.9762 524.3243 523.6793 523.0411 522.4098 521.7854 521.1679 520.5574 519.9539 519.3573 518.7678 518.1853 517.6099 517.0416 516.4804 515.9263 515.3795 514.8398 514.3073 513.782 513.264 512.7534 512.2499 511.7538 511.2651 510.7837 510.3097 509.8431 509.3839 508.9322 508.4879 508.0512 507.6219 507.2002 506.7859 506.3793 505.9802 505.5888 505.2049 504.8287 504.4601 504.0992 503.746 503.4005 503.0626 502.7325 502.4102 502.0598 501.6652 501.2784 500.8992 500.5277 500.164 499.808 499.4597 499.1192 498.7865 498.4616 498.1446 497.8353 497.4897 497.1479 496.8138 496.4877 496.1693 495.8589 495.5562 495.2615 494.9748 494.6959 494.4249 494.1619 493.8826 493.5788 493.2829 492.9949 492.7149 492.4429 492.1788 491.9228 491.5811 491.2352 490.8971 490.567 490.2448 489.9306 489.6244 489.3261 489.0358 488.7535 488.4793 488.2131 487.9549 487.6474 487.3479 487.0565 486.773 486.4977 486.2304 485.9712 485.6707 485.3246 484.9825 484.6483 484.3222 484.0041 483.6941 483.3922 483.0983 482.8126 482.535 482.2655 482.0042 481.7178 481.4146 481.1195 480.8326 480.5538 480.2833 480.0208 479.7416 479.4372 479.1409 478.8528 478.5729 478.3011 478.0377 477.7656 477.46 477.1624 476.8731 476.5921 476.3192 476.0546 475.7899 475.4829 475.1842 474.8937 474.6114 474.3374 474.0717 473.8143 473.5061 473.1596 472.8171 472.4828 472.1568 471.839 471.5294 471.2282 470.9352 470.6506 470.3743 470.1064 469.8468 469.553 469.2505 468.9563 468.6705 468.393 468.1239 467.8632 467.611 467.3671 467.1317 466.9047 466.6862 466.4762 466.2746 466.0815 465.897 465.7209 465.5534 465.3945 465.244 465.1021 464.9688 464.8441 464.7279 464.6203 464.5213 464.4308 464.349 464.2758 464.2112 464.1552 464.1078 464.069 464.0388 464.0172 464.0043 464 464 464 464 464 464 464 464 464 464 464 464.0043 464.0172 464.0388 464.069 464.1078 464.1552 464.2112 464.2758 464.349 464.4308 464.5213 464.6203 464.7279 464.8441 464.9688 465.1021 465.244 465.3945 465.5534 465.7209 465.897 466.0815 466.2746 466.4762 466.6862 466.9047 467.1317 467.3671 467.611 467.8632 468.1239 468.393 468.6705 468.9563 469.2505 469.553 469.8638 470.183 470.5104 470.846 471.19 471.5421 471.9025 472.2711 472.6479 473.0328 473.4258 473.827 474.2362 474.6536 475.0789 475.5124 475.9538 476.4032 476.8606 477.3259 477.7991 478.2802 478.7693 479.2661 479.7708 480.2833 480.8035 481.3315 481.8672 482.4106 482.9617 483.5204 484.0868 484.6607 485.2422 485.8312 486.4278 487.0318 487.6433 488.2622 488.8885 489.5222 490.1632 490.8116 491.4672 492.1301 492.8002 493.4774 494.1619 494.8535 495.5522 496.258 496.9708 497.6907 498.4175 499.1513 499.892 500.6396 501.394 502.1554 502.9235 503.6983 504.4799 505.2682 506.0632 506.8649 507.6731 508.4879 509.3093 510.1372 510.9716 511.8125 512.6597 513.5134 514.3734 515.2397 516.1124 516.9913 517.8764 518.7678 519.6653 520.5689 521.4786 522.3945 523.3163 524.2442 525.178 526.1179 527.0635 528.0151 528.9726 529.9359 530.9049 531.8797 532.8602 533.8464 534.8383 535.8358 536.8389 537.8475 538.8618 539.8815 540.9066 541.9373 542.9733 544.0147 545.0615 546.1135 547.1709 548.2335 549.3014 550.3744 551.4526 552.5359 553.6245 554.718 555.8165 556.9201 558.0287 559.1422 560.2607 561.384 562.5122 563.6453 564.7831 565.9258 567.0732 568.2253 569.3821 570.5436 571.7097 572.8804 574.0557 575.2356 576.42 577.6089 578.8022 580 581.2022 582.4088 583.6198 584.835 586.0546 587.2784 588.5066 589.739 590.9755 592.2162 593.4611 594.71 595.9631 597.2202 598.4814 599.7466 601.0158 602.2889 603.566 604.8471 606.132 607.4208 608.7134 610.0098 611.3101 612.6141 613.9218 615.2333 616.5485 617.8673 619.1898 620.5159 621.8456 623.179 624.5158 625.8562 627.2001 628.5475 629.8984 631.2527 632.6105 633.9716 635.3361 636.704 638.0753 639.4498 640.8276 642.2087 643.593 644.9806 646.3714 647.7654 649.1625 650.5628 651.9662 653.3728 654.7824 656.1951 657.6108 659.0235 660.4393 661.858 663.2797 664.7045 666.1321 667.5627 668.9963 670.4327 671.872 673.3142 674.7592 676.2071 677.6577 679.1112 680.5674 682.0264 683.4881 
705.694 704.2784 702.8655 701.45 700.0372 698.6215 697.2087 695.7988 694.3918 692.9877 691.5866 690.1884 688.7932 687.4009 686.0117 684.6254 683.2422 681.8622 680.4851 679.1112 677.7404 676.3727 675.0081 673.6468 672.2886 670.9337 669.582 668.2335 666.8883 665.5464 664.2078 662.8726 661.5406 660.2121 658.887 657.5652 656.2469 654.9321 653.6207 652.3128 651.0084 649.7076 648.4103 647.1167 645.8266 644.5402 643.2573 641.9782 640.7028 639.431 638.163 636.8987 635.6382 634.3816 633.1287 631.8798 630.6346 629.3934 628.156 626.9227 625.6932 624.4678 623.2463 622.0289 620.8156 619.6063 618.4012 617.2001 616.0032 614.8105 613.622 612.4377 611.2577 610.082 608.9105 607.7433 606.5806 605.4222 604.2681 603.1186 601.9734 600.8328 599.6966 598.5649 597.4379 596.3154 595.1974 594.0842 592.9755 591.8716 590.7724 589.6779 588.5881 587.5032 586.423 585.3478 584.2773 583.2118 582.1512 581.0955 580.0448 578.9991 577.9585 576.9229 575.8923 574.8669 573.8467 572.8315 571.8217 570.817 569.8175 568.8234 567.8345 566.851 565.8728 564.9 563.9326 562.9707 562.0142 561.0633 560.1179 559.178 558.2437 557.315 556.392 555.4745 554.5629 553.6569 552.7567 551.8623 550.9737 550.0909 549.214 548.343 547.4778 546.6187 545.7655 544.9183 544.0772 543.2421 542.4131 541.5903 540.7735 539.963 539.1586 538.3605 537.5686 536.783 536.0037 535.2308 534.4642 533.704 532.9503 532.2029 531.4622 530.7278 530 529.2787 528.5641 527.856 527.1546 526.4599 525.7718 525.0905 524.4159 523.748 523.087 522.4328 521.7854 521.1449 520.5113 519.8846 519.2649 518.6521 518.0463 517.4476 516.8559 516.2712 515.6937 515.1233 514.56 514.0039 513.455 512.9133 512.3788 511.8515 511.3316 510.8189 510.3136 509.8156 509.325 508.8418 508.366 507.8976 507.4367 506.9832 506.5373 506.0988 505.6679 505.2445 504.8287 504.4205 504.0198 503.6268 503.2415 502.8638 502.4938 502.1315 501.7769 501.43 501.0908 500.7594 500.4358 500.1 499.7039 499.3155 498.9349 498.5619 498.1967 497.8393 497.4897 497.1479 496.8138 496.4877 496.1693 495.8589 495.5199 495.1767 494.8414 494.5139 494.1943 493.8826 493.5788 493.2829 492.9949 492.7149 492.4429 492.1788 491.9065 491.6015 491.3044 491.0153 490.7341 490.461 490.1959 489.9388 489.6121 489.2647 488.9254 488.5939 488.2704 487.9549 487.6474 487.3479 487.0565 486.773 486.4977 486.2304 485.9712 485.6707 485.37 485.0773 484.7927 484.5163 484.2479 483.9876 483.6941 483.3549 483.0114 482.6759 482.3484 482.0291 481.7178 481.4146 481.1195 480.8326 480.5538 480.2833 480.0208 479.7416 479.4372 479.1409 478.8528 478.5729 478.3011 478.0377 477.7656 477.46 477.1624 476.8731 476.5921 476.3192 476.0546 475.7899 475.4829 475.1842 474.8937 474.6114 474.3374 474.0717 473.8143 473.5061 473.2061 472.9144 472.6309 472.3558 472.089 471.8305 471.5294 471.19 470.846 470.5104 470.183 469.8638 469.553 469.2505 468.9563 468.6705 468.393 468.1239 467.8632 467.5767 467.2729 466.9775 466.6905 466.4118 466.1416 465.8798 465.6265 465.3816 465.1451 464.9172 464.6978 464.4868 464.2844 464.0905 463.9052 463.7284 463.5602 463.4005 463.2494 463.1069 462.973 462.8477 462.731 462.623 462.5235 462.4327 462.3505 462.277 462.2121 462.1558 462.1082 462.0692 462.039 462.0173 462.0043 462 462 462 462 462 462 462 462 462 462 462 462.0043 462.0173 462.039 462.0692 462.1082 462.1558 462.2121 462.277 462.3505 462.4327 462.5235 462.623 462.731 462.8477 462.973 463.1069 463.2494 463.4005 463.5602 463.7284 463.9052 464.0905 464.2844 464.4868 464.6978 464.9172 465.1451 465.3816 465.6265 465.8798 466.1416 466.4118 466.6905 466.9775 467.2729 467.5767 467.8889 468.2094 468.5381 468.8752 469.2206 469.5743 469.9362 470.3063 470.6846 471.0711 471.4658 471.8686 472.2796 472.6986 473.1258 473.561 474.0042 474.4555 474.9147 475.382 475.8571 476.3402 476.8312 477.3301 477.8368 478.3513 478.8737 479.4038 479.9417 480.4872 481.0405 481.6015 482.1701 482.7463 483.3301 483.9215 484.5204 485.1268 485.7407 486.362 486.9908 487.6269 488.2704 488.9213 489.5794 490.2448 490.9175 491.5974 492.2845 492.9787 493.6801 494.3885 495.104 495.8266 496.5562 497.2927 498.0361 498.7865 499.5438 500.3079 501.0788 501.8566 502.641 503.4322 504.2301 505.0346 505.8458 506.6636 507.4879 508.3188 509.1562 510 510.8503 511.7069 512.57 513.4394 514.3151 515.197 516.0853 516.9797 517.8803 518.787 519.6999 520.6188 521.5439 522.4749 523.4119 524.3549 525.3037 526.2585 527.2191 528.1855 529.1578 530.1358 531.1196 532.109 533.1041 534.1049 535.1112 536.1231 537.1406 538.1636 539.192 540.2259 541.2652 542.3099 543.3599 544.4153 545.476 546.5419 547.613 548.6893 549.7709 550.8575 551.9493 553.0461 554.148 555.2549 556.3668 557.4836 558.6054 559.7321 560.8636 562 563.1412 564.2872 565.4379 566.5933 567.7535 568.9183 570.0877 571.2618 572.4404 573.6236 574.8113 576.0035 577.2001 578.4012 579.6068 580.8167 582.0309 583.2495 584.4724 585.6996 586.931 588.1666 589.4065 590.6505 591.8986 593.1509 594.4073 595.6677 596.9321 598.2006 599.4731 600.7495 602.0299 603.3142 604.6024 605.8944 607.1902 608.4899 609.7934 611.1006 612.4116 613.7263 615.0447 616.3668 617.6925 619.0218 620.3547 621.6912 623.0313 624.3749 625.722 627.0726 628.4266 629.7841 631.145 632.5093 633.877 635.248 636.6223 638 639.3809 640.7652 642.1526 643.5433 644.9372 646.3343 647.7345 649.1379 650.5444 651.954 653.3666 654.7824 656.1951 657.6108 659.0296 660.4514 661.8761 663.3038 664.7346 666.1682 667.6047 669.0441 670.4864 671.9315 673.3795 674.8303 676.2839 677.7404 679.1995 680.6614 682.1261 
704.2841 702.8655 701.45 700.0372 698.6215 697.2087 695.7931 694.3803 692.9704 691.5635 690.1594 688.7583 687.3602 685.965 684.5729 683.1837 681.7976 680.4146 679.0346 677.6577 676.2839 674.9133 673.5458 672.1815 670.8204 669.4625 668.1078 666.7563 665.4081 664.0632 662.7217 661.3834 660.0485 658.7169 657.3888 656.064 654.7427 653.4248 652.1104 650.7995 649.4921 648.1882 646.8879 645.5912 644.2981 643.0085 641.7227 640.4405 639.1619 637.8871 636.616 635.3487 634.0851 632.8254 631.5695 630.3174 629.0692 627.8248 626.5844 625.3479 624.1154 622.8868 621.6623 620.4418 619.2253 618.0129 616.8047 615.6005 614.4005 613.2047 612.0131 610.8257 609.6425 608.4636 607.2891 606.1188 604.9529 603.7914 602.6342 601.4815 600.3333 599.1895 598.0502 596.9154 595.7852 594.6595 593.5385 592.4221 591.3104 590.2034 589.101 588.0034 586.9106 585.8225 584.7393 583.6609 582.5873 581.5187 580.455 579.3962 578.3425 577.2937 576.2499 575.2112 574.1777 573.1492 572.1259 571.1077 570.0947 569.087 568.0845 567.0873 566.0954 565.1088 564.1276 563.1519 562.1815 561.2166 560.2571 559.3032 558.3547 557.4119 556.4746 555.543 554.617 553.6967 552.782 551.8732 550.97 550.0727 549.1812 548.2955 547.4158 546.5419 545.6739 544.8119 543.9559 543.1059 542.2619 541.4241 540.5923 539.7666 538.9471 538.1338 537.3267 536.5259 535.7313 534.943 534.161 533.3854 532.6162 531.8534 531.097 530.347 529.6036 528.8667 528.1364 527.4125 526.6954 525.9848 525.2809 524.5836 523.8931 523.2094 522.5323 521.8621 521.1986 520.5421 519.8923 519.2495 518.6135 517.9846 517.3625 516.7475 516.1395 515.5386 514.9446 514.3578 513.7781 513.2056 512.6402 512.082 511.531 510.9873 510.4508 509.9216 509.3997 508.8851 508.3778 507.8779 507.3855 506.9004 506.4228 505.9526 505.4899 505.0346 504.5869 504.1468 503.7142 503.2892 502.8718 502.4619 502.0598 501.6652 501.2784 500.8992 500.5277 500.164 499.808 499.4597 499.1192 498.7865 498.4616 498.1405 497.7429 497.353 496.9708 496.5964 496.2298 495.8709 495.5199 495.1767 494.8414 494.5139 494.1943 493.8826 493.5504 493.2058 492.8691 492.5403 492.2195 491.9065 491.6015 491.3044 491.0153 490.7341 490.461 490.1959 489.9306 489.6244 489.3261 489.0358 488.7535 488.4793 488.2131 487.9549 487.6433 487.2946 486.9538 486.621 486.2962 485.9794 485.6707 485.37 485.0773 484.7927 484.5163 484.2479 483.9876 483.6941 483.3922 483.0983 482.8126 482.535 482.2655 482.0042 481.7178 481.3855 481.0405 480.7036 480.3748 480.0542 479.7416 479.4372 479.1409 478.8528 478.5729 478.3011 478.0377 477.7656 477.46 477.1624 476.8731 476.5921 476.3192 476.0546 475.7899 475.4829 475.1842 474.8937 474.6114 474.3374 474.0717 473.8143 473.5061 473.2061 472.9144 472.6309 472.3558 472.089 471.8305 471.5294 471.2282 470.9352 470.6506 470.3743 470.1064 469.8468 469.553 469.2206 468.8752 468.5381 468.2094 467.8889 467.5767 467.2729 466.9775 466.6905 466.4118 466.1416 465.8798 465.6007 465.2956 464.9989 464.7107 464.4308 464.1595 463.8965 463.6421 463.3961 463.1587 462.9298 462.7094 462.4976 462.2943 462.0995 461.9134 461.7359 461.5669 461.4066 461.2548 461.1117 460.9772 460.8514 460.7342 460.6257 460.5258 460.4346 460.3521 460.2782 460.213 460.1565 460.1087 460.0695 460.0391 460.0174 460.0043 460 460 460 460 460 460 460 460 460 460 460 460.0043 460.0174 460.0391 460.0695 460.1087 460.1565 460.213 460.2782 460.3521 460.4346 460.5258 460.6257 460.7342 460.8514 460.9772 461.1117 461.2548 461.4066 461.5669 461.7359 461.9134 462.0995 462.2943 462.4976 462.7094 462.9298 463.1587 463.3961 463.6421 463.8965 464.1595 464.4308 464.7107 464.9989 465.2956 465.6007 465.9142 466.236 466.5662 466.9047 467.2515 467.6067 467.9701 468.3418 468.7217 469.1098 469.5061 469.9106 470.3233 470.7441 471.173 471.61 472.0551 472.5082 472.9693 473.4385 473.9156 474.4007 474.8937 475.3946 475.9034 476.42 476.9444 477.4767 478.0167 478.5645 479.12 479.6832 480.2541 480.8326 481.4187 482.0125 482.6137 483.2225 483.8388 484.4626 485.0938 485.7324 486.3784 487.0318 487.6925 488.3605 489.0358 489.7183 490.408 491.1049 491.8089 492.5201 493.2383 493.9636 494.6959 495.4352 496.1814 496.9346 497.6947 498.4616 499.2354 500.016 500.8033 501.5974 502.3983 503.2057 504.0198 504.8406 505.6679 506.5017 507.3421 508.1889 509.0422 509.9019 510.768 511.6405 512.5193 513.4043 514.2957 515.1932 516.0969 517.0068 517.9228 518.8448 519.773 520.7072 521.6474 522.5935 523.5456 524.5036 525.4674 526.4371 527.4125 528.3938 529.3808 530.3735 531.3718 532.3758 533.3854 534.4006 535.4213 536.4476 537.4793 538.5165 539.5591 540.6071 541.6604 542.7191 543.783 544.8523 545.9268 547.0064 548.0912 549.1812 550.2763 551.3765 552.4817 553.5919 554.7072 555.8273 556.9524 558.0825 559.2173 560.3571 561.5016 562.6509 563.8049 564.9637 566.1272 567.2953 568.4681 569.6455 570.8275 572.014 573.205 574.4006 575.6006 576.805 578.0139 579.2271 580.4446 581.6666 582.8928 584.1233 585.358 586.597 587.8401 589.0874 590.3389 591.5945 592.8541 594.1179 595.3856 596.6573 597.9331 599.2128 600.4965 601.784 603.0754 604.3707 605.6699 606.9728 608.2795 609.59 610.9042 612.2222 613.5438 614.8691 616.198 617.5306 618.8667 620.2064 621.5497 622.8965 624.2468 625.6005 626.9578 628.3184 629.6824 631.0499 632.4208 633.7949 635.1724 636.5532 637.9373 639.3246 640.7152 642.109 643.506 644.9062 646.3095 647.716 649.1255 650.5383 651.954 653.3666 654.7824 656.2012 657.623 659.0478 660.4756 661.9063 663.34 664.7767 666.2162 667.6586 669.1039 670.552 672.003 673.4567 674.9133 676.3727 677.8348 679.2996 680.7672 
702.877 701.4556 700.0372 698.6215 697.2087 695.7931 694.3803 692.9647 691.5519 690.142 688.735 687.3311 685.9301 684.532 683.1369 681.7448 680.3558 678.9698 677.5869 676.2071 674.8303 673.4567 672.0863 670.719 669.3549 667.994 666.6364 665.2819 663.9307 662.5828 661.2382 659.897 658.559 657.2245 655.8933 654.5655 653.2411 651.9202 650.6028 649.2888 647.9784 646.6714 645.3681 644.0683 642.7721 641.4796 640.1906 638.9053 637.6237 636.3458 635.0717 633.8012 632.5346 631.2717 630.0127 628.7575 627.5062 626.2587 625.0152 623.7756 622.54 621.3083 620.0806 618.857 617.6375 616.4219 615.2105 614.0032 612.8001 611.6012 610.4064 609.2159 608.0296 606.8476 605.6699 604.4965 603.3275 602.1628 601.0025 599.8466 598.6953 597.5483 596.4059 595.268 594.1346 593.0059 591.8818 590.7622 589.6473 588.5372 587.4317 586.331 585.235 584.1438 583.0574 581.976 580.8993 579.8276 578.7607 577.6989 576.642 575.5901 574.5433 573.5015 572.4648 571.4333 570.4069 569.3856 568.3696 567.3588 566.3533 565.353 564.358 563.3685 562.3842 561.4054 560.4319 559.4641 558.5016 557.5446 556.5932 555.6474 554.7072 553.7725 552.8436 551.9203 551.0027 550.0909 549.1849 548.2846 547.3902 546.5016 545.6189 544.7421 543.8713 543.0065 542.1476 541.2947 540.4479 539.6072 538.7727 537.9442 537.1219 536.3059 535.496 534.6924 533.8951 533.1041 532.3195 531.5411 530.7692 530.0038 529.2448 528.4922 527.7462 527.0067 526.2737 525.5474 524.8276 524.1145 523.4081 522.7083 522.0153 521.329 520.6496 519.9769 519.3111 518.6521 518 517.3548 516.7166 516.0853 515.4609 514.8437 514.2334 513.6302 513.0341 512.4451 511.8633 511.2886 510.7211 510.1608 509.6077 509.0619 508.5233 507.9921 507.4682 506.9517 506.4425 505.9407 505.4464 504.9594 504.4799 504.0079 503.5435 503.0865 502.6371 502.1952 501.7609 501.3342 500.9152 500.5038 500.1 499.7039 499.3155 498.9349 498.5619 498.1967 497.8393 497.4897 497.1479 496.8138 496.4877 496.1693 495.7822 495.3907 495.0071 494.6312 494.2631 493.9028 493.5504 493.2058 492.8691 492.5403 492.2195 491.9065 491.5811 491.2352 490.8971 490.567 490.2448 489.9306 489.6244 489.3261 489.0358 488.7535 488.4793 488.2131 487.9549 487.6474 487.3479 487.0565 486.773 486.4977 486.2304 485.9712 485.6707 485.3246 484.9825 484.6483 484.3222 484.0041 483.6941 483.3922 483.0983 482.8126 482.535 482.2655 482.0042 481.7178 481.4146 481.1195 480.8326 480.5538 480.2833 480.0208 479.7416 479.4163 479.0699 478.7317 478.4015 478.0795 477.7656 477.46 477.1624 476.8731 476.5921 476.3192 476.0546 475.7899 475.4829 475.1842 474.8937 474.6114 474.3374 474.0717 473.8143 473.5061 473.2061 472.9144 472.6309 472.3558 472.089 471.8305 471.5294 471.2282 470.9352 470.6506 470.3743 470.1064 469.8468 469.553 469.2505 468.9563 468.6705 468.393 468.1239 467.8632 467.5767 467.2515 466.9047 466.5662 466.236 465.9142 465.6007 465.2956 464.9989 464.7107 464.4308 464.1595 463.8965 463.6248 463.3185 463.0205 462.731 462.45 462.1775 461.9134 461.6579 461.4109 461.1724 460.9425 460.7212 460.5084 460.3043 460.1087 459.9217 459.7434 459.5737 459.4127 459.2603 459.1165 458.9815 458.8551 458.7374 458.6284 458.5281 458.4365 458.3536 458.2794 458.2139 458.1572 458.1092 458.0699 458.0393 458.0175 458.0044 458 458 458 458 458 458 458 458 458 458 458 458.0044 458.0175 458.0393 458.0699 458.1092 458.1572 458.2139 458.2794 458.3536 458.4365 458.5281 458.6284 458.7374 458.8551 458.9815 459.1165 459.2603 459.4127 459.5737 459.7434 459.9217 460.1087 460.3043 460.5084 460.7212 460.9425 461.1724 461.4109 461.6579 461.9134 462.1775 462.45 462.731 463.0205 463.3185 463.6248 463.9396 464.2628 464.5945 464.9344 465.2827 465.6393 466.0043 466.3775 466.759 467.1488 467.5468 467.953 468.3674 468.7899 469.2206 469.6595 470.1064 470.5614 471.0244 471.4955 471.9746 472.4616 472.9567 473.4596 473.9705 474.4892 475.0158 475.5502 476.0924 476.6424 477.2002 477.7656 478.3388 478.9196 479.5081 480.1042 480.7078 481.319 481.9377 482.564 483.1977 483.8388 484.4874 485.1433 485.8065 486.4771 487.155 487.8401 488.5325 489.2321 489.9388 490.6526 491.3736 492.1016 492.8367 493.5788 494.3278 495.0838 495.8467 496.6165 497.3932 498.1767 498.9669 499.7639 500.5677 501.3781 502.1952 503.0189 503.8492 504.686 505.5294 506.3793 507.2357 508.0984 508.9676 509.8431 510.725 511.6131 512.5076 513.4082 514.3151 515.2281 516.1473 517.0725 518.0038 518.9412 519.8846 520.8339 521.7892 522.7504 523.7175 524.6904 525.6691 526.6536 527.6438 528.6398 529.6414 530.6487 531.6616 532.68 533.704 534.7336 535.7686 536.8091 537.855 538.9063 539.963 541.025 542.0922 543.1648 544.2426 545.3256 546.4138 547.5071 548.6055 549.709 550.8176 551.9312 553.0497 554.1733 555.3017 556.4351 557.5733 558.7164 559.8643 561.0169 562.1744 563.3365 564.5033 565.6748 566.851 568.0317 569.217 570.4069 571.6013 572.8001 574.0035 575.2112 576.4235 577.64 578.861 580.0862 581.3157 582.5496 583.7877 585.0299 586.2764 587.527 588.7818 590.0406 591.3036 592.5707 593.8417 595.1168 596.3958 597.6788 598.9658 600.2566 601.5513 602.8499 604.1523 605.4585 606.7685 608.0822 609.3997 610.7209 612.0458 613.3743 614.7064 616.0422 617.3816 618.7245 620.071 621.421 622.7744 624.1314 625.4918 626.8557 628.2229 629.5935 630.9675 632.3448 633.7255 635.1094 636.4966 637.8871 639.2808 640.6778 642.0779 643.4811 644.8876 646.2971 647.7098 649.1255 650.5383 651.954 653.3728 654.7946 656.2195 657.6473 659.0781 660.5119 661.9486 663.3882 664.8308 666.2762 667.7245 669.1756 670.6296 672.0863 673.5458 675.0081 676.4732 677.941 679.4115 
701.4727 700.0486 698.6272 697.2087 695.7931 694.3803 692.9647 691.5519 690.1362 688.7234 687.3136 685.9067 684.5027 683.1017 681.7037 680.3088 678.9168 677.5278 676.142 674.7592 673.3795 672.003 670.6296 669.2593 667.8922 666.5283 665.1677 663.8102 662.4561 661.1052 659.7575 658.4133 657.0723 655.7347 654.4005 653.0697 651.7423 650.4183 649.0978 647.7808 646.4673 645.1573 643.8509 642.548 641.2488 639.9531 638.6611 637.3727 636.0881 634.8071 633.5298 632.2563 630.9865 629.7206 628.4584 627.2001 625.9457 624.6951 623.4485 622.2057 620.967 619.7322 618.5014 617.2747 616.0519 614.8333 613.6188 612.4084 611.2021 610 608.8021 607.6084 606.419 605.2338 604.053 602.8765 601.7042 600.5364 599.373 598.214 597.0594 595.9094 594.7638 593.6228 592.4863 591.3544 590.2271 589.1044 587.9864 586.873 585.7645 584.6606 583.5615 582.4672 581.3777 580.293 579.2133 578.1384 577.0685 576.0035 574.9435 573.8885 572.8386 571.7936 570.7539 569.7192 568.6897 567.6654 566.6463 565.6324 564.6238 563.6204 562.6224 561.6298 560.6425 559.6606 558.6841 557.7132 556.7477 555.7877 554.8333 553.8845 552.9412 552.0036 551.0717 550.1454 549.2249 548.3101 547.4011 546.4979 545.6006 544.7091 543.8235 542.9438 542.0701 541.2024 540.3406 539.4849 538.6353 537.7918 536.9543 536.1231 535.298 534.4792 533.6666 532.8602 532.0601 531.2664 530.479 529.698 528.9235 528.1553 527.3936 526.6384 525.8897 525.1476 524.412 523.6831 522.9608 522.2452 521.5362 520.8339 520.1384 519.4497 518.7678 518.0927 517.4244 516.763 516.1085 515.4609 514.8204 514.1867 513.5601 512.9406 512.328 511.7226 511.1242 510.5331 509.949 509.3722 508.8025 508.2401 507.6849 507.1371 506.5965 506.0632 505.5373 505.0188 504.5077 504.004 503.5077 503.0189 502.5376 502.0638 501.5974 501.1387 500.6875 500.2439 499.808 499.3796 498.9589 498.5459 498.1405 497.7429 497.353 496.9708 496.5964 496.2298 495.8709 495.5199 495.1767 494.8414 494.5139 494.1943 493.8218 493.4288 493.0436 492.6662 492.2967 491.935 491.5811 491.2352 490.8971 490.567 490.2448 489.9306 489.6121 489.2647 488.9254 488.5939 488.2704 487.9549 487.6474 487.3479 487.0565 486.773 486.4977 486.2304 485.9712 485.6707 485.37 485.0773 484.7927 484.5163 484.2479 483.9876 483.6941 483.3549 483.0114 482.6759 482.3484 482.0291 481.7178 481.4146 481.1195 480.8326 480.5538 480.2833 480.0208 479.7416 479.4372 479.1409 478.8528 478.5729 478.3011 478.0377 477.7656 477.4474 477.0996 476.7599 476.4284 476.105 475.7899 475.4829 475.1842 474.8937 474.6114 474.3374 474.0717 473.8143 473.5061 473.2061 472.9144 472.6309 472.3558 472.089 471.8305 471.5294 471.2282 470.9352 470.6506 470.3743 470.1064 469.8468 469.553 469.2505 468.9563 468.6705 468.393 468.1239 467.8632 467.5767 467.2729 466.9775 466.6905 466.4118 466.1416 465.8798 465.6007 465.2827 464.9344 464.5945 464.2628 463.9396 463.6248 463.3185 463.0205 462.731 462.45 462.1775 461.9134 461.6492 461.3415 461.0423 460.7516 460.4693 460.1956 459.9304 459.6738 459.4257 459.1862 458.9553 458.733 458.5193 458.3143 458.1179 457.9301 457.751 457.5806 457.4189 457.2658 457.1214 456.9858 456.8588 456.7406 456.6311 456.5304 456.4384 456.3551 456.2806 456.2149 456.1579 456.1096 456.0702 456.0395 456.0175 456.0044 456 456 456 456 456 456 456 456 456 456 456 456.0044 456.0175 456.0395 456.0702 456.1096 456.1579 456.2149 456.2806 456.3551 456.4384 456.5304 456.6311 456.7406 456.8588 456.9858 457.1214 457.2658 457.4189 457.5806 457.751 457.9301 458.1179 458.3143 458.5193 458.733 458.9553 459.1862 459.4257 459.6738 459.9304 460.1956 460.4693 460.7516 461.0423 461.3415 461.6492 461.9654 462.2899 462.623 462.9644 463.3141 463.6723 464.0388 464.4136 464.7967 465.1881 465.5878 465.9957 466.4118 466.8362 467.2686 467.7093 468.1581 468.615 469.08 469.553 470.034 470.5231 471.0202 471.5252 472.0381 472.559 473.0877 473.6243 474.1687 474.721 475.281 475.8487 476.4242 477.0073 477.5981 478.1966 478.8027 479.4163 480.0375 480.6662 481.3024 481.946 482.5971 483.2556 483.9215 484.5947 485.2752 485.963 486.658 487.3602 488.0697 488.7863 489.5099 490.2408 490.9786 491.7235 492.4754 493.2342 494 494.7727 495.5522 496.3386 497.1318 497.9317 498.7384 499.5518 500.3719 501.1986 502.0319 502.8718 503.7182 504.5711 505.4305 506.2964 507.1686 508.0472 508.9322 509.8235 510.7211 511.6248 512.5349 513.451 514.3734 515.3019 516.2364 517.1769 518.1235 519.0761 520.0346 520.999 521.9694 522.9455 523.9275 524.9152 525.9088 526.908 527.9128 528.9235 529.9396 530.9614 531.9887 533.0215 534.0599 535.1037 536.153 537.2076 538.2676 539.3329 540.4036 541.4794 542.5606 543.647 544.7385 545.8351 546.937 548.0438 549.1557 550.2726 551.3946 552.5215 553.6533 554.79 555.9316 557.0781 558.2294 559.3854 560.5461 561.7117 562.8819 564.0568 565.2362 566.4203 567.609 568.8022 570 571.2023 572.4089 573.6201 574.8356 576.0555 577.2798 578.5084 579.7413 580.9785 582.2199 583.4655 584.7153 585.9693 587.2274 588.4896 589.7559 591.0262 592.3006 593.579 594.8613 596.1476 597.4379 598.732 600.03 601.3318 602.6375 603.947 605.2603 606.5773 607.898 609.2225 610.5506 611.8823 613.2177 614.5568 615.8994 617.2455 618.5952 619.9484 621.3051 622.6652 624.0289 625.3959 626.7663 628.1401 629.5173 630.8978 632.2816 633.6687 635.0591 636.4527 637.8495 639.2496 640.6528 642.0592 643.4688 644.8814 646.2971 647.7098 649.1255 650.5444 651.9662 653.3912 654.819 656.2499 657.6838 659.1206 660.5604 662.003 663.4485 664.897 666.3483 667.8024 669.2593 670.719 672.1815 673.6468 675.1148 676.5856 678.059 
700.0714 698.6444 697.2202 695.7988 694.3803 692.9647 691.5519 690.1362 688.7234 687.3078 685.895 684.4852 683.0783 681.6744 680.2735 678.8755 677.4807 676.0887 674.7 673.3142 671.9315 670.552 669.1756 667.8024 666.4323 665.0654 663.7017 662.3413 660.9841 659.6302 658.2796 656.9323 655.5883 654.2477 652.9104 651.5765 650.2461 648.9191 647.5956 646.2755 644.9589 643.6459 642.3364 641.0304 639.7281 638.4293 637.1342 635.8428 634.555 633.2709 631.9905 630.7139 629.441 628.1719 626.9067 625.6453 624.3877 623.134 621.8842 620.6384 619.3965 618.1586 616.9246 615.6947 614.4689 613.2471 612.0294 610.8159 609.6064 608.4012 607.2001 606.0033 604.8107 603.6224 602.4384 601.2587 600.0833 598.9124 597.7458 596.5836 595.4259 594.2726 593.124 591.9797 590.8401 589.705 588.5745 587.4487 586.3276 585.2111 584.0993 582.9923 581.89 580.7925 579.7 578.6121 577.5292 576.4512 575.3781 574.31 573.2469 572.1888 571.1357 570.0877 569.0448 568.007 566.9744 565.947 564.9247 563.9078 562.8961 561.8896 560.8886 559.8928 558.9025 557.9175 556.938 555.9641 554.9955 554.0325 553.075 552.1232 551.1769 550.2363 549.3014 548.3721 547.4486 546.5309 545.6189 544.7128 543.8124 542.918 542.0295 541.1469 540.2703 539.3997 538.535 537.6765 536.824 535.9776 535.1374 534.3033 533.4754 532.6537 531.8383 531.0292 530.2264 529.4299 528.6398 527.856 527.0787 526.3079 525.5435 524.7856 524.0344 523.2896 522.5515 521.8199 521.095 520.3768 519.6653 518.9605 518.2625 517.5712 516.8868 516.2093 515.5386 514.8748 514.2178 513.5679 512.9249 512.289 511.66 511.0381 510.4233 509.8156 509.2151 508.6217 508.0354 507.4564 506.8846 506.3201 505.7628 505.2128 504.6702 504.1349 503.607 503.0865 502.5734 502.0677 501.5695 501.0788 500.5956 500.12 499.6519 499.1913 498.7384 498.2931 497.8554 497.4254 497.003 496.5883 496.1814 495.7822 495.3907 495.0071 494.6312 494.2631 493.9028 493.5504 493.2058 492.8691 492.5403 492.2195 491.8618 491.4672 491.0804 490.7015 490.3305 489.9673 489.6121 489.2647 488.9254 488.5939 488.2704 487.9549 487.6433 487.2946 486.9538 486.621 486.2962 485.9794 485.6707 485.37 485.0773 484.7927 484.5163 484.2479 483.9876 483.6941 483.3922 483.0983 482.8126 482.535 482.2655 482.0042 481.7178 481.3855 481.0405 480.7036 480.3748 480.0542 479.7416 479.4372 479.1409 478.8528 478.5729 478.3011 478.0377 477.7656 477.46 477.1624 476.8731 476.5921 476.3192 476.0546 475.7899 475.4787 475.1295 474.7884 474.4555 474.1308 473.8143 473.5061 473.2061 472.9144 472.6309 472.3558 472.089 471.8305 471.5294 471.2282 470.9352 470.6506 470.3743 470.1064 469.8468 469.553 469.2505 468.9563 468.6705 468.393 468.1239 467.8632 467.5767 467.2729 466.9775 466.6905 466.4118 466.1416 465.8798 465.6007 465.2956 464.9989 464.7107 464.4308 464.1595 463.8965 463.6248 463.3141 462.9644 462.623 462.2899 461.9654 461.6492 461.3415 461.0423 460.7516 460.4693 460.1956 459.9304 459.6738 459.3648 459.0643 458.7723 458.4888 458.2139 457.9476 457.6898 457.4407 457.2002 456.9683 456.745 456.5304 456.3244 456.1272 455.9386 455.7587 455.5875 455.4251 455.2714 455.1263 454.9901 454.8626 454.7439 454.6339 454.5327 454.4403 454.3567 454.2819 454.2158 454.1586 454.1101 454.0705 454.0396 454.0176 454.0044 454 454 454 454 454 454 454 454 454 454 454 454.0044 454.0176 454.0396 454.0705 454.1101 454.1586 454.2158 454.2819 454.3567 454.4403 454.5327 454.6339 454.7439 454.8626 454.9901 455.1263 455.2714 455.4251 455.5875 455.7587 455.9386 456.1272 456.3244 456.5304 456.745 456.9683 457.2002 457.4407 457.6898 457.9476 458.2139 458.4888 458.7723 459.0643 459.3648 459.6738 459.9913 460.3173 460.6517 460.9946 461.3459 461.7055 462.0736 462.45 462.8347 463.2278 463.6292 464.0388 464.4567 464.8828 465.3171 465.7596 466.2103 466.669 467.136 467.611 468.094 468.5851 469.0842 469.5913 470.1064 470.6294 471.1603 471.6991 472.2457 472.8002 473.3624 473.9325 474.5103 475.0958 475.689 476.2898 476.8983 477.5144 478.1381 478.7693 479.408 480.0542 480.7078 481.3689 482.0374 482.7132 483.3963 484.0868 484.7845 485.4894 486.2016 486.9209 487.6474 488.381 489.1217 489.8694 490.6241 491.3858 492.1544 492.93 493.7125 494.5018 495.2979 496.1008 496.9105 497.7268 498.5499 499.3796 500.2159 501.0589 501.9084 502.7643 503.6268 504.4958 505.3712 506.2529 507.141 508.0354 508.9362 509.8431 510.7563 511.6757 512.6012 513.5328 514.4706 515.4144 516.3642 517.32 518.2818 519.2495 520.223 521.2025 522.1877 523.1788 524.1755 525.178 526.1863 527.2001 528.2197 529.2448 530.2754 531.3116 532.3533 533.4004 534.453 535.511 536.5743 537.643 538.717 539.7963 540.8807 541.9705 543.0654 544.1654 545.2706 546.3808 547.4961 548.6165 549.7418 550.872 552.0073 553.1473 554.2924 555.4421 556.5968 557.7562 558.9204 560.0893 561.2629 562.4411 563.624 564.8115 566.0035 567.2001 568.4012 569.6069 570.817 572.0315 573.2504 574.4737 575.7013 576.9333 578.1696 579.41 580.6548 581.9037 583.1569 584.4142 585.6757 586.9412 588.2109 589.4845 590.7622 592.0439 593.3296 594.6192 595.9127 597.2102 598.5115 599.8167 601.1256 602.4384 603.7549 605.0752 606.3992 607.7269 609.0583 610.3933 611.732 613.0742 614.42 615.7694 617.1224 618.4788 619.8387 621.2021 622.5688 623.9391 625.3127 626.6897 628.0701 629.4537 630.8407 632.231 633.6245 635.0212 636.4213 637.8244 639.2308 640.6403 642.053 643.4688 644.8814 646.2971 647.716 649.1379 650.5628 651.9908 653.4218 654.8557 656.2926 657.7325 659.1752 660.6209 662.0695 663.5209 664.9752 666.4323 667.8922 669.3549 670.8204 672.2886 673.7596 675.2333 676.7097 
698.673 697.2432 695.816 694.3918 692.9704 691.5519 690.1362 688.7234 687.3078 685.895 684.4794 683.0666 681.6568 680.2499 678.8461 677.4452 676.0474 674.6525 673.2607 671.872 670.4864 669.1039 667.7245 666.3483 664.9752 663.6053 662.2386 660.8752 659.515 658.158 656.8044 655.454 654.107 652.7634 651.423 650.0861 648.7526 647.4226 646.0959 644.7728 643.4532 642.1371 640.8245 639.5154 638.21 636.9081 635.6099 634.3154 633.0245 631.7373 630.4538 629.1741 627.8981 626.6259 625.3575 624.093 622.8322 621.5754 620.3225 619.0735 617.8284 616.5874 615.3503 614.1172 612.8882 611.6633 610.4424 609.2257 608.0132 606.8047 605.6005 604.4005 603.2048 602.0133 600.8261 599.6432 598.4647 597.2905 596.1208 594.9554 593.7946 592.6382 591.4863 590.3389 589.196 588.0578 586.9242 585.7952 584.6708 583.5512 582.4363 581.326 580.2206 579.12 578.0242 576.9333 575.8472 574.7661 573.6898 572.6185 571.5522 570.491 569.4348 568.3837 567.3376 566.2968 565.261 564.2305 563.2051 562.185 561.1702 560.1607 559.1565 558.1577 557.1642 556.1762 555.1937 554.2166 553.245 552.2789 551.3184 550.3635 549.4142 548.4706 547.5327 546.6004 545.6739 544.7532 543.8382 542.9291 542.0258 541.1285 540.237 539.3514 538.4719 537.5984 536.7308 535.8694 535.014 534.1648 533.3217 532.4847 531.6541 530.8295 530.0113 529.1994 528.3938 527.5945 526.8017 526.0152 525.2352 524.4616 523.6946 522.934 522.1801 521.4326 520.6918 519.9577 519.2302 518.5094 517.7953 517.088 516.3875 515.6937 515.0068 514.3267 513.6536 512.9873 512.328 511.6757 511.0303 510.392 509.7607 509.1365 508.5194 507.9095 507.3066 506.711 506.1225 505.5413 504.9673 504.4006 503.8412 503.2892 502.7445 502.2071 501.6772 501.1547 500.6396 500.132 499.6319 499.1393 498.6542 498.1767 497.7067 497.2444 496.7897 496.3426 495.9032 495.4715 495.0475 494.6312 494.2226 493.8218 493.4288 493.0436 492.6662 492.2967 491.935 491.5811 491.2352 490.8971 490.567 490.2448 489.902 489.5059 489.1176 488.7372 488.3646 488 487.6433 487.2946 486.9538 486.621 486.2962 485.9794 485.6707 485.3246 484.9825 484.6483 484.3222 484.0041 483.6941 483.3922 483.0983 482.8126 482.535 482.2655 482.0042 481.7178 481.4146 481.1195 480.8326 480.5538 480.2833 480.0208 479.7416 479.4163 479.0699 478.7317 478.4015 478.0795 477.7656 477.46 477.1624 476.8731 476.5921 476.3192 476.0546 475.7899 475.4829 475.1842 474.8937 474.6114 474.3374 474.0717 473.8143 473.5061 473.1596 472.8171 472.4828 472.1568 471.839 471.5294 471.2282 470.9352 470.6506 470.3743 470.1064 469.8468 469.553 469.2505 468.9563 468.6705 468.393 468.1239 467.8632 467.5767 467.2729 466.9775 466.6905 466.4118 466.1416 465.8798 465.6007 465.2956 464.9989 464.7107 464.4308 464.1595 463.8965 463.6248 463.3185 463.0205 462.731 462.45 462.1775 461.9134 461.6492 461.3415 460.9946 460.6517 460.3173 459.9913 459.6738 459.3648 459.0643 458.7723 458.4888 458.2139 457.9476 457.6898 457.3882 457.0864 456.7932 456.5085 456.2324 455.9649 455.7061 455.4558 455.2142 454.9813 454.7571 454.5415 454.3347 454.1365 453.9471 453.7664 453.5945 453.4314 453.2769 453.1313 452.9945 452.8664 452.7472 452.6367 452.5351 452.4423 452.3583 452.2831 452.2168 452.1593 452.1106 452.0708 452.0398 452.0177 452.0044 452 452 452 452 452 452 452 452 452 452 452 452.0044 452.0177 452.0398 452.0708 452.1106 452.1593 452.2168 452.2831 452.3583 452.4423 452.5351 452.6367 452.7472 452.8664 452.9945 453.1313 453.2769 453.4314 453.5945 453.7664 453.9471 454.1365 454.3347 454.5415 454.7571 454.9813 455.2142 455.4558 455.7061 455.9649 456.2324 456.5085 456.7932 457.0864 457.3882 457.6986 458.0175 458.3448 458.6807 459.0251 459.3778 459.739 460.1087 460.4867 460.8731 461.2678 461.6709 462.0822 462.5019 462.9298 463.3659 463.8103 464.2628 464.7236 465.1924 465.6694 466.1545 466.6476 467.1488 467.658 468.1752 468.7003 469.2334 469.7744 470.3233 470.88 471.4446 472.0169 472.5971 473.185 473.7805 474.3838 474.9948 475.6133 476.2394 476.8731 477.5144 478.1631 478.8194 479.4831 480.1541 480.8326 481.5184 482.2116 482.912 483.6197 484.3346 485.0567 485.7859 486.5223 487.2658 488.0164 488.774 489.5385 490.3101 491.0886 491.874 492.6662 493.4653 494.2712 495.0838 495.9032 496.7293 497.562 498.4015 499.2474 500.1 500.9591 501.8247 502.6967 503.5752 504.4601 505.3513 506.249 507.1528 508.063 508.9794 509.9019 510.8307 511.7656 512.7065 513.6536 514.6066 515.5657 516.5308 517.5017 518.4785 519.4612 520.4498 521.4442 522.4443 523.4501 524.4616 525.4788 526.5016 527.5301 528.5641 529.6036 530.6487 531.6992 532.7551 533.8165 534.8832 535.9552 537.0326 538.1152 539.2031 540.2962 541.3945 542.4979 543.6064 544.7201 545.8388 546.9625 548.0912 549.2249 550.3635 551.507 552.6554 553.8087 554.9667 556.1295 557.2971 558.4694 559.6463 560.8279 562.0142 563.2051 564.4006 565.6006 566.8051 568.0141 569.2275 570.4454 571.6677 572.8944 574.1254 575.3608 576.6004 577.8443 579.0924 580.3447 581.6013 582.8619 584.1267 585.3956 586.6686 587.9456 589.2266 590.5117 591.8007 593.0936 594.3904 595.6912 596.9958 598.3043 599.6165 600.9326 602.2524 603.576 604.9033 606.2343 607.5689 608.9072 610.2491 611.5947 612.9437 614.2963 615.6525 617.0121 618.3753 619.7419 621.1119 622.4854 623.8622 625.2424 626.6259 628.0128 629.4029 630.7963 632.193 633.593 634.996 636.4024 637.8119 639.2245 640.6403 642.053 643.4688 644.8876 646.3095 647.7345 649.1625 650.5936 652.0276 653.4646 654.9046 656.3475 657.7933 659.242 660.6936 662.148 663.6053 665.0654 666.5283 667.994 669.4625 670.9337 672.4076 673.8843 675.3636 
697.2776 695.8448 694.4149 692.9877 691.5635 690.142 688.7234 687.3078 685.895 684.4794 683.0666 681.6509 680.2382 678.8284 677.4216 676.0178 674.6169 673.2191 671.8244 670.4327 669.0441 667.6586 666.2762 664.897 663.5209 662.148 660.7783 659.4119 658.0486 656.6887 655.332 653.9786 652.6285 651.2818 649.9385 648.5985 647.2619 645.9288 644.5991 643.2729 641.9501 640.6309 639.3152 638.0031 636.6946 635.3896 634.0883 632.7906 631.4966 630.2063 628.9197 627.6368 626.3577 625.0824 623.8109 622.5432 621.2793 620.0193 618.7633 617.5111 616.2629 615.0187 613.7784 612.5422 611.3101 610.082 608.858 607.6381 606.4223 605.2107 604.0033 602.8001 601.6012 600.4066 599.2161 598.0301 596.8484 595.671 594.4981 593.3296 592.1655 591.0059 589.8508 588.7003 587.5543 586.4128 585.276 584.1438 583.0163 581.8934 580.7753 579.662 578.5533 577.4496 576.3506 575.2565 574.1672 573.0829 572.0035 570.9291 569.8596 568.7952 567.7358 566.6816 565.6324 564.5883 563.5494 562.5157 561.4873 560.4641 559.4462 558.4335 557.4262 556.4243 555.4277 554.4366 553.451 552.4708 551.4962 550.527 549.5635 548.6055 547.6532 546.7065 545.7655 544.8303 543.9007 542.977 542.059 541.1469 540.2407 539.3403 538.4459 537.5574 536.6749 535.7985 534.928 534.0637 533.2054 532.3533 531.5073 530.6675 529.8339 529.0066 528.1855 527.3708 526.5624 525.7604 524.9648 524.1755 523.3928 522.6165 521.8467 521.0835 520.3268 519.5767 518.8333 518.0965 517.3664 516.643 515.9263 515.2164 514.5134 513.8171 513.1277 512.4451 511.7695 511.1008 510.439 509.7843 509.1365 508.4958 507.8622 507.2357 506.6162 506.004 505.3989 504.801 504.2103 503.6268 503.0507 502.4818 501.9203 501.3661 500.8193 500.2799 499.7479 499.2234 498.7063 498.1967 497.6947 497.2002 496.7132 496.2338 495.7621 495.2979 494.8414 494.3925 493.9514 493.518 493.0923 492.6743 492.2642 491.8618 491.4672 491.0804 490.7015 490.3305 489.9673 489.6121 489.2647 488.9254 488.5939 488.2704 487.9426 487.5449 487.155 486.773 486.399 486.0329 485.6748 485.3246 484.9825 484.6483 484.3222 484.0041 483.6941 483.3549 483.0114 482.6759 482.3484 482.0291 481.7178 481.4146 481.1195 480.8326 480.5538 480.2833 480.0208 479.7416 479.4372 479.1409 478.8528 478.5729 478.3011 478.0377 477.7656 477.4474 477.0996 476.7599 476.4284 476.105 475.7899 475.4829 475.1842 474.8937 474.6114 474.3374 474.0717 473.8143 473.5061 473.2061 472.9144 472.6309 472.3558 472.089 471.8305 471.5294 471.19 470.846 470.5104 470.183 469.8638 469.553 469.2505 468.9563 468.6705 468.393 468.1239 467.8632 467.5767 467.2729 466.9775 466.6905 466.4118 466.1416 465.8798 465.6007 465.2956 464.9989 464.7107 464.4308 464.1595 463.8965 463.6248 463.3185 463.0205 462.731 462.45 462.1775 461.9134 461.6492 461.3415 461.0423 460.7516 460.4693 460.1956 459.9304 459.6738 459.3648 459.0251 458.6807 458.3448 458.0175 457.6986 457.3882 457.0864 456.7932 456.5085 456.2324 455.9649 455.7061 455.4119 455.1088 454.8142 454.5283 454.251 453.9824 453.7224 453.4711 453.2284 452.9945 452.7693 452.5528 452.345 452.146 451.9557 451.7743 451.6016 451.4377 451.2826 451.1364 450.9989 450.8703 450.7505 450.6396 450.5374 450.4442 450.3599 450.2844 450.2177 450.16 450.1111 450.0711 450.04 450.0178 450.0045 450 450 450 450 450 450 450 450 450 450 450 450.0045 450.0178 450.04 450.0711 450.1111 450.16 450.2177 450.2844 450.3599 450.4442 450.5374 450.6396 450.7505 450.8703 450.9989 451.1364 451.2826 451.4377 451.6016 451.7743 451.9557 452.146 452.345 452.5528 452.7693 452.9945 453.2284 453.4711 453.7224 453.9824 454.251 454.5283 454.8142 455.1088 455.4119 455.7236 456.0439 456.3727 456.71 457.0558 457.4101 457.7729 458.1441 458.5237 458.9117 459.3082 459.713 460.1261 460.5475 460.9772 461.4152 461.8615 462.3159 462.7786 463.2494 463.7284 464.2155 464.7107 465.2139 465.7253 466.2446 466.7719 467.3072 467.8504 468.4016 468.9605 469.5274 470.1021 470.6846 471.2749 471.8729 472.4786 473.0919 473.713 474.3416 474.9779 475.6217 476.273 476.9319 477.5981 478.2719 478.953 479.6415 480.3374 481.0405 481.751 482.4687 483.1935 483.9256 484.6648 485.4112 486.1646 486.925 487.6925 488.467 489.2484 490.0367 490.8319 491.634 492.4429 493.2585 494.081 494.9101 495.7459 496.5883 497.4374 498.2931 499.1553 500.024 500.8992 501.7808 502.6689 503.5633 504.4641 505.3712 506.2845 507.2041 508.1299 509.0619 510 510.9442 511.8945 512.8508 513.8132 514.7815 515.7557 516.7359 517.7219 518.7138 519.7115 520.7149 521.7241 522.739 523.7595 524.7856 525.8174 526.8548 527.8977 528.9461 530 531.0593 532.124 533.1942 534.2696 535.3503 536.4364 537.5276 538.6241 539.7258 540.8327 541.9446 543.0617 544.1838 545.3109 546.4431 547.5801 548.7222 549.8691 551.0209 552.1775 553.3389 554.5052 555.6761 556.8519 558.0323 559.2173 560.407 561.6013 562.8002 564.0035 565.2115 566.4239 567.6407 568.862 570.0877 571.3177 572.5522 573.7909 575.0339 576.2812 577.5327 578.7884 580.0483 581.3123 582.5804 583.8527 585.129 586.4094 587.6938 588.9822 590.2745 591.5708 592.871 594.175 595.483 596.7948 598.1104 599.4297 600.7529 602.0797 603.4103 604.7446 606.0825 607.4241 608.7692 610.118 611.4703 612.8262 614.1857 615.5485 616.9149 618.2847 619.658 621.0346 622.4147 623.798 625.1848 626.5748 627.9681 629.3647 630.7646 632.1677 633.574 634.9835 636.3961 637.8119 639.2245 640.6403 642.0592 643.4811 644.9062 646.3343 647.7654 649.1995 650.6366 652.0767 653.5197 654.9656 656.4145 657.8663 659.3209 660.7783 662.2386 663.7017 665.1677 666.6364 668.1078 669.582 671.0588 672.5385 674.0208 
695.8851 694.4494 693.0166 691.5866 690.1594 688.735 687.3136 685.895 684.4794 683.0666 681.6509 680.2382 678.8225 677.4098 676 674.5932 673.1895 671.7886 670.3909 668.9963 667.6047 666.2162 664.8308 663.4485 662.0695 660.6936 659.3209 657.9514 656.5851 655.2221 653.8624 652.5059 651.1528 649.803 648.4566 647.1136 645.7739 644.4377 643.105 641.7756 640.4498 639.1275 637.8088 636.4935 635.1819 633.8738 632.5693 631.2686 629.9714 628.678 627.3882 626.1022 624.8199 623.5415 622.2668 620.996 619.7289 618.4658 617.2066 615.9513 614.7 613.4525 612.2091 610.9697 609.7344 608.5031 607.2759 606.0528 604.8339 603.6191 602.4085 601.2021 600 598.8021 597.6086 596.4193 595.2344 594.0539 592.8777 591.706 590.5388 589.3759 588.2177 587.0639 585.9147 584.77 583.63 582.4946 581.3639 580.2379 579.1166 578 576.8882 575.7812 574.679 573.5817 572.4893 571.4018 570.3192 569.2416 568.169 567.1014 566.0389 564.9814 563.9291 562.8819 561.8398 560.803 559.7714 558.745 557.7239 556.7082 555.6978 554.6927 553.6931 552.6989 551.7101 550.7268 549.749 548.7768 547.8102 546.8492 545.8937 544.944 544 543.0617 542.1292 541.2024 540.2814 539.3663 538.457 537.5537 536.6563 535.7649 534.8795 534 533.1266 532.2593 531.3981 530.5431 529.6943 528.8516 528.0151 527.185 526.3611 525.5435 524.7323 523.9275 523.129 522.337 521.5515 520.7725 520 519.2341 518.4747 517.7219 516.9758 516.2364 515.5037 514.7776 514.0583 513.3459 512.6402 511.9414 511.2495 510.5644 509.8863 509.2151 508.5509 507.8937 507.2435 506.6004 505.9644 505.3355 504.7138 504.0992 503.4918 502.8916 502.2987 501.7131 501.1347 500.5637 500 499.4437 498.8948 498.3533 497.8192 497.2927 496.7736 496.262 495.758 495.2615 494.7727 494.2914 493.8178 493.3518 492.8935 492.4429 492 491.5648 491.1375 490.7178 490.306 489.902 489.5059 489.1176 488.7372 488.3646 488 487.6433 487.2946 486.9538 486.621 486.2962 485.9794 485.5842 485.1927 484.8092 484.4337 484.0661 483.7065 483.3549 483.0114 482.6759 482.3484 482.0291 481.7178 481.3855 481.0405 480.7036 480.3748 480.0542 479.7416 479.4372 479.1409 478.8528 478.5729 478.3011 478.0377 477.7656 477.46 477.1624 476.8731 476.5921 476.3192 476.0546 475.7899 475.4787 475.1295 474.7884 474.4555 474.1308 473.8143 473.5061 473.2061 472.9144 472.6309 472.3558 472.089 471.8305 471.5294 471.2282 470.9352 470.6506 470.3743 470.1064 469.8468 469.553 469.2206 468.8752 468.5381 468.2094 467.8889 467.5767 467.2729 466.9775 466.6905 466.4118 466.1416 465.8798 465.6007 465.2956 464.9989 464.7107 464.4308 464.1595 463.8965 463.6248 463.3185 463.0205 462.731 462.45 462.1775 461.9134 461.6492 461.3415 461.0423 460.7516 460.4693 460.1956 459.9304 459.6738 459.3648 459.0643 458.7723 458.4888 458.2139 457.9476 457.6898 457.3882 457.0558 456.71 456.3727 456.0439 455.7236 455.4119 455.1088 454.8142 454.5283 454.251 453.9824 453.7224 453.4358 453.1313 452.8355 452.5483 452.2698 452 451.7389 451.4864 451.2427 451.0078 450.7816 450.5641 450.3554 450.1555 449.9644 449.7822 449.6087 449.4441 449.2883 449.1414 449.0033 448.8741 448.7538 448.6424 448.5399 448.4462 448.3615 448.2856 448.2187 448.1607 448.1116 448.0714 448.0402 448.0179 448.0045 448 448 448 448 448 448 448 448 448 448 448 448.0045 448.0179 448.0402 448.0714 448.1116 448.1607 448.2187 448.2856 448.3615 448.4462 448.5399 448.6424 448.7538 448.8741 449.0033 449.1414 449.2883 449.4441 449.6087 449.7822 449.9644 450.1555 450.3554 450.5641 450.7816 451.0078 451.2427 451.4864 451.7389 452 452.2698 452.5483 452.8355 453.1313 453.4358 453.7488 454.0705 454.4007 454.7395 455.0868 455.4426 455.807 456.1798 456.5611 456.9508 457.3489 457.7554 458.1703 458.5935 459.0251 459.4649 459.913 460.3694 460.834 461.3069 461.7878 462.277 462.7742 463.2796 463.7931 464.3145 464.8441 465.3816 465.927 466.4804 467.0417 467.611 468.188 468.7729 469.3655 469.9659 470.5741 471.19 471.8135 472.4447 473.0835 473.7299 474.3838 475.0453 475.7142 476.3906 477.0744 477.7656 478.4642 479.1701 479.8833 480.6038 481.3315 482.0664 482.8084 483.5576 484.3139 485.0773 485.8477 486.6251 487.4095 488.2008 488.999 489.804 490.6159 491.4346 492.2601 493.0923 493.9312 494.7767 495.6289 496.4877 497.353 498.2249 499.1032 499.988 500.8792 501.7769 502.6808 503.5911 504.5077 505.4305 506.3596 507.2948 508.2362 509.1837 510.1372 511.0969 512.0625 513.0341 514.0117 514.9951 515.9845 516.9797 517.9807 518.9875 520 521.0182 522.0421 523.0717 524.1069 525.1476 526.1939 527.2457 528.3029 529.3657 530.4338 531.5073 532.5861 533.6703 534.7598 535.8544 536.9543 538.0594 539.1697 540.2851 541.4056 542.5311 543.6617 544.7972 545.9377 547.0832 548.2335 549.3887 550.5488 551.7137 552.8834 554.0577 555.2369 556.4207 557.6092 558.8023 560 561.2023 562.4091 563.6204 564.8362 566.0565 567.2813 568.5103 569.7438 570.9816 572.2238 573.4702 574.7208 575.9757 577.2348 578.498 579.7654 581.037 582.3126 583.5923 584.876 586.1638 587.4555 588.7512 590.0508 591.3544 592.6618 593.9731 595.2881 596.6071 597.9297 599.2562 600.5864 601.9203 603.2578 604.5991 605.9439 607.2924 608.6444 610 611.3591 612.7218 614.088 615.4576 616.8306 618.2071 619.587 620.9702 622.3568 623.7468 625.14 626.5365 627.9363 629.3394 630.7456 632.155 633.5677 634.9835 636.3961 637.8119 639.2308 640.6528 642.0779 643.506 644.9372 646.3714 647.8086 649.2488 650.692 652.138 653.587 655.0389 656.4937 657.9514 659.4119 660.8752 662.3413 663.8102 665.2819 666.7563 668.2335 669.7134 671.1959 672.6812 
694.4955 693.057 691.6213 690.1884 688.7583 687.3311 685.9067 684.4852 683.0666 681.6509 680.2382 678.8225 677.4098 675.9941 674.5814 673.1716 671.7648 670.3611 668.9604 667.5627 666.1682 664.7767 663.3882 662.003 660.6209 659.242 657.8663 656.4937 655.1244 653.7584 652.3956 651.0361 649.6799 648.3271 646.9776 645.6315 644.2888 642.9495 641.6136 640.2812 638.9523 637.6268 636.3049 634.9866 633.6718 632.3607 631.0531 629.7491 628.4489 627.1523 625.8594 624.5703 623.2849 622.0032 620.7254 619.4514 618.1812 616.9149 615.6525 614.394 613.1395 611.8889 610.6423 609.3997 608.1611 606.9267 605.6963 604.47 603.2479 602.0299 600.8161 599.6066 598.4012 597.2001 596.0034 594.8109 593.6228 592.439 591.2596 590.0847 588.9142 587.7482 586.5867 585.4297 584.2773 583.1295 581.9863 580.8477 579.7137 578.5845 577.46 576.3401 575.2252 574.115 573.0096 571.9091 570.8135 569.7227 568.637 567.5562 566.4803 565.4096 564.3439 563.2832 562.2277 561.1773 560.1321 559.0921 558.0574 557.0278 556.0036 554.9847 553.9711 552.963 551.9601 550.9628 549.9709 548.9845 548.0037 547.0283 546.0586 545.0945 544.136 543.1832 542.2361 541.2947 540.3591 539.4293 538.5053 537.5872 536.6749 535.7686 534.8682 533.9738 533.0854 532.2029 531.3267 530.4564 529.5923 528.7343 527.8826 527.037 526.1977 525.3646 524.5379 523.7175 522.9034 522.0958 521.2946 520.4998 519.7115 518.9297 518.1544 517.3857 516.6237 515.8682 515.1194 514.3773 513.6419 512.9133 512.1913 511.4763 510.768 510.0667 509.3722 508.6846 508.0039 507.3303 506.6636 506.004 505.3513 504.7058 504.0674 503.4362 502.8121 502.1952 501.5855 500.983 500.3878 499.8 499.2194 498.6462 498.0803 497.5219 496.9708 496.4272 495.8911 495.3625 494.8414 494.3278 493.8218 493.3234 492.8326 492.3495 491.874 491.4062 490.946 490.4936 490.049 489.6121 489.183 488.7617 488.3482 487.9426 487.5449 487.155 486.773 486.399 486.0329 485.6748 485.3246 484.9825 484.6483 484.3222 484.0041 483.6238 483.2308 482.8457 482.4687 482.0996 481.7385 481.3855 481.0405 480.7036 480.3748 480.0542 479.7416 479.4163 479.0699 478.7317 478.4015 478.0795 477.7656 477.46 477.1624 476.8731 476.5921 476.3192 476.0546 475.7899 475.4829 475.1842 474.8937 474.6114 474.3374 474.0717 473.8143 473.5061 473.1596 472.8171 472.4828 472.1568 471.839 471.5294 471.2282 470.9352 470.6506 470.3743 470.1064 469.8468 469.553 469.2505 468.9563 468.6705 468.393 468.1239 467.8632 467.5767 467.2515 466.9047 466.5662 466.236 465.9142 465.6007 465.2956 464.9989 464.7107 464.4308 464.1595 463.8965 463.6248 463.3185 463.0205 462.731 462.45 462.1775 461.9134 461.6492 461.3415 461.0423 460.7516 460.4693 460.1956 459.9304 459.6738 459.3648 459.0643 458.7723 458.4888 458.2139 457.9476 457.6898 457.3882 457.0864 456.7932 456.5085 456.2324 455.9649 455.7061 455.4119 455.0868 454.7395 454.4007 454.0705 453.7488 453.4358 453.1313 452.8355 452.5483 452.2698 452 451.7389 451.4599 451.1541 450.857 450.5685 450.2888 450.0178 449.7555 449.502 449.2572 449.0211 448.7939 448.5755 448.3659 448.1652 447.9732 447.7901 447.6159 447.4506 447.2941 447.1465 447.0078 446.8781 446.7572 446.6453 446.5423 446.4482 446.3631 446.2869 446.2197 446.1614 446.1121 446.0717 446.0403 446.0179 446.0045 446 446 446 446 446 446 446 446 446 446 446 446.0045 446.0179 446.0403 446.0717 446.1121 446.1614 446.2197 446.2869 446.3631 446.4482 446.5423 446.6453 446.7572 446.8781 447.0078 447.1465 447.2941 447.4506 447.6159 447.7901 447.9732 448.1652 448.3659 448.5755 448.7939 449.0211 449.2572 449.502 449.7555 450.0178 450.2888 450.5685 450.857 451.1541 451.4599 451.7743 452.0973 452.429 452.7693 453.1181 453.4755 453.8414 454.2158 454.5987 454.9901 455.39 455.7982 456.2149 456.6399 457.0733 457.515 457.9651 458.4234 458.89 459.3648 459.8478 460.339 460.8384 461.3459 461.8615 462.3851 462.9168 463.4566 464.0043 464.56 465.1236 465.6952 466.2746 466.8619 467.4569 468.0598 468.6705 469.2888 469.9149 470.5486 471.19 471.839 472.4955 473.1596 473.8312 474.5103 475.1968 475.8907 476.5921 477.3008 478.0167 478.74 479.4706 480.2083 480.9532 481.7053 482.4645 483.2308 484.0041 484.7845 485.5718 486.3661 487.1673 487.9754 488.7903 489.6121 490.4406 491.2759 492.1179 492.9665 493.8218 494.6837 495.5522 496.4272 497.3087 498.1967 499.0912 499.992 500.8992 501.8127 502.7325 503.6586 504.5909 505.5294 506.4741 507.4249 508.3817 509.3447 510.3136 511.2886 512.2695 513.2563 514.249 515.2475 516.2519 517.262 518.2779 519.2995 520.3268 521.3597 522.3983 523.4424 524.4921 525.5474 526.608 527.6741 528.7457 529.8226 530.9049 531.9925 533.0854 534.1835 535.2869 536.3954 537.5091 538.6279 539.7518 540.8807 542.0148 543.1537 544.2977 545.4466 546.6004 547.7591 548.9226 550.0909 551.264 552.4418 553.6245 554.8117 556.0036 557.2001 558.4013 559.607 560.8173 562.032 563.2513 564.475 565.7031 566.9356 568.1725 569.4138 570.6592 571.9091 573.1631 574.4214 575.684 576.9506 578.2214 579.4963 580.7753 582.0584 583.3455 584.6367 585.9318 587.2308 588.5338 589.8406 591.1514 592.466 593.7845 595.1067 596.4327 597.7625 599.096 600.4332 601.774 603.1186 604.4667 605.8185 607.1738 608.5327 609.8951 611.261 612.6304 614.0032 615.3796 616.7593 618.1424 619.5289 620.9187 622.3118 623.7083 625.108 626.511 627.9172 629.3266 630.7393 632.155 633.5677 634.9835 636.4024 637.8244 639.2496 640.6778 642.109 643.5433 644.9806 646.4209 647.8642 649.3104 650.7596 652.2116 653.6666 655.1244 656.5851 658.0486 659.515 660.9841 662.4561 663.9307 665.4081 666.8883 668.3712 669.8567 671.3449 
693.1089 691.6675 690.2289 688.7932 687.3602 685.9301 684.5027 683.0783 681.6568 680.2382 678.8225 677.4098 675.9941 674.5814 673.1656 671.7529 670.3432 668.9365 667.5328 666.1321 664.7346 663.34 661.9486 660.5604 659.1752 657.7933 656.4145 655.0389 653.6666 652.2975 650.9316 649.5691 648.2098 646.8539 645.5013 644.1522 642.8063 641.4639 640.125 638.7895 637.4575 636.1289 634.8039 633.4824 632.1646 630.8502 629.5395 628.2324 626.929 625.6293 624.3333 623.041 621.7524 620.4676 619.1866 617.9094 616.636 615.3666 614.101 612.8393 611.5815 610.3278 609.078 607.8322 606.5905 605.3528 604.1192 602.8897 601.6644 600.4432 599.2262 598.0134 596.8048 595.6005 594.4005 593.2048 592.0135 590.8265 589.644 588.4658 587.2921 586.1229 584.9581 583.7979 582.6423 581.4912 580.3447 579.2029 578.0657 576.9333 575.8055 574.6825 573.5643 572.4509 571.3423 570.2385 569.1397 568.0458 566.9568 565.8728 564.7938 563.7198 562.6509 561.587 560.5283 559.4747 558.4263 557.3832 556.3452 555.3125 554.2851 553.2631 552.2463 551.235 550.2291 549.2286 548.2335 547.244 546.26 545.2816 544.3087 543.3415 542.3799 541.4241 540.4739 539.5294 538.5908 537.6579 536.7308 535.8097 534.8944 533.985 533.0816 532.1842 531.2928 530.4074 529.5281 528.6549 527.7878 526.9269 526.0723 525.2238 524.3815 523.5456 522.716 521.8927 521.0758 520.2653 519.4612 518.6637 517.8726 517.088 516.31 515.5386 514.7737 514.0156 513.264 512.5193 511.7812 511.0499 510.3254 509.6077 508.8969 508.1929 507.4958 506.8057 506.1225 505.4464 504.7772 504.1151 503.46 502.8121 502.1713 501.5376 500.9112 500.2919 499.6799 499.0751 498.4777 497.8875 497.3047 496.7293 496.1613 495.6006 495.0475 494.5018 493.9636 493.4329 492.9097 492.3942 491.8862 491.3858 490.8931 490.408 489.9306 489.4609 488.999 488.5448 488.0984 487.6597 487.2289 486.8059 486.3908 485.9836 485.5842 485.1927 484.8092 484.4337 484.0661 483.7065 483.3549 483.0114 482.6759 482.3484 482.0291 481.6638 481.2692 480.8825 480.5039 480.1333 479.7708 479.4163 479.0699 478.7317 478.4015 478.0795 477.7656 477.4474 477.0996 476.7599 476.4284 476.105 475.7899 475.4829 475.1842 474.8937 474.6114 474.3374 474.0717 473.8143 473.5061 473.2061 472.9144 472.6309 472.3558 472.089 471.8305 471.5294 471.19 470.846 470.5104 470.183 469.8638 469.553 469.2505 468.9563 468.6705 468.393 468.1239 467.8632 467.5767 467.2729 466.9775 466.6905 466.4118 466.1416 465.8798 465.6007 465.2827 464.9344 464.5945 464.2628 463.9396 463.6248 463.3185 463.0205 462.731 462.45 462.1775 461.9134 461.6492 461.3415 461.0423 460.7516 460.4693 460.1956 459.9304 459.6738 459.3648 459.0643 458.7723 458.4888 458.2139 457.9476 457.6898 457.3882 457.0864 456.7932 456.5085 456.2324 455.9649 455.7061 455.4119 455.1088 454.8142 454.5283 454.251 453.9824 453.7224 453.4358 453.1181 452.7693 452.429 452.0973 451.7743 451.4599 451.1541 450.857 450.5685 450.2888 450.0178 449.7555 449.4842 449.177 448.8786 448.5889 448.3079 448.0357 447.7723 447.5176 447.2717 447.0347 446.8065 446.5871 446.3765 446.1749 445.9821 445.7982 445.6232 445.4571 445.2999 445.1517 445.0124 444.882 444.7606 444.6482 444.5447 444.4502 444.3647 444.2882 444.2207 444.1621 444.1126 444.0721 444.0405 444.018 444.0045 444 444 444 444 444 444 444 444 444 444 444 444.0045 444.018 444.0405 444.0721 444.1126 444.1621 444.2207 444.2882 444.3647 444.4502 444.5447 444.6482 444.7606 444.882 445.0124 445.1517 445.2999 445.4571 445.6232 445.7982 445.9821 446.1749 446.3765 446.5871 446.8065 447.0347 447.2717 447.5176 447.7723 448.0357 448.3079 448.5889 448.8786 449.177 449.4842 449.8 450.1244 450.4576 450.7993 451.1496 451.5086 451.8761 452.2521 452.6367 453.0298 453.4314 453.8414 454.2598 454.6867 455.1219 455.5656 456.0175 456.4778 456.9464 457.4232 457.9083 458.4016 458.903 459.4127 459.9304 460.4563 460.9902 461.5322 462.0822 462.6403 463.2062 463.7801 464.3619 464.9516 465.5491 466.1545 466.7676 467.3885 468.0171 468.6534 469.2973 469.9489 470.6081 471.2749 471.9492 472.6309 473.3202 474.0169 474.721 475.4324 476.1512 476.8773 477.6107 478.3513 479.0992 479.8542 480.6163 481.3855 482.1618 482.9451 483.7355 484.5328 485.337 486.1481 486.9661 487.7909 488.6226 489.4609 490.306 491.1578 492.0163 492.8813 493.753 494.6312 495.5159 496.4071 497.3047 498.2088 499.1192 500.036 500.9591 501.8884 502.824 503.7658 504.7138 505.6679 506.6281 507.5943 508.5666 509.5449 510.5291 511.5193 512.5154 513.5173 514.525 515.5386 516.5579 517.5828 518.6135 519.6499 520.6918 521.7394 522.7925 523.8511 524.9152 525.9848 527.0598 528.1401 529.2258 530.3169 531.4132 532.5148 533.6216 534.7336 535.8507 536.973 538.1003 539.2328 540.3702 541.5127 542.6601 543.8124 544.9697 546.1318 547.2988 548.4706 549.6472 550.8285 552.0145 553.2052 554.4006 555.6006 556.8052 558.0143 559.228 560.4462 561.6689 562.8961 564.1276 565.3636 566.6039 567.8486 569.0975 570.3508 571.6083 572.87 574.1359 575.4059 576.6802 577.9585 579.2409 580.5273 581.8179 583.1124 584.4108 585.7133 587.0196 588.3298 589.644 590.9619 592.2837 593.6093 594.9387 596.2717 597.6086 598.9491 600.2933 601.6411 602.9926 604.3476 605.7062 607.0684 608.4341 609.8032 611.1759 612.5521 613.9316 615.3146 616.7009 618.0906 619.4836 620.88 622.2797 623.6826 625.0888 626.4982 627.9108 629.3266 630.7393 632.155 633.574 634.996 636.4213 637.8495 639.2808 640.7152 642.1526 643.593 645.0364 646.4828 647.9321 649.3843 650.8395 652.2975 653.7584 655.2221 656.6887 658.158 659.6302 661.1052 662.5828 664.0632 665.5464 667.0322 668.5208 670.012 
691.7254 690.2811 688.8396 687.4009 685.965 684.532 683.1017 681.6744 680.2499 678.8284 677.4098 675.9941 674.5814 673.1656 671.7529 670.3372 668.9245 667.5148 666.1081 664.7045 663.3038 661.9063 660.5119 659.1206 657.7325 656.3475 654.9656 653.587 652.2116 650.8395 649.4706 648.1049 646.7426 645.3836 644.028 642.6757 641.3267 639.9813 638.6392 637.3005 635.9654 634.6337 633.3056 631.981 630.66 629.3425 628.0287 626.7184 625.4119 624.1089 622.8098 621.5143 620.2225 618.9346 617.6504 616.37 615.0935 613.8208 612.5521 611.2872 610.0262 608.7692 607.5162 606.2673 605.0223 603.7814 602.5446 601.3119 600.0833 598.8589 597.6387 596.4227 595.2109 594.0034 592.8001 591.6012 590.4066 589.2164 588.0306 586.8492 585.6722 584.4998 583.3318 582.1683 581.0095 579.8552 578.7054 577.5604 576.42 575.2843 574.1533 573.027 571.9056 570.7889 569.6771 568.5701 567.4681 566.3709 565.2787 564.1915 563.1093 562.032 560.9599 559.8928 558.8309 557.7742 556.7225 555.6761 554.635 553.5991 552.5685 551.5433 550.5234 549.5089 548.4998 547.4961 546.4979 545.5052 544.5181 543.5366 542.5606 541.5903 540.6255 539.6666 538.7133 537.7657 536.824 535.8881 534.9579 534.0337 533.1154 532.2029 531.2965 530.3961 529.5016 528.6133 527.731 526.8548 525.9848 525.1209 524.2633 523.4119 522.5668 521.7279 520.8954 520.0692 519.2495 518.4361 517.6292 516.8288 516.0349 515.2475 514.4667 513.6925 512.9249 512.1641 511.4098 510.6623 509.9216 509.1876 508.4604 507.7401 507.0266 506.3201 505.6204 504.9277 504.242 503.5633 502.8916 502.2271 501.5695 500.9192 500.2759 499.6399 499.011 498.3894 497.7751 497.168 496.5682 495.9758 495.3907 494.8131 494.2429 493.6801 493.1247 492.5769 492.0366 491.5038 490.9786 490.461 489.951 489.4487 488.954 488.467 487.9877 487.5161 487.0524 486.5963 486.1481 485.7077 485.2752 484.8505 484.4337 484.0248 483.6238 483.2308 482.8457 482.4687 482.0996 481.7385 481.3855 481.0405 480.7036 480.3748 480.0542 479.7041 479.3078 478.9196 478.5395 478.1673 477.8033 477.4474 477.0996 476.7599 476.4284 476.105 475.7899 475.4787 475.1295 474.7884 474.4555 474.1308 473.8143 473.5061 473.2061 472.9144 472.6309 472.3558 472.089 471.8305 471.5294 471.2282 470.9352 470.6506 470.3743 470.1064 469.8468 469.553 469.2206 468.8752 468.5381 468.2094 467.8889 467.5767 467.2729 466.9775 466.6905 466.4118 466.1416 465.8798 465.6007 465.2956 464.9989 464.7107 464.4308 464.1595 463.8965 463.6248 463.3141 462.9644 462.623 462.2899 461.9654 461.6492 461.3415 461.0423 460.7516 460.4693 460.1956 459.9304 459.6738 459.3648 459.0643 458.7723 458.4888 458.2139 457.9476 457.6898 457.3882 457.0864 456.7932 456.5085 456.2324 455.9649 455.7061 455.4119 455.1088 454.8142 454.5283 454.251 453.9824 453.7224 453.4358 453.1313 452.8355 452.5483 452.2698 452 451.7389 451.4599 451.1496 450.7993 450.4576 450.1244 449.8 449.4842 449.177 448.8786 448.5889 448.3079 448.0357 447.7723 447.5087 447.2002 446.9004 446.6094 446.3272 446.0538 445.7892 445.5334 445.2864 445.0483 444.8191 444.5987 444.3872 444.1846 443.991 443.8063 443.6305 443.4637 443.3058 443.1569 443.0169 442.886 442.764 442.6511 442.5472 442.4523 442.3664 442.2895 442.2216 442.1629 442.1131 442.0724 442.0407 442.0181 442.0045 442 442 442 442 442 442 442 442 442 442 442 442.0045 442.0181 442.0407 442.0724 442.1131 442.1629 442.2216 442.2895 442.3664 442.4523 442.5472 442.6511 442.764 442.886 443.0169 443.1569 443.3058 443.4637 443.6305 443.8063 443.991 444.1846 444.3872 444.5987 444.8191 445.0483 445.2864 445.5334 445.7892 446.0538 446.3272 446.6094 446.9004 447.2002 447.5087 447.8259 448.1518 448.4863 448.8296 449.1815 449.542 449.9111 450.2888 450.675 451.0698 451.4731 451.8849 452.3052 452.7339 453.1711 453.6166 454.0705 454.5327 455.0033 455.4821 455.9693 456.4647 456.9683 457.48 458 458.5281 459.0643 459.6085 460.1608 460.7212 461.2895 461.8658 462.45 463.0421 463.6421 464.2499 464.8656 465.489 466.1201 466.759 467.4056 468.0598 468.7217 469.3911 470.0681 470.7526 471.4446 472.144 472.8509 473.5652 474.2868 475.0158 475.752 476.4955 477.2463 478.0042 478.7693 479.5414 480.3207 481.1071 481.9004 482.7007 483.508 484.3222 485.1433 485.9712 486.8059 487.6474 488.4956 489.3506 490.2122 491.0804 491.9553 492.8367 493.7246 494.619 495.5199 496.4272 497.3409 498.261 499.1873 500.12 501.0589 502.004 502.9553 503.9127 504.8762 505.8458 506.8215 507.8031 508.7907 509.7843 510.7837 511.789 512.8002 513.8171 514.8398 515.8682 516.9023 517.9421 518.9875 520.0385 521.095 522.157 523.2246 524.2976 525.376 526.4599 527.5491 528.6436 529.7433 530.8484 531.9586 533.0741 534.1947 535.3204 536.4513 537.5872 538.7281 539.8741 541.025 542.1808 543.3415 544.5071 545.6776 546.8528 548.0328 549.2177 550.4071 551.6013 552.8002 554.0036 555.2117 556.4243 557.6415 558.8632 560.0893 561.3199 562.5549 563.7943 565.038 566.2861 567.5386 568.7952 570.0562 571.3213 572.5906 573.8641 575.1417 576.4235 577.7093 578.9991 580.293 581.5909 582.8928 584.1986 585.5083 586.822 588.1395 589.4608 590.7859 592.1149 593.4476 594.784 596.1241 597.468 598.8155 600.1666 601.5214 602.8798 604.2417 605.6071 606.9761 608.3486 609.7245 611.1039 612.4868 613.8729 615.2626 616.6555 618.0518 619.4514 620.8542 622.2604 623.6698 625.0824 626.4982 627.9108 629.3266 630.7456 632.1677 633.593 635.0212 636.4527 637.8871 639.3246 640.7652 642.2087 643.6552 645.1046 646.557 648.0123 649.4706 650.9316 652.3956 653.8624 655.332 656.8044 658.2796 659.7575 661.2382 662.7217 664.2078 665.6967 667.1881 668.6823 
690.3448 688.8976 687.4532 686.0117 684.5729 683.1369 681.7037 680.2735 678.8461 677.4216 676 674.5814 673.1656 671.7529 670.3372 668.9245 667.5088 666.0961 664.6864 663.2797 661.8761 660.4756 659.0781 657.6838 656.2926 654.9046 653.5197 652.138 650.7596 649.3843 648.0123 646.6436 645.2783 643.9161 642.5574 641.202 639.85 638.5013 637.1562 635.8145 634.4761 633.1414 631.8101 630.4824 629.1581 627.8376 626.5206 625.2072 623.8974 622.5914 621.289 619.9903 618.6954 617.4042 616.1169 614.8333 613.5536 612.2777 611.0057 609.7377 608.4735 607.2133 605.9571 604.7049 603.4567 602.2126 600.9725 599.7366 598.5048 597.2772 596.0537 594.8344 593.6194 592.4086 591.2021 590 588.8022 587.6087 586.4196 585.235 584.0548 582.8791 581.7078 580.5411 579.379 578.2214 577.0685 575.9201 574.7765 573.6375 572.5033 571.3738 570.2491 569.1292 568.0141 566.9039 565.7985 564.6981 563.6027 562.5122 561.4268 560.3463 559.2709 558.2007 557.1356 556.0756 555.0207 553.9711 552.9268 551.8877 550.8539 549.8254 548.8023 547.7846 546.7723 545.7655 544.7642 543.7683 542.778 541.7933 540.8142 539.8407 538.8729 537.9108 536.9543 536.0037 535.0589 534.1198 533.1866 532.2593 531.338 530.4225 529.513 528.6095 527.712 526.8207 525.9354 525.0562 524.1832 523.3163 522.4557 521.6014 520.7533 519.9116 519.0761 518.2471 517.4244 516.6082 515.7984 514.9951 514.1984 513.4082 512.6246 511.8476 511.0773 510.3136 509.5567 508.8065 508.063 507.3263 506.5965 505.8735 505.1574 504.4482 503.746 503.0507 502.3624 501.6812 501.007 500.3399 499.6799 499.027 498.3814 497.7429 497.1117 496.4877 495.8709 495.2615 494.6595 494.0648 493.4774 492.8976 492.3251 491.7601 491.2026 490.6526 490.1102 489.5753 489.0481 488.5284 488.0164 487.5121 487.0154 486.5265 486.0453 485.5718 485.1062 484.6483 484.1983 483.7561 483.3218 482.8954 482.4769 482.0664 481.6638 481.2692 480.8825 480.5039 480.1333 479.7708 479.4163 479.0699 478.7317 478.4015 478.0795 477.7447 477.3468 476.957 476.5753 476.2016 475.8361 475.4787 475.1295 474.7884 474.4555 474.1308 473.8143 473.5061 473.1596 472.8171 472.4828 472.1568 471.839 471.5294 471.2282 470.9352 470.6506 470.3743 470.1064 469.8468 469.553 469.2505 468.9563 468.6705 468.393 468.1239 467.8632 467.5767 467.2515 466.9047 466.5662 466.236 465.9142 465.6007 465.2956 464.9989 464.7107 464.4308 464.1595 463.8965 463.6248 463.3185 463.0205 462.731 462.45 462.1775 461.9134 461.6492 461.3415 460.9946 460.6517 460.3173 459.9913 459.6738 459.3648 459.0643 458.7723 458.4888 458.2139 457.9476 457.6898 457.3882 457.0864 456.7932 456.5085 456.2324 455.9649 455.7061 455.4119 455.1088 454.8142 454.5283 454.251 453.9824 453.7224 453.4358 453.1313 452.8355 452.5483 452.2698 452 451.7389 451.4599 451.1541 450.857 450.5685 450.2888 450.0178 449.7555 449.4842 449.177 448.8296 448.4863 448.1518 447.8259 447.5087 447.2002 446.9004 446.6094 446.3272 446.0538 445.7892 445.5334 445.2235 444.9225 444.6302 444.3467 444.0721 443.8063 443.5493 443.3012 443.0621 442.8318 442.6104 442.398 442.1945 442 441.8145 441.6378 441.4703 441.3117 441.1621 441.0215 440.89 440.7675 440.6541 440.5497 440.4543 440.368 440.2908 440.2227 440.1636 440.1136 440.0727 440.0409 440.0182 440.0045 440 440 440 440 440 440 440 440 440 440 440 440.0045 440.0182 440.0409 440.0727 440.1136 440.1636 440.2227 440.2908 440.368 440.4543 440.5497 440.6541 440.7675 440.89 441.0215 441.1621 441.3117 441.4703 441.6378 441.8145 442 442.1945 442.398 442.6104 442.8318 443.0621 443.3012 443.5493 443.8063 444.0721 444.3467 444.6302 444.9225 445.2235 445.5334 445.852 446.1793 446.5154 446.8602 447.2136 447.5757 447.9464 448.3258 448.7137 449.1102 449.5153 449.9289 450.351 450.7816 451.2206 451.668 452.1239 452.5881 453.0607 453.5416 454.0308 454.5283 455.0341 455.548 456.0702 456.6005 457.1389 457.6855 458.2401 458.8028 459.3735 459.9522 460.5388 461.1334 461.7359 462.3462 462.9644 463.5903 464.2241 464.8656 465.5148 466.1716 466.8362 467.5083 468.188 468.8752 469.57 470.2722 470.982 471.6991 472.4236 473.1554 473.8945 474.6409 475.3946 476.1554 476.9235 477.6986 478.4809 479.2703 480.0667 480.8701 481.6804 482.4977 483.3218 484.1529 484.9907 485.8354 486.6868 487.5449 488.4097 489.2811 490.1591 491.0438 491.935 492.8326 493.7368 494.6473 495.5643 496.4877 497.4173 498.3533 499.2955 500.2439 501.1986 502.1593 503.1262 504.0992 505.0782 506.0632 507.0542 508.0512 509.054 510.0627 511.0773 512.0977 513.1238 514.1556 515.1932 516.2364 517.2852 518.3397 519.3997 520.4651 521.5362 522.6127 523.6946 524.7819 525.8745 526.9725 528.0757 529.1843 530.298 531.417 532.5411 533.6703 534.8046 535.944 537.0884 538.2379 539.3923 540.5516 541.7158 542.8849 544.0588 545.2375 546.4211 547.6094 548.8023 550 551.2023 552.4092 553.6208 554.8369 556.0576 557.2827 558.5123 559.7464 560.9849 562.2277 563.4749 564.7265 565.9824 567.2424 568.5068 569.7754 571.0482 572.3251 573.6061 574.8913 576.1805 577.4738 578.7711 580.0724 581.3777 582.6869 584 585.317 586.6379 587.9626 589.2911 590.6234 591.9595 593.2993 594.6428 595.9899 597.3408 598.6953 600.0533 601.415 602.7802 604.149 605.5212 606.897 608.2762 609.6589 611.045 612.4345 613.8273 615.2235 616.623 618.0259 619.432 620.8414 622.254 623.6698 625.0824 626.4982 627.9172 629.3394 630.7646 632.193 633.6245 635.0591 636.4966 637.9373 639.3809 640.8276 642.2772 643.7297 645.1852 646.6436 648.1049 649.5691 651.0361 652.5059 653.9786 655.454 656.9323 658.4133 659.897 661.3834 662.8726 664.3644 665.8588 667.356 
688.9673 687.5173 686.0699 684.6254 683.1837 681.7448 680.3088 678.8755 677.4452 676.0178 674.5932 673.1716 671.7529 670.3372 668.9245 667.5088 666.0961 664.6804 663.2676 661.858 660.4514 659.0478 657.6473 656.2499 654.8557 653.4646 652.0767 650.692 649.3104 647.9321 646.557 645.1852 643.8168 642.4515 641.0897 639.7312 638.376 637.0244 635.676 634.3311 632.9897 631.6518 630.3174 628.9865 627.6591 626.3354 625.0152 623.6987 622.3857 621.0765 619.7709 618.4691 617.171 615.8766 614.5861 613.2993 612.0164 610.7372 609.462 608.1907 606.9234 605.66 604.4005 603.1451 601.8937 600.6463 599.403 598.1639 596.9288 595.6979 594.4712 593.2487 592.0304 590.8164 589.6066 588.4012 587.2001 586.0034 584.8111 583.6232 582.4397 581.2607 580.0862 578.9162 577.7508 576.59 575.4338 574.2822 573.1353 571.993 570.8555 569.7227 568.5948 567.4716 566.3533 565.2397 564.1312 563.0275 561.9288 560.8351 559.7464 558.6627 557.584 556.5106 555.4421 554.3789 553.3209 552.2681 551.2205 550.1782 549.1412 548.1095 547.0832 546.0623 545.0468 544.0367 543.0322 542.0332 541.0397 540.0518 539.0696 538.093 537.1219 536.1567 535.1971 534.2434 533.2954 532.3533 531.417 530.4866 529.5621 528.6436 527.731 526.8245 525.924 525.0295 524.1412 523.259 522.383 521.5132 520.6496 519.7922 518.9412 518.0965 517.2582 516.4262 515.6006 514.7815 513.9689 513.1627 512.3632 511.5701 510.7837 510.0039 509.2308 508.4644 507.7047 506.9517 506.2055 505.4661 504.7336 504.0079 503.2892 502.5774 501.8725 501.1746 500.4838 499.8 499.1232 498.4536 497.7911 497.1358 496.4877 495.8467 495.2131 494.5867 493.9676 493.3559 492.7515 492.1544 491.5648 490.9827 490.408 489.8408 489.2811 488.729 488.1844 487.6474 487.118 486.5963 486.0823 485.576 485.0773 484.5864 484.1033 483.628 483.1604 482.7007 482.2489 481.8049 481.3689 480.9407 480.5205 480.1083 479.7041 479.3078 478.9196 478.5395 478.1673 477.8033 477.4474 477.0996 476.7599 476.4284 476.105 475.7857 475.3862 474.9948 474.6114 474.2362 473.8692 473.5103 473.1596 472.8171 472.4828 472.1568 471.839 471.5294 471.19 470.846 470.5104 470.183 469.8638 469.553 469.2505 468.9563 468.6705 468.393 468.1239 467.8632 467.5767 467.2729 466.9775 466.6905 466.4118 466.1416 465.8798 465.6007 465.2827 464.9344 464.5945 464.2628 463.9396 463.6248 463.3185 463.0205 462.731 462.45 462.1775 461.9134 461.6492 461.3415 461.0423 460.7516 460.4693 460.1956 459.9304 459.6738 459.3648 459.0251 458.6807 458.3448 458.0175 457.6986 457.3882 457.0864 456.7932 456.5085 456.2324 455.9649 455.7061 455.4119 455.1088 454.8142 454.5283 454.251 453.9824 453.7224 453.4358 453.1313 452.8355 452.5483 452.2698 452 451.7389 451.4599 451.1541 450.857 450.5685 450.2888 450.0178 449.7555 449.4842 449.177 448.8786 448.5889 448.3079 448.0357 447.7723 447.5087 447.2002 446.8602 446.5154 446.1793 445.852 445.5334 445.2235 444.9225 444.6302 444.3467 444.0721 443.8063 443.5493 443.2471 442.9447 442.6511 442.3664 442.0905 441.8235 441.5654 441.3162 441.076 440.8446 440.6223 440.4089 440.2045 440.0091 439.8227 439.6453 439.477 439.3177 439.1674 439.0262 438.8941 438.771 438.657 438.5522 438.4564 438.3697 438.2921 438.2237 438.1644 438.1141 438.0731 438.0411 438.0182 438.0046 438 438 438 438 438 438 438 438 438 438 438 438.0046 438.0182 438.0411 438.0731 438.1141 438.1644 438.2237 438.2921 438.3697 438.4564 438.5522 438.657 438.771 438.8941 439.0262 439.1674 439.3177 439.477 439.6453 439.8227 440.0091 440.2045 440.4089 440.6223 440.8446 441.076 441.3162 441.5654 441.8235 442.0905 442.3664 442.6511 442.9447 443.2471 443.5583 443.8784 444.2072 444.5447 444.891 445.246 445.6097 445.9821 446.3631 446.7527 447.151 447.5578 447.9732 448.3972 448.8296 449.2705 449.7199 450.1777 450.644 451.1186 451.6016 452.0929 452.5925 453.1004 453.6166 454.141 454.6735 455.2142 455.7631 456.3201 456.8851 457.4582 458.0393 458.6284 459.2254 459.8304 460.4433 461.064 461.6925 462.3289 462.973 463.6248 464.2844 464.9516 465.6265 466.3089 466.9989 467.6965 468.4016 469.114 469.834 470.5614 471.2961 472.0381 472.7875 473.5441 474.3079 475.0789 475.8571 476.6424 477.4348 478.2343 479.0407 479.8542 480.6745 481.5018 482.336 483.177 484.0248 484.8794 485.7407 486.6087 487.4833 488.3646 489.2525 490.1469 491.0479 491.9553 492.8691 493.7894 494.7161 495.6491 496.5883 497.5339 498.4857 499.4437 500.4078 501.3781 502.3545 503.3369 504.3253 505.3197 506.3201 507.3263 508.3385 509.3564 510.3802 511.4098 512.4451 513.4861 514.5328 515.5851 516.643 517.7065 518.7755 519.85 520.9299 522.0153 523.1061 524.2023 525.3037 526.4105 527.5225 528.6398 529.7622 530.8898 532.0226 533.1604 534.3033 535.4512 536.6041 537.762 538.9249 540.0926 541.2652 542.4426 543.6249 544.8119 546.0037 547.2001 548.4013 549.6071 550.8176 552.0326 553.2522 554.4763 555.705 556.938 558.1756 559.4175 560.6639 561.9146 563.1696 564.4289 565.6925 566.9603 568.2324 569.5085 570.7889 572.0734 573.362 574.6547 575.9514 577.2521 578.5568 579.8655 581.1781 582.4946 583.8151 585.1393 586.4674 587.7993 589.1349 590.4744 591.8176 593.1644 594.515 595.8691 597.2269 598.5883 599.9533 601.3219 602.694 604.0695 605.4486 606.8311 608.217 609.6064 610.9992 612.3953 613.7947 615.1975 616.6036 618.0129 619.4255 620.8414 622.254 623.6698 625.0888 626.511 627.9363 629.3647 630.7963 632.231 633.6687 635.1094 636.5532 638 639.4498 640.9025 642.3582 643.8168 645.2783 646.7426 648.2098 649.6799 651.1528 652.6285 654.107 655.5883 657.0723 658.559 660.0485 661.5406 663.0355 664.5329 666.033 
687.5929 686.14 684.6897 683.2422 681.7976 680.3558 678.9168 677.4807 676.0474 674.6169 673.1895 671.7648 670.3432 668.9245 667.5088 666.0961 664.6804 663.2676 661.8519 660.4393 659.0296 657.623 656.2195 654.819 653.4218 652.0276 650.6366 649.2488 647.8642 646.4828 645.1046 643.7297 642.3582 640.9899 639.6249 638.2632 636.905 635.5502 634.1987 632.8507 631.5062 630.165 628.8275 627.4934 626.1629 624.836 623.5126 622.1929 620.8768 619.5644 618.2556 616.9506 615.6492 614.3517 613.0579 611.7679 610.4818 609.1995 607.921 606.6465 605.3759 604.1093 602.8466 601.5879 600.3333 599.0826 597.8361 596.5937 595.3553 594.1212 592.8912 591.6655 590.4439 589.2266 588.0136 586.8049 585.6005 584.4006 583.205 582.0137 580.827 579.6447 578.4669 577.2937 576.125 574.9609 573.8013 572.6465 571.4963 570.3508 569.21 568.0739 566.9427 565.8162 564.6946 563.5779 562.466 561.3591 560.2571 559.1601 558.0681 556.9811 555.8993 554.8225 553.7509 552.6844 551.623 550.567 549.5162 548.4706 547.4304 546.3954 545.3659 544.3418 543.3231 542.3099 541.3021 540.2999 539.3033 538.3122 537.3267 536.3469 535.3727 534.4044 533.4417 532.4847 531.5336 530.5884 529.6489 528.7155 527.7878 526.8662 525.9506 525.041 524.1374 523.2399 522.3486 521.4633 520.5843 519.7115 518.8448 517.9846 517.1306 516.2829 515.4415 514.6066 513.7781 512.9561 512.1406 511.3316 510.5291 509.7333 508.944 508.1614 507.3855 506.6162 505.8537 505.098 504.3491 503.607 502.8718 502.1434 501.422 500.7075 500 499.2995 498.606 497.9197 497.2404 496.5682 495.9032 495.2454 494.5948 493.9514 493.3153 492.6865 492.065 491.4509 490.8442 490.2448 489.6529 489.0685 488.4915 487.9221 487.3602 486.8059 486.2592 485.7201 485.1886 484.6648 484.1487 483.6404 483.1397 482.6469 482.1618 481.6845 481.2151 480.7536 480.2999 479.8542 479.4163 478.9864 478.5645 478.1506 477.7447 477.3468 476.957 476.5753 476.2016 475.8361 475.4787 475.1295 474.7884 474.4555 474.1308 473.8143 473.4258 473.0328 472.6479 472.2711 471.9025 471.5421 471.19 470.846 470.5104 470.183 469.8638 469.553 469.2206 468.8752 468.5381 468.2094 467.8889 467.5767 467.2729 466.9775 466.6905 466.4118 466.1416 465.8798 465.6007 465.2956 464.9989 464.7107 464.4308 464.1595 463.8965 463.6248 463.3141 462.9644 462.623 462.2899 461.9654 461.6492 461.3415 461.0423 460.7516 460.4693 460.1956 459.9304 459.6738 459.3648 459.0643 458.7723 458.4888 458.2139 457.9476 457.6898 457.3882 457.0558 456.71 456.3727 456.0439 455.7236 455.4119 455.1088 454.8142 454.5283 454.251 453.9824 453.7224 453.4358 453.1313 452.8355 452.5483 452.2698 452 451.7389 451.4599 451.1541 450.857 450.5685 450.2888 450.0178 449.7555 449.4842 449.177 448.8786 448.5889 448.3079 448.0357 447.7723 447.5087 447.2002 446.9004 446.6094 446.3272 446.0538 445.7892 445.5334 445.2235 444.891 444.5447 444.2072 443.8784 443.5583 443.2471 442.9447 442.6511 442.3664 442.0905 441.8235 441.5654 441.2709 440.9671 440.6722 440.3862 440.1091 439.8409 439.5816 439.3313 439.09 438.8576 438.6342 438.4199 438.2146 438.0182 437.831 437.6528 437.4837 437.3237 437.1727 437.0309 436.8982 436.7745 436.6601 436.5547 436.4585 436.3714 436.2935 436.2247 436.1651 436.1147 436.0734 436.0413 436.0183 436.0046 436 436 436 436 436 436 436 436 436 436 436 436.0046 436.0183 436.0413 436.0734 436.1147 436.1651 436.2247 436.2935 436.3714 436.4585 436.5547 436.6601 436.7745 436.8982 437.0309 437.1727 437.3237 437.4837 437.6528 437.831 438.0182 438.2146 438.4199 438.6342 438.8576 439.09 439.3313 439.5816 439.8409 440.1091 440.3862 440.6722 440.9671 441.2709 441.5835 441.905 442.2352 442.5743 442.9221 443.2787 443.644 444.018 444.4007 444.7921 445.1921 445.6007 446.0179 446.4437 446.8781 447.3209 447.7723 448.2321 448.7003 449.177 449.6621 450.1555 450.6573 451.1674 451.6857 452.2123 452.7472 453.2902 453.8414 454.4007 454.9681 455.5436 456.1272 456.7187 457.3183 457.9258 458.5412 459.1645 459.7956 460.4346 461.0813 461.7359 462.3981 463.068 463.7456 464.4308 465.1236 465.824 466.5319 467.2473 467.9701 468.7003 469.438 470.183 470.9352 471.6948 472.4616 473.2357 474.0169 474.8052 475.6007 476.4032 477.2127 478.0293 478.8528 479.6832 480.5205 481.3647 482.2157 483.0735 483.938 484.8092 485.6871 486.5717 487.4628 488.3605 489.2647 490.1755 491.0927 492.0163 492.9463 493.8826 494.8252 495.7741 496.7293 497.6907 498.6582 499.6319 500.6116 501.5974 502.5893 503.5871 504.5909 505.6006 506.6162 507.6377 508.6649 509.6979 510.7367 511.7812 512.8314 513.8871 514.9485 516.0155 517.088 518.166 519.2495 520.3384 521.4326 522.5323 523.6373 524.7476 525.8631 526.9839 528.1099 529.241 530.3772 531.5186 532.665 533.8165 534.9729 536.1343 537.3007 538.4719 539.648 540.829 542.0148 543.2053 544.4006 545.6006 546.8052 548.0146 549.2286 550.4471 551.6702 552.8978 554.1299 555.3665 556.6076 557.853 559.1028 560.3571 561.6155 562.8783 564.1454 565.4167 566.6921 567.9718 569.2557 570.5436 571.8356 573.1318 574.4319 575.736 577.0442 578.3563 579.6723 580.9922 582.316 583.6437 584.9752 586.3105 587.6495 588.9924 590.3389 591.6891 593.043 594.4005 595.7617 597.1265 598.4948 599.8666 601.2421 602.621 604.0033 605.3892 606.7784 608.171 609.5671 610.9664 612.3691 613.7752 615.1845 616.5971 618.0129 619.4255 620.8414 622.2604 623.6826 625.108 626.5365 627.9681 629.4029 630.8407 632.2816 633.7255 635.1724 636.6223 638.0753 639.5311 640.9899 642.4515 643.9161 645.3836 646.8539 648.3271 649.803 651.2818 652.7634 654.2477 655.7347 657.2245 658.7169 660.2121 661.7099 663.2104 664.7135 
686.2216 684.7656 683.3125 681.8622 680.4146 678.9698 677.5278 676.0887 674.6525 673.2191 671.7886 670.3611 668.9365 667.5148 666.0961 664.6804 663.2676 661.8519 660.4393 659.0235 657.6108 656.2012 654.7946 653.3912 651.9908 650.5936 649.1995 647.8086 646.4209 645.0364 643.6552 642.2772 640.9025 639.5311 638.163 636.7982 635.4368 634.0789 632.7242 631.3731 630.0254 628.6812 627.3404 626.0032 624.6695 623.3394 622.0129 620.6899 619.3707 618.055 616.743 615.4348 614.1302 612.8295 611.5325 610.2393 608.9499 607.6644 606.3827 605.1049 603.8311 602.5612 601.2953 600.0333 598.7754 597.5215 596.2717 595.0261 593.7845 592.5471 591.3138 590.0847 588.8599 587.6393 586.423 585.2111 584.0034 582.8001 581.6013 580.4067 579.2167 578.0311 576.8501 575.6735 574.5015 573.3341 572.1713 571.0131 569.8596 568.7108 567.5667 566.4274 565.2928 564.1631 563.0382 561.9182 560.803 559.6927 558.5875 557.4872 556.392 555.3017 554.2166 553.1365 552.0616 550.9918 549.9272 548.8679 547.8138 546.765 545.7216 544.6834 543.6506 542.6232 541.6013 540.5848 539.5739 538.5685 537.5686 536.5743 535.5856 534.6027 533.6254 532.6537 531.6879 530.7278 529.7736 528.8251 527.8826 526.9459 526.0152 525.0905 524.1718 523.259 522.3524 521.4518 520.5574 519.6691 518.787 517.9112 517.0416 516.1783 515.3213 514.4706 513.6263 512.7885 511.957 511.1321 510.3136 509.5017 508.6964 507.8976 507.1055 506.3201 505.5413 504.7693 504.004 503.2455 502.4938 501.7489 501.011 500.2799 499.5558 498.8387 498.1285 497.4254 496.7293 496.0403 495.3585 494.6837 494.0162 493.3559 492.7028 492.0569 491.4184 490.7871 490.1632 489.5467 488.9376 488.3359 487.7417 487.155 486.5758 486.0041 485.44 484.8835 484.3346 483.7933 483.2598 482.7339 482.2157 481.7053 481.2027 480.7078 480.2208 479.7416 479.2703 478.8069 478.3513 477.9037 477.4641 477.0325 476.6089 476.1932 475.7857 475.3862 474.9948 474.6114 474.2362 473.8692 473.5103 473.1596 472.8171 472.4828 472.1568 471.839 471.4658 471.0711 470.6846 470.3063 469.9362 469.5743 469.2206 468.8752 468.5381 468.2094 467.8889 467.5767 467.2515 466.9047 466.5662 466.236 465.9142 465.6007 465.2956 464.9989 464.7107 464.4308 464.1595 463.8965 463.6248 463.3185 463.0205 462.731 462.45 462.1775 461.9134 461.6492 461.3415 460.9946 460.6517 460.3173 459.9913 459.6738 459.3648 459.0643 458.7723 458.4888 458.2139 457.9476 457.6898 457.3882 457.0864 456.7932 456.5085 456.2324 455.9649 455.7061 455.4119 455.0868 454.7395 454.4007 454.0705 453.7488 453.4358 453.1313 452.8355 452.5483 452.2698 452 451.7389 451.4599 451.1541 450.857 450.5685 450.2888 450.0178 449.7555 449.4842 449.177 448.8786 448.5889 448.3079 448.0357 447.7723 447.5087 447.2002 446.9004 446.6094 446.3272 446.0538 445.7892 445.5334 445.2235 444.9225 444.6302 444.3467 444.0721 443.8063 443.5493 443.2471 442.9221 442.5743 442.2352 441.905 441.5835 441.2709 440.9671 440.6722 440.3862 440.1091 439.8409 439.5816 439.2949 438.9897 438.6935 438.4062 438.1278 437.8584 437.598 437.3466 437.1041 436.8707 436.6463 436.431 436.2247 436.0275 435.8394 435.6604 435.4905 435.3298 435.1781 435.0356 434.9023 434.7781 434.6631 434.5573 434.4606 434.3731 434.2948 434.2257 434.1659 434.1152 434.0737 434.0415 434.0184 434.0046 434 434 434 434 434 434 434 434 434 434 434 434.0046 434.0184 434.0415 434.0737 434.1152 434.1659 434.2257 434.2948 434.3731 434.4606 434.5573 434.6631 434.7781 434.9023 435.0356 435.1781 435.3298 435.4905 435.6604 435.8394 436.0275 436.2247 436.431 436.6463 436.8707 437.1041 437.3466 437.598 437.8584 438.1278 438.4062 438.6935 438.9897 439.2949 439.6089 439.9318 440.2635 440.6041 440.9535 441.3117 441.6786 442.0543 442.4387 442.8318 443.2336 443.644 444.063 444.4907 444.927 445.3718 445.8251 446.2869 446.7572 447.236 447.7231 448.2187 448.7226 449.2349 449.7555 450.2844 450.8215 451.3668 451.9203 452.4821 453.0519 453.6298 454.2158 454.8098 455.4119 456.0219 456.6399 457.2658 457.8996 458.5412 459.1906 459.8478 460.5128 461.1854 461.8658 462.5538 463.2494 463.9526 464.6633 465.3816 466.1073 466.8405 467.581 468.3289 469.0842 469.8468 470.6166 471.3937 472.1779 472.9693 473.7679 474.5735 475.3862 476.2058 477.0325 477.8661 478.7066 479.554 480.4082 481.2692 482.1369 483.0114 483.8925 484.7804 485.6748 486.5758 487.4833 488.3974 489.3179 490.2448 491.1782 492.1179 493.0639 494.0162 494.9748 495.9395 496.9105 497.8875 498.8707 499.86 500.8553 501.8566 502.8638 503.877 504.896 505.9209 506.9517 507.9882 509.0305 510.0784 511.1321 512.1913 513.2563 514.3267 515.4028 516.4843 517.5712 518.6637 519.7615 520.8647 521.9732 523.087 524.2061 525.3304 526.4599 527.5945 528.7343 529.8792 531.0292 532.1842 533.3442 534.5091 535.679 536.8538 538.0334 539.218 540.4072 541.6013 542.8002 544.0037 545.2119 546.4247 547.6422 548.8643 550.0909 551.322 552.5577 553.7978 555.0424 556.2913 557.5446 558.8023 560.0643 561.3306 562.6011 563.8759 565.1548 566.438 567.7253 569.0167 570.3122 571.6118 572.9153 574.223 575.5345 576.8501 578.1696 579.4929 580.8201 582.1512 583.4861 584.8248 586.1672 587.5134 588.8633 590.2169 591.5742 592.9351 594.2996 595.6677 597.0394 598.4146 599.7933 601.1755 602.5612 603.9503 605.3429 606.7388 608.1381 609.5408 610.9468 612.3561 613.7687 615.1845 616.5971 618.0129 619.432 620.8542 622.2797 623.7083 625.14 626.5748 628.0128 629.4537 630.8978 632.3448 633.7949 635.248 636.704 638.163 639.6249 641.0897 642.5574 644.028 645.5013 646.9776 648.4566 649.9385 651.423 652.9104 654.4005 655.8933 657.3888 658.887 660.3878 661.8912 663.3973 
684.8533 683.3945 681.9384 680.4851 679.0346 677.5869 676.142 674.7 673.2607 671.8244 670.3909 668.9604 667.5328 666.1081 664.6864 663.2676 661.8519 660.4393 659.0235 657.6108 656.1951 654.7824 653.3728 651.9662 650.5628 649.1625 647.7654 646.3714 644.9806 643.593 642.2087 640.8276 639.4498 638.0753 636.704 635.3361 633.9716 632.6105 631.2527 629.8984 628.5475 627.2001 625.8562 624.5158 623.179 621.8456 620.5159 619.1898 617.8673 616.5485 615.2333 613.9218 612.6141 611.3101 610.0098 608.7134 607.4208 606.132 604.8471 603.566 602.2889 601.0158 599.7466 598.4814 597.2202 595.9631 594.71 593.4611 592.2162 590.9755 589.739 588.5066 587.2784 586.0546 584.835 583.6198 582.4088 581.2022 580 578.8022 577.6089 576.42 575.2356 574.0557 572.8804 571.7097 570.5436 569.3821 568.2253 567.0732 565.9258 564.7831 563.6453 562.5122 561.384 560.2607 559.1422 558.0287 556.9201 555.8165 554.718 553.6245 552.5359 551.4526 550.3744 549.3014 548.2335 547.1709 546.1135 545.0615 544.0147 542.9733 541.9373 540.9066 539.8815 538.8618 537.8475 536.8389 535.8358 534.8383 533.8464 532.8602 531.8797 530.9049 529.9359 528.9726 528.0151 527.0635 526.1179 525.178 524.2442 523.3163 522.3945 521.4786 520.5689 519.6653 518.7678 517.8764 516.9913 516.1124 515.2397 514.3734 513.5134 512.6597 511.8125 510.9716 510.1372 509.3093 508.4879 507.6731 506.8649 506.0632 505.2682 504.4799 503.6983 502.9235 502.1554 501.394 500.6396 499.892 499.1513 498.4175 497.6907 496.9708 496.258 495.5522 494.8535 494.1619 493.4774 492.8002 492.1301 491.4672 490.8116 490.1632 489.5222 488.8885 488.2622 487.6433 487.0318 486.4278 485.8312 485.2422 484.6607 484.0868 483.5204 482.9617 482.4106 481.8672 481.3315 480.8035 480.2833 479.7708 479.2661 478.7693 478.2802 477.7991 477.3259 476.8606 476.4032 475.9538 475.5124 475.0789 474.6536 474.2362 473.827 473.4258 473.0328 472.6479 472.2711 471.9025 471.5421 471.19 470.846 470.5104 470.183 469.8638 469.5061 469.1098 468.7217 468.3418 467.9701 467.6067 467.2515 466.9047 466.5662 466.236 465.9142 465.6007 465.2827 464.9344 464.5945 464.2628 463.9396 463.6248 463.3185 463.0205 462.731 462.45 462.1775 461.9134 461.6492 461.3415 461.0423 460.7516 460.4693 460.1956 459.9304 459.6738 459.3648 459.0251 458.6807 458.3448 458.0175 457.6986 457.3882 457.0864 456.7932 456.5085 456.2324 455.9649 455.7061 455.4119 455.1088 454.8142 454.5283 454.251 453.9824 453.7224 453.4358 453.1181 452.7693 452.429 452.0973 451.7743 451.4599 451.1541 450.857 450.5685 450.2888 450.0178 449.7555 449.4842 449.177 448.8786 448.5889 448.3079 448.0357 447.7723 447.5087 447.2002 446.9004 446.6094 446.3272 446.0538 445.7892 445.5334 445.2235 444.9225 444.6302 444.3467 444.0721 443.8063 443.5493 443.2471 442.9447 442.6511 442.3664 442.0905 441.8235 441.5654 441.2709 440.9535 440.6041 440.2635 439.9318 439.6089 439.2949 438.9897 438.6935 438.4062 438.1278 437.8584 437.598 437.3191 437.0126 436.715 436.4264 436.1468 435.8761 435.6145 435.3619 435.1184 434.8839 434.6585 434.4422 434.235 434.0369 433.8479 433.6681 433.4974 433.3359 433.1836 433.0404 432.9065 432.7817 432.6662 432.5598 432.4627 432.3748 432.2962 432.2268 432.1666 432.1157 432.0741 432.0417 432.0185 432.0046 432 432 432 432 432 432 432 432 432 432 432 432.0046 432.0185 432.0417 432.0741 432.1157 432.1666 432.2268 432.2962 432.3748 432.4627 432.5598 432.6662 432.7817 432.9065 433.0404 433.1836 433.3359 433.4974 433.6681 433.8479 434.0369 434.235 434.4422 434.6585 434.8839 435.1184 435.3619 435.6145 435.8761 436.1468 436.4264 436.715 437.0126 437.3191 437.6346 437.9589 438.2921 438.6342 438.9852 439.345 439.7135 440.0909 440.477 440.8719 441.2754 441.6877 442.1086 442.5381 442.9763 443.423 443.8784 444.3422 444.8146 445.2954 445.7847 446.2824 446.7885 447.303 447.8259 448.357 448.8964 449.4441 450 450.5641 451.1364 451.7167 452.3052 452.9018 453.5063 454.1189 454.7395 455.368 456.0044 456.6487 457.3008 457.9607 458.6284 459.3038 459.987 460.6778 461.3762 462.0822 462.7958 463.517 464.2456 464.9817 465.7253 466.4762 467.2344 468 468.7729 469.553 470.3403 471.1348 471.9364 472.7452 473.561 474.3838 475.2136 476.0504 476.8941 477.7447 478.6021 479.4664 480.3374 481.2151 482.0996 482.9907 483.8884 484.7927 485.7036 486.621 487.5449 488.4752 489.4119 490.355 491.3044 492.2601 493.222 494.1902 495.1646 496.1451 497.1318 498.1245 499.1232 500.128 501.1387 502.1554 503.1779 504.2063 505.2405 506.2805 507.3263 508.3778 509.435 510.4978 511.5662 512.6402 513.7198 514.8048 515.8953 516.9913 518.0927 519.1994 520.3115 521.4288 522.5515 523.6793 524.8124 525.9506 527.0939 528.2424 529.3959 530.5544 531.718 532.8865 534.0599 535.2383 536.4214 537.6095 538.8024 540 541.2024 542.4094 543.6212 544.8376 546.0586 547.2842 548.5143 549.749 550.9882 552.2318 553.4799 554.7324 555.9892 557.2504 558.5159 559.7856 561.0597 562.338 563.6204 564.907 566.1978 567.4927 568.7917 570.0947 571.4018 572.7128 574.0279 575.3469 576.6697 577.9965 579.3272 580.6617 582 583.3421 584.6879 586.0375 587.3909 588.7478 590.1085 591.4727 592.8406 594.2121 595.5871 596.9656 598.3477 599.7333 601.1223 602.5147 603.9106 605.3098 606.7125 608.1184 609.5277 610.9402 612.3561 613.7687 615.1845 616.6036 618.0259 619.4514 620.88 622.3118 623.7468 625.1848 626.6259 628.0701 629.5173 630.9675 632.4208 633.877 635.3361 636.7982 638.2632 639.7312 641.202 642.6757 644.1522 645.6315 647.1136 648.5985 650.0861 651.5765 653.0697 654.5655 656.064 657.5652 659.069 660.5755 662.0846 
683.4881 682.0264 680.5674 679.1112 677.6577 676.2071 674.7592 673.3142 671.872 670.4327 668.9963 667.5627 666.1321 664.7045 663.2797 661.858 660.4393 659.0235 657.6108 656.1951 654.7824 653.3666 651.954 650.5444 649.1379 647.7345 646.3343 644.9372 643.5433 642.1526 640.7652 639.3809 638 636.6223 635.248 633.877 632.5093 631.145 629.7841 628.4266 627.0726 625.722 624.3749 623.0313 621.6912 620.3547 619.0218 617.6925 616.3668 615.0447 613.7263 612.4116 611.1006 609.7934 608.4899 607.1902 605.8944 604.6024 603.3142 602.0299 600.7495 599.4731 598.2006 596.9321 595.6677 594.4073 593.1509 591.8986 590.6505 589.4065 588.1666 586.931 585.6996 584.4724 583.2495 582.0309 580.8167 579.6068 578.4012 577.2001 576.0035 574.8113 573.6236 572.4404 571.2618 570.0877 568.9183 567.7535 566.5933 565.4379 564.2872 563.1412 562 560.8636 559.7321 558.6054 557.4836 556.3668 555.2549 554.148 553.0461 551.9493 550.8575 549.7709 548.6893 547.613 546.5419 545.476 544.4153 543.3599 542.3099 541.2652 540.2259 539.192 538.1636 537.1406 536.1231 535.1112 534.1049 533.1041 532.109 531.1196 530.1358 529.1578 528.1855 527.2191 526.2585 525.3037 524.3549 523.4119 522.4749 521.5439 520.6188 519.6999 518.787 517.8803 516.9797 516.0853 515.197 514.3151 513.4394 512.57 511.7069 510.8503 510 509.1562 508.3188 507.4879 506.6636 505.8458 505.0346 504.2301 503.4322 502.641 501.8566 501.0788 500.3079 499.5438 498.7865 498.0361 497.2927 496.5562 495.8266 495.104 494.3885 493.6801 492.9787 492.2845 491.5974 490.9175 490.2448 489.5794 488.9213 488.2704 487.6269 486.9908 486.362 485.7407 485.1268 484.5204 483.9215 483.3301 482.7463 482.1701 481.6015 481.0405 480.4872 479.9417 479.4038 478.8737 478.3513 477.8368 477.3301 476.8312 476.3402 475.8571 475.382 474.9147 474.4555 474.0042 473.561 473.1258 472.6986 472.2796 471.8686 471.4658 471.0711 470.6846 470.3063 469.9362 469.5743 469.2206 468.8752 468.5381 468.2094 467.8889 467.5468 467.1488 466.759 466.3775 466.0043 465.6393 465.2827 464.9344 464.5945 464.2628 463.9396 463.6248 463.3141 462.9644 462.623 462.2899 461.9654 461.6492 461.3415 461.0423 460.7516 460.4693 460.1956 459.9304 459.6738 459.3648 459.0643 458.7723 458.4888 458.2139 457.9476 457.6898 457.3882 457.0558 456.71 456.3727 456.0439 455.7236 455.4119 455.1088 454.8142 454.5283 454.251 453.9824 453.7224 453.4358 453.1313 452.8355 452.5483 452.2698 452 451.7389 451.4599 451.1496 450.7993 450.4576 450.1244 449.8 449.4842 449.177 448.8786 448.5889 448.3079 448.0357 447.7723 447.5087 447.2002 446.9004 446.6094 446.3272 446.0538 445.7892 445.5334 445.2235 444.9225 444.6302 444.3467 444.0721 443.8063 443.5493 443.2471 442.9447 442.6511 442.3664 442.0905 441.8235 441.5654 441.2709 440.9671 440.6722 440.3862 440.1091 439.8409 439.5816 439.2949 438.9852 438.6342 438.2921 437.9589 437.6346 437.3191 437.0126 436.715 436.4264 436.1468 435.8761 435.6145 435.3435 435.0356 434.7367 434.4468 434.1659 433.894 433.6312 433.3774 433.1328 432.8972 432.6708 432.4535 432.2453 432.0463 431.8564 431.6758 431.5043 431.3421 431.1891 431.0452 430.9107 430.7853 430.6693 430.5624 430.4649 430.3766 430.2976 430.2278 430.1674 430.1163 430.0744 430.0419 430.0186 430.0046 430 430 430 430 430 430 430 430 430 430 430 430.0046 430.0186 430.0419 430.0744 430.1163 430.1674 430.2278 430.2976 430.3766 430.4649 430.5624 430.6693 430.7853 430.9107 431.0452 431.1891 431.3421 431.5043 431.6758 431.8564 432.0463 432.2453 432.4535 432.6708 432.8972 433.1328 433.3774 433.6312 433.894 434.1659 434.4468 434.7367 435.0356 435.3435 435.6604 435.9862 436.321 436.6646 437.0172 437.3785 437.7488 438.1278 438.5157 438.9123 439.3177 439.7318 440.1545 440.586 441.0261 441.4748 441.9321 442.398 442.8724 443.3554 443.8468 444.3467 444.855 445.3718 445.8969 446.4303 446.972 447.5221 448.0804 448.6469 449.2216 449.8044 450.3954 450.9944 451.6016 452.2168 452.8399 453.4711 454.1101 454.7571 455.4119 456.0746 456.745 457.4232 458.1092 458.8028 459.5041 460.213 460.9295 461.6536 462.3851 463.1242 463.8707 464.6246 465.3859 466.1545 466.9304 467.7136 468.504 469.3016 470.1064 470.9182 471.7372 472.5632 473.3962 474.2362 475.0832 475.937 476.7976 477.6652 478.5395 479.4205 480.3082 481.2027 482.1037 483.0114 483.9256 484.8464 485.7736 486.7073 487.6474 488.5939 489.5467 490.5059 491.4713 492.4429 493.4207 494.4047 495.3948 496.391 497.3932 498.4015 499.4156 500.4358 501.4619 502.4938 503.5315 504.5751 505.6244 506.6794 507.7401 508.8065 509.8784 510.956 512.0391 513.1277 514.2217 515.3213 516.4262 517.5365 518.6521 519.773 520.8992 522.0306 523.1673 524.3091 525.456 526.608 527.7651 528.9272 530.0944 531.2664 532.4434 533.6254 534.8121 536.0037 537.2001 538.4014 539.6072 540.8179 542.0332 543.2532 544.4777 545.7069 546.9406 548.1788 549.4215 550.6687 551.9203 553.1763 554.4366 555.7014 556.9704 558.2437 559.5212 560.803 562.089 563.3791 564.6733 565.9717 567.2742 568.5807 569.8912 571.2057 572.5242 573.8467 575.173 576.5032 577.8373 579.1753 580.517 581.8625 583.2118 584.5648 585.9215 587.2819 588.6459 590.0135 591.3848 592.7596 594.1381 595.52 596.9053 598.2943 599.6866 601.0823 602.4815 603.8841 605.29 606.6993 608.1118 609.5277 610.9402 612.3561 613.7752 615.1975 616.623 618.0518 619.4836 620.9187 622.3568 623.798 625.2424 626.6897 628.1401 629.5935 631.0499 632.5093 633.9716 635.4368 636.905 638.376 639.85 641.3267 642.8063 644.2888 645.7739 647.2619 648.7526 650.2461 651.7423 653.2411 654.7427 656.2469 657.7537 659.2632 660.7753 
682.1261 680.6614 679.1995 677.7404 676.2839 674.8303 673.3795 671.9315 670.4864 669.0441 667.6047 666.1682 664.7346 663.3038 661.8761 660.4514 659.0296 657.6108 656.1951 654.7824 653.3666 651.954 650.5383 649.1255 647.716 646.3095 644.9062 643.506 642.109 640.7152 639.3246 637.9373 636.5532 635.1724 633.7949 632.4208 631.0499 629.6824 628.3184 626.9578 625.6005 624.2468 622.8965 621.5497 620.2064 618.8667 617.5306 616.198 614.8691 613.5438 612.2222 610.9042 609.59 608.2795 606.9728 605.6699 604.3707 603.0754 601.784 600.4965 599.2128 597.9331 596.6573 595.3856 594.1179 592.8541 591.5945 590.3389 589.0874 587.8401 586.597 585.358 584.1233 582.8928 581.6666 580.4446 579.2271 578.0139 576.805 575.6006 574.4006 573.205 572.014 570.8275 569.6455 568.4681 567.2953 566.1272 564.9637 563.8049 562.6509 561.5016 560.3571 559.2173 558.0825 556.9524 555.8273 554.7072 553.5919 552.4817 551.3765 550.2763 549.1812 548.0912 547.0064 545.9268 544.8523 543.783 542.7191 541.6604 540.6071 539.5591 538.5165 537.4793 536.4476 535.4213 534.4006 533.3854 532.3758 531.3718 530.3735 529.3808 528.3938 527.4125 526.4371 525.4674 524.5036 523.5456 522.5935 521.6474 520.7072 519.773 518.8448 517.9228 517.0068 516.0969 515.1932 514.2957 513.4043 512.5193 511.6405 510.768 509.9019 509.0422 508.1889 507.3421 506.5017 505.6679 504.8406 504.0198 503.2057 502.3983 501.5974 500.8033 500.016 499.2354 498.4616 497.6947 496.9346 496.1814 495.4352 494.6959 493.9636 493.2383 492.5201 491.8089 491.1049 490.408 489.7183 489.0358 488.3605 487.6925 487.0318 486.3784 485.7324 485.0938 484.4626 483.8388 483.2225 482.6137 482.0125 481.4187 480.8326 480.2541 479.6832 479.12 478.5645 478.0167 477.4767 476.9444 476.42 475.9034 475.3946 474.8937 474.4007 473.9156 473.4385 472.9693 472.5082 472.0551 471.61 471.173 470.7441 470.3233 469.9106 469.5061 469.1098 468.7217 468.3418 467.9701 467.6067 467.2515 466.9047 466.5662 466.236 465.9142 465.5878 465.1881 464.7967 464.4136 464.0388 463.6723 463.3141 462.9644 462.623 462.2899 461.9654 461.6492 461.3415 460.9946 460.6517 460.3173 459.9913 459.6738 459.3648 459.0643 458.7723 458.4888 458.2139 457.9476 457.6898 457.3882 457.0864 456.7932 456.5085 456.2324 455.9649 455.7061 455.4119 455.0868 454.7395 454.4007 454.0705 453.7488 453.4358 453.1313 452.8355 452.5483 452.2698 452 451.7389 451.4599 451.1541 450.857 450.5685 450.2888 450.0178 449.7555 449.4842 449.177 448.8296 448.4863 448.1518 447.8259 447.5087 447.2002 446.9004 446.6094 446.3272 446.0538 445.7892 445.5334 445.2235 444.9225 444.6302 444.3467 444.0721 443.8063 443.5493 443.2471 442.9447 442.6511 442.3664 442.0905 441.8235 441.5654 441.2709 440.9671 440.6722 440.3862 440.1091 439.8409 439.5816 439.2949 438.9897 438.6935 438.4062 438.1278 437.8584 437.598 437.3191 437.0126 436.6646 436.321 435.9862 435.6604 435.3435 435.0356 434.7367 434.4468 434.1659 433.894 433.6312 433.3682 433.0589 432.7586 432.4673 432.1852 431.912 431.648 431.3931 431.1473 430.9107 430.6832 430.4649 430.2557 430.0558 429.8651 429.6836 429.5114 429.3484 429.1946 429.0501 428.9149 428.789 428.6724 428.565 428.467 428.3783 428.299 428.2289 428.1682 428.1168 428.0748 428.0421 428.0187 428.0047 428 428 428 428 428 428 428 428 428 428 428 428.0047 428.0187 428.0421 428.0748 428.1168 428.1682 428.2289 428.299 428.3783 428.467 428.565 428.6724 428.789 428.9149 429.0501 429.1946 429.3484 429.5114 429.6836 429.8651 430.0558 430.2557 430.4649 430.6832 430.9107 431.1473 431.3931 431.648 431.912 432.1852 432.4673 432.7586 433.0589 433.3682 433.6865 434.0138 434.3501 434.6953 435.0494 435.4124 435.7844 436.1651 436.5547 436.9531 437.3603 437.7762 438.2009 438.6342 439.0763 439.527 439.9864 440.4543 440.9308 441.4159 441.9095 442.4116 442.9221 443.4411 443.9685 444.5042 445.0483 445.6007 446.1614 446.7303 447.3075 447.8929 448.4863 449.088 449.6977 450.3155 450.9412 451.575 452.2168 452.8664 453.524 454.1894 454.8626 455.5436 456.2324 456.9289 457.633 458.3448 459.0643 459.7913 460.5258 461.2678 462.0173 462.7742 463.5386 464.3102 465.0892 465.8755 466.669 467.4698 468.2777 469.0927 469.9149 470.7441 471.5803 472.4236 473.2737 474.1308 474.9948 475.8655 476.7431 477.6275 478.5186 479.4163 480.3207 481.2318 482.1494 483.0735 484.0041 484.9412 485.8848 486.8347 487.7909 488.7535 489.7224 490.6974 491.6788 492.6662 493.6598 494.6595 495.6652 496.677 497.6947 498.7184 499.7479 500.7834 501.8247 502.8718 503.9246 504.9832 506.0474 507.1173 508.1929 509.274 510.3607 511.4528 512.5505 513.6536 514.7621 515.876 516.9952 518.1197 519.2495 520.3845 521.5247 522.67 523.8206 524.9762 526.1368 527.3026 528.4733 529.6489 530.8295 532.015 533.2054 534.4006 535.6006 536.8054 538.0149 539.2291 540.4479 541.6715 542.8996 544.1323 545.3696 546.6114 547.8577 549.1084 550.3635 551.623 552.887 554.1552 555.4277 556.7046 557.9857 559.2709 560.5604 561.8541 563.1519 564.4537 565.7596 567.0696 568.3837 569.7017 571.0236 572.3495 573.6794 575.0131 576.3506 577.692 579.0371 580.3861 581.7388 583.0952 584.4553 585.8191 587.1865 588.5576 589.9322 591.3104 592.6921 594.0775 595.4662 596.8585 598.2542 599.6533 601.0557 602.4616 603.8708 605.2834 606.6993 608.1118 609.5277 610.9468 612.3691 613.7947 615.2235 616.6555 618.0906 619.5289 620.9702 622.4147 623.8622 625.3127 626.7663 628.2229 629.6824 631.145 632.6105 634.0789 635.5502 637.0244 638.5013 639.9813 641.4639 642.9495 644.4377 645.9288 647.4226 648.9191 650.4183 651.9202 653.4248 654.9321 656.4419 657.9544 659.4695 
680.7672 679.2996 677.8348 676.3727 674.9133 673.4567 672.003 670.552 669.1039 667.6586 666.2162 664.7767 663.34 661.9063 660.4756 659.0478 657.623 656.2012 654.7824 653.3666 651.954 650.5383 649.1255 647.7098 646.2971 644.8876 643.4811 642.0779 640.6778 639.2808 637.8871 636.4966 635.1094 633.7255 632.3448 630.9675 629.5935 628.2229 626.8557 625.4918 624.1314 622.7744 621.421 620.071 618.7245 617.3816 616.0422 614.7064 613.3743 612.0458 610.7209 609.3997 608.0822 606.7685 605.4585 604.1523 602.8499 601.5513 600.2566 598.9658 597.6788 596.3958 595.1168 593.8417 592.5707 591.3036 590.0406 588.7818 587.527 586.2764 585.0299 583.7877 582.5496 581.3157 580.0862 578.861 577.64 576.4235 575.2112 574.0035 572.8001 571.6013 570.4069 569.217 568.0317 566.851 565.6748 564.5033 563.3365 562.1744 561.0169 559.8643 558.7164 557.5733 556.4351 555.3017 554.1733 553.0497 551.9312 550.8176 549.709 548.6055 547.5071 546.4138 545.3256 544.2426 543.1648 542.0922 541.025 539.963 538.9063 537.855 536.8091 535.7686 534.7336 533.704 532.68 531.6616 530.6487 529.6414 528.6398 527.6438 526.6536 525.6691 524.6904 523.7175 522.7504 521.7892 520.8339 519.8846 518.9412 518.0038 517.0725 516.1473 515.2281 514.3151 513.4082 512.5076 511.6131 510.725 509.8431 508.9676 508.0984 507.2357 506.3793 505.5294 504.686 503.8492 503.0189 502.1952 501.3781 500.5677 499.7639 498.9669 498.1767 497.3932 496.6165 495.8467 495.0838 494.3278 493.5788 492.8367 492.1016 491.3736 490.6526 489.9388 489.2321 488.5325 487.8401 487.155 486.4771 485.8065 485.1433 484.4874 483.8388 483.1977 482.564 481.9377 481.319 480.7078 480.1042 479.5081 478.9196 478.3388 477.7656 477.2002 476.6424 476.0924 475.5502 475.0158 474.4892 473.9705 473.4596 472.9567 472.4616 471.9746 471.4955 471.0244 470.5614 470.1064 469.6595 469.2206 468.7899 468.3674 467.953 467.5468 467.1488 466.759 466.3775 466.0043 465.6393 465.2827 464.9344 464.5945 464.2628 463.9396 463.6248 463.2278 462.8347 462.45 462.0736 461.7055 461.3459 460.9946 460.6517 460.3173 459.9913 459.6738 459.3648 459.0251 458.6807 458.3448 458.0175 457.6986 457.3882 457.0864 456.7932 456.5085 456.2324 455.9649 455.7061 455.4119 455.1088 454.8142 454.5283 454.251 453.9824 453.7224 453.4358 453.1181 452.7693 452.429 452.0973 451.7743 451.4599 451.1541 450.857 450.5685 450.2888 450.0178 449.7555 449.4842 449.177 448.8786 448.5889 448.3079 448.0357 447.7723 447.5087 447.2002 446.8602 446.5154 446.1793 445.852 445.5334 445.2235 444.9225 444.6302 444.3467 444.0721 443.8063 443.5493 443.2471 442.9447 442.6511 442.3664 442.0905 441.8235 441.5654 441.2709 440.9671 440.6722 440.3862 440.1091 439.8409 439.5816 439.2949 438.9897 438.6935 438.4062 438.1278 437.8584 437.598 437.3191 437.0126 436.715 436.4264 436.1468 435.8761 435.6145 435.3435 435.0356 434.6953 434.3501 434.0138 433.6865 433.3682 433.0589 432.7586 432.4673 432.1852 431.912 431.648 431.3931 431.0824 430.7807 430.4881 430.2046 429.9302 429.665 429.4089 429.162 428.9242 428.6957 428.4764 428.2663 428.0654 427.8738 427.6915 427.5184 427.3546 427.2002 427.055 426.9192 426.7927 426.6755 426.5677 426.4692 426.3801 426.3004 426.23 426.169 426.1173 426.0751 426.0422 426.0188 426.0047 426 426 426 426 426 426 426 426 426 426 426 426.0047 426.0188 426.0422 426.0751 426.1173 426.169 426.23 426.3004 426.3801 426.4692 426.5677 426.6755 426.7927 426.9192 427.055 427.2002 427.3546 427.5184 427.6915 427.8738 428.0654 428.2663 428.4764 428.6957 428.9242 429.162 429.4089 429.665 429.9302 430.2046 430.4881 430.7807 431.0824 431.3931 431.7129 432.0417 432.3795 432.7262 433.082 433.4467 433.8203 434.2027 434.5941 434.9943 435.4033 435.8211 436.2477 436.683 437.127 437.5797 438.0411 438.5111 438.9897 439.477 439.9727 440.477 440.9898 441.511 442.0407 442.5788 443.1253 443.6801 444.2432 444.8146 445.3942 445.9821 446.5781 447.1823 447.7946 448.415 449.0434 449.6799 450.3243 450.9767 451.637 452.3052 452.9812 453.6651 454.3567 455.056 455.7631 456.4778 457.2002 457.9301 458.6676 459.4127 460.1652 460.9252 461.6925 462.4673 463.2494 464.0388 464.8354 465.6393 466.4504 467.2686 468.094 468.9264 469.7659 470.6124 471.4658 472.3262 473.1934 474.0675 474.9484 475.8361 476.7305 477.6317 478.5395 479.4539 480.3748 481.3024 482.2365 483.177 484.124 485.0773 486.037 487.0031 487.9754 488.954 489.9388 490.9297 491.9268 492.93 493.9393 494.9545 495.9758 497.003 498.0361 499.0751 500.12 501.1706 502.2271 503.2892 504.357 505.4305 506.5096 507.5943 508.6846 509.7803 510.8816 511.9883 513.1004 514.2178 515.3406 516.4688 517.6022 518.7408 519.8846 521.0336 522.1877 523.3469 524.5112 525.6805 526.8548 528.0341 529.2183 530.4074 531.6014 532.8002 534.0037 535.2121 536.4252 537.643 538.8655 540.0926 541.3243 542.5606 543.8015 545.0468 546.2966 547.5509 548.8096 550.0727 551.3402 552.612 553.8881 555.1685 556.4531 557.7419 559.0349 560.332 561.6334 562.9387 564.2482 565.5616 566.8792 568.2007 569.5261 570.8555 572.1888 573.5259 574.8669 576.2118 577.5604 578.9128 580.2689 581.6287 582.9923 584.3595 585.7303 587.1047 588.4828 589.8644 591.2495 592.6382 594.0303 595.4259 596.825 598.2274 599.6332 601.0424 602.455 603.8708 605.2834 606.6993 608.1184 609.5408 610.9664 612.3953 613.8273 615.2626 616.7009 618.1424 619.587 621.0346 622.4854 623.9391 625.3959 626.8557 628.3184 629.7841 631.2527 632.7242 634.1987 635.676 637.1562 638.6392 640.125 641.6136 643.105 644.5991 646.0959 647.5956 649.0978 650.6028 652.1104 653.6207 655.1335 656.649 658.1672 
679.4115 677.941 676.4732 675.0081 673.5458 672.0863 670.6296 669.1756 667.7245 666.2762 664.8308 663.3882 661.9486 660.5119 659.0781 657.6473 656.2195 654.7946 653.3728 651.954 650.5383 649.1255 647.7098 646.2971 644.8814 643.4688 642.0592 640.6528 639.2496 637.8495 636.4527 635.0591 633.6687 632.2816 630.8978 629.5173 628.1401 626.7663 625.3959 624.0289 622.6652 621.3051 619.9484 618.5952 617.2455 615.8994 614.5568 613.2177 611.8823 610.5506 609.2225 607.898 606.5773 605.2603 603.947 602.6375 601.3318 600.03 598.732 597.4379 596.1476 594.8613 593.579 592.3006 591.0262 589.7559 588.4896 587.2274 585.9693 584.7153 583.4655 582.2199 580.9785 579.7413 578.5084 577.2798 576.0555 574.8356 573.6201 572.4089 571.2023 570 568.8022 567.609 566.4203 565.2362 564.0568 562.8819 561.7117 560.5461 559.3854 558.2294 557.0781 555.9316 554.79 553.6533 552.5215 551.3946 550.2726 549.1557 548.0438 546.937 545.8351 544.7385 543.647 542.5606 541.4794 540.4036 539.3329 538.2676 537.2076 536.153 535.1037 534.0599 533.0215 531.9887 530.9614 529.9396 528.9235 527.9128 526.908 525.9088 524.9152 523.9275 522.9455 521.9694 520.999 520.0346 519.0761 518.1235 517.1769 516.2364 515.3019 514.3734 513.451 512.5349 511.6248 510.7211 509.8235 508.9322 508.0472 507.1686 506.2964 505.4305 504.5711 503.7182 502.8718 502.0319 501.1986 500.3719 499.5518 498.7384 497.9317 497.1318 496.3386 495.5522 494.7727 494 493.2342 492.4754 491.7235 490.9786 490.2408 489.5099 488.7863 488.0697 487.3602 486.658 485.963 485.2752 484.5947 483.9215 483.2556 482.5971 481.946 481.3024 480.6662 480.0375 479.4163 478.8027 478.1966 477.5981 477.0073 476.4242 475.8487 475.281 474.721 474.1687 473.6243 473.0877 472.559 472.0381 471.5252 471.0202 470.5231 470.034 469.553 469.08 468.615 468.1581 467.7093 467.2686 466.8362 466.4118 465.9957 465.5878 465.1881 464.7967 464.4136 464.0388 463.6723 463.3141 462.9644 462.623 462.2899 461.9654 461.6492 461.2678 460.8731 460.4867 460.1087 459.739 459.3778 459.0251 458.6807 458.3448 458.0175 457.6986 457.3882 457.0558 456.71 456.3727 456.0439 455.7236 455.4119 455.1088 454.8142 454.5283 454.251 453.9824 453.7224 453.4358 453.1313 452.8355 452.5483 452.2698 452 451.7389 451.4599 451.1496 450.7993 450.4576 450.1244 449.8 449.4842 449.177 448.8786 448.5889 448.3079 448.0357 447.7723 447.5087 447.2002 446.9004 446.6094 446.3272 446.0538 445.7892 445.5334 445.2235 444.891 444.5447 444.2072 443.8784 443.5583 443.2471 442.9447 442.6511 442.3664 442.0905 441.8235 441.5654 441.2709 440.9671 440.6722 440.3862 440.1091 439.8409 439.5816 439.2949 438.9897 438.6935 438.4062 438.1278 437.8584 437.598 437.3191 437.0126 436.715 436.4264 436.1468 435.8761 435.6145 435.3435 435.0356 434.7367 434.4468 434.1659 433.894 433.6312 433.3682 433.0589 432.7262 432.3795 432.0417 431.7129 431.3931 431.0824 430.7807 430.4881 430.2046 429.9302 429.665 429.4089 429.106 428.803 428.509 428.2242 427.9486 427.6821 427.4248 427.1768 426.9379 426.7083 426.488 426.2769 426.0751 425.8826 425.6994 425.5255 425.361 425.2058 425.06 424.9235 424.7964 424.6787 424.5704 424.4714 424.3819 424.3018 424.2311 424.1698 424.1179 424.0755 424.0424 424.0189 424.0047 424 424 424 424 424 424 424 424 424 424 424 424.0047 424.0189 424.0424 424.0755 424.1179 424.1698 424.2311 424.3018 424.3819 424.4714 424.5704 424.6787 424.7964 424.9235 425.06 425.2058 425.361 425.5255 425.6994 425.8826 426.0751 426.2769 426.488 426.7083 426.9379 427.1768 427.4248 427.6821 427.9486 428.2242 428.509 428.803 429.106 429.4182 429.7394 430.0698 430.4091 430.7575 431.1148 431.4812 431.8564 432.2407 432.6338 433.0358 433.4467 433.8663 434.2948 434.7321 435.1781 435.6329 436.0963 436.5685 437.0492 437.5386 438.0365 438.543 439.0581 439.5816 440.1136 440.6541 441.2029 441.7601 442.3257 442.8995 443.4817 444.0721 444.6707 445.2774 445.8924 446.5154 447.1465 447.7857 448.4328 449.088 449.751 450.422 451.1009 451.7876 452.4821 453.1843 453.8943 454.6119 455.3372 456.0702 456.8107 457.5587 458.3143 459.0773 459.8478 460.6257 461.4109 462.2034 463.0032 463.8103 464.6246 465.446 466.2746 467.1103 467.953 468.8027 469.6595 470.5231 471.3937 472.2711 473.1554 474.0464 474.9442 475.8487 476.7599 477.6777 478.6021 479.5331 480.4706 481.4146 482.365 483.3218 484.285 485.2546 486.2304 487.2125 488.2008 489.1953 490.1959 491.2026 492.2154 493.2342 494.259 495.2898 496.3265 497.3691 498.4175 499.4717 500.5317 501.5974 502.6689 503.746 504.8287 505.917 507.0108 508.1102 509.2151 510.3254 511.4411 512.5622 513.6886 514.8204 515.9573 517.0996 518.2471 519.3997 520.5574 521.7202 522.8881 524.061 525.239 526.4219 527.6097 528.8024 530 531.2024 532.4096 533.6216 534.8383 536.0597 537.2858 538.5165 539.7518 540.9917 542.2361 543.485 544.7385 545.9963 547.2586 548.5253 549.7963 551.0717 552.3513 553.6353 554.9234 556.2158 557.5123 558.813 560.1179 561.4268 562.7397 564.0568 565.3777 566.7028 568.0317 569.3646 570.7013 572.0419 573.3864 574.7347 576.0868 577.4426 578.8022 580.1655 581.5325 582.9031 584.2773 585.6552 587.0366 588.4216 589.8101 591.2021 592.5977 593.9966 595.399 596.8048 598.214 599.6265 601.0424 602.455 603.8708 605.29 606.7125 608.1381 609.5671 610.9992 612.4345 613.8729 615.3146 616.7593 618.2071 619.658 621.1119 622.5688 624.0289 625.4918 626.9578 628.4266 629.8984 631.3731 632.8507 634.3311 635.8145 637.3005 638.7895 640.2812 641.7756 643.2729 644.7728 646.2755 647.7808 649.2888 650.7995 652.3128 653.8287 655.3472 656.8683 
678.059 676.5856 675.1148 673.6468 672.1815 670.719 669.2593 667.8024 666.3483 664.897 663.4485 662.003 660.5604 659.1206 657.6838 656.2499 654.819 653.3912 651.9662 650.5444 649.1255 647.7098 646.2971 644.8814 643.4688 642.053 640.6403 639.2308 637.8244 636.4213 635.0212 633.6245 632.231 630.8407 629.4537 628.0701 626.6897 625.3127 623.9391 622.5688 621.2021 619.8387 618.4788 617.1224 615.7694 614.42 613.0742 611.732 610.3933 609.0583 607.7269 606.3992 605.0752 603.7549 602.4384 601.1256 599.8167 598.5115 597.2102 595.9127 594.6192 593.3296 592.0439 590.7622 589.4845 588.2109 586.9412 585.6757 584.4142 583.1569 581.9037 580.6548 579.41 578.1696 576.9333 575.7013 574.4737 573.2504 572.0315 570.817 569.6069 568.4012 567.2001 566.0035 564.8115 563.624 562.4411 561.2629 560.0893 558.9204 557.7562 556.5968 555.4421 554.2924 553.1473 552.0073 550.872 549.7418 548.6165 547.4961 546.3808 545.2706 544.1654 543.0654 541.9705 540.8807 539.7963 538.717 537.643 536.5743 535.511 534.453 533.4004 532.3533 531.3116 530.2754 529.2448 528.2197 527.2001 526.1863 525.178 524.1755 523.1788 522.1877 521.2025 520.223 519.2495 518.2818 517.32 516.3642 515.4144 514.4706 513.5328 512.6012 511.6757 510.7563 509.8431 508.9362 508.0354 507.141 506.2529 505.3712 504.4958 503.6268 502.7643 501.9084 501.0589 500.2159 499.3796 498.5499 497.7268 496.9105 496.1008 495.2979 494.5018 493.7125 492.93 492.1544 491.3858 490.6241 489.8694 489.1217 488.381 487.6474 486.9209 486.2016 485.4894 484.7845 484.0868 483.3963 482.7132 482.0374 481.3689 480.7078 480.0542 479.408 478.7693 478.1381 477.5144 476.8983 476.2898 475.689 475.0958 474.5103 473.9325 473.3624 472.8002 472.2457 471.6991 471.1603 470.6294 470.1064 469.5913 469.0842 468.5851 468.094 467.611 467.136 466.669 466.2103 465.7596 465.3171 464.8828 464.4567 464.0388 463.6292 463.2278 462.8347 462.45 462.0736 461.7055 461.3459 460.9946 460.6517 460.3173 459.9913 459.6738 459.3082 458.9117 458.5237 458.1441 457.7729 457.4101 457.0558 456.71 456.3727 456.0439 455.7236 455.4119 455.0868 454.7395 454.4007 454.0705 453.7488 453.4358 453.1313 452.8355 452.5483 452.2698 452 451.7389 451.4599 451.1541 450.857 450.5685 450.2888 450.0178 449.7555 449.4842 449.177 448.8296 448.4863 448.1518 447.8259 447.5087 447.2002 446.9004 446.6094 446.3272 446.0538 445.7892 445.5334 445.2235 444.9225 444.6302 444.3467 444.0721 443.8063 443.5493 443.2471 442.9221 442.5743 442.2352 441.905 441.5835 441.2709 440.9671 440.6722 440.3862 440.1091 439.8409 439.5816 439.2949 438.9897 438.6935 438.4062 438.1278 437.8584 437.598 437.3191 437.0126 436.715 436.4264 436.1468 435.8761 435.6145 435.3435 435.0356 434.7367 434.4468 434.1659 433.894 433.6312 433.3682 433.0589 432.7586 432.4673 432.1852 431.912 431.648 431.3931 431.0824 430.7575 430.4091 430.0698 429.7394 429.4182 429.106 428.803 428.509 428.2242 427.9486 427.6821 427.4248 427.1299 426.8255 426.5302 426.244 425.9671 425.6994 425.4409 425.1917 424.9518 424.7211 424.4997 424.2876 424.0849 423.8915 423.7075 423.5328 423.3675 423.2115 423.065 422.9279 422.8002 422.6819 422.5731 422.4737 422.3837 422.3032 422.2322 422.1706 422.1185 422.0758 422.0427 422.019 422.0047 422 422 422 422 422 422 422 422 422 422 422 422.0047 422.019 422.0427 422.0758 422.1185 422.1706 422.2322 422.3032 422.3837 422.4737 422.5731 422.6819 422.8002 422.9279 423.065 423.2115 423.3675 423.5328 423.7075 423.8915 424.0849 424.2876 424.4997 424.7211 424.9518 425.1917 425.4409 425.6994 425.9671 426.244 426.5302 426.8255 427.1299 427.4436 427.7663 428.0981 428.439 428.789 429.148 429.516 429.893 430.279 430.6739 431.0777 431.4904 431.912 432.3425 432.7817 433.2297 433.6865 434.152 434.6263 435.1092 435.6007 436.1009 436.6097 437.127 437.6528 438.1872 438.73 439.2812 439.8409 440.4089 440.9853 441.5699 442.1629 442.764 443.3734 443.991 444.6167 445.2505 445.8924 446.5423 447.2002 447.8661 448.5399 449.2216 449.9111 450.6085 451.3136 452.0266 452.7472 453.4755 454.2114 454.955 455.7061 456.4647 457.2308 458.0044 458.7853 459.5737 460.3694 461.1724 461.9827 462.8002 463.6248 464.4567 465.2956 466.1416 466.9947 467.8547 468.7217 469.5956 470.4763 471.364 472.2584 473.1596 474.0675 474.9821 475.9034 476.8312 477.7656 478.7066 479.6541 480.6079 481.5683 482.535 483.508 484.4874 485.473 486.4648 487.4628 488.467 489.4773 490.4936 491.516 492.5444 493.5788 494.619 495.6652 496.7172 497.7751 498.8387 499.908 500.983 502.0638 503.1501 504.242 505.3395 506.4425 507.551 508.6649 509.7843 510.909 512.0391 513.1744 514.3151 515.4609 516.6121 517.7683 518.9297 520.0961 521.2677 522.4443 523.6258 524.8124 526.0038 527.2001 528.4014 529.6074 530.8182 532.0338 533.2542 534.4792 535.7089 536.9432 538.1821 539.4256 540.6736 541.9262 543.1832 544.4446 545.7106 546.9808 548.2554 549.5344 550.8176 552.105 553.3968 554.6927 555.9928 557.2971 558.6054 559.9178 561.2344 562.5549 563.8794 565.2079 566.5404 567.8768 569.217 570.5612 571.9091 573.2609 574.6164 575.9757 577.3387 578.7054 580.0759 581.4499 582.8276 584.2089 585.5937 586.9821 588.374 589.7695 591.1683 592.5707 593.9764 595.3856 596.7981 598.214 599.6265 601.0424 602.4616 603.8841 605.3098 606.7388 608.171 609.6064 611.045 612.4868 613.9316 615.3796 616.8306 618.2847 619.7419 621.2021 622.6652 624.1314 625.6005 627.0726 628.5475 630.0254 631.5062 632.9897 634.4761 635.9654 637.4575 638.9523 640.4498 641.9501 643.4532 644.9589 646.4673 647.9784 649.4921 651.0084 652.5274 654.049 655.5731 
676.7097 675.2333 673.7596 672.2886 670.8204 669.3549 667.8922 666.4323 664.9752 663.5209 662.0695 660.6209 659.1752 657.7325 656.2926 654.8557 653.4218 651.9908 650.5628 649.1379 647.716 646.2971 644.8814 643.4688 642.053 640.6403 639.2245 637.8119 636.4024 634.996 633.593 632.193 630.7963 629.4029 628.0128 626.6259 625.2424 623.8622 622.4854 621.1119 619.7419 618.3753 617.0121 615.6525 614.2963 612.9437 611.5947 610.2491 608.9072 607.5689 606.2343 604.9033 603.576 602.2524 600.9326 599.6165 598.3043 596.9958 595.6912 594.3904 593.0936 591.8007 590.5117 589.2266 587.9456 586.6686 585.3956 584.1267 582.8619 581.6013 580.3447 579.0924 577.8443 576.6004 575.3608 574.1254 572.8944 571.6677 570.4454 569.2275 568.0141 566.8051 565.6006 564.4006 563.2051 562.0142 560.8279 559.6463 558.4694 557.2971 556.1295 554.9667 553.8087 552.6554 551.507 550.3635 549.2249 548.0912 546.9625 545.8388 544.7201 543.6064 542.4979 541.3945 540.2962 539.2031 538.1152 537.0326 535.9552 534.8832 533.8165 532.7551 531.6992 530.6487 529.6036 528.5641 527.5301 526.5016 525.4788 524.4616 523.4501 522.4443 521.4442 520.4498 519.4612 518.4785 517.5017 516.5308 515.5657 514.6066 513.6536 512.7065 511.7656 510.8307 509.9019 508.9794 508.063 507.1528 506.249 505.3513 504.4601 503.5752 502.6967 501.8247 500.9591 500.1 499.2474 498.4015 497.562 496.7293 495.9032 495.0838 494.2712 493.4653 492.6662 491.874 491.0886 490.3101 489.5385 488.774 488.0164 487.2658 486.5223 485.7859 485.0567 484.3346 483.6197 482.912 482.2116 481.5184 480.8326 480.1541 479.4831 478.8194 478.1631 477.5144 476.8731 476.2394 475.6133 474.9948 474.3838 473.7805 473.185 472.5971 472.0169 471.4446 470.88 470.3233 469.7744 469.2334 468.7003 468.1752 467.658 467.1488 466.6476 466.1545 465.6694 465.1924 464.7236 464.2628 463.8103 463.3659 462.9298 462.5019 462.0822 461.6709 461.2678 460.8731 460.4867 460.1087 459.739 459.3778 459.0251 458.6807 458.3448 458.0175 457.6986 457.3489 456.9508 456.5611 456.1798 455.807 455.4426 455.0868 454.7395 454.4007 454.0705 453.7488 453.4358 453.1181 452.7693 452.429 452.0973 451.7743 451.4599 451.1541 450.857 450.5685 450.2888 450.0178 449.7555 449.4842 449.177 448.8786 448.5889 448.3079 448.0357 447.7723 447.5087 447.2002 446.8602 446.5154 446.1793 445.852 445.5334 445.2235 444.9225 444.6302 444.3467 444.0721 443.8063 443.5493 443.2471 442.9447 442.6511 442.3664 442.0905 441.8235 441.5654 441.2709 440.9535 440.6041 440.2635 439.9318 439.6089 439.2949 438.9897 438.6935 438.4062 438.1278 437.8584 437.598 437.3191 437.0126 436.715 436.4264 436.1468 435.8761 435.6145 435.3435 435.0356 434.7367 434.4468 434.1659 433.894 433.6312 433.3682 433.0589 432.7586 432.4673 432.1852 431.912 431.648 431.3931 431.0824 430.7807 430.4881 430.2046 429.9302 429.665 429.4089 429.106 428.789 428.439 428.0981 427.7663 427.4436 427.1299 426.8255 426.5302 426.244 425.9671 425.6994 425.4409 425.1541 424.8482 424.5515 424.2641 423.9858 423.7169 423.4572 423.2068 422.9657 422.7339 422.5115 422.2985 422.0948 421.9005 421.7155 421.54 421.3739 421.2173 421.0701 420.9323 420.804 420.6852 420.5758 420.4759 420.3855 420.3047 420.2333 420.1714 420.119 420.0762 420.0428 420.019 420.0048 420 420 420 420 420 420 420 420 420 420 420 420.0048 420.019 420.0428 420.0762 420.119 420.1714 420.2333 420.3047 420.3855 420.4759 420.5758 420.6852 420.804 420.9323 421.0701 421.2173 421.3739 421.54 421.7155 421.9005 422.0948 422.2985 422.5115 422.7339 422.9657 423.2068 423.4572 423.7169 423.9858 424.2641 424.5515 424.8482 425.1541 425.4691 425.7934 426.1267 426.4692 426.8208 427.1815 427.5512 427.9299 428.3176 428.7144 429.12 429.5346 429.9581 430.3905 430.8318 431.2818 431.7407 432.2083 432.6846 433.1697 433.6635 434.1659 434.6769 435.1965 435.7247 436.2614 436.8066 437.3603 437.9224 438.4929 439.0717 439.659 440.2545 440.8582 441.4703 442.0905 442.7189 443.3554 444 444.6527 445.3134 445.9821 446.6587 447.3433 448.0357 448.736 449.4441 450.16 450.8836 451.6149 452.3539 453.1004 453.8546 454.6163 455.3856 456.1623 456.9464 457.7379 458.5368 459.343 460.1565 460.9772 461.8051 462.6403 463.4825 464.3318 465.1881 466.0515 466.9218 467.7991 468.6833 469.5743 470.4721 471.3767 472.2881 473.2061 474.1308 475.0621 476 476.9444 477.8954 478.8528 479.8166 480.7869 481.7634 482.7463 483.7355 484.7309 485.7324 486.7402 487.754 488.774 489.8 490.8319 491.8699 492.9138 493.9636 495.0192 496.0806 497.1479 498.2208 499.2995 500.3839 501.4738 502.5694 503.6705 504.7772 505.8893 507.0069 508.1299 509.2583 510.392 511.531 512.6754 513.8249 514.9796 516.1395 517.3046 518.4747 519.6499 520.8301 522.0153 523.2055 524.4006 525.6006 526.8055 528.0151 529.2296 530.4489 531.6729 532.9015 534.1348 535.3727 536.6153 537.8624 539.1141 540.3702 541.6309 542.8959 544.1654 545.4393 546.7175 548 549.2868 550.5779 551.8732 553.1727 554.4763 555.7841 557.0961 558.412 559.7321 561.0562 562.3842 563.7162 565.0522 566.3921 567.7358 569.0835 570.4349 571.7902 573.1492 574.512 575.8785 577.2487 578.6225 580 581.3811 582.7658 584.1541 585.5459 586.9412 588.34 589.7423 591.148 592.5572 593.9697 595.3856 596.7981 598.214 599.6332 601.0557 602.4815 603.9106 605.3429 606.7784 608.217 609.6589 611.1039 612.5521 614.0032 615.4576 616.9149 618.3753 619.8387 621.3051 622.7744 624.2468 625.722 627.2001 628.6812 630.165 631.6518 633.1414 634.6337 636.1289 637.6268 639.1275 640.6309 642.1371 643.6459 645.1573 646.6714 648.1882 649.7076 651.2296 652.7542 654.2813 
675.3636 673.8843 672.4076 670.9337 669.4625 667.994 666.5283 665.0654 663.6053 662.148 660.6936 659.242 657.7933 656.3475 654.9046 653.4646 652.0276 650.5936 649.1625 647.7345 646.3095 644.8876 643.4688 642.053 640.6403 639.2245 637.8119 636.3961 634.9835 633.574 632.1677 630.7646 629.3647 627.9681 626.5748 625.1848 623.798 622.4147 621.0346 619.658 618.2847 616.9149 615.5485 614.1857 612.8262 611.4703 610.118 608.7692 607.4241 606.0825 604.7446 603.4103 602.0797 600.7529 599.4297 598.1104 596.7948 595.483 594.175 592.871 591.5708 590.2745 588.9822 587.6938 586.4094 585.129 583.8527 582.5804 581.3123 580.0483 578.7884 577.5327 576.2812 575.0339 573.7909 572.5522 571.3177 570.0877 568.862 567.6407 566.4239 565.2115 564.0035 562.8002 561.6013 560.407 559.2173 558.0323 556.8519 555.6761 554.5052 553.3389 552.1775 551.0209 549.8691 548.7222 547.5801 546.4431 545.3109 544.1838 543.0617 541.9446 540.8327 539.7258 538.6241 537.5276 536.4364 535.3503 534.2696 533.1942 532.124 531.0593 530 528.9461 527.8977 526.8548 525.8174 524.7856 523.7595 522.739 521.7241 520.7149 519.7115 518.7138 517.7219 516.7359 515.7557 514.7815 513.8132 512.8508 511.8945 510.9442 510 509.0619 508.1299 507.2041 506.2845 505.3712 504.4641 503.5633 502.6689 501.7808 500.8992 500.024 499.1553 498.2931 497.4374 496.5883 495.7459 494.9101 494.081 493.2585 492.4429 491.634 490.8319 490.0367 489.2484 488.467 487.6925 486.925 486.1646 485.4112 484.6648 483.9256 483.1935 482.4687 481.751 481.0405 480.3374 479.6415 478.953 478.2719 477.5981 476.9319 476.273 475.6217 474.9779 474.3416 473.713 473.0919 472.4786 471.8729 471.2749 470.6846 470.1021 469.5274 468.9605 468.4016 467.8504 467.3072 466.7719 466.2446 465.7253 465.2139 464.7107 464.2155 463.7284 463.2494 462.7786 462.3159 461.8615 461.4152 460.9772 460.5475 460.1261 459.713 459.3082 458.9117 458.5237 458.1441 457.7729 457.4101 457.0558 456.71 456.3727 456.0439 455.7236 455.39 454.9901 454.5987 454.2158 453.8414 453.4755 453.1181 452.7693 452.429 452.0973 451.7743 451.4599 451.1496 450.7993 450.4576 450.1244 449.8 449.4842 449.177 448.8786 448.5889 448.3079 448.0357 447.7723 447.5087 447.2002 446.9004 446.6094 446.3272 446.0538 445.7892 445.5334 445.2235 444.891 444.5447 444.2072 443.8784 443.5583 443.2471 442.9447 442.6511 442.3664 442.0905 441.8235 441.5654 441.2709 440.9671 440.6722 440.3862 440.1091 439.8409 439.5816 439.2949 438.9852 438.6342 438.2921 437.9589 437.6346 437.3191 437.0126 436.715 436.4264 436.1468 435.8761 435.6145 435.3435 435.0356 434.7367 434.4468 434.1659 433.894 433.6312 433.3682 433.0589 432.7586 432.4673 432.1852 431.912 431.648 431.3931 431.0824 430.7807 430.4881 430.2046 429.9302 429.665 429.4089 429.106 428.803 428.509 428.2242 427.9486 427.6821 427.4248 427.1299 426.8208 426.4692 426.1267 425.7934 425.4691 425.1541 424.8482 424.5515 424.2641 423.9858 423.7169 423.4572 423.1784 422.8711 422.5731 422.2843 422.0047 421.7345 421.4736 421.222 420.9798 420.7469 420.5235 420.3094 420.1047 419.9095 419.7237 419.5474 419.3805 419.2231 419.0752 418.9367 418.8078 418.6884 418.5786 418.4782 418.3874 418.3061 418.2344 418.1722 418.1196 418.0765 418.0431 418.0191 418.0048 418 418 418 418 418 418 418 418 418 418 418 418.0048 418.0191 418.0431 418.0765 418.1196 418.1722 418.2344 418.3061 418.3874 418.4782 418.5786 418.6884 418.8078 418.9367 419.0752 419.2231 419.3805 419.5474 419.7237 419.9095 420.1047 420.3094 420.5235 420.7469 420.9798 421.222 421.4736 421.7345 422.0047 422.2843 422.5731 422.8711 423.1784 423.495 423.8207 424.1556 424.4997 424.8529 425.2152 425.5866 425.9671 426.3567 426.7552 427.1627 427.5792 428.0047 428.439 428.8823 429.3344 429.7953 430.265 430.7435 431.2308 431.7268 432.2314 432.7447 433.2667 433.7972 434.3363 434.8839 435.44 436.0046 436.5776 437.159 437.7488 438.3469 438.9533 439.568 440.1909 440.822 441.4612 442.1086 442.764 443.4276 444.0991 444.7786 445.466 446.1614 446.8646 447.5757 448.2946 449.0211 449.7555 450.4975 451.2472 452.0044 452.7693 453.5416 454.3215 455.1088 455.9035 456.7056 457.515 458.3318 459.1558 459.987 460.8253 461.6709 462.5235 463.3832 464.2499 465.1236 466.0043 466.8918 467.7863 468.6875 469.5956 470.5104 471.4319 472.36 473.2948 474.2362 475.1842 476.1386 477.0996 478.067 479.0407 480.0208 481.0073 482 482.999 484.0041 485.0155 486.0329 487.0565 488.0861 489.1217 490.1632 491.2108 492.2642 493.3234 494.3885 495.4594 496.536 497.6183 498.7063 499.8 500.8992 502.004 503.1143 504.2301 505.3513 506.478 507.6101 508.7475 509.8902 511.0381 512.1913 513.3498 514.5134 515.6821 516.8559 518.0347 519.2186 520.4075 521.6014 522.8002 524.0038 525.2123 526.4257 527.6438 528.8667 530.0944 531.3267 532.5636 533.8052 535.0514 536.3021 537.5574 538.8172 540.0815 541.3502 542.6232 543.9007 545.1826 546.4687 547.7591 549.0537 550.3526 551.6557 552.963 554.2743 555.5898 556.9093 558.2329 559.5605 560.8922 562.2277 563.5672 564.9106 566.2579 567.609 568.964 570.3227 571.6852 573.0515 574.4214 575.7951 577.1724 578.5533 579.9379 581.326 582.7178 584.113 585.5117 586.9139 588.3196 589.7288 591.1413 592.5572 593.9697 595.3856 596.8048 598.2274 599.6533 601.0823 602.5147 603.9503 605.3892 606.8311 608.2762 609.7245 611.1759 612.6304 614.088 615.5485 617.0121 618.4788 619.9484 621.421 622.8965 624.3749 625.8562 627.3404 628.8275 630.3174 631.8101 633.3056 634.8039 636.3049 637.8088 639.3152 640.8245 642.3364 643.8509 645.3681 646.8879 648.4103 649.9354 651.463 652.9931 
674.0208 672.5385 671.0588 669.582 668.1078 666.6364 665.1677 663.7017 662.2386 660.7783 659.3209 657.8663 656.4145 654.9656 653.5197 652.0767 650.6366 649.1995 647.7654 646.3343 644.9062 643.4811 642.0592 640.6403 639.2245 637.8119 636.3961 634.9835 633.5677 632.155 630.7456 629.3394 627.9363 626.5365 625.14 623.7468 622.3568 620.9702 619.587 618.2071 616.8306 615.4576 614.088 612.7218 611.3591 610 608.6444 607.2924 605.9439 604.5991 603.2578 601.9203 600.5864 599.2562 597.9297 596.6071 595.2881 593.9731 592.6618 591.3544 590.0508 588.7512 587.4555 586.1638 584.876 583.5923 582.3126 581.037 579.7654 578.498 577.2348 575.9757 574.7208 573.4702 572.2238 570.9816 569.7438 568.5103 567.2813 566.0565 564.8362 563.6204 562.4091 561.2023 560 558.8023 557.6092 556.4207 555.2369 554.0577 552.8834 551.7137 550.5488 549.3887 548.2335 547.0832 545.9377 544.7972 543.6617 542.5311 541.4056 540.2851 539.1697 538.0594 536.9543 535.8544 534.7598 533.6703 532.5861 531.5073 530.4338 529.3657 528.3029 527.2457 526.1939 525.1476 524.1069 523.0717 522.0421 521.0182 520 518.9875 517.9807 516.9797 515.9845 514.9951 514.0117 513.0341 512.0625 511.0969 510.1372 509.1837 508.2362 507.2948 506.3596 505.4305 504.5077 503.5911 502.6808 501.7769 500.8792 499.988 499.1032 498.2249 497.353 496.4877 495.6289 494.7767 493.9312 493.0923 492.2601 491.4346 490.6159 489.804 488.999 488.2008 487.4095 486.6251 485.8477 485.0773 484.3139 483.5576 482.8084 482.0664 481.3315 480.6038 479.8833 479.1701 478.4642 477.7656 477.0744 476.3906 475.7142 475.0453 474.3838 473.7299 473.0835 472.4447 471.8135 471.19 470.5741 469.9659 469.3655 468.7729 468.188 467.611 467.0417 466.4804 465.927 465.3816 464.8441 464.3145 463.7931 463.2796 462.7742 462.277 461.7878 461.3069 460.834 460.3694 459.913 459.4649 459.0251 458.5935 458.1703 457.7554 457.3489 456.9508 456.5611 456.1798 455.807 455.4426 455.0868 454.7395 454.4007 454.0705 453.7488 453.4314 453.0298 452.6367 452.2521 451.8761 451.5086 451.1496 450.7993 450.4576 450.1244 449.8 449.4842 449.177 448.8296 448.4863 448.1518 447.8259 447.5087 447.2002 446.9004 446.6094 446.3272 446.0538 445.7892 445.5334 445.2235 444.9225 444.6302 444.3467 444.0721 443.8063 443.5493 443.2471 442.9221 442.5743 442.2352 441.905 441.5835 441.2709 440.9671 440.6722 440.3862 440.1091 439.8409 439.5816 439.2949 438.9897 438.6935 438.4062 438.1278 437.8584 437.598 437.3191 437.0126 436.6646 436.321 435.9862 435.6604 435.3435 435.0356 434.7367 434.4468 434.1659 433.894 433.6312 433.3682 433.0589 432.7586 432.4673 432.1852 431.912 431.648 431.3931 431.0824 430.7807 430.4881 430.2046 429.9302 429.665 429.4089 429.106 428.803 428.509 428.2242 427.9486 427.6821 427.4248 427.1299 426.8255 426.5302 426.244 425.9671 425.6994 425.4409 425.1541 424.8482 424.4997 424.1556 423.8207 423.495 423.1784 422.8711 422.5731 422.2843 422.0047 421.7345 421.4736 421.203 420.8943 420.5948 420.3047 420.0238 419.7523 419.4902 419.2374 418.994 418.7601 418.5356 418.3205 418.1148 417.9186 417.732 417.5548 417.3871 417.2289 417.0803 416.9413 416.8117 416.6917 416.5813 416.4805 416.3893 416.3076 416.2355 416.173 416.1202 416.0769 416.0433 416.0192 416.0048 416 416 416 416 416 416 416 416 416 416 416 416.0048 416.0192 416.0433 416.0769 416.1202 416.173 416.2355 416.3076 416.3893 416.4805 416.5813 416.6917 416.8117 416.9413 417.0803 417.2289 417.3871 417.5548 417.732 417.9186 418.1148 418.3205 418.5356 418.7601 418.994 419.2374 419.4902 419.7523 420.0238 420.3047 420.5948 420.8943 421.203 421.5211 421.8483 422.1848 422.5305 422.8853 423.2493 423.6225 424.0047 424.396 424.7964 425.2058 425.6242 426.0516 426.488 426.9333 427.3874 427.8504 428.3223 428.803 429.2924 429.7906 430.2976 430.8132 431.3375 431.8704 432.4118 432.9619 433.5205 434.0876 434.6631 435.2471 435.8394 436.4402 437.0492 437.6665 438.2921 438.926 439.568 440.2181 440.8764 441.5428 442.2171 442.8995 443.5899 444.2882 444.9944 445.7084 446.4303 447.1599 447.8973 448.6424 449.3951 450.1555 450.9235 451.699 452.4821 453.2726 454.0705 454.8758 455.6885 456.5085 457.3358 458.1703 459.012 459.8608 460.7168 461.5799 462.45 463.3271 464.2112 465.1021 466 466.9047 467.8162 468.7345 469.6595 470.5911 471.5294 472.4743 473.4258 474.3838 475.3483 476.3192 477.2965 478.2802 479.2703 480.2666 481.2692 482.2779 483.2929 484.3139 485.3411 486.3743 487.4136 488.4588 489.5099 490.567 491.6299 492.6987 493.7732 494.8535 495.9395 497.0312 498.1285 499.2314 500.3399 501.4539 502.5734 503.6983 504.8287 505.9644 507.1055 508.2519 509.4036 510.5605 511.7226 512.8898 514.0623 515.2397 516.4223 517.6099 518.8025 520 521.2025 522.4098 523.622 524.8391 526.0609 527.2874 528.5187 529.7546 530.9953 532.2405 533.4904 534.7448 536.0037 537.2672 538.535 539.8074 541.0841 542.3652 543.6506 544.9404 546.2344 547.5327 548.8351 550.1418 551.4526 552.7676 554.0866 555.4097 556.7369 558.0681 559.4033 560.7424 562.0854 563.4323 564.7831 566.1378 567.4963 568.8585 570.2245 571.5942 572.9677 574.3448 575.7256 577.11 578.498 579.8896 581.2848 582.6835 584.0856 585.4913 586.9003 588.3129 589.7288 591.1413 592.5572 593.9764 595.399 596.825 598.2542 599.6866 601.1223 602.5612 604.0033 605.4486 606.897 608.3486 609.8032 611.261 612.7218 614.1857 615.6525 617.1224 618.5952 620.071 621.5497 623.0313 624.5158 626.0032 627.4934 628.9865 630.4824 631.981 633.4824 634.9866 636.4935 638.0031 639.5154 641.0304 642.548 644.0683 645.5912 647.1167 648.6447 650.1754 651.7085 
672.6812 671.1959 669.7134 668.2335 666.7563 665.2819 663.8102 662.3413 660.8752 659.4119 657.9514 656.4937 655.0389 653.587 652.138 650.692 649.2488 647.8086 646.3714 644.9372 643.506 642.0779 640.6528 639.2308 637.8119 636.3961 634.9835 633.5677 632.155 630.7393 629.3266 627.9172 626.511 625.108 623.7083 622.3118 620.9187 619.5289 618.1424 616.7593 615.3796 614.0032 612.6304 611.261 609.8951 608.5327 607.1738 605.8185 604.4667 603.1186 601.774 600.4332 599.096 597.7625 596.4327 595.1067 593.7845 592.466 591.1514 589.8406 588.5338 587.2308 585.9318 584.6367 583.3455 582.0584 580.7753 579.4963 578.2214 576.9506 575.684 574.4214 573.1631 571.9091 570.6592 569.4138 568.1725 566.9356 565.7031 564.475 563.2513 562.032 560.8173 559.607 558.4013 557.2001 556.0036 554.8117 553.6245 552.4418 551.264 550.0909 548.9226 547.7591 546.6004 545.4466 544.2977 543.1537 542.0148 540.8807 539.7518 538.6279 537.5091 536.3954 535.2869 534.1835 533.0854 531.9925 530.9049 529.8226 528.7457 527.6741 526.608 525.5474 524.4921 523.4424 522.3983 521.3597 520.3268 519.2995 518.2779 517.262 516.2519 515.2475 514.249 513.2563 512.2695 511.2886 510.3136 509.3447 508.3817 507.4249 506.4741 505.5294 504.5909 503.6586 502.7325 501.8127 500.8992 499.992 499.0912 498.1967 497.3087 496.4272 495.5522 494.6837 493.8218 492.9665 492.1179 491.2759 490.4406 489.6121 488.7903 487.9754 487.1673 486.3661 485.5718 484.7845 484.0041 483.2308 482.4645 481.7053 480.9532 480.2083 479.4706 478.74 478.0167 477.3008 476.5921 475.8907 475.1968 474.5103 473.8312 473.1596 472.4955 471.839 471.19 470.5486 469.9149 469.2888 468.6705 468.0598 467.4569 466.8619 466.2746 465.6952 465.1236 464.56 464.0043 463.4566 462.9168 462.3851 461.8615 461.3459 460.8384 460.339 459.8478 459.3648 458.89 458.4234 457.9651 457.515 457.0733 456.6399 456.2149 455.7982 455.39 454.9901 454.5987 454.2158 453.8414 453.4755 453.1181 452.7693 452.429 452.0973 451.7743 451.4599 451.0698 450.675 450.2888 449.9111 449.542 449.1815 448.8296 448.4863 448.1518 447.8259 447.5087 447.2002 446.8602 446.5154 446.1793 445.852 445.5334 445.2235 444.9225 444.6302 444.3467 444.0721 443.8063 443.5493 443.2471 442.9447 442.6511 442.3664 442.0905 441.8235 441.5654 441.2709 440.9535 440.6041 440.2635 439.9318 439.6089 439.2949 438.9897 438.6935 438.4062 438.1278 437.8584 437.598 437.3191 437.0126 436.715 436.4264 436.1468 435.8761 435.6145 435.3435 435.0356 434.6953 434.3501 434.0138 433.6865 433.3682 433.0589 432.7586 432.4673 432.1852 431.912 431.648 431.3931 431.0824 430.7807 430.4881 430.2046 429.9302 429.665 429.4089 429.106 428.803 428.509 428.2242 427.9486 427.6821 427.4248 427.1299 426.8255 426.5302 426.244 425.9671 425.6994 425.4409 425.1541 424.8482 424.5515 424.2641 423.9858 423.7169 423.4572 423.1784 422.8711 422.5305 422.1848 421.8483 421.5211 421.203 420.8943 420.5948 420.3047 420.0238 419.7523 419.4902 419.2279 418.9177 418.6168 418.3252 418.0431 417.7703 417.5069 417.2529 417.0084 416.7733 416.5477 416.3316 416.125 415.9279 415.7403 415.5623 415.3938 415.2349 415.0855 414.9458 414.8156 414.6951 414.5841 414.4828 414.3911 414.3091 414.2366 414.1739 414.1208 414.0773 414.0435 414.0193 414.0048 414 414 414 414 414 414 414 414 414 414 414 414.0048 414.0193 414.0435 414.0773 414.1208 414.1739 414.2366 414.3091 414.3911 414.4828 414.5841 414.6951 414.8156 414.9458 415.0855 415.2349 415.3938 415.5623 415.7403 415.9279 416.125 416.3316 416.5477 416.7733 417.0084 417.2529 417.5069 417.7703 418.0431 418.3252 418.6168 418.9177 419.2279 419.5474 419.8762 420.2142 420.5615 420.918 421.2838 421.6586 422.0427 422.4358 422.838 423.2493 423.6697 424.0991 424.5374 424.9847 425.4409 425.9061 426.3801 426.863 427.3546 427.8551 428.3643 428.8823 429.4089 429.9442 430.4881 431.0406 431.6017 432.1713 432.7494 433.3359 433.9309 434.5342 435.146 435.766 436.3943 437.0309 437.6757 438.3286 438.9897 439.659 440.3362 441.0215 441.7148 442.4161 443.1253 443.8423 444.5672 445.2999 446.0403 446.7885 447.5444 448.3079 449.0791 449.8578 450.644 451.4377 452.2389 453.0475 453.8634 454.6867 455.5173 456.3551 457.2002 458.0524 458.9117 459.7782 460.6517 461.5322 462.4197 463.3141 464.2155 465.1236 466.0386 466.9604 467.8889 468.8241 469.7659 470.7144 471.6694 472.6309 473.599 474.5735 475.5544 476.5417 477.5353 478.5353 479.5414 480.5538 481.5724 482.5971 483.628 484.6648 485.7077 486.7566 487.8114 488.8722 489.9388 491.0112 492.0894 493.1734 494.2631 495.3585 496.4595 497.5661 498.6783 499.796 500.9192 502.0478 503.1819 504.3213 505.4661 506.6162 507.7716 508.9322 510.098 511.269 512.4451 513.6263 514.8126 516.0039 517.2001 518.4014 519.6075 520.8186 522.0345 523.2552 524.4807 525.7109 526.9459 528.1855 529.4299 530.6788 531.9323 533.1904 534.453 535.7201 536.9916 538.2676 539.548 540.8327 542.1218 543.4151 544.7128 546.0146 547.3207 548.631 549.9454 551.264 552.5867 553.9133 555.2441 556.5789 557.9175 559.2603 560.6068 561.9573 563.3116 564.6698 566.0318 567.3976 568.7671 570.1403 571.5173 572.8979 574.2822 575.67 577.0615 578.4565 579.8552 581.2573 582.6628 584.0719 585.4844 586.9003 588.3129 589.7288 591.148 592.5707 593.9966 595.4259 596.8585 598.2943 599.7333 601.1755 602.621 604.0695 605.5212 606.9761 608.4341 609.8951 611.3591 612.8262 614.2963 615.7694 617.2455 618.7245 620.2064 621.6912 623.179 624.6695 626.1629 627.6591 629.1581 630.66 632.1646 633.6718 635.1819 636.6946 638.21 639.7281 641.2488 642.7721 644.2981 645.8266 647.3577 648.8914 650.4276 
671.3449 669.8567 668.3712 666.8883 665.4081 663.9307 662.4561 660.9841 659.515 658.0486 656.5851 655.1244 653.6666 652.2116 650.7596 649.3104 647.8642 646.4209 644.9806 643.5433 642.109 640.6778 639.2496 637.8244 636.4024 634.9835 633.5677 632.155 630.7393 629.3266 627.9108 626.4982 625.0888 623.6826 622.2797 620.88 619.4836 618.0906 616.7009 615.3146 613.9316 612.5521 611.1759 609.8032 608.4341 607.0684 605.7062 604.3476 602.9926 601.6411 600.2933 598.9491 597.6086 596.2717 594.9387 593.6093 592.2837 590.9619 589.644 588.3298 587.0196 585.7133 584.4108 583.1124 581.8179 580.5273 579.2409 577.9585 576.6802 575.4059 574.1359 572.87 571.6083 570.3508 569.0975 567.8486 566.6039 565.3636 564.1276 562.8961 561.6689 560.4462 559.228 558.0143 556.8052 555.6006 554.4006 553.2052 552.0145 550.8285 549.6472 548.4706 547.2988 546.1318 544.9697 543.8124 542.6601 541.5127 540.3702 539.2328 538.1003 536.973 535.8507 534.7336 533.6216 532.5148 531.4132 530.3169 529.2258 528.1401 527.0598 525.9848 524.9152 523.8511 522.7925 521.7394 520.6918 519.6499 518.6135 517.5828 516.5579 515.5386 514.525 513.5173 512.5154 511.5193 510.5291 509.5449 508.5666 507.5943 506.6281 505.6679 504.7138 503.7658 502.824 501.8884 500.9591 500.036 499.1192 498.2088 497.3047 496.4071 495.5159 494.6312 493.753 492.8813 492.0163 491.1578 490.306 489.4609 488.6226 487.7909 486.9661 486.1481 485.337 484.5328 483.7355 482.9451 482.1618 481.3855 480.6163 479.8542 479.0992 478.3513 477.6107 476.8773 476.1512 475.4324 474.721 474.0169 473.3202 472.6309 471.9492 471.2749 470.6081 469.9489 469.2973 468.6534 468.0171 467.3885 466.7676 466.1545 465.5491 464.9516 464.3619 463.7801 463.2062 462.6403 462.0822 461.5322 460.9902 460.4563 459.9304 459.4127 458.903 458.4016 457.9083 457.4232 456.9464 456.4778 456.0175 455.5656 455.1219 454.6867 454.2598 453.8414 453.4314 453.0298 452.6367 452.2521 451.8761 451.5086 451.1496 450.7993 450.4576 450.1244 449.8 449.4842 449.1102 448.7137 448.3258 447.9464 447.5757 447.2136 446.8602 446.5154 446.1793 445.852 445.5334 445.2235 444.891 444.5447 444.2072 443.8784 443.5583 443.2471 442.9447 442.6511 442.3664 442.0905 441.8235 441.5654 441.2709 440.9671 440.6722 440.3862 440.1091 439.8409 439.5816 439.2949 438.9852 438.6342 438.2921 437.9589 437.6346 437.3191 437.0126 436.715 436.4264 436.1468 435.8761 435.6145 435.3435 435.0356 434.7367 434.4468 434.1659 433.894 433.6312 433.3682 433.0589 432.7262 432.3795 432.0417 431.7129 431.3931 431.0824 430.7807 430.4881 430.2046 429.9302 429.665 429.4089 429.106 428.803 428.509 428.2242 427.9486 427.6821 427.4248 427.1299 426.8255 426.5302 426.244 425.9671 425.6994 425.4409 425.1541 424.8482 424.5515 424.2641 423.9858 423.7169 423.4572 423.1784 422.8711 422.5731 422.2843 422.0047 421.7345 421.4736 421.203 420.8943 420.5615 420.2142 419.8762 419.5474 419.2279 418.9177 418.6168 418.3252 418.0431 417.7703 417.5069 417.2529 416.9413 416.6389 416.346 416.0625 415.7884 415.5238 415.2686 415.0229 414.7867 414.56 414.3429 414.1353 413.9372 413.7487 413.5698 413.4005 413.2408 413.0908 412.9503 412.8196 412.6984 412.587 412.4851 412.393 412.3106 412.2378 412.1747 412.1213 412.0777 412.0437 412.0194 412.0049 412 412 412 412 412 412 412 412 412 412 412 412.0049 412.0194 412.0437 412.0777 412.1213 412.1747 412.2378 412.3106 412.393 412.4851 412.587 412.6984 412.8196 412.9503 413.0908 413.2408 413.4005 413.5698 413.7487 413.9372 414.1353 414.3429 414.56 414.7867 415.0229 415.2686 415.5238 415.7884 416.0625 416.346 416.6389 416.9413 417.2529 417.5739 417.9043 418.244 418.5929 418.9511 419.3185 419.6951 420.0809 420.4759 420.88 421.2932 421.7155 422.1469 422.5873 423.0367 423.495 423.9622 424.4384 424.9235 425.4174 425.9202 426.4317 426.952 427.481 428.0187 428.565 429.12 429.6836 430.2557 430.8364 431.4255 432.0231 432.6292 433.2436 433.8663 434.4974 435.1367 435.7844 436.4402 437.1041 437.7762 438.4564 439.1446 439.8409 440.5451 441.2573 441.9774 442.7053 443.4411 444.1846 444.9359 445.695 446.4616 447.236 448.0179 448.8073 449.6043 450.4087 451.2206 452.0398 452.8664 453.7003 454.5415 455.39 456.2455 457.1083 457.9782 458.8551 459.739 460.63 461.5279 462.4327 463.3444 464.2628 465.1881 466.1201 467.0589 468.0043 468.9563 469.9149 470.88 471.8517 472.8298 473.8143 474.8052 475.8025 476.806 477.8159 478.8319 479.8542 480.8825 481.917 482.9576 484.0041 485.0567 486.1152 487.1796 488.2499 489.3261 490.408 491.4957 492.5891 493.6882 494.7929 495.9032 497.0191 498.1405 499.2675 500.3998 501.5376 502.6808 503.8293 504.9832 506.1423 507.3066 508.4762 509.6508 510.8307 512.0156 513.2056 514.4006 515.6006 516.8056 518.0154 519.2302 520.4498 521.6743 522.9034 524.1374 525.376 526.6194 527.8674 529.12 530.3772 531.639 532.9053 534.176 535.4512 536.7308 538.0149 539.3033 540.5959 541.893 543.1943 544.4998 545.8095 547.1234 548.4414 549.7636 551.0898 552.4201 553.7545 555.0928 556.4351 557.7813 559.1315 560.4855 561.8434 563.2051 564.5706 565.9399 567.313 568.6897 570.0702 571.4543 572.842 574.2334 575.6284 577.0269 578.4289 579.8345 581.2435 582.656 584.0719 585.4844 586.9003 588.3196 589.7423 591.1683 592.5977 594.0303 595.4662 596.9053 598.3477 599.7933 601.2421 602.694 604.149 605.6071 607.0684 608.5327 610 611.4703 612.9437 614.42 615.8994 617.3816 618.8667 620.3547 621.8456 623.3394 624.836 626.3354 627.8376 629.3425 630.8502 632.3607 633.8738 635.3896 636.9081 638.4293 639.9531 641.4796 643.0085 644.5402 646.0743 647.611 649.1502 
670.012 668.5208 667.0322 665.5464 664.0632 662.5828 661.1052 659.6302 658.158 656.6887 655.2221 653.7584 652.2975 650.8395 649.3843 647.9321 646.4828 645.0364 643.593 642.1526 640.7152 639.2808 637.8495 636.4213 634.996 633.574 632.155 630.7393 629.3266 627.9108 626.4982 625.0824 623.6698 622.2604 620.8542 619.4514 618.0518 616.6555 615.2626 613.8729 612.4868 611.1039 609.7245 608.3486 606.9761 605.6071 604.2417 602.8798 601.5214 600.1666 598.8155 597.468 596.1241 594.784 593.4476 592.1149 590.7859 589.4608 588.1395 586.822 585.5083 584.1986 582.8928 581.5909 580.293 578.9991 577.7093 576.4235 575.1417 573.8641 572.5906 571.3213 570.0562 568.7952 567.5386 566.2861 565.038 563.7943 562.5549 561.3199 560.0893 558.8632 557.6415 556.4243 555.2117 554.0036 552.8002 551.6013 550.4071 549.2177 548.0328 546.8528 545.6776 544.5071 543.3415 542.1808 541.025 539.8741 538.7281 537.5872 536.4513 535.3204 534.1947 533.0741 531.9586 530.8484 529.7433 528.6436 527.5491 526.4599 525.376 524.2976 523.2246 522.157 521.095 520.0385 518.9875 517.9421 516.9023 515.8682 514.8398 513.8171 512.8002 511.789 510.7837 509.7843 508.7907 507.8031 506.8215 505.8458 504.8762 503.9127 502.9553 502.004 501.0589 500.12 499.1873 498.261 497.3409 496.4272 495.5199 494.619 493.7246 492.8367 491.9553 491.0804 490.2122 489.3506 488.4956 487.6474 486.8059 485.9712 485.1433 484.3222 483.508 482.7007 481.9004 481.1071 480.3207 479.5414 478.7693 478.0042 477.2463 476.4955 475.752 475.0158 474.2868 473.5652 472.8509 472.144 471.4446 470.7526 470.0681 469.3911 468.7217 468.0598 467.4056 466.759 466.1201 465.489 464.8656 464.2499 463.6421 463.0421 462.45 461.8658 461.2895 460.7212 460.1608 459.6085 459.0643 458.5281 458 457.48 456.9683 456.4647 455.9693 455.4821 455.0033 454.5327 454.0705 453.6166 453.1711 452.7339 452.3052 451.8849 451.4731 451.0698 450.675 450.2888 449.9111 449.542 449.1815 448.8296 448.4863 448.1518 447.8259 447.5087 447.151 446.7527 446.3631 445.9821 445.6097 445.246 444.891 444.5447 444.2072 443.8784 443.5583 443.2471 442.9221 442.5743 442.2352 441.905 441.5835 441.2709 440.9671 440.6722 440.3862 440.1091 439.8409 439.5816 439.2949 438.9897 438.6935 438.4062 438.1278 437.8584 437.598 437.3191 437.0126 436.6646 436.321 435.9862 435.6604 435.3435 435.0356 434.7367 434.4468 434.1659 433.894 433.6312 433.3682 433.0589 432.7586 432.4673 432.1852 431.912 431.648 431.3931 431.0824 430.7575 430.4091 430.0698 429.7394 429.4182 429.106 428.803 428.509 428.2242 427.9486 427.6821 427.4248 427.1299 426.8255 426.5302 426.244 425.9671 425.6994 425.4409 425.1541 424.8482 424.5515 424.2641 423.9858 423.7169 423.4572 423.1784 422.8711 422.5731 422.2843 422.0047 421.7345 421.4736 421.203 420.8943 420.5948 420.3047 420.0238 419.7523 419.4902 419.2279 418.9177 418.5929 418.244 417.9043 417.5739 417.2529 416.9413 416.6389 416.346 416.0625 415.7884 415.5238 415.2686 414.9651 414.6613 414.367 414.0821 413.8067 413.5408 413.2844 413.0375 412.8002 412.5724 412.3542 412.1456 411.9466 411.7572 411.5775 411.4073 411.2469 411.0961 410.955 410.8236 410.7018 410.5898 410.4875 410.3949 410.3121 410.239 410.1756 410.1219 410.078 410.0439 410.0195 410.0049 410 410 410 410 410 410 410 410 410 410 410 410.0049 410.0195 410.0439 410.078 410.1219 410.1756 410.239 410.3121 410.3949 410.4875 410.5898 410.7018 410.8236 410.955 411.0961 411.2469 411.4073 411.5775 411.7572 411.9466 412.1456 412.3542 412.5724 412.8002 413.0375 413.2844 413.5408 413.8067 414.0821 414.367 414.6613 414.9651 415.2782 415.6008 415.9327 416.274 416.6245 416.9844 417.3536 417.732 418.1196 418.5164 418.9224 419.3376 419.7618 420.1952 420.6376 421.0891 421.5495 422.019 422.4973 422.9846 423.4808 423.9858 424.4997 425.0223 425.5538 426.0939 426.6427 427.2002 427.7663 428.341 428.9242 429.516 430.1163 430.725 431.3421 431.9676 432.6014 433.2436 433.894 434.5526 435.2195 435.8945 436.5776 437.2688 437.968 438.6753 439.3905 440.1136 440.8446 441.5835 442.3302 443.0847 443.8468 444.6167 445.3942 446.1793 446.972 447.7723 448.58 449.3951 450.2177 451.0477 451.8849 452.7295 453.5813 454.4403 455.3065 456.1798 457.0602 457.9476 458.842 459.7434 460.6517 461.5669 462.4889 463.4177 464.3533 465.2956 466.2446 467.2002 468.1624 469.1311 470.1064 471.0881 472.0763 473.0708 474.0717 475.0789 476.0924 477.1122 478.1381 479.1701 480.2083 481.2525 482.3028 483.3591 484.4213 485.4894 486.5634 487.6433 488.729 489.8204 490.9175 492.0203 493.1288 494.2429 495.3625 496.4877 497.6183 498.7545 499.896 501.0429 502.1952 503.3528 504.5156 505.6837 506.857 508.0354 509.219 510.4077 511.6014 512.8002 514.0039 515.2126 516.4262 517.6447 518.868 520.0961 521.329 522.5668 523.8091 525.0562 526.3079 527.5642 528.8251 530.0906 531.3605 532.6349 533.9139 535.1971 536.4849 537.7769 539.0733 540.374 541.6789 542.988 544.3014 545.6189 546.9406 548.2664 549.5962 550.9301 552.2681 553.61 554.9559 556.3057 557.6594 559.017 560.3784 561.7437 563.1128 564.4856 565.8622 567.2424 568.6264 570.014 571.4053 572.8001 574.1985 575.6006 577.006 578.4151 579.8276 581.2435 582.656 584.0719 585.4913 586.9139 588.34 589.7695 591.2021 592.6382 594.0775 595.52 596.9656 598.4146 599.8666 601.3219 602.7802 604.2417 605.7062 607.1738 608.6444 610.118 611.5947 613.0742 614.5568 616.0422 617.5306 619.0218 620.5159 622.0129 623.5126 625.0152 626.5206 628.0287 629.5395 631.0531 632.5693 634.0883 635.6099 637.1342 638.6611 640.1906 641.7227 643.2573 644.7946 646.3343 647.8765 
668.6823 667.1881 665.6967 664.2078 662.7217 661.2382 659.7575 658.2796 656.8044 655.332 653.8624 652.3956 650.9316 649.4706 648.0123 646.557 645.1046 643.6552 642.2087 640.7652 639.3246 637.8871 636.4527 635.0212 633.593 632.1677 630.7456 629.3266 627.9108 626.4982 625.0824 623.6698 622.254 620.8414 619.432 618.0259 616.623 615.2235 613.8273 612.4345 611.045 609.6589 608.2762 606.897 605.5212 604.149 602.7802 601.415 600.0533 598.6953 597.3408 595.9899 594.6428 593.2993 591.9595 590.6234 589.2911 587.9626 586.6379 585.317 584 582.6869 581.3777 580.0724 578.7711 577.4738 576.1805 574.8913 573.6061 572.3251 571.0482 569.7754 568.5068 567.2424 565.9824 564.7265 563.4749 562.2277 560.9849 559.7464 558.5123 557.2827 556.0576 554.8369 553.6208 552.4092 551.2023 550 548.8023 547.6094 546.4211 545.2375 544.0588 542.8849 541.7158 540.5516 539.3923 538.2379 537.0884 535.944 534.8046 533.6703 532.5411 531.417 530.298 529.1843 528.0757 526.9725 525.8745 524.7819 523.6946 522.6127 521.5362 520.4651 519.3997 518.3397 517.2852 516.2364 515.1932 514.1556 513.1238 512.0977 511.0773 510.0627 509.054 508.0512 507.0542 506.0632 505.0782 504.0992 503.1262 502.1593 501.1986 500.2439 499.2955 498.3533 497.4173 496.4877 495.5643 494.6473 493.7368 492.8326 491.935 491.0438 490.1591 489.2811 488.4097 487.5449 486.6868 485.8354 484.9907 484.1529 483.3218 482.4977 481.6804 480.8701 480.0667 479.2703 478.4809 477.6986 476.9235 476.1554 475.3946 474.6409 473.8945 473.1554 472.4236 471.6991 470.982 470.2722 469.57 468.8752 468.188 467.5083 466.8362 466.1716 465.5148 464.8656 464.2241 463.5903 462.9644 462.3462 461.7359 461.1334 460.5388 459.9522 459.3735 458.8028 458.2401 457.6855 457.1389 456.6005 456.0702 455.548 455.0341 454.5283 454.0308 453.5416 453.0607 452.5881 452.1239 451.668 451.2206 450.7816 450.351 449.9289 449.5153 449.1102 448.7137 448.3258 447.9464 447.5757 447.2136 446.8602 446.5154 446.1793 445.852 445.5334 445.1921 444.7921 444.4007 444.018 443.644 443.2787 442.9221 442.5743 442.2352 441.905 441.5835 441.2709 440.9535 440.6041 440.2635 439.9318 439.6089 439.2949 438.9897 438.6935 438.4062 438.1278 437.8584 437.598 437.3191 437.0126 436.715 436.4264 436.1468 435.8761 435.6145 435.3435 435.0356 434.6953 434.3501 434.0138 433.6865 433.3682 433.0589 432.7586 432.4673 432.1852 431.912 431.648 431.3931 431.0824 430.7807 430.4881 430.2046 429.9302 429.665 429.4089 429.106 428.789 428.439 428.0981 427.7663 427.4436 427.1299 426.8255 426.5302 426.244 425.9671 425.6994 425.4409 425.1541 424.8482 424.5515 424.2641 423.9858 423.7169 423.4572 423.1784 422.8711 422.5731 422.2843 422.0047 421.7345 421.4736 421.203 420.8943 420.5948 420.3047 420.0238 419.7523 419.4902 419.2279 418.9177 418.6168 418.3252 418.0431 417.7703 417.5069 417.2529 416.9413 416.6245 416.274 415.9327 415.6008 415.2782 414.9651 414.6613 414.367 414.0821 413.8067 413.5408 413.2844 412.9891 412.6839 412.3882 412.1019 411.8252 411.558 411.3004 411.0523 410.8138 410.585 410.3657 410.1561 409.9561 409.7658 409.5851 409.4142 409.253 409.1014 408.9597 408.8276 408.7053 408.5927 408.4899 408.3969 408.3136 408.2401 408.1764 408.1225 408.0784 408.0441 408.0196 408.0049 408 408 408 408 408 408 408 408 408 408 408 408.0049 408.0196 408.0441 408.0784 408.1225 408.1764 408.2401 408.3136 408.3969 408.4899 408.5927 408.7053 408.8276 408.9597 409.1014 409.253 409.4142 409.5851 409.7658 409.9561 410.1561 410.3657 410.585 410.8138 411.0523 411.3004 411.558 411.8252 412.1019 412.3882 412.6839 412.9891 413.3038 413.6278 413.9614 414.3042 414.6565 415.0181 415.389 415.7692 416.1586 416.5573 416.9652 417.3823 417.8086 418.244 418.6884 419.142 419.6046 420.0762 420.5568 421.0463 421.5448 422.0521 422.5683 423.0934 423.6272 424.1698 424.7211 425.2811 425.8497 426.427 427.0129 427.6073 428.2102 428.8217 429.4415 430.0698 430.7064 431.3514 432.0046 432.6662 433.3359 434.0138 434.6999 435.3941 436.0963 436.8066 437.5248 438.2511 438.9852 439.7272 440.477 441.2346 442 442.7731 443.5538 444.3422 445.1382 445.9417 446.7527 447.5712 448.3972 449.2304 450.0711 450.9191 451.7743 452.6367 453.5063 454.3831 455.267 456.1579 457.0558 457.9607 458.8725 459.7913 460.7168 461.6492 462.5884 463.5342 464.4868 465.446 466.4118 467.3842 468.3631 469.3485 470.3403 471.3385 472.3431 473.354 474.3712 475.3946 476.4242 477.46 478.5018 479.5498 480.6038 481.6638 482.7297 483.8016 484.8794 485.963 487.0524 488.1475 489.2484 490.355 491.4672 492.585 493.7084 494.8373 495.9718 497.1117 498.257 499.4077 500.5637 501.725 502.8916 504.0635 505.2405 506.4228 507.6101 508.8025 510 511.2025 512.41 513.6224 514.8398 516.062 517.2891 518.521 519.7576 520.999 522.2452 523.4959 524.7513 526.0114 527.276 528.5452 529.8188 531.097 532.3796 533.6666 534.9579 536.2537 537.5537 538.858 540.1666 541.4794 542.7964 544.1176 545.4429 546.7723 548.1058 549.4434 550.7849 552.1304 553.4799 554.8333 556.1906 557.5518 558.9168 560.2856 561.6583 563.0346 564.4147 565.7985 567.186 568.5771 569.9719 571.3703 572.7722 574.1777 575.5867 576.9991 578.4151 579.8276 581.2435 582.6628 584.0856 585.5117 586.9412 588.374 589.8101 591.2495 592.6921 594.1381 595.5871 597.0394 598.4948 599.9533 601.415 602.8798 604.3476 605.8185 607.2924 608.7692 610.2491 611.732 613.2177 614.7064 616.198 617.6925 619.1898 620.6899 622.1929 623.6987 625.2072 626.7184 628.2324 629.7491 631.2686 632.7906 634.3154 635.8428 637.3727 638.9053 640.4405 641.9782 643.5184 645.0612 646.6065 
667.356 665.8588 664.3644 662.8726 661.3834 659.897 658.4133 656.9323 655.454 653.9786 652.5059 651.0361 649.5691 648.1049 646.6436 645.1852 643.7297 642.2772 640.8276 639.3809 637.9373 636.4966 635.0591 633.6245 632.193 630.7646 629.3394 627.9172 626.4982 625.0824 623.6698 622.254 620.8414 619.4255 618.0129 616.6036 615.1975 613.7947 612.3953 610.9992 609.6064 608.217 606.8311 605.4486 604.0695 602.694 601.3219 599.9533 598.5883 597.2269 595.8691 594.515 593.1644 591.8176 590.4744 589.1349 587.7993 586.4674 585.1393 583.8151 582.4946 581.1781 579.8655 578.5568 577.2521 575.9514 574.6547 573.362 572.0734 570.7889 569.5085 568.2324 566.9603 565.6925 564.4289 563.1696 561.9146 560.6639 559.4175 558.1756 556.938 555.705 554.4763 553.2522 552.0326 550.8176 549.6071 548.4013 547.2001 546.0037 544.8119 543.6249 542.4426 541.2652 540.0926 538.9249 537.762 536.6041 535.4512 534.3033 533.1604 532.0226 530.8898 529.7622 528.6398 527.5225 526.4105 525.3037 524.2023 523.1061 522.0153 520.9299 519.85 518.7755 517.7065 516.643 515.5851 514.5328 513.4861 512.4451 511.4098 510.3802 509.3564 508.3385 507.3263 506.3201 505.3197 504.3253 503.3369 502.3545 501.3781 500.4078 499.4437 498.4857 497.5339 496.5883 495.6491 494.7161 493.7894 492.8691 491.9553 491.0479 490.1469 489.2525 488.3646 487.4833 486.6087 485.7407 484.8794 484.0248 483.177 482.336 481.5018 480.6745 479.8542 479.0407 478.2343 477.4348 476.6424 475.8571 475.0789 474.3079 473.5441 472.7875 472.0381 471.2961 470.5614 469.834 469.114 468.4016 467.6965 466.9989 466.3089 465.6265 464.9516 464.2844 463.6248 462.973 462.3289 461.6925 461.064 460.4433 459.8304 459.2254 458.6284 458.0393 457.4582 456.8851 456.3201 455.7631 455.2142 454.6735 454.141 453.6166 453.1004 452.5925 452.0929 451.6016 451.1186 450.644 450.1777 449.7199 449.2705 448.8296 448.3972 447.9732 447.5578 447.151 446.7527 446.3631 445.9821 445.6097 445.246 444.891 444.5447 444.2072 443.8784 443.5583 443.2336 442.8318 442.4387 442.0543 441.6786 441.3117 440.9535 440.6041 440.2635 439.9318 439.6089 439.2949 438.9852 438.6342 438.2921 437.9589 437.6346 437.3191 437.0126 436.715 436.4264 436.1468 435.8761 435.6145 435.3435 435.0356 434.7367 434.4468 434.1659 433.894 433.6312 433.3682 433.0589 432.7262 432.3795 432.0417 431.7129 431.3931 431.0824 430.7807 430.4881 430.2046 429.9302 429.665 429.4089 429.106 428.803 428.509 428.2242 427.9486 427.6821 427.4248 427.1299 426.8208 426.4692 426.1267 425.7934 425.4691 425.1541 424.8482 424.5515 424.2641 423.9858 423.7169 423.4572 423.1784 422.8711 422.5731 422.2843 422.0047 421.7345 421.4736 421.203 420.8943 420.5948 420.3047 420.0238 419.7523 419.4902 419.2279 418.9177 418.6168 418.3252 418.0431 417.7703 417.5069 417.2529 416.9413 416.6389 416.346 416.0625 415.7884 415.5238 415.2686 414.9651 414.6565 414.3042 413.9614 413.6278 413.3038 412.9891 412.6839 412.3882 412.1019 411.8252 411.558 411.3004 411.0134 410.7067 410.4095 410.1219 409.8439 409.5754 409.3165 409.0672 408.8276 408.5976 408.3773 408.1666 407.9657 407.7744 407.5929 407.4212 407.2591 407.1069 406.9644 406.8317 406.7087 406.5956 406.4923 406.3988 406.3152 406.2413 406.1773 406.1231 406.0788 406.0443 406.0197 406.0049 406 406 406 406 406 406 406 406 406 406 406 406.0049 406.0197 406.0443 406.0788 406.1231 406.1773 406.2413 406.3152 406.3988 406.4923 406.5956 406.7087 406.8317 406.9644 407.1069 407.2591 407.4212 407.5929 407.7744 407.9657 408.1666 408.3773 408.5976 408.8276 409.0672 409.3165 409.5754 409.8439 410.1219 410.4095 410.7067 411.0134 411.3296 411.6552 411.9903 412.3348 412.6888 413.0521 413.4247 413.8067 414.198 414.5986 415.0084 415.4275 415.8557 416.2932 416.7397 417.1954 417.6602 418.1339 418.6168 419.1086 419.6093 420.119 420.6376 421.165 421.7013 422.2464 422.8002 423.3627 423.934 424.5138 425.1023 425.6994 426.3051 426.9192 427.5418 428.1729 428.8123 429.4601 430.1163 430.7807 431.4534 432.1342 432.8233 433.5205 434.2257 434.9391 435.6604 436.3897 437.127 437.8721 438.6251 439.3859 440.1545 440.9308 441.7148 442.5065 443.3058 444.1126 444.927 445.7488 446.5781 447.4148 448.2589 449.1102 449.9689 450.8348 451.7079 452.5881 453.4755 454.3699 455.2714 456.1798 457.0952 458.0175 458.9466 459.8826 460.8253 461.7748 462.731 463.6939 464.6633 465.6393 466.6219 467.611 468.6064 469.6083 470.6166 471.6312 472.6521 473.6792 474.7126 475.752 476.7976 477.8493 478.9071 479.9708 481.0405 482.1162 483.1977 484.285 485.3782 486.4771 487.5818 488.6921 489.8081 490.9297 492.0569 493.1896 494.3278 495.4715 496.6206 497.7751 498.9349 500.1 501.2704 502.446 503.6268 504.8128 506.004 507.2002 508.4014 509.6077 510.8189 512.0352 513.2563 514.4822 515.7131 516.9487 518.1891 519.4343 520.6841 521.9387 523.1979 524.4616 525.73 527.0029 528.2802 529.5621 530.8484 532.1391 533.4341 534.7336 536.0373 537.3453 538.6576 539.9741 541.2947 542.6196 543.9485 545.2816 546.6187 547.9598 549.305 550.6542 552.0073 553.3643 554.7252 556.0899 557.4585 558.8309 560.2071 561.587 562.9707 564.358 565.7491 567.1437 568.542 569.9438 571.3493 572.7582 574.1707 575.5867 576.9991 578.4151 579.8345 581.2573 582.6835 584.113 585.5459 586.9821 588.4216 589.8644 591.3104 592.7596 594.2121 595.6677 597.1265 598.5883 600.0533 601.5214 602.9926 604.4667 605.9439 607.4241 608.9072 610.3933 611.8823 613.3743 614.8691 616.3668 617.8673 619.3707 620.8768 622.3857 623.8974 625.4119 626.929 628.4489 629.9714 631.4966 633.0245 634.555 636.0881 637.6237 639.1619 640.7028 642.246 643.7919 645.3402 
666.033 664.5329 663.0355 661.5406 660.0485 658.559 657.0723 655.5883 654.107 652.6285 651.1528 649.6799 648.2098 646.7426 645.2783 643.8168 642.3582 640.9025 639.4498 638 636.5532 635.1094 633.6687 632.231 630.7963 629.3647 627.9363 626.511 625.0888 623.6698 622.254 620.8414 619.4255 618.0129 616.5971 615.1845 613.7752 612.3691 610.9664 609.5671 608.171 606.7784 605.3892 604.0033 602.621 601.2421 599.8666 598.4948 597.1265 595.7617 594.4005 593.043 591.6891 590.3389 588.9924 587.6495 586.3105 584.9752 583.6437 582.316 580.9922 579.6723 578.3563 577.0442 575.736 574.4319 573.1318 571.8356 570.5436 569.2557 567.9718 566.6921 565.4167 564.1454 562.8783 561.6155 560.3571 559.1028 557.853 556.6076 555.3665 554.1299 552.8978 551.6702 550.4471 549.2286 548.0146 546.8052 545.6006 544.4006 543.2053 542.0148 540.829 539.648 538.4719 537.3007 536.1343 534.9729 533.8165 532.665 531.5186 530.3772 529.241 528.1099 526.9839 525.8631 524.7476 523.6373 522.5323 521.4326 520.3384 519.2495 518.166 517.088 516.0155 514.9485 513.8871 512.8314 511.7812 510.7367 509.6979 508.6649 507.6377 506.6162 505.6006 504.5909 503.5871 502.5893 501.5974 500.6116 499.6319 498.6582 497.6907 496.7293 495.7741 494.8252 493.8826 492.9463 492.0163 491.0927 490.1755 489.2647 488.3605 487.4628 486.5717 485.6871 484.8092 483.938 483.0735 482.2157 481.3647 480.5205 479.6832 478.8528 478.0293 477.2127 476.4032 475.6007 474.8052 474.0169 473.2357 472.4616 471.6948 470.9352 470.183 469.438 468.7003 467.9701 467.2473 466.5319 465.824 465.1236 464.4308 463.7456 463.068 462.3981 461.7359 461.0813 460.4346 459.7956 459.1645 458.5412 457.9258 457.3183 456.7187 456.1272 455.5436 454.9681 454.4007 453.8414 453.2902 452.7472 452.2123 451.6857 451.1674 450.6573 450.1555 449.6621 449.177 448.7003 448.2321 447.7723 447.3209 446.8781 446.4437 446.0179 445.6007 445.1921 444.7921 444.4007 444.018 443.644 443.2787 442.9221 442.5743 442.2352 441.905 441.5835 441.2709 440.8719 440.477 440.0909 439.7135 439.345 438.9852 438.6342 438.2921 437.9589 437.6346 437.3191 437.0126 436.6646 436.321 435.9862 435.6604 435.3435 435.0356 434.7367 434.4468 434.1659 433.894 433.6312 433.3682 433.0589 432.7586 432.4673 432.1852 431.912 431.648 431.3931 431.0824 430.7575 430.4091 430.0698 429.7394 429.4182 429.106 428.803 428.509 428.2242 427.9486 427.6821 427.4248 427.1299 426.8255 426.5302 426.244 425.9671 425.6994 425.4409 425.1541 424.8482 424.4997 424.1556 423.8207 423.495 423.1784 422.8711 422.5731 422.2843 422.0047 421.7345 421.4736 421.203 420.8943 420.5948 420.3047 420.0238 419.7523 419.4902 419.2279 418.9177 418.6168 418.3252 418.0431 417.7703 417.5069 417.2529 416.9413 416.6389 416.346 416.0625 415.7884 415.5238 415.2686 414.9651 414.6613 414.367 414.0821 413.8067 413.5408 413.2844 412.9891 412.6839 412.3348 411.9903 411.6552 411.3296 411.0134 410.7067 410.4095 410.1219 409.8439 409.5754 409.3165 409.0379 408.7297 408.4312 408.1421 407.8627 407.5929 407.3328 407.0823 406.8415 406.6104 406.389 406.1773 405.9754 405.7832 405.6008 405.4282 405.2654 405.1123 404.9691 404.8358 404.7122 404.5986 404.4948 404.4008 404.3167 404.2425 404.1782 404.1237 404.0792 404.0446 404.0198 404.0049 404 404 404 404 404 404 404 404 404 404 404 404.0049 404.0198 404.0446 404.0792 404.1237 404.1782 404.2425 404.3167 404.4008 404.4948 404.5986 404.7122 404.8358 404.9691 405.1123 405.2654 405.4282 405.6008 405.7832 405.9754 406.1773 406.389 406.6104 406.8415 407.0823 407.3328 407.5929 407.8627 408.1421 408.4312 408.7297 409.0379 409.3556 409.6828 410.0195 410.3657 410.7213 411.0864 411.4608 411.8446 412.2378 412.6403 413.0521 413.4731 413.9034 414.3429 414.7915 415.2493 415.7162 416.1923 416.6773 417.1714 417.6745 418.1866 418.7076 419.2374 419.7761 420.3237 420.88 421.4451 422.019 422.6015 423.1926 423.7924 424.4008 425.0176 425.643 426.2769 426.9192 427.5699 428.2289 428.8963 429.5719 430.2557 430.9478 431.648 432.3563 433.0728 433.7972 434.5296 435.27 436.0183 436.7745 437.5386 438.3104 439.09 439.8773 440.6722 441.4748 442.285 443.1027 443.9279 444.7606 445.6007 446.4482 447.303 448.1652 449.0345 449.9111 450.7949 451.6857 452.5837 453.4887 454.4007 455.3197 456.2455 457.1783 458.1179 459.0643 460.0174 460.9772 461.9437 462.9168 463.8965 464.8828 465.8755 466.8747 467.8803 468.8923 469.9106 470.9352 471.9661 473.0032 474.0464 475.0958 476.1512 477.2127 478.2802 479.3537 480.4331 481.5184 482.6096 483.7065 484.8092 485.9177 487.0318 488.1516 489.277 490.408 491.5445 492.6865 493.834 494.9869 496.1451 497.3087 498.4777 499.6519 500.8313 502.0159 503.2057 504.4006 505.6006 506.8057 508.0157 509.2308 510.4508 511.6757 512.9055 514.1401 515.3795 516.6237 517.8726 519.1262 520.3845 521.6474 522.9149 524.187 525.4636 526.7447 528.0303 529.3203 530.6147 531.9135 533.2167 534.5241 535.8358 537.1517 538.4719 539.7963 541.1248 542.4574 543.7941 545.1348 546.4796 547.8284 549.1812 550.5379 551.8986 553.2631 554.6314 556.0036 557.3796 558.7593 560.1428 561.53 562.921 564.3155 565.7137 567.1155 568.5209 569.9298 571.3423 572.7582 574.1707 575.5867 577.006 578.4289 579.8552 581.2848 582.7178 584.1541 585.5937 587.0366 588.4828 589.9322 591.3848 592.8406 594.2996 595.7617 597.2269 598.6953 600.1666 601.6411 603.1186 604.5991 606.0825 607.5689 609.0583 610.5506 612.0458 613.5438 615.0447 616.5485 618.055 619.5644 621.0765 622.5914 624.1089 625.6293 627.1523 628.678 630.2063 631.7373 633.2709 634.8071 636.3458 637.8871 639.431 640.9774 642.5262 644.0776 
664.7135 663.2104 661.7099 660.2121 658.7169 657.2245 655.7347 654.2477 652.7634 651.2818 649.803 648.3271 646.8539 645.3836 643.9161 642.4515 640.9899 639.5311 638.0753 636.6223 635.1724 633.7255 632.2816 630.8407 629.4029 627.9681 626.5365 625.108 623.6826 622.2604 620.8414 619.4255 618.0129 616.5971 615.1845 613.7687 612.3561 610.9468 609.5408 608.1381 606.7388 605.3429 603.9503 602.5612 601.1755 599.7933 598.4146 597.0394 595.6677 594.2996 592.9351 591.5742 590.2169 588.8633 587.5134 586.1672 584.8248 583.4861 582.1512 580.8201 579.4929 578.1696 576.8501 575.5345 574.223 572.9153 571.6118 570.3122 569.0167 567.7253 566.438 565.1548 563.8759 562.6011 561.3306 560.0643 558.8023 557.5446 556.2913 555.0424 553.7978 552.5577 551.322 550.0909 548.8643 547.6422 546.4247 545.2119 544.0037 542.8002 541.6013 540.4072 539.218 538.0334 536.8538 535.679 534.5091 533.3442 532.1842 531.0292 529.8792 528.7343 527.5945 526.4599 525.3304 524.2061 523.087 521.9732 520.8647 519.7615 518.6637 517.5712 516.4843 515.4028 514.3267 513.2563 512.1913 511.1321 510.0784 509.0305 507.9882 506.9517 505.9209 504.896 503.877 502.8638 501.8566 500.8553 499.86 498.8707 497.8875 496.9105 495.9395 494.9748 494.0162 493.0639 492.1179 491.1782 490.2448 489.3179 488.3974 487.4833 486.5758 485.6748 484.7804 483.8925 483.0114 482.1369 481.2692 480.4082 479.554 478.7066 477.8661 477.0325 476.2058 475.3862 474.5735 473.7679 472.9693 472.1779 471.3937 470.6166 469.8468 469.0842 468.3289 467.581 466.8405 466.1073 465.3816 464.6633 463.9526 463.2494 462.5538 461.8658 461.1854 460.5128 459.8478 459.1906 458.5412 457.8996 457.2658 456.6399 456.0219 455.4119 454.8098 454.2158 453.6298 453.0519 452.4821 451.9203 451.3668 450.8215 450.2844 449.7555 449.2349 448.7226 448.2187 447.7231 447.236 446.7572 446.2869 445.8251 445.3718 444.927 444.4907 444.063 443.644 443.2336 442.8318 442.4387 442.0543 441.6786 441.3117 440.9535 440.6041 440.2635 439.9318 439.6089 439.2949 438.9123 438.5157 438.1278 437.7488 437.3785 437.0172 436.6646 436.321 435.9862 435.6604 435.3435 435.0356 434.6953 434.3501 434.0138 433.6865 433.3682 433.0589 432.7586 432.4673 432.1852 431.912 431.648 431.3931 431.0824 430.7807 430.4881 430.2046 429.9302 429.665 429.4089 429.106 428.789 428.439 428.0981 427.7663 427.4436 427.1299 426.8255 426.5302 426.244 425.9671 425.6994 425.4409 425.1541 424.8482 424.5515 424.2641 423.9858 423.7169 423.4572 423.1784 422.8711 422.5305 422.1848 421.8483 421.5211 421.203 420.8943 420.5948 420.3047 420.0238 419.7523 419.4902 419.2279 418.9177 418.6168 418.3252 418.0431 417.7703 417.5069 417.2529 416.9413 416.6389 416.346 416.0625 415.7884 415.5238 415.2686 414.9651 414.6613 414.367 414.0821 413.8067 413.5408 413.2844 412.9891 412.6839 412.3882 412.1019 411.8252 411.558 411.3004 411.0134 410.7067 410.3657 410.0195 409.6828 409.3556 409.0379 408.7297 408.4312 408.1421 407.8627 407.5929 407.3328 407.0627 406.753 406.4529 406.1625 405.8817 405.6107 405.3492 405.0975 404.8555 404.6233 404.4008 404.1881 403.9851 403.792 403.6087 403.4352 403.2716 403.1179 402.9739 402.8399 402.7158 402.6015 402.4972 402.4028 402.3183 402.2437 402.1791 402.1244 402.0796 402.0448 402.0199 402.005 402 402 402 402 402 402 402 402 402 402 402 402.005 402.0199 402.0448 402.0796 402.1244 402.1791 402.2437 402.3183 402.4028 402.4972 402.6015 402.7158 402.8399 402.9739 403.1179 403.2716 403.4352 403.6087 403.792 403.9851 404.1881 404.4008 404.6233 404.8555 405.0975 405.3492 405.6107 405.8817 406.1625 406.4529 406.753 407.0627 407.3819 407.7107 408.049 408.3969 408.7542 409.121 409.4973 409.8829 410.278 410.6824 411.0961 411.5191 411.9514 412.393 412.8438 413.3038 413.7729 414.2511 414.7385 415.2349 415.7403 416.2547 416.7781 417.3104 417.8517 418.4017 418.9606 419.5283 420.1047 420.6899 421.2838 421.8862 422.4973 423.117 423.7452 424.3819 425.0271 425.6806 426.3426 427.0129 427.6915 428.3783 429.0734 429.7767 430.4881 431.2076 431.9352 432.6708 433.4143 434.1659 434.9253 435.6926 436.4677 437.2505 438.0411 438.8394 439.6453 440.4589 441.28 442.1086 442.9447 443.7882 444.6392 445.4975 446.3631 447.236 448.1161 449.0033 449.8978 450.7993 451.7079 452.6235 453.546 454.4755 455.4119 456.3551 457.3051 458.2619 459.2254 460.1956 461.1724 462.1558 463.1458 464.1422 465.1451 466.1545 467.1702 468.1923 469.2206 470.2552 471.2961 472.3431 473.3962 474.4555 475.5208 476.5921 477.6693 478.7525 479.8416 480.9366 482.0374 483.1439 484.2561 485.3741 486.4977 487.6269 488.7617 489.902 491.0479 492.1992 493.3559 494.5179 495.6854 496.8581 498.0361 499.2194 500.4078 501.6014 502.8002 504.004 505.2128 506.4267 507.6455 508.8693 510.098 511.3316 512.57 513.8132 515.0612 516.3138 517.5712 518.8333 520.1 521.3713 522.6471 523.9275 525.2123 526.5016 527.7954 529.0936 530.3961 531.7029 533.0141 534.3295 535.6491 536.973 538.301 539.6332 540.9695 542.3099 543.6543 545.0027 546.3552 547.7116 549.072 550.4362 551.8043 553.1763 554.5521 555.9316 557.315 558.7021 560.0928 561.4873 562.8854 564.2872 565.6925 567.1014 568.5139 569.9298 571.3423 572.7582 574.1777 575.6006 577.0269 578.4565 579.8896 581.326 582.7658 584.2089 585.6552 587.1047 588.5576 590.0135 591.4727 592.9351 594.4005 595.8691 597.3408 598.8155 600.2933 601.774 603.2578 604.7446 606.2343 607.7269 609.2225 610.7209 612.2222 613.7263 615.2333 616.743 618.2556 619.7709 621.289 622.8098 624.3333 625.8594 627.3882 628.9197 630.4538 631.9905 633.5298 635.0717 636.616 638.163 639.7125 641.2644 642.8188 
663.3973 661.8912 660.3878 658.887 657.3888 655.8933 654.4005 652.9104 651.423 649.9385 648.4566 646.9776 645.5013 644.028 642.5574 641.0897 639.6249 638.163 636.704 635.248 633.7949 632.3448 630.8978 629.4537 628.0128 626.5748 625.14 623.7083 622.2797 620.8542 619.432 618.0129 616.5971 615.1845 613.7687 612.3561 610.9402 609.5277 608.1184 606.7125 605.3098 603.9106 602.5147 601.1223 599.7333 598.3477 596.9656 595.5871 594.2121 592.8406 591.4727 590.1085 588.7478 587.3909 586.0375 584.6879 583.3421 582 580.6617 579.3272 577.9965 576.6697 575.3469 574.0279 572.7128 571.4018 570.0947 568.7917 567.4927 566.1978 564.907 563.6204 562.338 561.0597 559.7856 558.5159 557.2504 555.9892 554.7324 553.4799 552.2318 550.9882 549.749 548.5143 547.2842 546.0586 544.8376 543.6212 542.4094 541.2024 540 538.8024 537.6095 536.4214 535.2383 534.0599 532.8865 531.718 530.5544 529.3959 528.2424 527.0939 525.9506 524.8124 523.6793 522.5515 521.4288 520.3115 519.1994 518.0927 516.9913 515.8953 514.8048 513.7198 512.6402 511.5662 510.4978 509.435 508.3778 507.3263 506.2805 505.2405 504.2063 503.1779 502.1554 501.1387 500.128 499.1232 498.1245 497.1318 496.1451 495.1646 494.1902 493.222 492.2601 491.3044 490.355 489.4119 488.4752 487.5449 486.621 485.7036 484.7927 483.8884 482.9907 482.0996 481.2151 480.3374 479.4664 478.6021 477.7447 476.8941 476.0504 475.2136 474.3838 473.561 472.7452 471.9364 471.1348 470.3403 469.553 468.7729 468 467.2344 466.4762 465.7253 464.9817 464.2456 463.517 462.7958 462.0822 461.3762 460.6778 459.987 459.3038 458.6284 457.9607 457.3008 456.6487 456.0044 455.368 454.7395 454.1189 453.5063 452.9018 452.3052 451.7167 451.1364 450.5641 450 449.4441 448.8964 448.357 447.8259 447.303 446.7885 446.2824 445.7847 445.2954 444.8146 444.3422 443.8784 443.423 442.9763 442.5381 442.1086 441.6877 441.2754 440.8719 440.477 440.0909 439.7135 439.345 438.9852 438.6342 438.2921 437.9589 437.6346 437.3191 436.9531 436.5547 436.1651 435.7844 435.4124 435.0494 434.6953 434.3501 434.0138 433.6865 433.3682 433.0589 432.7262 432.3795 432.0417 431.7129 431.3931 431.0824 430.7807 430.4881 430.2046 429.9302 429.665 429.4089 429.106 428.803 428.509 428.2242 427.9486 427.6821 427.4248 427.1299 426.8208 426.4692 426.1267 425.7934 425.4691 425.1541 424.8482 424.5515 424.2641 423.9858 423.7169 423.4572 423.1784 422.8711 422.5731 422.2843 422.0047 421.7345 421.4736 421.203 420.8943 420.5615 420.2142 419.8762 419.5474 419.2279 418.9177 418.6168 418.3252 418.0431 417.7703 417.5069 417.2529 416.9413 416.6389 416.346 416.0625 415.7884 415.5238 415.2686 414.9651 414.6613 414.367 414.0821 413.8067 413.5408 413.2844 412.9891 412.6839 412.3882 412.1019 411.8252 411.558 411.3004 411.0134 410.7067 410.4095 410.1219 409.8439 409.5754 409.3165 409.0379 408.7297 408.3969 408.049 407.7107 407.3819 407.0627 406.753 406.4529 406.1625 405.8817 405.6107 405.3492 405.0876 404.7765 404.475 404.1831 403.901 403.6285 403.3658 403.1129 402.8697 402.6363 402.4127 402.1989 401.995 401.8009 401.6167 401.4424 401.278 401.1234 400.9788 400.8441 400.7194 400.6046 400.4997 400.4048 400.3199 400.2449 400.18 400.125 400.08 400.045 400.02 400.005 400 400 400 400 400 400 400 400 400 400 400 400.005 400.02 400.045 400.08 400.125 400.18 400.2449 400.3199 400.4048 400.4997 400.6046 400.7194 400.8441 400.9788 401.1234 401.278 401.4424 401.6167 401.8009 401.995 402.1989 402.4127 402.6363 402.8697 403.1129 403.3658 403.6285 403.901 404.1831 404.475 404.7765 405.0876 405.4084 405.7388 406.0788 406.4283 406.7874 407.156 407.5341 407.9216 408.3185 408.7249 409.1406 409.5656 410 410.4437 410.8966 411.3587 411.83 412.3106 412.8002 413.2989 413.8067 414.3235 414.8494 415.3842 415.9279 416.4805 417.042 417.6123 418.1913 418.7792 419.3757 419.981 420.5948 421.2173 421.8483 422.4879 423.1359 423.7924 424.4573 425.1306 425.8122 426.502 427.2002 427.9065 428.621 429.3437 430.0744 430.8132 431.56 432.3147 433.0774 433.8479 434.6263 435.4124 436.2064 437.008 437.8173 438.6342 439.4588 440.2908 441.1304 441.9774 442.8318 443.6936 444.5627 445.4391 446.3228 447.2136 448.1116 449.0167 449.9289 450.8481 451.7743 452.7074 453.6474 454.5943 455.548 456.5085 457.4757 458.4496 459.4301 460.4172 461.4109 462.4111 463.4177 464.4308 465.4503 466.4762 467.5083 468.5467 469.5913 470.6421 471.6991 472.7621 473.8312 474.9063 475.9874 477.0744 478.1673 479.2661 480.3707 481.481 482.5971 483.7189 484.8464 485.9794 487.118 488.2622 489.4119 490.567 491.7276 492.8935 494.0648 495.2414 496.4232 497.6103 498.8026 500 501.2025 502.4102 503.6229 504.8406 506.0632 507.2908 508.5233 509.7607 511.0029 512.2499 513.5017 514.7582 516.0194 517.2852 518.5557 519.8307 521.1104 522.3945 523.6831 524.9762 526.2737 527.5756 528.8818 530.1924 531.5073 532.8264 534.1498 535.4774 536.8091 538.145 539.4849 540.829 542.1771 543.5292 544.8853 546.2454 547.6094 548.9772 550.349 551.7245 553.1039 554.4871 555.8741 557.2648 558.6591 560.0571 561.4588 562.8641 564.273 565.6854 567.1014 568.5139 569.9298 571.3493 572.7722 574.1985 575.6284 577.0615 578.498 579.9379 581.3811 582.8276 584.2773 585.7303 587.1865 588.6459 590.1085 591.5742 593.043 594.515 595.9899 597.468 598.9491 600.4332 601.9203 603.4103 604.9033 606.3992 607.898 609.3997 610.9042 612.4116 613.9218 615.4348 616.9506 618.4691 619.9903 621.5143 623.041 624.5703 626.1022 627.6368 629.1741 630.7139 632.2563 633.8012 635.3487 636.8987 638.4512 640.0062 641.5637 
662.0846 660.5755 659.069 657.5652 656.064 654.5655 653.0697 651.5765 650.0861 648.5985 647.1136 645.6315 644.1522 642.6757 641.202 639.7312 638.2632 636.7982 635.3361 633.877 632.4208 630.9675 629.5173 628.0701 626.6259 625.1848 623.7468 622.3118 620.88 619.4514 618.0259 616.6036 615.1845 613.7687 612.3561 610.9402 609.5277 608.1118 606.6993 605.29 603.8841 602.4815 601.0823 599.6866 598.2943 596.9053 595.52 594.1381 592.7596 591.3848 590.0135 588.6459 587.2819 585.9215 584.5648 583.2118 581.8625 580.517 579.1753 577.8373 576.5032 575.173 573.8467 572.5242 571.2057 569.8912 568.5807 567.2742 565.9717 564.6733 563.3791 562.089 560.803 559.5212 558.2437 556.9704 555.7014 554.4366 553.1763 551.9203 550.6687 549.4215 548.1788 546.9406 545.7069 544.4777 543.2532 542.0332 540.8179 539.6072 538.4014 537.2001 536.0037 534.8121 533.6254 532.4434 531.2664 530.0944 528.9272 527.7651 526.608 525.456 524.3091 523.1673 522.0306 520.8992 519.773 518.6521 517.5365 516.4262 515.3213 514.2217 513.1277 512.0391 510.956 509.8784 508.8065 507.7401 506.6794 505.6244 504.5751 503.5315 502.4938 501.4619 500.4358 499.4156 498.4015 497.3932 496.391 495.3948 494.4047 493.4207 492.4429 491.4713 490.5059 489.5467 488.5939 487.6474 486.7073 485.7736 484.8464 483.9256 483.0114 482.1037 481.2027 480.3082 479.4205 478.5395 477.6652 476.7976 475.937 475.0832 474.2362 473.3962 472.5632 471.7372 470.9182 470.1064 469.3016 468.504 467.7136 466.9304 466.1545 465.3859 464.6246 463.8707 463.1242 462.3851 461.6536 460.9295 460.213 459.5041 458.8028 458.1092 457.4232 456.745 456.0746 455.4119 454.7571 454.1101 453.4711 452.8399 452.2168 451.6016 450.9944 450.3954 449.8044 449.2216 448.6469 448.0804 447.5221 446.972 446.4303 445.8969 445.3718 444.855 444.3467 443.8468 443.3554 442.8724 442.398 441.9321 441.4748 441.0261 440.586 440.1545 439.7318 439.3177 438.9123 438.5157 438.1278 437.7488 437.3785 437.0172 436.6646 436.321 435.9862 435.6604 435.3435 434.9943 434.5941 434.2027 433.8203 433.4467 433.082 432.7262 432.3795 432.0417 431.7129 431.3931 431.0824 430.7575 430.4091 430.0698 429.7394 429.4182 429.106 428.803 428.509 428.2242 427.9486 427.6821 427.4248 427.1299 426.8255 426.5302 426.244 425.9671 425.6994 425.4409 425.1541 424.8482 424.4997 424.1556 423.8207 423.495 423.1784 422.8711 422.5731 422.2843 422.0047 421.7345 421.4736 421.203 420.8943 420.5948 420.3047 420.0238 419.7523 419.4902 419.2279 418.9177 418.5929 418.244 417.9043 417.5739 417.2529 416.9413 416.6389 416.346 416.0625 415.7884 415.5238 415.2686 414.9651 414.6613 414.367 414.0821 413.8067 413.5408 413.2844 412.9891 412.6839 412.3882 412.1019 411.8252 411.558 411.3004 411.0134 410.7067 410.4095 410.1219 409.8439 409.5754 409.3165 409.0379 408.7297 408.4312 408.1421 407.8627 407.5929 407.3328 407.0627 406.753 406.4283 406.0788 405.7388 405.4084 405.0876 404.7765 404.475 404.1831 403.901 403.6285 403.3658 403.1129 402.8002 402.4972 402.2039 401.9204 401.6466 401.3826 401.1284 400.884 400.6495 400.4248 400.2099 400.005 399.81 399.6248 399.4496 399.2844 399.1291 398.9837 398.8483 398.723 398.6076 398.5022 398.4068 398.3215 398.2462 398.1809 398.1256 398.0804 398.0452 398.0201 398.005 398 398 398 398 398 398 398 398 398 398 398 398.005 398.0201 398.0452 398.0804 398.1256 398.1809 398.2462 398.3215 398.4068 398.5022 398.6076 398.723 398.8483 398.9837 399.1291 399.2844 399.4496 399.6248 399.81 400.005 400.2099 400.4248 400.6495 400.884 401.1284 401.3826 401.6466 401.9204 402.2039 402.4972 402.8002 403.1129 403.4352 403.7673 404.1089 404.4601 404.821 405.1913 405.5712 405.9606 406.3594 406.7678 407.1855 407.6125 408.049 408.4948 408.9499 409.4142 409.8878 410.3706 410.8625 411.3636 411.8738 412.393 412.9213 413.4586 414.0048 414.56 415.1241 415.697 416.2787 416.8693 417.4686 418.0765 418.6932 419.3185 419.9524 420.5948 421.2458 421.9052 422.5731 423.2493 423.934 424.6269 425.3281 426.0376 426.7552 427.481 428.2149 428.9569 429.7069 430.4649 431.2308 432.0046 432.7863 433.5758 434.3731 435.1781 435.9908 436.8112 437.6391 438.4746 439.3177 440.1682 441.0261 441.8914 442.764 443.644 444.5312 445.4256 446.3272 447.236 448.1518 449.0746 450.0045 450.9412 451.8849 452.8355 453.7929 454.7571 455.728 456.7056 457.6898 458.6807 459.6782 460.6821 461.6925 462.7094 463.7327 464.7623 465.7982 466.8405 467.8889 468.9435 470.0042 471.0711 472.144 473.223 474.3079 475.3988 476.4955 477.5981 478.7066 479.8208 480.9407 482.0664 483.1977 484.3346 485.4771 486.6251 487.7786 488.9376 490.102 491.2718 492.447 493.6274 494.8131 496.004 497.2002 498.4015 499.6078 500.8193 502.0359 503.2574 504.4839 505.7153 506.9517 508.1929 509.4389 510.6897 511.9453 513.2056 514.4706 515.7402 517.0145 518.2933 519.5767 520.8647 522.157 523.4539 524.7552 526.0609 527.3708 528.6852 530.0038 531.3267 532.6537 533.985 535.3204 536.66 538.0037 539.3514 540.7032 542.059 543.4188 544.7825 546.1501 547.5217 548.8971 550.2763 551.6593 553.0461 554.4366 555.8309 557.2289 558.6305 560.0357 561.4446 562.857 564.273 565.6854 567.1014 568.5209 569.9438 571.3703 572.8001 574.2334 575.67 577.11 578.5533 580 581.4499 582.9031 584.3595 585.8191 587.2819 588.7478 590.2169 591.6891 593.1644 594.6428 596.1241 597.6086 599.096 600.5864 602.0797 603.576 605.0752 606.5773 608.0822 609.59 611.1006 612.6141 614.1302 615.6492 617.171 618.6954 620.2225 621.7524 623.2849 624.8199 626.3577 627.8981 629.441 630.9865 632.5346 634.0851 635.6382 637.1938 638.7519 640.3124 
660.7753 659.2632 657.7537 656.2469 654.7427 653.2411 651.7423 650.2461 648.7526 647.2619 645.7739 644.2888 642.8063 641.3267 639.85 638.376 636.905 635.4368 633.9716 632.5093 631.0499 629.5935 628.1401 626.6897 625.2424 623.798 622.3568 620.9187 619.4836 618.0518 616.623 615.1975 613.7752 612.3561 610.9402 609.5277 608.1118 606.6993 605.2834 603.8708 602.4616 601.0557 599.6533 598.2542 596.8585 595.4662 594.0775 592.6921 591.3104 589.9322 588.5576 587.1865 585.8191 584.4553 583.0952 581.7388 580.3861 579.0371 577.692 576.3506 575.0131 573.6794 572.3495 571.0236 569.7017 568.3837 567.0696 565.7596 564.4537 563.1519 561.8541 560.5604 559.2709 557.9857 556.7046 555.4277 554.1552 552.887 551.623 550.3635 549.1084 547.8577 546.6114 545.3696 544.1323 542.8996 541.6715 540.4479 539.2291 538.0149 536.8054 535.6006 534.4006 533.2054 532.015 530.8295 529.6489 528.4733 527.3026 526.1368 524.9762 523.8206 522.67 521.5247 520.3845 519.2495 518.1197 516.9952 515.876 514.7621 513.6536 512.5505 511.4528 510.3607 509.274 508.1929 507.1173 506.0474 504.9832 503.9246 502.8718 501.8247 500.7834 499.7479 498.7184 497.6947 496.677 495.6652 494.6595 493.6598 492.6662 491.6788 490.6974 489.7224 488.7535 487.7909 486.8347 485.8848 484.9412 484.0041 483.0735 482.1494 481.2318 480.3207 479.4163 478.5186 477.6275 476.7431 475.8655 474.9948 474.1308 473.2737 472.4236 471.5803 470.7441 469.9149 469.0927 468.2777 467.4698 466.669 465.8755 465.0892 464.3102 463.5386 462.7742 462.0173 461.2678 460.5258 459.7913 459.0643 458.3448 457.633 456.9289 456.2324 455.5436 454.8626 454.1894 453.524 452.8664 452.2168 451.575 450.9412 450.3155 449.6977 449.088 448.4863 447.8929 447.3075 446.7303 446.1614 445.6007 445.0483 444.5042 443.9685 443.4411 442.9221 442.4116 441.9095 441.4159 440.9308 440.4543 439.9864 439.527 439.0763 438.6342 438.2009 437.7762 437.3603 436.9531 436.5547 436.1651 435.7844 435.4124 435.0494 434.6953 434.3501 434.0138 433.6865 433.3682 433.0358 432.6338 432.2407 431.8564 431.4812 431.1148 430.7575 430.4091 430.0698 429.7394 429.4182 429.106 428.789 428.439 428.0981 427.7663 427.4436 427.1299 426.8255 426.5302 426.244 425.9671 425.6994 425.4409 425.1541 424.8482 424.5515 424.2641 423.9858 423.7169 423.4572 423.1784 422.8711 422.5305 422.1848 421.8483 421.5211 421.203 420.8943 420.5948 420.3047 420.0238 419.7523 419.4902 419.2279 418.9177 418.6168 418.3252 418.0431 417.7703 417.5069 417.2529 416.9413 416.6245 416.274 415.9327 415.6008 415.2782 414.9651 414.6613 414.367 414.0821 413.8067 413.5408 413.2844 412.9891 412.6839 412.3882 412.1019 411.8252 411.558 411.3004 411.0134 410.7067 410.4095 410.1219 409.8439 409.5754 409.3165 409.0379 408.7297 408.4312 408.1421 407.8627 407.5929 407.3328 407.0627 406.753 406.4529 406.1625 405.8817 405.6107 405.3492 405.0876 404.7765 404.4601 404.1089 403.7673 403.4352 403.1129 402.8002 402.4972 402.2039 401.9204 401.6466 401.3826 401.1284 400.8242 400.5197 400.2249 399.94 399.6649 399.3995 399.1441 398.8985 398.6628 398.437 398.221 398.0151 397.8191 397.633 397.4569 397.2908 397.1347 396.9887 396.8526 396.7266 396.6106 396.5047 396.4089 396.3231 396.2474 396.1818 396.1263 396.0808 396.0454 396.0202 396.005 396 396 396 396 396 396 396 396 396 396 396 396.005 396.0202 396.0454 396.0808 396.1263 396.1818 396.2474 396.3231 396.4089 396.5047 396.6106 396.7266 396.8526 396.9887 397.1347 397.2908 397.4569 397.633 397.8191 398.0151 398.221 398.437 398.6628 398.8985 399.1441 399.3995 399.6649 399.94 400.2249 400.5197 400.8242 401.1384 401.4623 401.796 402.1393 402.4922 402.8548 403.227 403.6087 404 404.4008 404.8111 405.2308 405.6599 406.0985 406.5464 407.0037 407.4702 407.9461 408.4312 408.9254 409.4289 409.9415 410.4632 410.9939 411.5337 412.0825 412.6403 413.207 413.7826 414.367 414.9602 415.5623 416.173 416.7925 417.4207 418.0574 418.7028 419.3567 420.019 420.6899 421.3692 422.0569 422.7529 423.4572 424.1698 424.8906 425.6195 426.3567 427.1019 427.8551 428.6164 429.3856 430.1628 430.9478 431.7407 432.5413 433.3497 434.1659 434.9897 435.8211 436.6601 437.5066 438.3606 439.222 440.0909 440.9671 441.8506 442.7415 443.6395 444.5447 445.4571 446.3765 447.303 448.2365 449.177 450.1244 451.0787 452.0398 453.0077 453.9824 454.9637 455.9518 456.9464 457.9476 458.9553 459.9696 460.9902 462.0173 463.0508 464.0905 465.1365 466.1888 467.2473 468.3119 469.3826 470.4594 471.5421 472.6309 473.7256 474.8263 475.9328 477.0451 478.1631 479.287 480.4165 481.5517 482.6924 483.8388 484.9907 486.1481 487.311 488.4793 489.6529 490.8319 492.0163 493.2058 494.4006 495.6006 496.8058 498.0161 499.2314 500.4518 501.6772 502.9075 504.1428 505.383 506.6281 507.8779 509.1326 510.392 511.6561 512.9249 514.1984 515.4765 516.7592 518.0463 519.338 520.6342 521.9349 523.2399 524.5493 525.8631 527.1812 528.5035 529.8301 531.161 532.496 533.8352 535.1785 536.5259 537.8773 539.2328 540.5923 541.9557 543.3231 544.6944 546.0696 547.4486 548.8315 550.2181 551.6086 553.0027 554.4006 555.8021 557.2073 558.6161 560.0286 561.4446 562.857 564.273 565.6925 567.1155 568.542 569.9719 571.4053 572.842 574.2822 575.7256 577.1724 578.6225 580.0759 581.5325 582.9923 584.4553 585.9215 587.3909 588.8633 590.3389 591.8176 593.2993 594.784 596.2717 597.7625 599.2562 600.7529 602.2524 603.7549 605.2603 606.7685 608.2795 609.7934 611.3101 612.8295 614.3517 615.8766 617.4042 618.9346 620.4676 622.0032 623.5415 625.0824 626.6259 628.1719 629.7206 631.2717 632.8254 634.3816 635.9402 637.5013 639.0649 
659.4695 657.9544 656.4419 654.9321 653.4248 651.9202 650.4183 648.9191 647.4226 645.9288 644.4377 642.9495 641.4639 639.9813 638.5013 637.0244 635.5502 634.0789 632.6105 631.145 629.6824 628.2229 626.7663 625.3127 623.8622 622.4147 620.9702 619.5289 618.0906 616.6555 615.2235 613.7947 612.3691 610.9468 609.5277 608.1118 606.6993 605.2834 603.8708 602.455 601.0424 599.6332 598.2274 596.825 595.4259 594.0303 592.6382 591.2495 589.8644 588.4828 587.1047 585.7303 584.3595 582.9923 581.6287 580.2689 578.9128 577.5604 576.2118 574.8669 573.5259 572.1888 570.8555 569.5261 568.2007 566.8792 565.5616 564.2482 562.9387 561.6334 560.332 559.0349 557.7419 556.4531 555.1685 553.8881 552.612 551.3402 550.0727 548.8096 547.5509 546.2966 545.0468 543.8015 542.5606 541.3243 540.0926 538.8655 537.643 536.4252 535.2121 534.0037 532.8002 531.6014 530.4074 529.2183 528.0341 526.8548 525.6805 524.5112 523.3469 522.1877 521.0336 519.8846 518.7408 517.6022 516.4688 515.3406 514.2178 513.1004 511.9883 510.8816 509.7803 508.6846 507.5943 506.5096 505.4305 504.357 503.2892 502.2271 501.1706 500.12 499.0751 498.0361 497.003 495.9758 494.9545 493.9393 492.93 491.9268 490.9297 489.9388 488.954 487.9754 487.0031 486.037 485.0773 484.124 483.177 482.2365 481.3024 480.3748 479.4539 478.5395 477.6317 476.7305 475.8361 474.9484 474.0675 473.1934 472.3262 471.4658 470.6124 469.7659 468.9264 468.094 467.2686 466.4504 465.6393 464.8354 464.0388 463.2494 462.4673 461.6925 460.9252 460.1652 459.4127 458.6676 457.9301 457.2002 456.4778 455.7631 455.056 454.3567 453.6651 452.9812 452.3052 451.637 450.9767 450.3243 449.6799 449.0434 448.415 447.7946 447.1823 446.5781 445.9821 445.3942 444.8146 444.2432 443.6801 443.1253 442.5788 442.0407 441.511 440.9898 440.477 439.9727 439.477 438.9897 438.5111 438.0411 437.5797 437.127 436.683 436.2477 435.8211 435.4033 434.9943 434.5941 434.2027 433.8203 433.4467 433.082 432.7262 432.3795 432.0417 431.7129 431.3931 431.0777 430.6739 430.279 429.893 429.516 429.148 428.789 428.439 428.0981 427.7663 427.4436 427.1299 426.8208 426.4692 426.1267 425.7934 425.4691 425.1541 424.8482 424.5515 424.2641 423.9858 423.7169 423.4572 423.1784 422.8711 422.5731 422.2843 422.0047 421.7345 421.4736 421.203 420.8943 420.5615 420.2142 419.8762 419.5474 419.2279 418.9177 418.6168 418.3252 418.0431 417.7703 417.5069 417.2529 416.9413 416.6389 416.346 416.0625 415.7884 415.5238 415.2686 414.9651 414.6565 414.3042 413.9614 413.6278 413.3038 412.9891 412.6839 412.3882 412.1019 411.8252 411.558 411.3004 411.0134 410.7067 410.4095 410.1219 409.8439 409.5754 409.3165 409.0379 408.7297 408.4312 408.1421 407.8627 407.5929 407.3328 407.0627 406.753 406.4529 406.1625 405.8817 405.6107 405.3492 405.0876 404.7765 404.475 404.1831 403.901 403.6285 403.3658 403.1129 402.8002 402.4922 402.1393 401.796 401.4623 401.1384 400.8242 400.5197 400.2249 399.94 399.6649 399.3995 399.1441 398.8483 398.5424 398.2462 397.9598 397.6833 397.4167 397.1599 396.9131 396.6762 396.4492 396.2323 396.0252 395.8282 395.6413 395.4643 395.2974 395.1405 394.9937 394.8569 394.7303 394.6137 394.5073 394.4109 394.3247 394.2487 394.1827 394.1269 394.0812 394.0457 394.0203 394.0051 394 394 394 394 394 394 394 394 394 394 394 394.0051 394.0203 394.0457 394.0812 394.1269 394.1827 394.2487 394.3247 394.4109 394.5073 394.6137 394.7303 394.8569 394.9937 395.1405 395.2974 395.4643 395.6413 395.8282 396.0252 396.2323 396.4492 396.6762 396.9131 397.1599 397.4167 397.6833 397.9598 398.2462 398.5424 398.8483 399.1641 399.4897 399.825 400.17 400.5247 400.889 401.263 401.6466 402.0398 402.4425 402.8548 403.2766 403.7078 404.1485 404.5986 405.058 405.5268 406.0049 406.4923 406.989 407.4948 408.0098 408.534 409.0672 409.6096 410.1609 410.7213 411.2906 411.8689 412.4561 413.0521 413.6569 414.2704 414.8928 415.5238 416.1634 416.8117 417.4686 418.1339 418.8078 419.4902 420.1809 420.88 421.5875 422.3032 423.0272 423.7594 424.4997 425.2482 426.0047 426.7693 427.5418 428.3223 429.1107 429.907 430.711 431.5229 432.3425 433.1697 434.0046 434.8471 435.6971 436.5547 437.4197 438.2921 439.1719 440.0591 440.9535 441.8552 442.764 443.6801 444.6032 445.5334 446.4706 447.4148 448.3659 449.3239 450.2888 451.2605 452.2389 453.224 454.2158 455.2142 456.2192 457.2308 458.2488 459.2733 460.3043 461.3415 462.3851 463.435 464.4911 465.5534 466.6219 467.6965 468.7771 469.8638 470.9565 472.0551 473.1596 474.27 475.3862 476.5081 477.6358 478.7693 479.9083 481.053 482.2033 483.3591 484.5204 485.6871 486.8593 488.0369 489.2198 490.408 491.6015 492.8002 494.0041 495.2131 496.4272 497.6465 498.8707 500.1 501.3342 502.5734 503.8174 505.0663 506.3201 507.5786 508.8418 510.1098 511.3824 512.6597 513.9417 515.2281 516.5191 517.8146 519.1146 520.4191 521.7279 523.0411 524.3586 525.6805 527.0067 528.337 529.6716 531.0104 532.3533 533.7003 535.0514 536.4066 537.7657 539.1289 540.4961 541.8671 543.2421 544.621 546.0037 547.3902 548.7805 550.1745 551.5723 552.9738 554.3789 555.7877 557.2001 558.6161 560.0286 561.4446 562.8641 564.2872 565.7137 567.1437 568.5771 570.014 571.4543 572.8979 574.3448 575.7951 577.2487 578.7054 580.1655 581.6287 583.0952 584.5648 586.0375 587.5134 588.9924 590.4744 591.9595 593.4476 594.9387 596.4327 597.9297 599.4297 600.9326 602.4384 603.947 605.4585 606.9728 608.4899 610.0098 611.5325 613.0579 614.5861 616.1169 617.6504 619.1866 620.7254 622.2668 623.8109 625.3575 626.9067 628.4584 630.0127 631.5695 633.1287 634.6905 636.2546 637.8213 
658.1672 656.649 655.1335 653.6207 652.1104 650.6028 649.0978 647.5956 646.0959 644.5991 643.105 641.6136 640.125 638.6392 637.1562 635.676 634.1987 632.7242 631.2527 629.7841 628.3184 626.8557 625.3959 623.9391 622.4854 621.0346 619.587 618.1424 616.7009 615.2626 613.8273 612.3953 610.9664 609.5408 608.1184 606.6993 605.2834 603.8708 602.455 601.0424 599.6265 598.214 596.8048 595.399 593.9966 592.5977 591.2021 589.8101 588.4216 587.0366 585.6552 584.2773 582.9031 581.5325 580.1655 578.8022 577.4426 576.0868 574.7347 573.3864 572.0419 570.7013 569.3646 568.0317 566.7028 565.3777 564.0568 562.7397 561.4268 560.1179 558.813 557.5123 556.2158 554.9234 553.6353 552.3513 551.0717 549.7963 548.5253 547.2586 545.9963 544.7385 543.485 542.2361 540.9917 539.7518 538.5165 537.2858 536.0597 534.8383 533.6216 532.4096 531.2024 530 528.8024 527.6097 526.4219 525.239 524.061 522.8881 521.7202 520.5574 519.3997 518.2471 517.0996 515.9573 514.8204 513.6886 512.5622 511.4411 510.3254 509.2151 508.1102 507.0108 505.917 504.8287 503.746 502.6689 501.5974 500.5317 499.4717 498.4175 497.3691 496.3265 495.2898 494.259 493.2342 492.2154 491.2026 490.1959 489.1953 488.2008 487.2125 486.2304 485.2546 484.285 483.3218 482.365 481.4146 480.4706 479.5331 478.6021 477.6777 476.7599 475.8487 474.9442 474.0464 473.1554 472.2711 471.3937 470.5231 469.6595 468.8027 467.953 467.1103 466.2746 465.446 464.6246 463.8103 463.0032 462.2034 461.4109 460.6257 459.8478 459.0773 458.3143 457.5587 456.8107 456.0702 455.3372 454.6119 453.8943 453.1843 452.4821 451.7876 451.1009 450.422 449.751 449.088 448.4328 447.7857 447.1465 446.5154 445.8924 445.2774 444.6707 444.0721 443.4817 442.8995 442.3257 441.7601 441.2029 440.6541 440.1136 439.5816 439.0581 438.543 438.0365 437.5386 437.0492 436.5685 436.0963 435.6329 435.1781 434.7321 434.2948 433.8663 433.4467 433.0358 432.6338 432.2407 431.8564 431.4812 431.1148 430.7575 430.4091 430.0698 429.7394 429.4182 429.106 428.7144 428.3176 427.9299 427.5512 427.1815 426.8208 426.4692 426.1267 425.7934 425.4691 425.1541 424.8482 424.4997 424.1556 423.8207 423.495 423.1784 422.8711 422.5731 422.2843 422.0047 421.7345 421.4736 421.203 420.8943 420.5948 420.3047 420.0238 419.7523 419.4902 419.2279 418.9177 418.5929 418.244 417.9043 417.5739 417.2529 416.9413 416.6389 416.346 416.0625 415.7884 415.5238 415.2686 414.9651 414.6613 414.367 414.0821 413.8067 413.5408 413.2844 412.9891 412.6839 412.3348 411.9903 411.6552 411.3296 411.0134 410.7067 410.4095 410.1219 409.8439 409.5754 409.3165 409.0379 408.7297 408.4312 408.1421 407.8627 407.5929 407.3328 407.0627 406.753 406.4529 406.1625 405.8817 405.6107 405.3492 405.0876 404.7765 404.475 404.1831 403.901 403.6285 403.3658 403.1129 402.8002 402.4972 402.2039 401.9204 401.6466 401.3826 401.1284 400.8242 400.5197 400.17 399.825 399.4897 399.1641 398.8483 398.5424 398.2462 397.9598 397.6833 397.4167 397.1599 396.8728 396.5652 396.2676 395.9798 395.7019 395.4339 395.1759 394.9279 394.6898 394.4617 394.2436 394.0355 393.8375 393.6496 393.4717 393.304 393.1463 392.9987 392.8613 392.734 392.6169 392.5099 392.4131 392.3264 392.2499 392.1836 392.1275 392.0816 392.0459 392.0204 392.0051 392 392 392 392 392 392 392 392 392 392 392 392.0051 392.0204 392.0459 392.0816 392.1275 392.1836 392.2499 392.3264 392.4131 392.5099 392.6169 392.734 392.8613 392.9987 393.1463 393.304 393.4717 393.6496 393.8375 394.0355 394.2436 394.4617 394.6898 394.9279 395.1759 395.4339 395.7019 395.9798 396.2676 396.5652 396.8728 397.1901 397.5173 397.8542 398.201 398.5574 398.9236 399.2994 399.6849 400.08 400.4847 400.899 401.3228 401.7561 402.1989 402.6512 403.1129 403.584 404.0644 404.5541 405.0531 405.5613 406.0788 406.6055 407.1413 407.6862 408.2401 408.8031 409.3751 409.9561 410.546 411.1447 411.7523 412.3688 412.994 413.6278 414.2704 414.9217 415.5815 416.2499 416.9268 417.6123 418.3061 419.0084 419.719 420.4379 421.165 421.9005 422.6441 423.3958 424.1556 424.9235 425.6994 426.4833 427.2751 428.0748 428.8823 429.6976 430.5206 431.3514 432.1898 433.0358 433.8894 434.7505 435.6191 436.4951 437.3785 438.2693 439.1674 440.0727 440.9853 441.905 442.8318 443.7657 444.7066 445.6546 446.6094 447.5712 448.5399 449.5153 450.4975 451.4864 452.4821 453.4843 454.4931 455.5085 456.5304 457.5587 458.5935 459.6346 460.6821 461.7359 462.7958 463.8621 464.9344 466.0129 467.0974 468.188 469.2846 470.3871 471.4955 472.6098 473.7299 474.8558 475.9874 477.1247 478.2677 479.4163 480.5705 481.7302 482.8954 484.0661 485.2422 486.4237 487.6105 488.8026 490 491.2026 492.4104 493.6234 494.8414 496.0645 497.2927 498.5258 499.7639 501.007 502.2549 503.5077 504.7653 506.0277 507.2948 508.5666 509.8431 511.1242 512.41 513.7003 514.9951 516.2945 517.5983 518.9066 520.2192 521.5362 522.8575 524.1832 525.5131 526.8472 528.1855 529.5281 530.8748 532.2255 533.5804 534.9393 536.3021 537.6691 539.0399 540.4147 541.7933 543.1758 544.5622 545.9524 547.3463 548.744 550.1454 551.5505 552.9593 554.3717 555.7877 557.2001 558.6161 560.0357 561.4588 562.8854 564.3155 565.7491 567.186 568.6264 570.0702 571.5173 572.9677 574.4214 575.8785 577.3387 578.8022 580.2689 581.7388 583.2118 584.6879 586.1672 587.6495 589.1349 590.6234 592.1149 593.6093 595.1067 596.6071 598.1104 599.6165 601.1256 602.6375 604.1523 605.6699 607.1902 608.7134 610.2393 611.7679 613.2993 614.8333 616.37 617.9094 619.4514 620.996 622.5432 624.093 625.6453 627.2001 628.7575 630.3174 631.8798 633.4446 635.0118 636.5815 
656.8683 655.3472 653.8287 652.3128 650.7995 649.2888 647.7808 646.2755 644.7728 643.2729 641.7756 640.2812 638.7895 637.3005 635.8145 634.3311 632.8507 631.3731 629.8984 628.4266 626.9578 625.4918 624.0289 622.5688 621.1119 619.658 618.2071 616.7593 615.3146 613.8729 612.4345 610.9992 609.5671 608.1381 606.7125 605.29 603.8708 602.455 601.0424 599.6265 598.214 596.7981 595.3856 593.9764 592.5707 591.1683 589.7695 588.374 586.9821 585.5937 584.2089 582.8276 581.4499 580.0759 578.7054 577.3387 575.9757 574.6164 573.2609 571.9091 570.5612 569.217 567.8768 566.5404 565.2079 563.8794 562.5549 561.2344 559.9178 558.6054 557.2971 555.9928 554.6927 553.3968 552.105 550.8176 549.5344 548.2554 546.9808 545.7106 544.4446 543.1832 541.9262 540.6736 539.4256 538.1821 536.9432 535.7089 534.4792 533.2542 532.0338 530.8182 529.6074 528.4014 527.2001 526.0038 524.8124 523.6258 522.4443 521.2677 520.0961 518.9297 517.7683 516.6121 515.4609 514.3151 513.1744 512.0391 510.909 509.7843 508.6649 507.551 506.4425 505.3395 504.242 503.1501 502.0638 500.983 499.908 498.8387 497.7751 496.7172 495.6652 494.619 493.5788 492.5444 491.516 490.4936 489.4773 488.467 487.4628 486.4648 485.473 484.4874 483.508 482.535 481.5683 480.6079 479.6541 478.7066 477.7656 476.8312 475.9034 474.9821 474.0675 473.1596 472.2584 471.364 470.4763 469.5956 468.7217 467.8547 466.9947 466.1416 465.2956 464.4567 463.6248 462.8002 461.9827 461.1724 460.3694 459.5737 458.7853 458.0044 457.2308 456.4647 455.7061 454.955 454.2114 453.4755 452.7472 452.0266 451.3136 450.6085 449.9111 449.2216 448.5399 447.8661 447.2002 446.5423 445.8924 445.2505 444.6167 443.991 443.3734 442.764 442.1629 441.5699 440.9853 440.4089 439.8409 439.2812 438.73 438.1872 437.6528 437.127 436.6097 436.1009 435.6007 435.1092 434.6263 434.152 433.6865 433.2297 432.7817 432.3425 431.912 431.4904 431.0777 430.6739 430.279 429.893 429.516 429.148 428.789 428.439 428.0981 427.7663 427.4436 427.1299 426.7552 426.3567 425.9671 425.5866 425.2152 424.8529 424.4997 424.1556 423.8207 423.495 423.1784 422.8711 422.5305 422.1848 421.8483 421.5211 421.203 420.8943 420.5948 420.3047 420.0238 419.7523 419.4902 419.2279 418.9177 418.6168 418.3252 418.0431 417.7703 417.5069 417.2529 416.9413 416.6245 416.274 415.9327 415.6008 415.2782 414.9651 414.6613 414.367 414.0821 413.8067 413.5408 413.2844 412.9891 412.6839 412.3882 412.1019 411.8252 411.558 411.3004 411.0134 410.7067 410.3657 410.0195 409.6828 409.3556 409.0379 408.7297 408.4312 408.1421 407.8627 407.5929 407.3328 407.0627 406.753 406.4529 406.1625 405.8817 405.6107 405.3492 405.0876 404.7765 404.475 404.1831 403.901 403.6285 403.3658 403.1129 402.8002 402.4972 402.2039 401.9204 401.6466 401.3826 401.1284 400.8242 400.5197 400.2249 399.94 399.6649 399.3995 399.1441 398.8483 398.5424 398.201 397.8542 397.5173 397.1901 396.8728 396.5652 396.2676 395.9798 395.7019 395.4339 395.1759 394.8975 394.5884 394.2892 394 393.7207 393.4514 393.1921 392.9427 392.7035 392.4742 392.255 392.0459 391.8469 391.658 391.4792 391.3106 391.1521 391.0038 390.8657 390.7378 390.62 390.5125 390.4152 390.3281 390.2512 390.1846 390.1282 390.082 390.0461 390.0205 390.0051 390 390 390 390 390 390 390 390 390 390 390 390.0051 390.0205 390.0461 390.082 390.1282 390.1846 390.2512 390.3281 390.4152 390.5125 390.62 390.7378 390.8657 391.0038 391.1521 391.3106 391.4792 391.658 391.8469 392.0459 392.255 392.4742 392.7035 392.9427 393.1921 393.4514 393.7207 394 394.2892 394.5884 394.8975 395.2164 395.5452 395.8838 396.2323 396.5905 396.9584 397.3361 397.7235 398.1206 398.5273 398.9436 399.3695 399.805 400.2499 400.7044 401.1683 401.6416 402.1244 402.6165 403.1179 403.6285 404.1485 404.6776 405.216 405.7635 406.3201 406.8857 407.4604 408.0441 408.6367 409.2383 409.8488 410.468 411.0961 411.7329 412.3785 413.0327 413.6955 414.367 415.047 415.7355 416.4325 417.1379 417.8517 418.5738 419.3042 420.0428 420.7897 421.5448 422.308 423.0792 423.8585 424.6457 425.4409 426.244 427.055 427.8738 428.7003 429.5346 430.3766 431.2262 432.0833 432.948 433.8203 434.6999 435.587 436.4814 437.3831 438.2921 439.2084 440.1318 441.0623 442 442.9447 443.8964 444.855 445.8206 446.793 447.7723 448.7583 449.751 450.7505 451.7566 452.7693 453.7885 454.8142 455.8465 456.8851 457.9301 458.9815 460.0391 461.103 462.1731 463.2494 464.3318 465.4202 466.5147 467.6152 468.7217 469.834 470.9522 472.0763 473.2061 474.3416 475.4829 476.6298 477.7824 478.9405 480.1042 481.2733 482.4479 483.628 484.8134 486.0041 487.2002 488.4015 489.608 490.8197 492.0366 493.2585 494.4856 495.7177 496.9547 498.1967 499.4437 500.6955 501.9522 503.2137 504.4799 505.7509 507.0266 508.307 509.592 510.8816 512.1758 513.4744 514.7776 516.0853 517.3973 518.7138 520.0346 521.3597 522.6892 524.0229 525.3608 526.7029 528.0493 529.3997 530.7542 532.1128 533.4754 534.842 536.2126 537.5872 538.9657 540.348 541.7343 543.1243 544.5181 545.9158 547.3171 548.7222 550.1309 551.5433 552.9593 554.3717 555.7877 557.2073 558.6305 560.0571 561.4873 562.921 564.358 565.7985 567.2424 568.6897 570.1403 571.5942 573.0515 574.512 575.9757 577.4426 578.9128 580.3861 581.8625 583.3421 584.8248 586.3105 587.7993 589.2911 590.7859 592.2837 593.7845 595.2881 596.7948 598.3043 599.8167 601.3318 602.8499 604.3707 605.8944 607.4208 608.9499 610.4818 612.0164 613.5536 615.0935 616.636 618.1812 619.7289 621.2793 622.8322 624.3877 625.9457 627.5062 629.0692 630.6346 632.2025 633.7728 635.3456 
655.5731 654.049 652.5274 651.0084 649.4921 647.9784 646.4673 644.9589 643.4532 641.9501 640.4498 638.9523 637.4575 635.9654 634.4761 632.9897 631.5062 630.0254 628.5475 627.0726 625.6005 624.1314 622.6652 621.2021 619.7419 618.2847 616.8306 615.3796 613.9316 612.4868 611.045 609.6064 608.171 606.7388 605.3098 603.8841 602.4616 601.0424 599.6265 598.214 596.7981 595.3856 593.9697 592.5572 591.148 589.7423 588.34 586.9412 585.5459 584.1541 582.7658 581.3811 580 578.6225 577.2487 575.8785 574.512 573.1492 571.7902 570.4349 569.0835 567.7358 566.3921 565.0522 563.7162 562.3842 561.0562 559.7321 558.412 557.0961 555.7841 554.4763 553.1727 551.8732 550.5779 549.2868 548 546.7175 545.4393 544.1654 542.8959 541.6309 540.3702 539.1141 537.8624 536.6153 535.3727 534.1348 532.9015 531.6729 530.4489 529.2296 528.0151 526.8055 525.6006 524.4006 523.2055 522.0153 520.8301 519.6499 518.4747 517.3046 516.1395 514.9796 513.8249 512.6754 511.531 510.392 509.2583 508.1299 507.0069 505.8893 504.7772 503.6705 502.5694 501.4738 500.3839 499.2995 498.2208 497.1479 496.0806 495.0192 493.9636 492.9138 491.8699 490.8319 489.8 488.774 487.754 486.7402 485.7324 484.7309 483.7355 482.7463 481.7634 480.7869 479.8166 478.8528 477.8954 476.9444 476 475.0621 474.1308 473.2061 472.2881 471.3767 470.4721 469.5743 468.6833 467.7991 466.9218 466.0515 465.1881 464.3318 463.4825 462.6403 461.8051 460.9772 460.1565 459.343 458.5368 457.7379 456.9464 456.1623 455.3856 454.6163 453.8546 453.1004 452.3539 451.6149 450.8836 450.16 449.4441 448.736 448.0357 447.3433 446.6587 445.9821 445.3134 444.6527 444 443.3554 442.7189 442.0905 441.4703 440.8582 440.2545 439.659 439.0717 438.4929 437.9224 437.3603 436.8066 436.2614 435.7247 435.1965 434.6769 434.1659 433.6635 433.1697 432.6846 432.2083 431.7407 431.2818 430.8318 430.3905 429.9581 429.5346 429.12 428.7144 428.3176 427.9299 427.5512 427.1815 426.8208 426.4692 426.1267 425.7934 425.4691 425.1541 424.7964 424.396 424.0047 423.6225 423.2493 422.8853 422.5305 422.1848 421.8483 421.5211 421.203 420.8943 420.5615 420.2142 419.8762 419.5474 419.2279 418.9177 418.6168 418.3252 418.0431 417.7703 417.5069 417.2529 416.9413 416.6389 416.346 416.0625 415.7884 415.5238 415.2686 414.9651 414.6565 414.3042 413.9614 413.6278 413.3038 412.9891 412.6839 412.3882 412.1019 411.8252 411.558 411.3004 411.0134 410.7067 410.4095 410.1219 409.8439 409.5754 409.3165 409.0379 408.7297 408.3969 408.049 407.7107 407.3819 407.0627 406.753 406.4529 406.1625 405.8817 405.6107 405.3492 405.0876 404.7765 404.475 404.1831 403.901 403.6285 403.3658 403.1129 402.8002 402.4972 402.2039 401.9204 401.6466 401.3826 401.1284 400.8242 400.5197 400.2249 399.94 399.6649 399.3995 399.1441 398.8483 398.5424 398.2462 397.9598 397.6833 397.4167 397.1599 396.8728 396.5652 396.2323 395.8838 395.5452 395.2164 394.8975 394.5884 394.2892 394 393.7207 393.4514 393.1921 392.9224 392.6118 392.3111 392.0204 391.7397 391.469 391.2084 390.9578 390.7173 390.4869 390.2666 390.0564 389.8564 389.6665 389.4868 389.3174 389.1581 389.009 388.8701 388.7415 388.6232 388.5151 388.4173 388.3297 388.2525 388.1855 388.1288 388.0825 388.0464 388.0206 388.0052 388 388 388 388 388 388 388 388 388 388 388 388.0052 388.0206 388.0464 388.0825 388.1288 388.1855 388.2525 388.3297 388.4173 388.5151 388.6232 388.7415 388.8701 389.009 389.1581 389.3174 389.4868 389.6665 389.8564 390.0564 390.2666 390.4869 390.7173 390.9578 391.2084 391.469 391.7397 392.0204 392.3111 392.6118 392.9224 393.2429 393.5734 393.9137 394.2639 394.6239 394.9937 395.3732 395.7625 396.1616 396.5703 396.9887 397.4167 397.8542 398.3014 398.7581 399.2242 399.6999 400.185 400.6794 401.1833 401.6964 402.2188 402.7505 403.2914 403.8416 404.4008 404.9691 405.5465 406.133 406.7284 407.3328 407.9461 408.5682 409.1992 409.839 410.4875 411.1447 411.8106 412.4851 413.1682 413.8599 414.56 415.2686 415.9856 416.7109 417.4446 418.1866 418.9367 419.6951 420.4616 421.2363 422.019 422.8097 423.6083 424.4149 425.2293 426.0516 426.8817 427.7195 428.565 429.4182 430.279 431.1473 432.0231 432.9065 433.7972 434.6953 435.6007 436.5135 437.4334 438.3606 439.2949 440.2363 441.1848 442.1403 443.1027 444.0721 445.0483 446.0314 447.0212 448.0179 449.0211 450.0311 451.0477 452.0708 453.1004 454.1365 455.1791 456.228 457.2833 458.3448 459.4127 460.4867 461.5669 462.6532 463.7456 464.8441 465.9485 467.0589 468.1752 469.2973 470.4254 471.5591 472.6986 473.8438 474.9948 476.1512 477.3133 478.4809 479.6541 480.8326 482.0166 483.206 484.4007 485.6006 486.8059 488.0164 489.2321 490.4529 491.6788 492.9097 494.1457 495.3867 496.6327 497.8835 499.1393 500.3998 501.6652 502.9354 504.2103 505.4899 506.7741 508.063 509.3564 510.6545 511.957 513.264 514.5756 515.8915 517.2117 518.5364 519.8654 521.1986 522.5361 523.8779 525.2238 526.5739 527.928 529.2863 530.6487 532.015 533.3854 534.7598 536.1381 537.5202 538.9063 540.2962 541.6899 543.0875 544.4888 545.8937 547.3025 548.7148 550.1309 551.5433 552.9593 554.3789 555.8021 557.2289 558.6591 560.0928 561.53 562.9707 564.4147 565.8622 567.313 568.7671 570.2245 571.6852 573.1492 574.6164 576.0868 577.5604 579.0371 580.517 582 583.4861 584.9752 586.4674 587.9626 589.4608 590.9619 592.466 593.9731 595.483 596.9958 598.5115 600.03 601.5513 603.0754 604.6024 606.132 607.6644 609.1995 610.7372 612.2777 613.8208 615.3666 616.9149 618.4658 620.0193 621.5754 623.134 624.6951 626.2587 627.8248 629.3934 630.9644 632.5377 634.1135 
654.2813 652.7542 651.2296 649.7076 648.1882 646.6714 645.1573 643.6459 642.1371 640.6309 639.1275 637.6268 636.1289 634.6337 633.1414 631.6518 630.165 628.6812 627.2001 625.722 624.2468 622.7744 621.3051 619.8387 618.3753 616.9149 615.4576 614.0032 612.5521 611.1039 609.6589 608.217 606.7784 605.3429 603.9106 602.4815 601.0557 599.6332 598.214 596.7981 595.3856 593.9697 592.5572 591.1413 589.7288 588.3196 586.9139 585.5117 584.113 582.7178 581.326 579.9379 578.5533 577.1724 575.7951 574.4214 573.0515 571.6852 570.3227 568.964 567.609 566.2579 564.9106 563.5672 562.2277 560.8922 559.5605 558.2329 556.9093 555.5898 554.2743 552.963 551.6557 550.3526 549.0537 547.7591 546.4687 545.1826 543.9007 542.6232 541.3502 540.0815 538.8172 537.5574 536.3021 535.0514 533.8052 532.5636 531.3267 530.0944 528.8667 527.6438 526.4257 525.2123 524.0038 522.8002 521.6014 520.4075 519.2186 518.0347 516.8559 515.6821 514.5134 513.3498 512.1913 511.0381 509.8902 508.7475 507.6101 506.478 505.3513 504.2301 503.1143 502.004 500.8992 499.8 498.7063 497.6183 496.536 495.4594 494.3885 493.3234 492.2642 491.2108 490.1632 489.1217 488.0861 487.0565 486.0329 485.0155 484.0041 482.999 482 481.0073 480.0208 479.0407 478.067 477.0996 476.1386 475.1842 474.2362 473.2948 472.36 471.4319 470.5104 469.5956 468.6875 467.7863 466.8918 466.0043 465.1236 464.2499 463.3832 462.5235 461.6709 460.8253 459.987 459.1558 458.3318 457.515 456.7056 455.9035 455.1088 454.3215 453.5416 452.7693 452.0044 451.2472 450.4975 449.7555 449.0211 448.2946 447.5757 446.8646 446.1614 445.466 444.7786 444.0991 443.4276 442.764 442.1086 441.4612 440.822 440.1909 439.568 438.9533 438.3469 437.7488 437.159 436.5776 436.0046 435.44 434.8839 434.3363 433.7972 433.2667 432.7447 432.2314 431.7268 431.2308 430.7435 430.265 429.7953 429.3344 428.8823 428.439 428.0047 427.5792 427.1627 426.7552 426.3567 425.9671 425.5866 425.2152 424.8529 424.4997 424.1556 423.8207 423.495 423.1784 422.838 422.4358 422.0427 421.6586 421.2838 420.918 420.5615 420.2142 419.8762 419.5474 419.2279 418.9177 418.5929 418.244 417.9043 417.5739 417.2529 416.9413 416.6389 416.346 416.0625 415.7884 415.5238 415.2686 414.9651 414.6613 414.367 414.0821 413.8067 413.5408 413.2844 412.9891 412.6839 412.3348 411.9903 411.6552 411.3296 411.0134 410.7067 410.4095 410.1219 409.8439 409.5754 409.3165 409.0379 408.7297 408.4312 408.1421 407.8627 407.5929 407.3328 407.0627 406.753 406.4283 406.0788 405.7388 405.4084 405.0876 404.7765 404.475 404.1831 403.901 403.6285 403.3658 403.1129 402.8002 402.4972 402.2039 401.9204 401.6466 401.3826 401.1284 400.8242 400.5197 400.2249 399.94 399.6649 399.3995 399.1441 398.8483 398.5424 398.2462 397.9598 397.6833 397.4167 397.1599 396.8728 396.5652 396.2676 395.9798 395.7019 395.4339 395.1759 394.8975 394.5884 394.2639 393.9137 393.5734 393.2429 392.9224 392.6118 392.3111 392.0204 391.7397 391.469 391.2084 390.9476 390.6354 390.3332 390.041 389.7589 389.4868 389.2249 388.973 388.7313 388.4997 388.2783 388.067 387.866 387.6751 387.4945 387.3242 387.1641 387.0142 386.8747 386.7454 386.6264 386.5178 386.4195 386.3315 386.2538 386.1865 386.1295 386.0829 386.0466 386.0207 386.0052 386 386 386 386 386 386 386 386 386 386 386 386.0052 386.0207 386.0466 386.0829 386.1295 386.1865 386.2538 386.3315 386.4195 386.5178 386.6264 386.7454 386.8747 387.0142 387.1641 387.3242 387.4945 387.6751 387.866 388.067 388.2783 388.4997 388.7313 388.973 389.2249 389.4868 389.7589 390.041 390.3332 390.6354 390.9476 391.2697 391.6018 391.9439 392.2958 392.6576 393.0293 393.4107 393.802 394.203 394.6137 395.0342 395.4643 395.904 396.3534 396.8123 397.2808 397.7587 398.2462 398.743 399.2493 399.7649 400.2899 400.8242 401.3677 401.9204 402.4823 403.0533 403.6335 404.2227 404.821 405.4282 406.0443 406.6694 407.3033 407.9461 408.5976 409.2579 409.9268 410.6044 411.2906 411.9854 412.6888 413.4005 414.1208 414.8494 415.5863 416.3316 417.0851 417.8469 418.6168 419.3948 420.1809 420.9751 421.7772 422.5873 423.4052 424.2311 425.0647 425.9061 426.7552 427.612 428.4764 429.3484 430.2278 431.1148 432.0092 432.9111 433.8203 434.7367 435.6604 436.5913 437.5294 438.4746 439.4269 440.3862 441.3525 442.3257 443.3058 444.2927 445.2864 446.2869 447.2941 448.3079 449.3284 450.3554 451.389 452.429 453.4755 454.5283 455.5875 456.653 457.7248 458.8028 459.8869 460.9772 462.0736 463.176 464.2844 465.3987 466.519 467.6452 468.7771 469.9149 471.0584 472.2076 473.3624 474.5229 475.689 476.8606 478.0377 479.2202 480.4082 481.6015 482.8002 484.0041 485.2133 486.4278 487.6474 488.8722 490.102 491.3369 492.5769 493.8218 495.0717 496.3265 497.5862 498.8507 500.12 501.394 502.6729 503.9564 505.2445 506.5373 507.8346 509.1365 510.4429 511.7538 513.0692 514.389 515.7131 517.0416 518.3744 519.7115 521.0528 522.3983 523.748 525.1019 526.4599 527.822 529.188 530.5582 531.9323 533.3104 534.6924 536.0784 537.4681 538.8618 540.2592 541.6604 543.0654 544.4741 545.8864 547.3025 548.7148 550.1309 551.5505 552.9738 554.4006 555.8309 557.2648 558.7021 560.1428 561.587 563.0346 564.4856 565.9399 567.3976 568.8585 570.3227 571.7902 573.2609 574.7347 576.2118 577.692 579.1753 580.6617 582.1512 583.6437 585.1393 586.6379 588.1395 589.644 591.1514 592.6618 594.175 595.6912 597.2102 598.732 600.2566 601.784 603.3142 604.8471 606.3827 607.921 609.462 611.0057 612.5521 614.101 615.6525 617.2066 618.7633 620.3225 621.8842 623.4485 625.0152 626.5844 628.156 629.7301 631.3066 632.8854 
652.9931 651.463 649.9354 648.4103 646.8879 645.3681 643.8509 642.3364 640.8245 639.3152 637.8088 636.3049 634.8039 633.3056 631.8101 630.3174 628.8275 627.3404 625.8562 624.3749 622.8965 621.421 619.9484 618.4788 617.0121 615.5485 614.088 612.6304 611.1759 609.7245 608.2762 606.8311 605.3892 603.9503 602.5147 601.0823 599.6533 598.2274 596.8048 595.3856 593.9697 592.5572 591.1413 589.7288 588.3129 586.9003 585.4913 584.0856 582.6835 581.2848 579.8896 578.498 577.11 575.7256 574.3448 572.9677 571.5942 570.2245 568.8585 567.4963 566.1378 564.7831 563.4323 562.0854 560.7424 559.4033 558.0681 556.7369 555.4097 554.0866 552.7676 551.4526 550.1418 548.8351 547.5327 546.2344 544.9404 543.6506 542.3652 541.0841 539.8074 538.535 537.2672 536.0037 534.7448 533.4904 532.2405 530.9953 529.7546 528.5187 527.2874 526.0609 524.8391 523.622 522.4098 521.2025 520 518.8025 517.6099 516.4223 515.2397 514.0623 512.8898 511.7226 510.5605 509.4036 508.2519 507.1055 505.9644 504.8287 503.6983 502.5734 501.4539 500.3399 499.2314 498.1285 497.0312 495.9395 494.8535 493.7732 492.6987 491.6299 490.567 489.5099 488.4588 487.4136 486.3743 485.3411 484.3139 483.2929 482.2779 481.2692 480.2666 479.2703 478.2802 477.2965 476.3192 475.3483 474.3838 473.4258 472.4743 471.5294 470.5911 469.6595 468.7345 467.8162 466.9047 466 465.1021 464.2112 463.3271 462.45 461.5799 460.7168 459.8608 459.012 458.1703 457.3358 456.5085 455.6885 454.8758 454.0705 453.2726 452.4821 451.699 450.9235 450.1555 449.3951 448.6424 447.8973 447.1599 446.4303 445.7084 444.9944 444.2882 443.5899 442.8995 442.2171 441.5428 440.8764 440.2181 439.568 438.926 438.2921 437.6665 437.0492 436.4402 435.8394 435.2471 434.6631 434.0876 433.5205 432.9619 432.4118 431.8704 431.3375 430.8132 430.2976 429.7906 429.2924 428.803 428.3223 427.8504 427.3874 426.9333 426.488 426.0516 425.6242 425.2058 424.7964 424.396 424.0047 423.6225 423.2493 422.8853 422.5305 422.1848 421.8483 421.5211 421.203 420.88 420.4759 420.0809 419.6951 419.3185 418.9511 418.5929 418.244 417.9043 417.5739 417.2529 416.9413 416.6245 416.274 415.9327 415.6008 415.2782 414.9651 414.6613 414.367 414.0821 413.8067 413.5408 413.2844 412.9891 412.6839 412.3882 412.1019 411.8252 411.558 411.3004 411.0134 410.7067 410.3657 410.0195 409.6828 409.3556 409.0379 408.7297 408.4312 408.1421 407.8627 407.5929 407.3328 407.0627 406.753 406.4529 406.1625 405.8817 405.6107 405.3492 405.0876 404.7765 404.4601 404.1089 403.7673 403.4352 403.1129 402.8002 402.4972 402.2039 401.9204 401.6466 401.3826 401.1284 400.8242 400.5197 400.2249 399.94 399.6649 399.3995 399.1441 398.8483 398.5424 398.2462 397.9598 397.6833 397.4167 397.1599 396.8728 396.5652 396.2676 395.9798 395.7019 395.4339 395.1759 394.8975 394.5884 394.2892 394 393.7207 393.4514 393.1921 392.9224 392.6118 392.2958 391.9439 391.6018 391.2697 390.9476 390.6354 390.3332 390.041 389.7589 389.4868 389.2249 388.973 388.6592 388.3555 388.0619 387.7783 387.5049 387.2415 386.9884 386.7454 386.5126 386.29 386.0777 385.8756 385.6838 385.5023 385.331 385.1701 385.0195 384.8792 384.7493 384.6297 384.5205 384.4216 384.3332 384.2551 384.1875 384.1302 384.0833 384.0469 384.0208 384.0052 384 384 384 384 384 384 384 384 384 384 384 384.0052 384.0208 384.0469 384.0833 384.1302 384.1875 384.2551 384.3332 384.4216 384.5205 384.6297 384.7493 384.8792 385.0195 385.1701 385.331 385.5023 385.6838 385.8756 386.0777 386.29 386.5126 386.7454 386.9884 387.2415 387.5049 387.7783 388.0619 388.3555 388.6592 388.973 389.2968 389.6306 389.9744 390.3281 390.6917 391.0652 391.4486 391.8418 392.2448 392.6576 393.0801 393.5124 393.9543 394.4059 394.8671 395.3378 395.8181 396.308 396.8073 397.316 397.8341 398.3616 398.8985 399.4446 400 400.5646 401.1384 401.7213 402.3133 402.9144 403.5245 404.1435 404.7715 405.4084 406.0542 406.7087 407.3721 408.0441 408.7249 409.4142 410.1122 410.8187 411.5337 412.2572 412.9891 413.7294 414.478 415.2349 416 416.7733 417.5548 418.3444 419.142 419.9476 420.7612 421.5827 422.4121 423.2493 424.0943 424.9471 425.8075 426.6755 427.5512 428.4344 429.325 430.2232 431.1288 432.0417 432.9619 433.8894 434.8241 435.766 436.715 437.6711 438.6342 439.6044 440.5814 441.5654 442.5562 443.5538 444.5582 445.5693 446.5871 447.6115 448.6424 449.6799 450.7239 451.7743 452.8311 453.8943 454.9637 456.0395 457.1214 458.2096 459.3038 460.4042 461.5106 462.623 463.7413 464.8656 465.9957 467.1317 468.2734 469.4209 470.5741 471.733 472.8975 474.0675 475.2431 476.4242 477.6107 478.8027 480 481.2027 482.4106 483.6238 484.8423 486.0658 487.2946 488.5284 489.7673 491.0112 492.2601 493.5139 494.7727 496.0363 497.3047 498.578 499.856 501.1387 502.4261 503.7182 505.0149 506.3161 507.6219 508.9322 510.247 511.5662 512.8898 514.2178 515.5502 516.8868 518.2277 519.5729 520.9222 522.2758 523.6335 524.9952 526.3611 527.731 529.1049 530.4828 531.8646 533.2504 534.6401 536.0336 537.4309 538.8321 540.237 541.6456 543.058 544.4741 545.8864 547.3025 548.7222 550.1454 551.5723 553.0027 554.4366 555.8741 557.315 558.7593 560.2071 561.6583 563.1128 564.5706 566.0318 567.4963 568.964 570.4349 571.9091 573.3864 574.8669 576.3506 577.8373 579.3272 580.8201 582.316 583.8151 585.317 586.822 588.3298 589.8406 591.3544 592.871 594.3904 595.9127 597.4379 598.9658 600.4965 602.0299 603.566 605.1049 606.6465 608.1907 609.7377 611.2872 612.8393 614.394 615.9513 617.5111 619.0735 620.6384 622.2057 623.7756 625.3479 626.9227 628.4998 630.0793 631.6613 
651.7085 650.1754 648.6447 647.1167 645.5912 644.0683 642.548 641.0304 639.5154 638.0031 636.4935 634.9866 633.4824 631.981 630.4824 628.9865 627.4934 626.0032 624.5158 623.0313 621.5497 620.071 618.5952 617.1224 615.6525 614.1857 612.7218 611.261 609.8032 608.3486 606.897 605.4486 604.0033 602.5612 601.1223 599.6866 598.2542 596.825 595.399 593.9764 592.5572 591.1413 589.7288 588.3129 586.9003 585.4844 584.0719 582.6628 581.2573 579.8552 578.4565 577.0615 575.67 574.2822 572.8979 571.5173 570.1403 568.7671 567.3976 566.0318 564.6698 563.3116 561.9573 560.6068 559.2603 557.9175 556.5789 555.2441 553.9133 552.5867 551.264 549.9454 548.631 547.3207 546.0146 544.7128 543.4151 542.1218 540.8327 539.548 538.2676 536.9916 535.7201 534.453 533.1904 531.9323 530.6788 529.4299 528.1855 526.9459 525.7109 524.4807 523.2552 522.0345 520.8186 519.6075 518.4014 517.2001 516.0039 514.8126 513.6263 512.4451 511.269 510.098 508.9322 507.7716 506.6162 505.4661 504.3213 503.1819 502.0478 500.9192 499.796 498.6783 497.5661 496.4595 495.3585 494.2631 493.1734 492.0894 491.0112 489.9388 488.8722 487.8114 486.7566 485.7077 484.6648 483.628 482.5971 481.5724 480.5538 479.5414 478.5353 477.5353 476.5417 475.5544 474.5735 473.599 472.6309 471.6694 470.7144 469.7659 468.8241 467.8889 466.9604 466.0386 465.1236 464.2155 463.3141 462.4197 461.5322 460.6517 459.7782 458.9117 458.0524 457.2002 456.3551 455.5173 454.6867 453.8634 453.0475 452.2389 451.4377 450.644 449.8578 449.0791 448.3079 447.5444 446.7885 446.0403 445.2999 444.5672 443.8423 443.1253 442.4161 441.7148 441.0215 440.3362 439.659 438.9897 438.3286 437.6757 437.0309 436.3943 435.766 435.146 434.5342 433.9309 433.3359 432.7494 432.1713 431.6017 431.0406 430.4881 429.9442 429.4089 428.8823 428.3643 427.8551 427.3546 426.863 426.3801 425.9061 425.4409 424.9847 424.5374 424.0991 423.6697 423.2493 422.838 422.4358 422.0427 421.6586 421.2838 420.918 420.5615 420.2142 419.8762 419.5474 419.2279 418.9177 418.5164 418.1196 417.732 417.3536 416.9844 416.6245 416.274 415.9327 415.6008 415.2782 414.9651 414.6565 414.3042 413.9614 413.6278 413.3038 412.9891 412.6839 412.3882 412.1019 411.8252 411.558 411.3004 411.0134 410.7067 410.4095 410.1219 409.8439 409.5754 409.3165 409.0379 408.7297 408.3969 408.049 407.7107 407.3819 407.0627 406.753 406.4529 406.1625 405.8817 405.6107 405.3492 405.0876 404.7765 404.475 404.1831 403.901 403.6285 403.3658 403.1129 402.8002 402.4922 402.1393 401.796 401.4623 401.1384 400.8242 400.5197 400.2249 399.94 399.6649 399.3995 399.1441 398.8483 398.5424 398.2462 397.9598 397.6833 397.4167 397.1599 396.8728 396.5652 396.2676 395.9798 395.7019 395.4339 395.1759 394.8975 394.5884 394.2892 394 393.7207 393.4514 393.1921 392.9224 392.6118 392.3111 392.0204 391.7397 391.469 391.2084 390.9476 390.6354 390.3281 389.9744 389.6306 389.2968 388.973 388.6592 388.3555 388.0619 387.7783 387.5049 387.2415 386.9884 386.6833 386.3781 386.0829 385.7979 385.523 385.2584 385.0039 384.7597 384.5257 384.302 384.0885 383.8854 383.6926 383.5101 383.338 383.1762 383.0248 382.8838 382.7532 382.633 382.5232 382.4239 382.3349 382.2565 382.1884 382.1309 382.0838 382.0471 382.0209 382.0052 382 382 382 382 382 382 382 382 382 382 382 382.0052 382.0209 382.0471 382.0838 382.1309 382.1884 382.2565 382.3349 382.4239 382.5232 382.633 382.7532 382.8838 383.0248 383.1762 383.338 383.5101 383.6926 383.8854 384.0885 384.302 384.5257 384.7597 385.0039 385.2584 385.523 385.7979 386.0829 386.3781 386.6833 386.9987 387.3242 387.6596 388.0052 388.3607 388.7261 389.1015 389.4868 389.882 390.2871 390.7019 391.1266 391.561 392.0051 392.4589 392.9224 393.3955 393.8781 394.3704 394.8721 395.3834 395.904 396.4341 396.9735 397.5223 398.0804 398.6477 399.2242 399.81 400.4048 401.0087 401.6217 402.2437 402.8747 403.5146 404.1633 404.821 405.4874 406.1625 406.8464 407.5389 408.2401 408.9499 409.6682 410.3949 411.1302 411.8738 412.6257 413.386 414.1546 414.9313 415.7162 416.5093 417.3104 418.1196 418.9367 419.7618 420.5948 421.4356 422.2843 423.1406 424.0047 424.8765 425.7558 426.6427 427.5371 428.439 429.3484 430.265 431.1891 432.1204 433.0589 434.0046 434.9575 435.9174 436.8844 437.8584 438.8394 439.8272 440.822 441.8235 442.8318 443.8468 444.8685 445.8969 446.9318 447.9732 449.0211 450.0756 451.1364 452.2035 453.2769 454.3567 455.4426 456.5348 457.633 458.7374 459.8478 460.9642 462.0866 463.2148 464.349 465.489 466.6348 467.7863 468.9435 470.1064 471.2749 472.4489 473.6285 474.8137 476.0042 477.2002 478.4015 479.6082 480.8201 482.0374 483.2598 484.4874 485.7201 486.9579 488.2008 489.4487 490.7015 491.9594 493.222 494.4896 495.7621 497.0392 498.3212 499.6078 500.8992 502.1952 503.4958 504.801 506.1107 507.4249 508.7436 510.0667 511.3942 512.7261 514.0623 515.4028 516.7475 518.0965 519.4497 520.8071 522.1686 523.5341 524.9038 526.2775 527.6552 529.0369 530.4225 531.812 533.2054 534.6027 536.0037 537.4086 538.8172 540.2296 541.6456 543.058 544.4741 545.8937 547.3171 548.744 550.1745 551.6086 553.0461 554.4871 555.9316 557.3796 558.8309 560.2856 561.7437 563.2051 564.6698 566.1378 567.609 569.0835 570.5612 572.0419 573.5259 575.0131 576.5032 577.9965 579.4929 580.9922 582.4946 584 585.5083 587.0196 588.5338 590.0508 591.5708 593.0936 594.6192 596.1476 597.6788 599.2128 600.7495 602.2889 603.8311 605.3759 606.9234 608.4735 610.0262 611.5815 613.1395 614.7 616.2629 617.8284 619.3965 620.967 622.54 624.1154 625.6932 627.2734 628.8561 630.4411 
650.4276 648.8914 647.3577 645.8266 644.2981 642.7721 641.2488 639.7281 638.21 636.6946 635.1819 633.6718 632.1646 630.66 629.1581 627.6591 626.1629 624.6695 623.179 621.6912 620.2064 618.7245 617.2455 615.7694 614.2963 612.8262 611.3591 609.8951 608.4341 606.9761 605.5212 604.0695 602.621 601.1755 599.7333 598.2943 596.8585 595.4259 593.9966 592.5707 591.148 589.7288 588.3129 586.9003 585.4844 584.0719 582.656 581.2435 579.8345 578.4289 577.0269 575.6284 574.2334 572.842 571.4543 570.0702 568.6897 567.313 565.9399 564.5706 563.2051 561.8434 560.4855 559.1315 557.7813 556.4351 555.0928 553.7545 552.4201 551.0898 549.7636 548.4414 547.1234 545.8095 544.4998 543.1943 541.893 540.5959 539.3033 538.0149 536.7308 535.4512 534.176 532.9053 531.639 530.3772 529.12 527.8674 526.6194 525.376 524.1374 522.9034 521.6743 520.4498 519.2302 518.0154 516.8056 515.6006 514.4006 513.2056 512.0156 510.8307 509.6508 508.4762 507.3066 506.1423 504.9832 503.8293 502.6808 501.5376 500.3998 499.2675 498.1405 497.0191 495.9032 494.7929 493.6882 492.5891 491.4957 490.408 489.3261 488.2499 487.1796 486.1152 485.0567 484.0041 482.9576 481.917 480.8825 479.8542 478.8319 477.8159 476.806 475.8025 474.8052 473.8143 472.8298 471.8517 470.88 469.9149 468.9563 468.0043 467.0589 466.1201 465.1881 464.2628 463.3444 462.4327 461.5279 460.63 459.739 458.8551 457.9782 457.1083 456.2455 455.39 454.5415 453.7003 452.8664 452.0398 451.2206 450.4087 449.6043 448.8073 448.0179 447.236 446.4616 445.695 444.9359 444.1846 443.4411 442.7053 441.9774 441.2573 440.5451 439.8409 439.1446 438.4564 437.7762 437.1041 436.4402 435.7844 435.1367 434.4974 433.8663 433.2436 432.6292 432.0231 431.4255 430.8364 430.2557 429.6836 429.12 428.565 428.0187 427.481 426.952 426.4317 425.9202 425.4174 424.9235 424.4384 423.9622 423.495 423.0367 422.5873 422.1469 421.7155 421.2932 420.88 420.4759 420.0809 419.6951 419.3185 418.9511 418.5929 418.244 417.9043 417.5739 417.2529 416.9413 416.5573 416.1586 415.7692 415.389 415.0181 414.6565 414.3042 413.9614 413.6278 413.3038 412.9891 412.6839 412.3348 411.9903 411.6552 411.3296 411.0134 410.7067 410.4095 410.1219 409.8439 409.5754 409.3165 409.0379 408.7297 408.4312 408.1421 407.8627 407.5929 407.3328 407.0627 406.753 406.4283 406.0788 405.7388 405.4084 405.0876 404.7765 404.475 404.1831 403.901 403.6285 403.3658 403.1129 402.8002 402.4972 402.2039 401.9204 401.6466 401.3826 401.1284 400.8242 400.5197 400.17 399.825 399.4897 399.1641 398.8483 398.5424 398.2462 397.9598 397.6833 397.4167 397.1599 396.8728 396.5652 396.2676 395.9798 395.7019 395.4339 395.1759 394.8975 394.5884 394.2892 394 393.7207 393.4514 393.1921 392.9224 392.6118 392.3111 392.0204 391.7397 391.469 391.2084 390.9476 390.6354 390.3332 390.041 389.7589 389.4868 389.2249 388.973 388.6592 388.3555 388.0052 387.6596 387.3242 386.9987 386.6833 386.3781 386.0829 385.7979 385.523 385.2584 385.0039 384.7077 384.4008 384.1042 383.8177 383.5414 383.2754 383.0196 382.7741 382.5389 382.314 382.0995 381.8953 381.7014 381.518 381.345 381.1824 381.0302 380.8884 380.7571 380.6363 380.5259 380.4261 380.3367 380.2578 380.1894 380.1316 380.0842 380.0474 380.0211 380.0052 380 380 380 380 380 380 380 380 380 380 380 380.0052 380.0211 380.0474 380.0842 380.1316 380.1894 380.2578 380.3367 380.4261 380.5259 380.6363 380.7571 380.8884 381.0302 381.1824 381.345 381.518 381.7014 381.8953 382.0995 382.314 382.5389 382.7741 383.0196 383.2754 383.5414 383.8177 384.1042 384.4008 384.7077 385.0247 385.3518 385.689 386.0363 386.3936 386.7609 387.1382 387.5255 387.9227 388.3297 388.7467 389.1735 389.61 390.0564 390.5125 390.9783 391.4537 391.9388 392.4334 392.9377 393.4514 393.9746 394.5073 395.0494 395.6008 396.1616 396.7317 397.311 397.8995 398.4972 399.104 399.7199 400.3448 400.9788 401.6217 402.2735 402.9342 403.6038 404.2821 404.9691 405.6649 406.3693 407.0823 407.8039 408.534 409.2725 410.0195 410.7749 411.5386 412.3106 413.0908 413.8792 414.6758 415.4804 416.2932 417.1139 417.9426 418.7792 419.6236 420.4759 421.336 422.2037 423.0792 423.9622 424.8529 425.7511 426.6568 427.5699 428.4904 429.4182 430.3533 431.2957 432.2453 433.202 434.1659 435.1367 436.1147 437.0995 438.0913 439.09 440.0955 441.1077 442.1267 443.1523 444.1846 445.2235 446.269 447.3209 448.3793 449.4441 450.5153 451.5927 452.6765 453.7664 454.8626 455.9649 457.0733 458.1877 459.3082 460.4346 461.5669 462.7051 463.8491 464.9989 466.1545 467.3157 468.4827 469.6552 470.8333 472.0169 473.2061 474.4007 475.6007 476.806 478.0167 479.2327 480.4539 481.6804 482.912 484.1487 485.3906 486.6375 487.8893 489.1462 490.408 491.6747 492.9463 494.2226 495.5038 496.7897 498.0803 499.3756 500.6755 501.9801 503.2892 504.6028 505.9209 507.2435 508.5706 509.9019 511.2377 512.5778 513.9222 515.2708 516.6237 517.9807 519.3419 520.7072 522.0766 523.4501 524.8276 526.2091 527.5945 528.9839 530.3772 531.7744 533.1754 534.5802 535.9888 537.4012 538.8172 540.2296 541.6456 543.0654 544.4888 545.9158 547.3463 548.7805 550.2181 551.6593 553.1039 554.5521 556.0036 557.4585 558.9168 560.3784 561.8434 563.3116 564.7831 566.2579 567.7358 569.217 570.7013 572.1888 573.6794 575.173 576.6697 578.1696 579.6723 581.1781 582.6869 584.1986 585.7133 587.2308 588.7512 590.2745 591.8007 593.3296 594.8613 596.3958 597.9331 599.4731 601.0158 602.5612 604.1093 605.66 607.2133 608.7692 610.3278 611.8889 613.4525 615.0187 616.5874 618.1586 619.7322 621.3083 622.8868 624.4678 626.0511 627.6368 629.2249 
649.1502 647.611 646.0743 644.5402 643.0085 641.4796 639.9531 638.4293 636.9081 635.3896 633.8738 632.3607 630.8502 629.3425 627.8376 626.3354 624.836 623.3394 621.8456 620.3547 618.8667 617.3816 615.8994 614.42 612.9437 611.4703 610 608.5327 607.0684 605.6071 604.149 602.694 601.2421 599.7933 598.3477 596.9053 595.4662 594.0303 592.5977 591.1683 589.7423 588.3196 586.9003 585.4844 584.0719 582.656 581.2435 579.8276 578.4151 577.006 575.6006 574.1985 572.8001 571.4053 570.014 568.6264 567.2424 565.8622 564.4856 563.1128 561.7437 560.3784 559.017 557.6594 556.3057 554.9559 553.61 552.2681 550.9301 549.5962 548.2664 546.9406 545.6189 544.3014 542.988 541.6789 540.374 539.0733 537.7769 536.4849 535.1971 533.9139 532.6349 531.3605 530.0906 528.8251 527.5642 526.3079 525.0562 523.8091 522.5668 521.329 520.0961 518.868 517.6447 516.4262 515.2126 514.0039 512.8002 511.6014 510.4077 509.219 508.0354 506.857 505.6837 504.5156 503.3528 502.1952 501.0429 499.896 498.7545 497.6183 496.4877 495.3625 494.2429 493.1288 492.0203 490.9175 489.8204 488.729 487.6433 486.5634 485.4894 484.4213 483.3591 482.3028 481.2525 480.2083 479.1701 478.1381 477.1122 476.0924 475.0789 474.0717 473.0708 472.0763 471.0881 470.1064 469.1311 468.1624 467.2002 466.2446 465.2956 464.3533 463.4177 462.4889 461.5669 460.6517 459.7434 458.842 457.9476 457.0602 456.1798 455.3065 454.4403 453.5813 452.7295 451.8849 451.0477 450.2177 449.3951 448.58 447.7723 446.972 446.1793 445.3942 444.6167 443.8468 443.0847 442.3302 441.5835 440.8446 440.1136 439.3905 438.6753 437.968 437.2688 436.5776 435.8945 435.2195 434.5526 433.894 433.2436 432.6014 431.9676 431.3421 430.725 430.1163 429.516 428.9242 428.341 427.7663 427.2002 426.6427 426.0939 425.5538 425.0223 424.4997 423.9858 423.4808 422.9846 422.4973 422.019 421.5495 421.0891 420.6376 420.1952 419.7618 419.3376 418.9224 418.5164 418.1196 417.732 417.3536 416.9844 416.6245 416.274 415.9327 415.6008 415.2782 414.9651 414.5986 414.198 413.8067 413.4247 413.0521 412.6888 412.3348 411.9903 411.6552 411.3296 411.0134 410.7067 410.3657 410.0195 409.6828 409.3556 409.0379 408.7297 408.4312 408.1421 407.8627 407.5929 407.3328 407.0627 406.753 406.4529 406.1625 405.8817 405.6107 405.3492 405.0876 404.7765 404.4601 404.1089 403.7673 403.4352 403.1129 402.8002 402.4972 402.2039 401.9204 401.6466 401.3826 401.1284 400.8242 400.5197 400.2249 399.94 399.6649 399.3995 399.1441 398.8483 398.5424 398.201 397.8542 397.5173 397.1901 396.8728 396.5652 396.2676 395.9798 395.7019 395.4339 395.1759 394.8975 394.5884 394.2892 394 393.7207 393.4514 393.1921 392.9224 392.6118 392.3111 392.0204 391.7397 391.469 391.2084 390.9476 390.6354 390.3332 390.041 389.7589 389.4868 389.2249 388.973 388.6592 388.3555 388.0619 387.7783 387.5049 387.2415 386.9884 386.6833 386.3781 386.0363 385.689 385.3518 385.0247 384.7077 384.4008 384.1042 383.8177 383.5414 383.2754 383.0196 382.7323 382.4239 382.1256 381.8377 381.56 381.2925 381.0354 380.7887 380.5522 380.3262 380.1105 379.9052 379.7104 379.526 379.3521 379.1886 379.0356 378.8931 378.7611 378.6397 378.5287 378.4283 378.3385 378.2592 378.1904 378.1323 378.0847 378.0476 378.0211 378.0053 378 378 378 378 378 378 378 378 378 378 378 378.0053 378.0211 378.0476 378.0847 378.1323 378.1904 378.2592 378.3385 378.4283 378.5287 378.6397 378.7611 378.8931 379.0356 379.1886 379.3521 379.526 379.7104 379.9052 380.1105 380.3262 380.5522 380.7887 381.0354 381.2925 381.56 381.8377 382.1256 382.4239 382.7323 383.0509 383.3797 383.7187 384.0677 384.4268 384.7961 385.1753 385.5645 385.9637 386.3729 386.7919 387.2209 387.6596 388.1082 388.5666 389.0347 389.5125 390 390.4971 391.0038 391.5201 392.0459 392.5812 393.1259 393.6801 394.2436 394.8164 395.3985 395.9899 396.5905 397.2002 397.8191 398.447 399.084 399.7299 400.3848 401.0486 401.7213 402.4028 403.093 403.792 404.4997 405.216 405.9409 406.6743 407.4163 408.1666 408.9254 409.6926 410.468 411.2517 412.0437 412.8438 413.652 414.4683 415.2927 416.125 416.9652 417.8134 418.6693 419.5331 420.4046 421.2838 422.1706 423.065 423.967 424.8765 425.7934 426.7177 427.6494 428.5884 429.5346 430.4881 431.4487 432.4165 433.3913 434.3731 435.3619 436.3577 437.3603 438.3697 439.3859 440.4089 441.4386 442.4749 443.5178 444.5672 445.6232 446.6856 447.7544 448.8296 449.9111 450.9989 452.0929 453.1931 454.2995 455.4119 456.5304 457.6549 458.7853 459.9217 461.064 462.2121 463.3659 464.5256 465.6909 466.8619 468.0385 469.2206 470.4083 471.6015 472.8002 474.0042 475.2136 476.4284 477.6484 478.8737 480.1042 481.3398 482.5806 483.8264 485.0773 486.3332 487.5941 488.8599 490.1306 491.4062 492.6865 493.9716 495.2615 496.5562 497.8554 499.1593 500.4678 501.7808 503.0984 504.4205 505.747 507.0779 508.4132 509.7529 511.0969 512.4451 513.7976 515.1544 516.5153 517.8803 519.2495 520.6227 522 523.3813 524.7666 526.1559 527.5491 528.9461 530.347 531.7518 533.1604 534.5728 535.9888 537.4012 538.8172 540.237 541.6604 543.0875 544.5181 545.9524 547.3902 548.8315 550.2763 551.7245 553.1763 554.6314 556.0899 557.5518 559.017 560.4855 561.9573 563.4323 564.9106 566.3921 567.8768 569.3646 570.8555 572.3495 573.8467 575.3469 576.8501 578.3563 579.8655 581.3777 582.8928 584.4108 585.9318 587.4555 588.9822 590.5117 592.0439 593.579 595.1168 596.6573 598.2006 599.7466 601.2953 602.8466 604.4005 605.9571 607.5162 609.078 610.6423 612.2091 613.7784 615.3503 616.9246 618.5014 620.0806 621.6623 623.2463 624.8328 626.4216 628.0128 
647.8765 646.3343 644.7946 643.2573 641.7227 640.1906 638.6611 637.1342 635.6099 634.0883 632.5693 631.0531 629.5395 628.0287 626.5206 625.0152 623.5126 622.0129 620.5159 619.0218 617.5306 616.0422 614.5568 613.0742 611.5947 610.118 608.6444 607.1738 605.7062 604.2417 602.7802 601.3219 599.8666 598.4146 596.9656 595.52 594.0775 592.6382 591.2021 589.7695 588.34 586.9139 585.4913 584.0719 582.656 581.2435 579.8276 578.4151 576.9991 575.5867 574.1777 572.7722 571.3703 569.9719 568.5771 567.186 565.7985 564.4147 563.0346 561.6583 560.2856 558.9168 557.5518 556.1906 554.8333 553.4799 552.1304 550.7849 549.4434 548.1058 546.7723 545.4429 544.1176 542.7964 541.4794 540.1666 538.858 537.5537 536.2537 534.9579 533.6666 532.3796 531.097 529.8188 528.5452 527.276 526.0114 524.7513 523.4959 522.2452 520.999 519.7576 518.521 517.2891 516.062 514.8398 513.6224 512.41 511.2025 510 508.8025 507.6101 506.4228 505.2405 504.0635 502.8916 501.725 500.5637 499.4077 498.257 497.1117 495.9718 494.8373 493.7084 492.585 491.4672 490.355 489.2484 488.1475 487.0524 485.963 484.8794 483.8016 482.7297 481.6638 480.6038 479.5498 478.5018 477.46 476.4242 475.3946 474.3712 473.354 472.3431 471.3385 470.3403 469.3485 468.3631 467.3842 466.4118 465.446 464.4868 463.5342 462.5884 461.6492 460.7168 459.7913 458.8725 457.9607 457.0558 456.1579 455.267 454.3831 453.5063 452.6367 451.7743 450.9191 450.0711 449.2304 448.3972 447.5712 446.7527 445.9417 445.1382 444.3422 443.5538 442.7731 442 441.2346 440.477 439.7272 438.9852 438.2511 437.5248 436.8066 436.0963 435.3941 434.6999 434.0138 433.3359 432.6662 432.0046 431.3514 430.7064 430.0698 429.4415 428.8217 428.2102 427.6073 427.0129 426.427 425.8497 425.2811 424.7211 424.1698 423.6272 423.0934 422.5683 422.0521 421.5448 421.0463 420.5568 420.0762 419.6046 419.142 418.6884 418.244 417.8086 417.3823 416.9652 416.5573 416.1586 415.7692 415.389 415.0181 414.6565 414.3042 413.9614 413.6278 413.3038 412.9891 412.6403 412.2378 411.8446 411.4608 411.0864 410.7213 410.3657 410.0195 409.6828 409.3556 409.0379 408.7297 408.3969 408.049 407.7107 407.3819 407.0627 406.753 406.4529 406.1625 405.8817 405.6107 405.3492 405.0876 404.7765 404.475 404.1831 403.901 403.6285 403.3658 403.1129 402.8002 402.4922 402.1393 401.796 401.4623 401.1384 400.8242 400.5197 400.2249 399.94 399.6649 399.3995 399.1441 398.8483 398.5424 398.2462 397.9598 397.6833 397.4167 397.1599 396.8728 396.5652 396.2323 395.8838 395.5452 395.2164 394.8975 394.5884 394.2892 394 393.7207 393.4514 393.1921 392.9224 392.6118 392.3111 392.0204 391.7397 391.469 391.2084 390.9476 390.6354 390.3332 390.041 389.7589 389.4868 389.2249 388.973 388.6592 388.3555 388.0619 387.7783 387.5049 387.2415 386.9884 386.6833 386.3781 386.0829 385.7979 385.523 385.2584 385.0039 384.7077 384.4008 384.0677 383.7187 383.3797 383.0509 382.7323 382.4239 382.1256 381.8377 381.56 381.2925 381.0354 380.7571 380.4471 380.1473 379.8579 379.5787 379.3099 379.0515 378.8034 378.5657 378.3385 378.1217 377.9153 377.7195 377.5341 377.3593 377.1949 377.0411 376.8979 376.7652 376.6431 376.5315 376.4306 376.3403 376.2606 376.1914 376.133 376.0851 376.0479 376.0213 376.0053 376 376 376 376 376 376 376 376 376 376 376 376.0053 376.0213 376.0479 376.0851 376.133 376.1914 376.2606 376.3403 376.4306 376.5315 376.6431 376.7652 376.8979 377.0411 377.1949 377.3593 377.5341 377.7195 377.9153 378.1217 378.3385 378.5657 378.8034 379.0515 379.3099 379.5787 379.8579 380.1473 380.4471 380.7571 381.0774 381.4079 381.7486 382.0995 382.4604 382.8315 383.2127 383.604 384.0052 384.4164 384.8376 385.2687 385.7097 386.1606 386.6213 387.0917 387.5719 388.0619 388.5615 389.0707 389.5895 390.1179 390.6559 391.2033 391.7601 392.3264 392.902 393.487 394.0812 394.6847 395.2974 395.9192 396.5501 397.1901 397.8392 398.4972 399.1641 399.84 400.5247 401.2181 401.9204 402.6313 403.351 404.0792 404.816 405.5613 406.3152 407.0774 407.848 408.627 409.4142 410.2097 411.0134 411.8252 412.6451 413.4731 414.3091 415.153 416.0048 416.8645 417.732 418.6072 419.4902 420.3808 421.279 422.1848 423.0981 424.0189 424.9471 425.8826 426.8255 427.7756 428.733 429.6976 430.6693 431.648 432.6338 433.6266 434.6263 435.6329 436.6463 437.6665 438.6935 439.7272 440.7675 441.8145 442.8679 443.9279 444.9944 446.0673 447.1465 448.2321 449.3239 450.422 451.5263 452.6367 453.7532 454.8758 456.0044 457.1389 458.2794 459.4257 460.5779 461.7359 462.8996 464.069 465.244 466.4247 467.611 468.8027 470 471.2027 472.4108 473.6243 474.8431 476.0672 477.2965 478.5311 479.7708 481.0156 482.2655 483.5204 484.7804 486.0453 487.3151 488.5898 489.8694 491.1537 492.4429 493.7368 495.0353 496.3386 497.6465 498.9589 500.2759 501.5974 502.9235 504.2539 505.5888 506.928 508.2716 509.6195 510.9716 512.328 513.6886 515.0534 516.4223 517.7953 519.1724 520.5535 521.9387 523.3278 524.7209 526.1179 527.5187 528.9235 530.332 531.7443 533.1604 534.5728 535.9888 537.4086 538.8321 540.2592 541.6899 543.1243 544.5622 546.0037 547.4486 548.8971 550.349 551.8043 553.2631 554.7252 556.1906 557.6594 559.1315 560.6068 562.0854 563.5672 565.0522 566.5404 568.0317 569.5261 571.0236 572.5242 574.0279 575.5345 577.0442 578.5568 580.0724 581.5909 583.1124 584.6367 586.1638 587.6938 589.2266 590.7622 592.3006 593.8417 595.3856 596.9321 598.4814 600.0333 601.5879 603.1451 604.7049 606.2673 607.8322 609.3997 610.9697 612.5422 614.1172 615.6947 617.2747 618.857 620.4418 622.0289 623.6185 625.2104 626.8046 
646.6065 645.0612 643.5184 641.9782 640.4405 638.9053 637.3727 635.8428 634.3154 632.7906 631.2686 629.7491 628.2324 626.7184 625.2072 623.6987 622.1929 620.6899 619.1898 617.6925 616.198 614.7064 613.2177 611.732 610.2491 608.7692 607.2924 605.8185 604.3476 602.8798 601.415 599.9533 598.4948 597.0394 595.5871 594.1381 592.6921 591.2495 589.8101 588.374 586.9412 585.5117 584.0856 582.6628 581.2435 579.8276 578.4151 576.9991 575.5867 574.1707 572.7582 571.3493 569.9438 568.542 567.1437 565.7491 564.358 562.9707 561.587 560.2071 558.8309 557.4585 556.0899 554.7252 553.3643 552.0073 550.6542 549.305 547.9598 546.6187 545.2816 543.9485 542.6196 541.2947 539.9741 538.6576 537.3453 536.0373 534.7336 533.4341 532.1391 530.8484 529.5621 528.2802 527.0029 525.73 524.4616 523.1979 521.9387 520.6841 519.4343 518.1891 516.9487 515.7131 514.4822 513.2563 512.0352 510.8189 509.6077 508.4014 507.2002 506.004 504.8128 503.6268 502.446 501.2704 500.1 498.9349 497.7751 496.6206 495.4715 494.3278 493.1896 492.0569 490.9297 489.8081 488.6921 487.5818 486.4771 485.3782 484.285 483.1977 482.1162 481.0405 479.9708 478.9071 477.8493 476.7976 475.752 474.7126 473.6792 472.6521 471.6312 470.6166 469.6083 468.6064 467.611 466.6219 465.6393 464.6633 463.6939 462.731 461.7748 460.8253 459.8826 458.9466 458.0175 457.0952 456.1798 455.2714 454.3699 453.4755 452.5881 451.7079 450.8348 449.9689 449.1102 448.2589 447.4148 446.5781 445.7488 444.927 444.1126 443.3058 442.5065 441.7148 440.9308 440.1545 439.3859 438.6251 437.8721 437.127 436.3897 435.6604 434.9391 434.2257 433.5205 432.8233 432.1342 431.4534 430.7807 430.1163 429.4601 428.8123 428.1729 427.5418 426.9192 426.3051 425.6994 425.1023 424.5138 423.934 423.3627 422.8002 422.2464 421.7013 421.165 420.6376 420.119 419.6093 419.1086 418.6168 418.1339 417.6602 417.1954 416.7397 416.2932 415.8557 415.4275 415.0084 414.5986 414.198 413.8067 413.4247 413.0521 412.6888 412.3348 411.9903 411.6552 411.3296 411.0134 410.6824 410.278 409.8829 409.4973 409.121 408.7542 408.3969 408.049 407.7107 407.3819 407.0627 406.753 406.4283 406.0788 405.7388 405.4084 405.0876 404.7765 404.475 404.1831 403.901 403.6285 403.3658 403.1129 402.8002 402.4972 402.2039 401.9204 401.6466 401.3826 401.1284 400.8242 400.5197 400.17 399.825 399.4897 399.1641 398.8483 398.5424 398.2462 397.9598 397.6833 397.4167 397.1599 396.8728 396.5652 396.2676 395.9798 395.7019 395.4339 395.1759 394.8975 394.5884 394.2639 393.9137 393.5734 393.2429 392.9224 392.6118 392.3111 392.0204 391.7397 391.469 391.2084 390.9476 390.6354 390.3332 390.041 389.7589 389.4868 389.2249 388.973 388.6592 388.3555 388.0619 387.7783 387.5049 387.2415 386.9884 386.6833 386.3781 386.0829 385.7979 385.523 385.2584 385.0039 384.7077 384.4008 384.1042 383.8177 383.5414 383.2754 383.0196 382.7323 382.4239 382.0995 381.7486 381.4079 381.0774 380.7571 380.4471 380.1473 379.8579 379.5787 379.3099 379.0515 378.7823 378.4706 378.1693 377.8783 377.5977 377.3275 377.0676 376.8183 376.5793 376.3509 376.133 375.9255 375.7286 375.5423 375.3665 375.2013 375.0467 374.9026 374.7693 374.6465 374.5344 374.4329 374.3421 374.2619 374.1925 374.1337 374.0855 374.0481 374.0214 374.0053 374 374 374 374 374 374 374 374 374 374 374 374.0053 374.0214 374.0481 374.0855 374.1337 374.1925 374.2619 374.3421 374.4329 374.5344 374.6465 374.7693 374.9026 375.0467 375.2013 375.3665 375.5423 375.7286 375.9255 376.133 376.3509 376.5793 376.8183 377.0676 377.3275 377.5977 377.8783 378.1693 378.4706 378.7823 379.1042 379.4364 379.7789 380.1316 380.4944 380.8674 381.2506 381.6438 382.0471 382.4604 382.8838 383.3171 383.7603 384.2135 384.6765 385.1493 385.632 386.1243 386.6264 387.1382 387.6596 388.1907 388.7313 389.2814 389.841 390.41 390.9885 391.5763 392.1734 392.7798 393.3955 394.0203 394.6543 395.2974 395.9495 396.6106 397.2808 397.9598 398.6477 399.3445 400.05 400.7643 401.4872 402.2188 402.959 403.7078 404.4651 405.2308 406.0049 406.7874 407.5782 408.3773 409.1845 410 410.8236 411.6552 412.4948 413.3425 414.198 415.0614 415.9327 416.8117 417.6985 418.5929 419.4949 420.4046 421.3217 422.2464 423.1784 424.1179 425.0647 426.0188 426.9801 427.9486 428.9242 429.907 430.8967 431.8935 432.8972 433.9078 434.9253 435.9495 436.9806 438.0182 439.0627 440.1136 441.1712 442.2352 443.3058 444.3827 445.466 446.5557 447.6516 448.7538 449.8622 450.9767 452.0973 453.224 454.3567 455.4953 456.6399 457.7903 458.9466 460.1087 461.2765 462.45 463.6292 464.8139 466.0043 467.2002 468.4016 469.6083 470.8206 472.0381 473.261 474.4892 475.7226 476.9612 478.205 479.4539 480.7078 481.9668 483.2308 484.4998 485.7736 487.0524 488.3359 489.6244 490.9175 492.2154 493.518 494.8252 496.1371 497.4535 498.7745 500.1 501.43 502.7643 504.1031 505.4464 506.7939 508.1457 509.5017 510.862 512.2265 513.5952 514.968 516.3448 517.7258 519.1108 520.4998 521.8927 523.2896 524.6904 526.095 527.5035 528.9159 530.332 531.7443 533.1604 534.5802 536.0037 537.4309 538.8618 540.2962 541.7343 543.1758 544.621 546.0696 547.5217 548.9772 550.4362 551.8986 553.3643 554.8333 556.3057 557.7813 559.2603 560.7424 562.2277 563.7162 565.2079 566.7028 568.2007 569.7017 571.2057 572.7128 574.223 575.736 577.2521 578.7711 580.293 581.8179 583.3455 584.876 586.4094 587.9456 589.4845 591.0262 592.5707 594.1179 595.6677 597.2202 598.7754 600.3333 601.8937 603.4567 605.0223 606.5905 608.1611 609.7344 611.3101 612.8882 614.4689 616.0519 617.6375 619.2253 620.8156 622.4082 624.0032 625.6005 
645.3402 643.7919 642.246 640.7028 639.1619 637.6237 636.0881 634.555 633.0245 631.4966 629.9714 628.4489 626.929 625.4119 623.8974 622.3857 620.8768 619.3707 617.8673 616.3668 614.8691 613.3743 611.8823 610.3933 608.9072 607.4241 605.9439 604.4667 602.9926 601.5214 600.0533 598.5883 597.1265 595.6677 594.2121 592.7596 591.3104 589.8644 588.4216 586.9821 585.5459 584.113 582.6835 581.2573 579.8345 578.4151 576.9991 575.5867 574.1707 572.7582 571.3423 569.9298 568.5209 567.1155 565.7137 564.3155 562.921 561.53 560.1428 558.7593 557.3796 556.0036 554.6314 553.2631 551.8986 550.5379 549.1812 547.8284 546.4796 545.1348 543.7941 542.4574 541.1248 539.7963 538.4719 537.1517 535.8358 534.5241 533.2167 531.9135 530.6147 529.3203 528.0303 526.7447 525.4636 524.187 522.9149 521.6474 520.3845 519.1262 517.8726 516.6237 515.3795 514.1401 512.9055 511.6757 510.4508 509.2308 508.0157 506.8057 505.6006 504.4006 503.2057 502.0159 500.8313 499.6519 498.4777 497.3087 496.1451 494.9869 493.834 492.6865 491.5445 490.408 489.277 488.1516 487.0318 485.9177 484.8092 483.7065 482.6096 481.5184 480.4331 479.3537 478.2802 477.2127 476.1512 475.0958 474.0464 473.0032 471.9661 470.9352 469.9106 468.8923 467.8803 466.8747 465.8755 464.8828 463.8965 462.9168 461.9437 460.9772 460.0174 459.0643 458.1179 457.1783 456.2455 455.3197 454.4007 453.4887 452.5837 451.6857 450.7949 449.9111 449.0345 448.1652 447.303 446.4482 445.6007 444.7606 443.9279 443.1027 442.285 441.4748 440.6722 439.8773 439.09 438.3104 437.5386 436.7745 436.0183 435.27 434.5296 433.7972 433.0728 432.3563 431.648 430.9478 430.2557 429.5719 428.8963 428.2289 427.5699 426.9192 426.2769 425.643 425.0176 424.4008 423.7924 423.1926 422.6015 422.019 421.4451 420.88 420.3237 419.7761 419.2374 418.7076 418.1866 417.6745 417.1714 416.6773 416.1923 415.7162 415.2493 414.7915 414.3429 413.9034 413.4731 413.0521 412.6403 412.2378 411.8446 411.4608 411.0864 410.7213 410.3657 410.0195 409.6828 409.3556 409.0379 408.7249 408.3185 407.9216 407.5341 407.156 406.7874 406.4283 406.0788 405.7388 405.4084 405.0876 404.7765 404.4601 404.1089 403.7673 403.4352 403.1129 402.8002 402.4972 402.2039 401.9204 401.6466 401.3826 401.1284 400.8242 400.5197 400.2249 399.94 399.6649 399.3995 399.1441 398.8483 398.5424 398.201 397.8542 397.5173 397.1901 396.8728 396.5652 396.2676 395.9798 395.7019 395.4339 395.1759 394.8975 394.5884 394.2892 394 393.7207 393.4514 393.1921 392.9224 392.6118 392.2958 391.9439 391.6018 391.2697 390.9476 390.6354 390.3332 390.041 389.7589 389.4868 389.2249 388.973 388.6592 388.3555 388.0619 387.7783 387.5049 387.2415 386.9884 386.6833 386.3781 386.0829 385.7979 385.523 385.2584 385.0039 384.7077 384.4008 384.1042 383.8177 383.5414 383.2754 383.0196 382.7323 382.4239 382.1256 381.8377 381.56 381.2925 381.0354 380.7571 380.4471 380.1316 379.7789 379.4364 379.1042 378.7823 378.4706 378.1693 377.8783 377.5977 377.3275 377.0676 376.8076 376.4944 376.1914 375.8989 375.6168 375.3452 375.084 374.8333 374.5931 374.3635 374.1443 373.9358 373.7379 373.5505 373.3738 373.2077 373.0523 372.9075 372.7734 372.65 372.5372 372.4352 372.3439 372.2633 372.1935 372.1344 372.086 372.0484 372.0215 372.0054 372 372 372 372 372 372 372 372 372 372 372 372.0054 372.0215 372.0484 372.086 372.1344 372.1935 372.2633 372.3439 372.4352 372.5372 372.65 372.7734 372.9075 373.0523 373.2077 373.3738 373.5505 373.7379 373.9358 374.1443 374.3635 374.5931 374.8333 375.084 375.3452 375.6168 375.8989 376.1914 376.4944 376.8076 377.1313 377.4652 377.8095 378.164 378.5287 378.9037 379.2888 379.6841 380.0895 380.5049 380.9305 381.366 381.8115 382.2669 382.7323 383.2075 383.6926 384.1875 384.6921 385.2065 385.7305 386.2642 386.8074 387.3603 387.9227 388.4945 389.0758 389.6665 390.2666 390.8759 391.4946 392.1224 392.7595 393.4056 394.0609 394.7252 395.3985 396.0808 396.772 397.472 398.1809 398.8985 399.6248 400.3598 401.1035 401.8557 402.6165 403.3857 404.1633 404.9494 405.7438 406.5464 407.3573 408.1764 409.0037 409.839 410.6824 411.5337 412.393 413.2602 414.1353 415.0181 415.9086 416.8069 417.7128 418.6263 419.5474 420.4759 421.4119 422.3553 423.306 424.2641 425.2293 426.2018 427.1815 428.1682 429.162 430.1628 431.1705 432.1852 433.2066 434.235 435.27 436.3118 437.3603 438.4153 439.477 440.5451 441.6198 442.7008 443.7882 444.882 445.9821 447.0883 448.2008 449.3195 450.4442 451.575 452.7118 453.8546 455.0033 456.1579 457.3183 458.4845 459.6564 460.834 462.0173 463.2062 464.4007 465.6007 466.8062 468.0171 469.2334 470.4551 471.6821 472.9144 474.1519 475.3946 476.6424 477.8954 479.1534 480.4165 481.6845 482.9576 484.2355 485.5183 486.8059 488.0984 489.3955 490.6974 492.0041 493.3153 494.6312 495.9516 497.2766 498.606 499.94 501.2784 502.6211 503.9683 505.3197 506.6754 508.0354 509.3997 510.768 512.1406 513.5173 514.8981 516.2829 517.6717 519.0645 520.4613 521.8621 523.2667 524.6751 526.0875 527.5035 528.9159 530.332 531.7518 533.1754 534.6027 536.0336 537.4681 538.9063 540.348 541.7933 543.2421 544.6944 546.1501 547.6094 549.072 550.5379 552.0073 553.4799 554.9559 556.4351 557.9175 559.4033 560.8922 562.3842 563.8794 565.3777 566.8792 568.3837 569.8912 571.4018 572.9153 574.4319 575.9514 577.4738 578.9991 580.5273 582.0584 583.5923 585.129 586.6686 588.2109 589.7559 591.3036 592.8541 594.4073 595.9631 597.5215 599.0826 600.6463 602.2126 603.7814 605.3528 606.9267 608.5031 610.082 611.6633 613.2471 614.8333 616.4219 618.0129 619.6063 621.2021 622.8001 624.4005 
644.0776 642.5262 640.9774 639.431 637.8871 636.3458 634.8071 633.2709 631.7373 630.2063 628.678 627.1523 625.6293 624.1089 622.5914 621.0765 619.5644 618.055 616.5485 615.0447 613.5438 612.0458 610.5506 609.0583 607.5689 606.0825 604.5991 603.1186 601.6411 600.1666 598.6953 597.2269 595.7617 594.2996 592.8406 591.3848 589.9322 588.4828 587.0366 585.5937 584.1541 582.7178 581.2848 579.8552 578.4289 577.006 575.5867 574.1707 572.7582 571.3423 569.9298 568.5139 567.1014 565.6925 564.2872 562.8854 561.4873 560.0928 558.7021 557.315 555.9316 554.5521 553.1763 551.8043 550.4362 549.072 547.7116 546.3552 545.0027 543.6543 542.3099 540.9695 539.6332 538.301 536.973 535.6491 534.3295 533.0141 531.7029 530.3961 529.0936 527.7954 526.5016 525.2123 523.9275 522.6471 521.3713 520.1 518.8333 517.5712 516.3138 515.0612 513.8132 512.57 511.3316 510.098 508.8693 507.6455 506.4267 505.2128 504.004 502.8002 501.6014 500.4078 499.2194 498.0361 496.8581 495.6854 494.5179 493.3559 492.1992 491.0479 489.902 488.7617 487.6269 486.4977 485.3741 484.2561 483.1439 482.0374 480.9366 479.8416 478.7525 477.6693 476.5921 475.5208 474.4555 473.3962 472.3431 471.2961 470.2552 469.2206 468.1923 467.1702 466.1545 465.1451 464.1422 463.1458 462.1558 461.1724 460.1956 459.2254 458.2619 457.3051 456.3551 455.4119 454.4755 453.546 452.6235 451.7079 450.7993 449.8978 449.0033 448.1161 447.236 446.3631 445.4975 444.6392 443.7882 442.9447 442.1086 441.28 440.4589 439.6453 438.8394 438.0411 437.2505 436.4677 435.6926 434.9253 434.1659 433.4143 432.6708 431.9352 431.2076 430.4881 429.7767 429.0734 428.3783 427.6915 427.0129 426.3426 425.6806 425.0271 424.3819 423.7452 423.117 422.4973 421.8862 421.2838 420.6899 420.1047 419.5283 418.9606 418.4017 417.8517 417.3104 416.7781 416.2547 415.7403 415.2349 414.7385 414.2511 413.7729 413.3038 412.8438 412.393 411.9514 411.5191 411.0961 410.6824 410.278 409.8829 409.4973 409.121 408.7542 408.3969 408.049 407.7107 407.3819 407.0627 406.753 406.3594 405.9606 405.5712 405.1913 404.821 404.4601 404.1089 403.7673 403.4352 403.1129 402.8002 402.4922 402.1393 401.796 401.4623 401.1384 400.8242 400.5197 400.2249 399.94 399.6649 399.3995 399.1441 398.8483 398.5424 398.2462 397.9598 397.6833 397.4167 397.1599 396.8728 396.5652 396.2323 395.8838 395.5452 395.2164 394.8975 394.5884 394.2892 394 393.7207 393.4514 393.1921 392.9224 392.6118 392.3111 392.0204 391.7397 391.469 391.2084 390.9476 390.6354 390.3281 389.9744 389.6306 389.2968 388.973 388.6592 388.3555 388.0619 387.7783 387.5049 387.2415 386.9884 386.6833 386.3781 386.0829 385.7979 385.523 385.2584 385.0039 384.7077 384.4008 384.1042 383.8177 383.5414 383.2754 383.0196 382.7323 382.4239 382.1256 381.8377 381.56 381.2925 381.0354 380.7571 380.4471 380.1473 379.8579 379.5787 379.3099 379.0515 378.7823 378.4706 378.164 377.8095 377.4652 377.1313 376.8076 376.4944 376.1914 375.8989 375.6168 375.3452 375.084 374.8333 374.5184 374.2138 373.9198 373.6362 373.3631 373.1005 372.8485 372.607 372.3762 372.1559 371.9462 371.7472 371.5589 371.3812 371.2142 371.058 370.9124 370.7776 370.6535 370.5402 370.4376 370.3458 370.2648 370.1945 370.1351 370.0865 370.0486 370.0216 370.0054 370 370 370 370 370 370 370 370 370 370 370 370.0054 370.0216 370.0486 370.0865 370.1351 370.1945 370.2648 370.3458 370.4376 370.5402 370.6535 370.7776 370.9124 371.058 371.2142 371.3812 371.5589 371.7472 371.9462 372.1559 372.3762 372.607 372.8485 373.1005 373.3631 373.6362 373.9198 374.2138 374.5184 374.8333 375.1586 375.4944 375.8404 376.1967 376.5634 376.9403 377.3275 377.7248 378.1323 378.5499 378.9776 379.4153 379.8631 380.3209 380.7887 381.2663 381.7538 382.2512 382.7584 383.2754 383.802 384.3384 384.8844 385.44 386.0052 386.5799 387.1641 387.7577 388.3607 388.973 389.5947 390.2256 390.8657 391.515 392.1734 392.8409 393.5175 394.203 394.8975 395.6008 396.313 397.034 397.7638 398.5022 399.2493 400.005 400.7693 401.542 402.3232 403.1129 403.9109 404.7172 405.5317 406.3545 407.1855 408.0245 408.8716 409.7267 410.5898 411.4608 412.3397 413.2263 414.1208 415.0229 415.9327 416.8501 417.7751 418.7076 419.6475 420.5948 421.5495 422.5115 423.4808 424.4573 425.4409 426.4317 427.4295 428.4344 429.4462 430.4649 431.4904 432.5228 433.562 434.6079 435.6604 436.7196 437.7853 438.8576 439.9364 441.0215 442.1131 443.211 444.3152 445.4256 446.5423 447.665 448.7939 449.9289 451.0698 452.2168 453.3696 454.5283 455.6929 456.8632 458.0393 459.2211 460.4085 461.6016 462.8002 464.0043 465.2139 466.429 467.6494 468.8752 470.1064 471.3428 472.5844 473.8312 475.0832 476.3402 477.6024 478.8695 480.1416 481.4187 482.7007 483.9876 485.2793 486.5758 487.877 489.183 490.4936 491.8089 493.1288 494.4532 495.7822 497.1157 498.4536 499.796 501.1427 502.4938 503.8492 505.2089 506.5728 507.9409 509.3133 510.6897 512.0703 513.455 514.8437 516.2364 517.6331 519.0337 520.4383 521.8467 523.259 524.6751 526.0875 527.5035 528.9235 530.347 531.7744 533.2054 534.6401 536.0784 537.5202 538.9657 540.4147 541.8671 543.3231 544.7825 546.2454 547.7116 549.1812 550.6542 552.1304 553.61 555.0928 556.5789 558.0681 559.5605 561.0562 562.5549 564.0568 565.5616 567.0696 568.5807 570.0947 571.6118 573.1318 574.6547 576.1805 577.7093 579.2409 580.7753 582.3126 583.8527 585.3956 586.9412 588.4896 590.0406 591.5945 593.1509 594.71 596.2717 597.8361 599.403 600.9725 602.5446 604.1192 605.6963 607.2759 608.858 610.4424 612.0294 613.6188 615.2105 616.8047 618.4012 620 621.6011 623.2047 
642.8188 641.2644 639.7125 638.163 636.616 635.0717 633.5298 631.9905 630.4538 628.9197 627.3882 625.8594 624.3333 622.8098 621.289 619.7709 618.2556 616.743 615.2333 613.7263 612.2222 610.7209 609.2225 607.7269 606.2343 604.7446 603.2578 601.774 600.2933 598.8155 597.3408 595.8691 594.4005 592.9351 591.4727 590.0135 588.5576 587.1047 585.6552 584.2089 582.7658 581.326 579.8896 578.4565 577.0269 575.6006 574.1777 572.7582 571.3423 569.9298 568.5139 567.1014 565.6854 564.273 562.8641 561.4588 560.0571 558.6591 557.2648 555.8741 554.4871 553.1039 551.7245 550.349 548.9772 547.6094 546.2454 544.8853 543.5292 542.1771 540.829 539.4849 538.145 536.8091 535.4774 534.1498 532.8264 531.5073 530.1924 528.8818 527.5756 526.2737 524.9762 523.6831 522.3945 521.1104 519.8307 518.5557 517.2852 516.0194 514.7582 513.5017 512.2499 511.0029 509.7607 508.5233 507.2908 506.0632 504.8406 503.6229 502.4102 501.2025 500 498.8026 497.6103 496.4232 495.2414 494.0648 492.8935 491.7276 490.567 489.4119 488.2622 487.118 485.9794 484.8464 483.7189 482.5971 481.481 480.3707 479.2661 478.1673 477.0744 475.9874 474.9063 473.8312 472.7621 471.6991 470.6421 469.5913 468.5467 467.5083 466.4762 465.4503 464.4308 463.4177 462.4111 461.4109 460.4172 459.4301 458.4496 457.4757 456.5085 455.548 454.5943 453.6474 452.7074 451.7743 450.8481 449.9289 449.0167 448.1116 447.2136 446.3228 445.4391 444.5627 443.6936 442.8318 441.9774 441.1304 440.2908 439.4588 438.6342 437.8173 437.008 436.2064 435.4124 434.6263 433.8479 433.0774 432.3147 431.56 430.8132 430.0744 429.3437 428.621 427.9065 427.2002 426.502 425.8122 425.1306 424.4573 423.7924 423.1359 422.4879 421.8483 421.2173 420.5948 419.981 419.3757 418.7792 418.1913 417.6123 417.042 416.4805 415.9279 415.3842 414.8494 414.3235 413.8067 413.2989 412.8002 412.3106 411.83 411.3587 410.8966 410.4437 410 409.5656 409.1406 408.7249 408.3185 407.9216 407.5341 407.156 406.7874 406.4283 406.0788 405.7388 405.4084 405.0876 404.7765 404.4008 404 403.6087 403.227 402.8548 402.4922 402.1393 401.796 401.4623 401.1384 400.8242 400.5197 400.17 399.825 399.4897 399.1641 398.8483 398.5424 398.2462 397.9598 397.6833 397.4167 397.1599 396.8728 396.5652 396.2676 395.9798 395.7019 395.4339 395.1759 394.8975 394.5884 394.2639 393.9137 393.5734 393.2429 392.9224 392.6118 392.3111 392.0204 391.7397 391.469 391.2084 390.9476 390.6354 390.3332 390.041 389.7589 389.4868 389.2249 388.973 388.6592 388.3555 388.0052 387.6596 387.3242 386.9987 386.6833 386.3781 386.0829 385.7979 385.523 385.2584 385.0039 384.7077 384.4008 384.1042 383.8177 383.5414 383.2754 383.0196 382.7323 382.4239 382.1256 381.8377 381.56 381.2925 381.0354 380.7571 380.4471 380.1473 379.8579 379.5787 379.3099 379.0515 378.7823 378.4706 378.1693 377.8783 377.5977 377.3275 377.0676 376.8076 376.4944 376.1914 375.8404 375.4944 375.1586 374.8333 374.5184 374.2138 373.9198 373.6362 373.3631 373.1005 372.8485 372.5426 372.2365 371.9409 371.6558 371.3812 371.1172 370.8639 370.6211 370.389 370.1675 369.9568 369.7567 369.5673 369.3887 369.2208 369.0637 368.9173 368.7818 368.657 368.5431 368.4399 368.3477 368.2662 368.1956 368.1358 368.0869 368.0489 368.0217 368.0054 368 368 368 368 368 368 368 368 368 368 368 368.0054 368.0217 368.0489 368.0869 368.1358 368.1956 368.2662 368.3477 368.4399 368.5431 368.657 368.7818 368.9173 369.0637 369.2208 369.3887 369.5673 369.7567 369.9568 370.1675 370.389 370.6211 370.8639 371.1172 371.3812 371.6558 371.9409 372.2365 372.5426 372.8592 373.1863 373.5238 373.8716 374.2299 374.5984 374.9773 375.3665 375.7659 376.1755 376.5953 377.0252 377.4652 377.9153 378.3755 378.8456 379.3257 379.8157 380.3156 380.8254 381.345 381.8743 382.4134 382.9621 383.5205 384.0885 384.6661 385.2532 385.8497 386.4557 387.071 387.6958 388.3297 388.973 389.6255 390.2871 390.9578 391.6376 392.3264 393.0242 393.7309 394.4464 395.1708 395.904 396.6459 397.3965 398.1558 398.9236 399.6999 400.4847 401.278 402.0796 402.8896 403.7078 404.5343 405.369 406.2118 407.0627 407.9216 408.7885 409.6633 410.546 411.4365 412.3348 413.2408 414.1546 415.0759 416.0048 416.9413 417.8852 418.8365 419.7952 420.7612 421.7345 422.715 423.7027 424.6975 425.6994 426.7083 427.7242 428.747 429.7767 430.8132 431.8564 432.9065 433.9631 435.0264 436.0963 437.1727 438.2556 439.345 440.4407 441.5428 442.6511 443.7657 444.8865 446.0135 447.1465 448.2856 449.4308 450.5818 451.7389 452.9018 454.0705 455.245 456.4252 457.6112 458.8028 460 461.2028 462.4111 463.6248 464.8441 466.0687 467.2986 468.5339 469.7744 471.0202 472.2711 473.5272 474.7884 476.0546 477.3259 478.6021 479.8833 481.1694 482.4604 483.7561 485.0567 486.362 487.672 488.9867 490.306 491.6299 492.9584 494.2914 495.6289 496.9708 498.3172 499.6679 501.0229 502.3823 503.746 505.1139 506.4859 507.8622 509.2426 510.6271 512.0156 513.4082 514.8048 516.2054 517.6099 519.0183 520.4306 521.8467 523.259 524.6751 526.095 527.5187 528.9461 530.3772 531.812 533.2504 534.6924 536.1381 537.5872 539.0399 540.4961 541.9557 543.4188 544.8853 546.3552 547.8284 549.305 550.7849 552.2681 553.7545 555.2441 556.7369 558.2329 559.7321 561.2344 562.7397 564.2482 565.7596 567.2742 568.7917 570.3122 571.8356 573.362 574.8913 576.4235 577.9585 579.4963 581.037 582.5804 584.1267 585.6757 587.2274 588.7818 590.3389 591.8986 593.4611 595.0261 596.5937 598.1639 599.7366 601.3119 602.8897 604.47 606.0528 607.6381 609.2257 610.8159 612.4084 614.0032 615.6005 617.2001 618.8021 620.4063 622.0129 
641.5637 640.0062 638.4512 636.8987 635.3487 633.8012 632.2563 630.7139 629.1741 627.6368 626.1022 624.5703 623.041 621.5143 619.9903 618.4691 616.9506 615.4348 613.9218 612.4116 610.9042 609.3997 607.898 606.3992 604.9033 603.4103 601.9203 600.4332 598.9491 597.468 595.9899 594.515 593.043 591.5742 590.1085 588.6459 587.1865 585.7303 584.2773 582.8276 581.3811 579.9379 578.498 577.0615 575.6284 574.1985 572.7722 571.3493 569.9298 568.5139 567.1014 565.6854 564.273 562.857 561.4446 560.0357 558.6305 557.2289 555.8309 554.4366 553.0461 551.6593 550.2763 548.8971 547.5217 546.1501 544.7825 543.4188 542.059 540.7032 539.3514 538.0037 536.66 535.3204 533.985 532.6537 531.3267 530.0038 528.6852 527.3708 526.0609 524.7552 523.4539 522.157 520.8647 519.5767 518.2933 517.0145 515.7402 514.4706 513.2056 511.9453 510.6897 509.4389 508.1929 506.9517 505.7153 504.4839 503.2574 502.0359 500.8193 499.6078 498.4015 497.2002 496.004 494.8131 493.6274 492.447 491.2718 490.102 488.9376 487.7786 486.6251 485.4771 484.3346 483.1977 482.0664 480.9407 479.8208 478.7066 477.5981 476.4955 475.3988 474.3079 473.223 472.144 471.0711 470.0042 468.9435 467.8889 466.8405 465.7982 464.7623 463.7327 462.7094 461.6925 460.6821 459.6782 458.6807 457.6898 456.7056 455.728 454.7571 453.7929 452.8355 451.8849 450.9412 450.0045 449.0746 448.1518 447.236 446.3272 445.4256 444.5312 443.644 442.764 441.8914 441.0261 440.1682 439.3177 438.4746 437.6391 436.8112 435.9908 435.1781 434.3731 433.5758 432.7863 432.0046 431.2308 430.4649 429.7069 428.9569 428.2149 427.481 426.7552 426.0376 425.3281 424.6269 423.934 423.2493 422.5731 421.9052 421.2458 420.5948 419.9524 419.3185 418.6932 418.0765 417.4686 416.8693 416.2787 415.697 415.1241 414.56 414.0048 413.4586 412.9213 412.393 411.8738 411.3636 410.8625 410.3706 409.8878 409.4142 408.9499 408.4948 408.049 407.6125 407.1855 406.7678 406.3594 405.9606 405.5712 405.1913 404.821 404.4601 404.1089 403.7673 403.4352 403.1129 402.8002 402.4425 402.0398 401.6466 401.263 400.889 400.5247 400.17 399.825 399.4897 399.1641 398.8483 398.5424 398.201 397.8542 397.5173 397.1901 396.8728 396.5652 396.2676 395.9798 395.7019 395.4339 395.1759 394.8975 394.5884 394.2892 394 393.7207 393.4514 393.1921 392.9224 392.6118 392.2958 391.9439 391.6018 391.2697 390.9476 390.6354 390.3332 390.041 389.7589 389.4868 389.2249 388.973 388.6592 388.3555 388.0619 387.7783 387.5049 387.2415 386.9884 386.6833 386.3781 386.0363 385.689 385.3518 385.0247 384.7077 384.4008 384.1042 383.8177 383.5414 383.2754 383.0196 382.7323 382.4239 382.1256 381.8377 381.56 381.2925 381.0354 380.7571 380.4471 380.1473 379.8579 379.5787 379.3099 379.0515 378.7823 378.4706 378.1693 377.8783 377.5977 377.3275 377.0676 376.8076 376.4944 376.1914 375.8989 375.6168 375.3452 375.084 374.8333 374.5184 374.2138 373.8716 373.5238 373.1863 372.8592 372.5426 372.2365 371.9409 371.6558 371.3812 371.1172 370.8639 370.5671 370.2594 369.9622 369.6755 369.3995 369.1341 368.8794 368.6353 368.4019 368.1793 367.9674 367.7662 367.5758 367.3962 367.2274 367.0695 366.9223 366.786 366.6606 366.5461 366.4424 366.3495 366.2677 366.1967 366.1366 366.0874 366.0492 366.0219 366.0055 366 366 366 366 366 366 366 366 366 366 366 366.0055 366.0219 366.0492 366.0874 366.1366 366.1967 366.2677 366.3495 366.4424 366.5461 366.6606 366.786 366.9223 367.0695 367.2274 367.3962 367.5758 367.7662 367.9674 368.1793 368.4019 368.6353 368.8794 369.1341 369.3995 369.6755 369.9622 370.2594 370.5671 370.8854 371.2142 371.5535 371.9032 372.2633 372.6339 373.0147 373.4059 373.8074 374.2192 374.6412 375.0733 375.5157 375.9681 376.4306 376.9032 377.3857 377.8783 378.3808 378.8931 379.4153 379.9474 380.4892 381.0407 381.6019 382.1727 382.7532 383.3432 383.9427 384.5517 385.1701 385.7979 386.435 387.0814 387.737 388.4019 389.0758 389.7589 390.451 391.1521 391.8622 392.5812 393.3091 394.0457 394.7911 395.5452 396.308 397.0793 397.8593 398.6477 399.4446 400.2499 401.0636 401.8856 402.7158 403.5542 404.4008 405.2555 406.1182 406.989 407.8676 408.7542 409.6486 410.5508 411.4608 412.3785 413.3038 414.2366 415.1771 416.125 417.0803 418.0431 419.0131 419.9905 420.9751 421.9668 422.9657 423.9717 424.9847 426.0047 427.0316 428.0654 429.106 430.1535 431.2076 432.2684 433.3359 434.4099 435.4905 436.5776 437.6711 438.771 439.8773 440.9898 442.1086 443.2336 444.3647 445.502 446.6453 447.7946 448.9499 450.1111 451.2782 452.4511 453.6298 454.8142 456.0044 457.2002 458.4016 459.6085 460.821 462.039 463.2624 464.4911 465.7253 466.9647 468.2094 469.4593 470.7144 471.9746 473.2399 474.5103 475.7857 477.066 478.3513 479.6415 480.9366 482.2365 483.5411 484.8505 486.1646 487.4833 488.8067 490.1347 491.4672 492.8042 494.1457 495.4917 496.842 498.1967 499.5558 500.9192 502.2868 503.6586 505.0346 506.4149 507.7992 509.1876 510.58 511.9766 513.3771 514.7815 516.1899 517.6022 519.0183 520.4306 521.8467 523.2667 524.6904 526.1179 527.5491 528.9839 530.4225 531.8646 533.3104 534.7598 536.2126 537.6691 539.1289 540.5923 542.059 543.5292 545.0027 546.4796 547.9598 549.4434 550.9301 552.4201 553.9133 555.4097 556.9093 558.412 559.9178 561.4268 562.9387 564.4537 565.9717 567.4927 569.0167 570.5436 572.0734 573.6061 575.1417 576.6802 578.2214 579.7654 581.3123 582.8619 584.4142 585.9693 587.527 589.0874 590.6505 592.2162 593.7845 595.3553 596.9288 598.5048 600.0833 601.6644 603.2479 604.8339 606.4223 608.0132 609.6064 611.2021 612.8001 614.4005 616.0032 617.6083 619.2156 620.8253 
640.3124 638.7519 637.1938 635.6382 634.0851 632.5346 630.9865 629.441 627.8981 626.3577 624.8199 623.2849 621.7524 620.2225 618.6954 617.171 615.6492 614.1302 612.6141 611.1006 609.59 608.0822 606.5773 605.0752 603.576 602.0797 600.5864 599.096 597.6086 596.1241 594.6428 593.1644 591.6891 590.2169 588.7478 587.2819 585.8191 584.3595 582.9031 581.4499 580 578.5533 577.11 575.67 574.2334 572.8001 571.3703 569.9438 568.5209 567.1014 565.6854 564.273 562.857 561.4446 560.0286 558.6161 557.2073 555.8021 554.4006 553.0027 551.6086 550.2181 548.8315 547.4486 546.0696 544.6944 543.3231 541.9557 540.5923 539.2328 537.8773 536.5259 535.1785 533.8352 532.496 531.161 529.8301 528.5035 527.1812 525.8631 524.5493 523.2399 521.9349 520.6342 519.338 518.0463 516.7592 515.4765 514.1984 512.9249 511.6561 510.392 509.1326 507.8779 506.6281 505.383 504.1428 502.9075 501.6772 500.4518 499.2314 498.0161 496.8058 495.6006 494.4006 493.2058 492.0163 490.8319 489.6529 488.4793 487.311 486.1481 484.9907 483.8388 482.6924 481.5517 480.4165 479.287 478.1631 477.0451 475.9328 474.8263 473.7256 472.6309 471.5421 470.4594 469.3826 468.3119 467.2473 466.1888 465.1365 464.0905 463.0508 462.0173 460.9902 459.9696 458.9553 457.9476 456.9464 455.9518 454.9637 453.9824 453.0077 452.0398 451.0787 450.1244 449.177 448.2365 447.303 446.3765 445.4571 444.5447 443.6395 442.7415 441.8506 440.9671 440.0909 439.222 438.3606 437.5066 436.6601 435.8211 434.9897 434.1659 433.3497 432.5413 431.7407 430.9478 430.1628 429.3856 428.6164 427.8551 427.1019 426.3567 425.6195 424.8906 424.1698 423.4572 422.7529 422.0569 421.3692 420.6899 420.019 419.3567 418.7028 418.0574 417.4207 416.7925 416.173 415.5623 414.9602 414.367 413.7826 413.207 412.6403 412.0825 411.5337 410.9939 410.4632 409.9415 409.4289 408.9254 408.4312 407.9461 407.4702 407.0037 406.5464 406.0985 405.6599 405.2308 404.8111 404.4008 404 403.6087 403.227 402.8548 402.4922 402.1393 401.796 401.4623 401.1384 400.8242 400.4847 400.08 399.6849 399.2994 398.9236 398.5574 398.201 397.8542 397.5173 397.1901 396.8728 396.5652 396.2323 395.8838 395.5452 395.2164 394.8975 394.5884 394.2892 394 393.7207 393.4514 393.1921 392.9224 392.6118 392.3111 392.0204 391.7397 391.469 391.2084 390.9476 390.6354 390.3281 389.9744 389.6306 389.2968 388.973 388.6592 388.3555 388.0619 387.7783 387.5049 387.2415 386.9884 386.6833 386.3781 386.0829 385.7979 385.523 385.2584 385.0039 384.7077 384.4008 384.0677 383.7187 383.3797 383.0509 382.7323 382.4239 382.1256 381.8377 381.56 381.2925 381.0354 380.7571 380.4471 380.1473 379.8579 379.5787 379.3099 379.0515 378.7823 378.4706 378.1693 377.8783 377.5977 377.3275 377.0676 376.8076 376.4944 376.1914 375.8989 375.6168 375.3452 375.084 374.8333 374.5184 374.2138 373.9198 373.6362 373.3631 373.1005 372.8485 372.5426 372.2365 371.9032 371.5535 371.2142 370.8854 370.5671 370.2594 369.9622 369.6755 369.3995 369.1341 368.8794 368.5919 368.2825 367.9837 367.6955 367.418 367.1512 366.8951 366.6497 366.4151 366.1912 365.9781 365.7759 365.5845 365.4039 365.2342 365.0753 364.9274 364.7903 364.6642 364.549 364.4448 364.3515 364.2691 364.1978 364.1373 364.0879 364.0494 364.022 364.0055 364 364 364 364 364 364 364 364 364 364 364 364.0055 364.022 364.0494 364.0879 364.1373 364.1978 364.2691 364.3515 364.4448 364.549 364.6642 364.7903 364.9274 365.0753 365.2342 365.4039 365.5845 365.7759 365.9781 366.1912 366.4151 366.6497 366.8951 367.1512 367.418 367.6955 367.9837 368.2825 368.5919 368.9119 369.2425 369.5836 369.9351 370.2972 370.6697 371.0526 371.4458 371.8494 372.2633 372.6875 373.122 373.5666 374.0214 374.4863 374.9613 375.4464 375.9415 376.4465 376.9615 377.4864 378.0211 378.5657 379.12 379.6841 380.2578 380.8412 381.4341 382.0367 382.6487 383.2701 383.901 384.5413 385.1909 385.8497 386.5178 387.195 387.8814 388.5769 389.2814 389.9949 390.7173 391.4486 392.1887 392.9377 393.6953 394.4617 395.2366 396.0202 396.8123 397.6129 398.4219 399.2393 400.065 400.899 401.7412 402.5916 403.4501 404.3167 405.1913 406.0739 406.9644 407.8627 408.7689 409.6828 410.6044 411.5337 412.4706 413.415 414.367 415.3264 416.2932 417.2673 418.2487 419.2374 420.2333 421.2363 422.2464 423.2635 424.2876 425.3187 426.3567 427.4015 428.453 429.5114 430.5764 431.648 432.7262 433.811 434.9023 436 437.1041 438.2146 439.3313 440.4543 441.5835 442.7189 443.8604 445.0079 446.1614 447.3209 448.4863 449.6577 450.8348 452.0177 453.2064 454.4007 455.6007 456.8063 458.0175 459.2341 460.4563 461.6839 462.9168 464.1552 465.3987 466.6476 467.9017 469.1609 470.4254 471.6948 472.9693 474.2489 475.5334 476.8228 478.1171 479.4163 480.7203 482.0291 483.3425 484.6607 485.9836 487.311 488.643 489.9796 491.3207 492.6662 494.0162 495.3706 496.7293 498.0923 499.4597 500.8313 502.2071 503.5871 504.9713 506.3596 507.7519 509.1483 510.5487 511.9531 513.3615 514.7737 516.1899 517.6022 519.0183 520.4383 521.8621 523.2896 524.7209 526.1559 527.5945 529.0369 530.4828 531.9323 533.3854 534.842 536.3021 537.7657 539.2328 540.7032 542.1771 543.6543 545.1348 546.6187 548.1058 549.5962 551.0898 552.5867 554.0866 555.5898 557.0961 558.6054 560.1179 561.6334 563.1519 564.6733 566.1978 567.7253 569.2557 570.7889 572.3251 573.8641 575.4059 576.9506 578.498 580.0483 581.6013 583.1569 584.7153 586.2764 587.8401 589.4065 590.9755 592.5471 594.1212 595.6979 597.2772 598.8589 600.4432 602.0299 603.6191 605.2107 606.8047 608.4012 610 611.6012 613.2047 614.8105 616.4187 618.0291 619.6418 
639.0649 637.5013 635.9402 634.3816 632.8254 631.2717 629.7206 628.1719 626.6259 625.0824 623.5415 622.0032 620.4676 618.9346 617.4042 615.8766 614.3517 612.8295 611.3101 609.7934 608.2795 606.7685 605.2603 603.7549 602.2524 600.7529 599.2562 597.7625 596.2717 594.784 593.2993 591.8176 590.3389 588.8633 587.3909 585.9215 584.4553 582.9923 581.5325 580.0759 578.6225 577.1724 575.7256 574.2822 572.842 571.4053 569.9719 568.542 567.1155 565.6925 564.273 562.857 561.4446 560.0286 558.6161 557.2001 555.7877 554.3789 552.9738 551.5723 550.1745 548.7805 547.3902 546.0037 544.621 543.2421 541.8671 540.4961 539.1289 537.7657 536.4066 535.0514 533.7003 532.3533 531.0104 529.6716 528.337 527.0067 525.6805 524.3586 523.0411 521.7279 520.4191 519.1146 517.8146 516.5191 515.2281 513.9417 512.6597 511.3824 510.1098 508.8418 507.5786 506.3201 505.0663 503.8174 502.5734 501.3342 500.1 498.8707 497.6465 496.4272 495.2131 494.0041 492.8002 491.6015 490.408 489.2198 488.0369 486.8593 485.6871 484.5204 483.3591 482.2033 481.053 479.9083 478.7693 477.6358 476.5081 475.3862 474.27 473.1596 472.0551 470.9565 469.8638 468.7771 467.6965 466.6219 465.5534 464.4911 463.435 462.3851 461.3415 460.3043 459.2733 458.2488 457.2308 456.2192 455.2142 454.2158 453.224 452.2389 451.2605 450.2888 449.3239 448.3659 447.4148 446.4706 445.5334 444.6032 443.6801 442.764 441.8552 440.9535 440.0591 439.1719 438.2921 437.4197 436.5547 435.6971 434.8471 434.0046 433.1697 432.3425 431.5229 430.711 429.907 429.1107 428.3223 427.5418 426.7693 426.0047 425.2482 424.4997 423.7594 423.0272 422.3032 421.5875 420.88 420.1809 419.4902 418.8078 418.1339 417.4686 416.8117 416.1634 415.5238 414.8928 414.2704 413.6569 413.0521 412.4561 411.8689 411.2906 410.7213 410.1609 409.6096 409.0672 408.534 408.0098 407.4948 406.989 406.4923 406.0049 405.5268 405.058 404.5986 404.1485 403.7078 403.2766 402.8548 402.4425 402.0398 401.6466 401.263 400.889 400.5247 400.17 399.825 399.4897 399.1641 398.8483 398.5273 398.1206 397.7235 397.3361 396.9584 396.5905 396.2323 395.8838 395.5452 395.2164 394.8975 394.5884 394.2639 393.9137 393.5734 393.2429 392.9224 392.6118 392.3111 392.0204 391.7397 391.469 391.2084 390.9476 390.6354 390.3332 390.041 389.7589 389.4868 389.2249 388.973 388.6592 388.3555 388.0052 387.6596 387.3242 386.9987 386.6833 386.3781 386.0829 385.7979 385.523 385.2584 385.0039 384.7077 384.4008 384.1042 383.8177 383.5414 383.2754 383.0196 382.7323 382.4239 382.0995 381.7486 381.4079 381.0774 380.7571 380.4471 380.1473 379.8579 379.5787 379.3099 379.0515 378.7823 378.4706 378.1693 377.8783 377.5977 377.3275 377.0676 376.8076 376.4944 376.1914 375.8989 375.6168 375.3452 375.084 374.8333 374.5184 374.2138 373.9198 373.6362 373.3631 373.1005 372.8485 372.5426 372.2365 371.9409 371.6558 371.3812 371.1172 370.8639 370.5671 370.2594 369.9351 369.5836 369.2425 368.9119 368.5919 368.2825 367.9837 367.6955 367.418 367.1512 366.8951 366.617 366.3059 366.0055 365.7157 365.4367 365.1685 364.9109 364.6642 364.4283 364.2032 363.989 363.7856 363.5932 363.4116 363.241 363.0813 362.9325 362.7947 362.6679 362.5521 362.4472 362.3534 362.2706 362.1989 362.1381 362.0884 362.0497 362.0221 362.0055 362 362 362 362 362 362 362 362 362 362 362 362.0055 362.0221 362.0497 362.0884 362.1381 362.1989 362.2706 362.3534 362.4472 362.5521 362.6679 362.7947 362.9325 363.0813 363.241 363.4116 363.5932 363.7856 363.989 364.2032 364.4283 364.6642 364.9109 365.1685 365.4367 365.7157 366.0055 366.3059 366.617 366.9387 367.271 367.6139 367.9674 368.3314 368.7058 369.0908 369.4861 369.8919 370.308 370.7344 371.1711 371.6181 372.0753 372.5426 373.0201 373.5077 374.0053 374.513 375.0307 375.5583 376.0957 376.6431 377.2002 377.7671 378.3438 378.9301 379.526 380.1316 380.7466 381.3712 382.0052 382.6487 383.3015 383.9635 384.6349 385.3155 386.0052 386.704 387.4119 388.1288 388.8547 389.5895 390.3332 391.0857 391.8469 392.6169 393.3955 394.1827 394.9785 395.7828 396.5955 397.4167 398.2462 399.084 399.93 400.7842 401.6466 402.5171 403.3956 404.2821 405.1765 406.0788 406.989 407.9069 408.8325 409.7658 410.7067 411.6552 412.6112 413.5746 414.5455 415.5238 416.5093 417.5021 418.5021 419.5092 420.5235 421.5448 422.5731 423.6083 424.6505 425.6994 426.7552 427.8177 428.8869 429.9628 431.0452 432.1342 433.2297 434.3317 435.44 436.5547 437.6757 438.8029 439.9364 441.076 442.2216 443.3734 444.5312 445.695 446.8646 448.0402 449.2216 450.4087 451.6016 452.8002 454.0044 455.2142 456.4296 457.6505 458.8769 460.1087 461.3459 462.5884 463.8362 465.0892 466.3475 467.611 468.8795 470.1532 471.4319 472.7155 474.0042 475.2978 476.5963 477.8996 479.2077 480.5205 481.8381 483.1604 484.4874 485.8189 487.155 488.4956 489.8408 491.1904 492.5444 493.9028 495.2656 496.6327 498.004 499.3796 500.7594 502.1434 503.5315 504.9238 506.3201 507.7204 509.1247 510.5331 511.9453 513.3615 514.7737 516.1899 517.6099 519.0337 520.4613 521.8927 523.3278 524.7666 526.2091 527.6552 529.1049 530.5582 532.015 533.4754 534.9393 536.4066 537.8773 539.3514 540.829 542.3099 543.7941 545.2816 546.7723 548.2664 549.7636 551.264 552.7676 554.2743 555.7841 557.2971 558.813 560.332 561.8541 563.3791 564.907 566.438 567.9718 569.5085 571.0482 572.5906 574.1359 575.684 577.2348 578.7884 580.3447 581.9037 583.4655 585.0299 586.597 588.1666 589.739 591.3138 592.8912 594.4712 596.0537 597.6387 599.2262 600.8161 602.4085 604.0033 605.6005 607.2001 608.8021 610.4064 612.0131 613.622 615.2333 616.8468 618.4626 
637.8213 636.2546 634.6905 633.1287 631.5695 630.0127 628.4584 626.9067 625.3575 623.8109 622.2668 620.7254 619.1866 617.6504 616.1169 614.5861 613.0579 611.5325 610.0098 608.4899 606.9728 605.4585 603.947 602.4384 600.9326 599.4297 597.9297 596.4327 594.9387 593.4476 591.9595 590.4744 588.9924 587.5134 586.0375 584.5648 583.0952 581.6287 580.1655 578.7054 577.2487 575.7951 574.3448 572.8979 571.4543 570.014 568.5771 567.1437 565.7137 564.2872 562.8641 561.4446 560.0286 558.6161 557.2001 555.7877 554.3717 552.9593 551.5505 550.1454 548.744 547.3463 545.9524 544.5622 543.1758 541.7933 540.4147 539.0399 537.6691 536.3021 534.9393 533.5804 532.2255 530.8748 529.5281 528.1855 526.8472 525.5131 524.1832 522.8575 521.5362 520.2192 518.9066 517.5983 516.2945 514.9951 513.7003 512.41 511.1242 509.8431 508.5666 507.2948 506.0277 504.7653 503.5077 502.2549 501.007 499.7639 498.5258 497.2927 496.0645 494.8414 493.6234 492.4104 491.2026 490 488.8026 487.6105 486.4237 485.2422 484.0661 482.8954 481.7302 480.5705 479.4163 478.2677 477.1247 475.9874 474.8558 473.7299 472.6098 471.4955 470.3871 469.2846 468.188 467.0974 466.0129 464.9344 463.8621 462.7958 461.7359 460.6821 459.6346 458.5935 457.5587 456.5304 455.5085 454.4931 453.4843 452.4821 451.4864 450.4975 449.5153 448.5399 447.5712 446.6094 445.6546 444.7066 443.7657 442.8318 441.905 440.9853 440.0727 439.1674 438.2693 437.3785 436.4951 435.6191 434.7505 433.8894 433.0358 432.1898 431.3514 430.5206 429.6976 428.8823 428.0748 427.2751 426.4833 425.6994 424.9235 424.1556 423.3958 422.6441 421.9005 421.165 420.4379 419.719 419.0084 418.3061 417.6123 416.9268 416.2499 415.5815 414.9217 414.2704 413.6278 412.994 412.3688 411.7523 411.1447 410.546 409.9561 409.3751 408.8031 408.2401 407.6862 407.1413 406.6055 406.0788 405.5613 405.0531 404.5541 404.0644 403.584 403.1129 402.6512 402.1989 401.7561 401.3228 400.899 400.4847 400.08 399.6849 399.2994 398.9236 398.5574 398.201 397.8542 397.5173 397.1901 396.8728 396.5652 396.1616 395.7625 395.3732 394.9937 394.6239 394.2639 393.9137 393.5734 393.2429 392.9224 392.6118 392.2958 391.9439 391.6018 391.2697 390.9476 390.6354 390.3332 390.041 389.7589 389.4868 389.2249 388.973 388.6592 388.3555 388.0619 387.7783 387.5049 387.2415 386.9884 386.6833 386.3781 386.0363 385.689 385.3518 385.0247 384.7077 384.4008 384.1042 383.8177 383.5414 383.2754 383.0196 382.7323 382.4239 382.1256 381.8377 381.56 381.2925 381.0354 380.7571 380.4471 380.1316 379.7789 379.4364 379.1042 378.7823 378.4706 378.1693 377.8783 377.5977 377.3275 377.0676 376.8076 376.4944 376.1914 375.8989 375.6168 375.3452 375.084 374.8333 374.5184 374.2138 373.9198 373.6362 373.3631 373.1005 372.8485 372.5426 372.2365 371.9409 371.6558 371.3812 371.1172 370.8639 370.5671 370.2594 369.9622 369.6755 369.3995 369.1341 368.8794 368.5919 368.2825 367.9674 367.6139 367.271 366.9387 366.617 366.3059 366.0055 365.7157 365.4367 365.1685 364.9109 364.6423 364.3295 364.0275 363.7362 363.4556 363.1859 362.927 362.6789 362.4417 362.2154 362 361.7955 361.602 361.4194 361.2478 361.0872 360.9377 360.7991 360.6716 360.5551 360.4497 360.3554 360.2721 360.2 360.1389 360.0889 360.05 360.0222 360.0056 360 360 360 360 360 360 360 360 360 360 360 360.0056 360.0222 360.05 360.0889 360.1389 360.2 360.2721 360.3554 360.4497 360.5551 360.6716 360.7991 360.9377 361.0872 361.2478 361.4194 361.602 361.7955 362 362.2154 362.4417 362.6789 362.927 363.1859 363.4556 363.7362 364.0275 364.3295 364.6423 364.9658 365.2999 365.6446 366 366.3659 366.7424 367.1294 367.5269 367.9348 368.3531 368.7818 369.2208 369.6701 370.1297 370.5995 371.0795 371.5696 372.0699 372.5802 373.1005 373.6308 374.1711 374.7212 375.2812 375.851 376.4306 377.0199 377.6189 378.2274 378.8456 379.4733 380.1105 380.7571 381.4131 382.0785 382.7532 383.4371 384.1302 384.8324 385.5438 386.2642 386.9935 387.7319 388.4791 389.2351 390 390.7736 391.5559 392.3468 393.1463 393.9543 394.7708 395.5958 396.429 397.2707 398.1206 398.9787 399.845 400.7194 401.6018 402.4922 403.3906 404.2969 405.2111 406.133 407.0627 408 408.945 409.8976 410.8576 411.8252 412.8002 413.7826 414.7722 415.7692 416.7733 417.7846 418.8031 419.8285 420.861 421.9005 422.9468 424 425.06 426.1267 427.2002 428.2803 429.367 430.4602 431.56 432.6662 433.7787 434.8977 436.0229 437.1544 438.2921 439.436 440.586 441.742 442.9041 444.0721 445.246 446.4258 447.6115 448.8029 450 451.2029 452.4113 453.6254 454.845 456.0702 457.3008 458.5368 459.7782 461.0249 462.277 463.5342 464.7967 466.0644 467.3371 468.615 469.8979 471.1857 472.4786 473.7763 475.0789 476.3864 477.6986 479.0157 480.3374 481.6638 482.9948 484.3305 485.6707 487.0154 488.3646 489.7183 491.0764 492.4388 493.8056 495.1767 496.5521 497.9317 499.3155 500.7035 502.0956 503.4918 504.8921 506.2964 507.7047 509.1169 510.5331 511.9453 513.3615 514.7815 516.2054 517.6331 519.0645 520.4998 521.9387 523.3813 524.8276 526.2775 527.731 529.188 530.6487 532.1128 533.5804 535.0514 536.5259 538.0037 539.4849 540.9695 542.4574 543.9485 545.4429 546.9406 548.4414 549.9454 551.4526 552.963 554.4763 555.9928 557.5123 559.0349 560.5604 562.089 563.6204 565.1548 566.6921 568.2324 569.7754 571.3213 572.87 574.4214 575.9757 577.5327 579.0924 580.6548 582.2199 583.7877 585.358 586.931 588.5066 590.0847 591.6655 593.2487 594.8344 596.4227 598.0134 599.6066 601.2021 602.8001 604.4005 606.0033 607.6084 609.2159 610.8257 612.4377 614.0521 615.6688 617.2876 
636.5815 635.0118 633.4446 631.8798 630.3174 628.7575 627.2001 625.6453 624.093 622.5432 620.996 619.4514 617.9094 616.37 614.8333 613.2993 611.7679 610.2393 608.7134 607.1902 605.6699 604.1523 602.6375 601.1256 599.6165 598.1104 596.6071 595.1067 593.6093 592.1149 590.6234 589.1349 587.6495 586.1672 584.6879 583.2118 581.7388 580.2689 578.8022 577.3387 575.8785 574.4214 572.9677 571.5173 570.0702 568.6264 567.186 565.7491 564.3155 562.8854 561.4588 560.0357 558.6161 557.2001 555.7877 554.3717 552.9593 551.5433 550.1309 548.7222 547.3171 545.9158 544.5181 543.1243 541.7343 540.348 538.9657 537.5872 536.2126 534.842 533.4754 532.1128 530.7542 529.3997 528.0493 526.7029 525.3608 524.0229 522.6892 521.3597 520.0346 518.7138 517.3973 516.0853 514.7776 513.4744 512.1758 510.8816 509.592 508.307 507.0266 505.7509 504.4799 503.2137 501.9522 500.6955 499.4437 498.1967 496.9547 495.7177 494.4856 493.2585 492.0366 490.8197 489.608 488.4015 487.2002 486.0041 484.8134 483.628 482.4479 481.2733 480.1042 478.9405 477.7824 476.6298 475.4829 474.3416 473.2061 472.0763 470.9522 469.834 468.7217 467.6152 466.5147 465.4202 464.3318 463.2494 462.1731 461.103 460.0391 458.9815 457.9301 456.8851 455.8465 454.8142 453.7885 452.7693 451.7566 450.7505 449.751 448.7583 447.7723 446.793 445.8206 444.855 443.8964 442.9447 442 441.0623 440.1318 439.2084 438.2921 437.3831 436.4814 435.587 434.6999 433.8203 432.948 432.0833 431.2262 430.3766 429.5346 428.7003 427.8738 427.055 426.244 425.4409 424.6457 423.8585 423.0792 422.308 421.5448 420.7897 420.0428 419.3042 418.5738 417.8517 417.1379 416.4325 415.7355 415.047 414.367 413.6955 413.0327 412.3785 411.7329 411.0961 410.468 409.8488 409.2383 408.6367 408.0441 407.4604 406.8857 406.3201 405.7635 405.216 404.6776 404.1485 403.6285 403.1179 402.6165 402.1244 401.6416 401.1683 400.7044 400.2499 399.805 399.3695 398.9436 398.5273 398.1206 397.7235 397.3361 396.9584 396.5905 396.2323 395.8838 395.5452 395.2164 394.8975 394.5884 394.203 393.802 393.4107 393.0293 392.6576 392.2958 391.9439 391.6018 391.2697 390.9476 390.6354 390.3281 389.9744 389.6306 389.2968 388.973 388.6592 388.3555 388.0619 387.7783 387.5049 387.2415 386.9884 386.6833 386.3781 386.0829 385.7979 385.523 385.2584 385.0039 384.7077 384.4008 384.0677 383.7187 383.3797 383.0509 382.7323 382.4239 382.1256 381.8377 381.56 381.2925 381.0354 380.7571 380.4471 380.1473 379.8579 379.5787 379.3099 379.0515 378.7823 378.4706 378.164 377.8095 377.4652 377.1313 376.8076 376.4944 376.1914 375.8989 375.6168 375.3452 375.084 374.8333 374.5184 374.2138 373.9198 373.6362 373.3631 373.1005 372.8485 372.5426 372.2365 371.9409 371.6558 371.3812 371.1172 370.8639 370.5671 370.2594 369.9622 369.6755 369.3995 369.1341 368.8794 368.5919 368.2825 367.9837 367.6955 367.418 367.1512 366.8951 366.617 366.3059 366 365.6446 365.2999 364.9658 364.6423 364.3295 364.0275 363.7362 363.4556 363.1859 362.927 362.6679 362.3534 362.0497 361.7568 361.4748 361.2036 360.9432 360.6938 360.4553 360.2277 360.0111 359.8055 359.6109 359.4273 359.2548 359.0933 358.9429 358.8036 358.6754 358.5582 358.4522 358.3574 358.2737 358.201 358.1396 358.0894 358.0503 358.0223 358.0056 358 358 358 358 358 358 358 358 358 358 358 358.0056 358.0223 358.0503 358.0894 358.1396 358.201 358.2737 358.3574 358.4522 358.5582 358.6754 358.8036 358.9429 359.0933 359.2548 359.4273 359.6109 359.8055 360.0111 360.2277 360.4553 360.6938 360.9432 361.2036 361.4748 361.7568 362.0497 362.3534 362.6679 362.9931 363.329 363.6757 364.033 364.4009 364.7794 365.1685 365.5681 365.9781 366.3987 366.8297 367.271 367.7227 368.1847 368.657 369.1395 369.6323 370.1351 370.6481 371.1711 371.7042 372.2472 372.8002 373.3631 373.9358 374.5184 375.1107 375.7126 376.3243 376.9456 377.5765 378.2169 378.8667 379.526 380.1947 380.8727 381.56 382.2565 382.9621 383.6769 384.4008 385.1337 385.8756 386.6264 387.3861 388.1546 388.9319 389.7178 390.5125 391.3157 392.1275 392.9478 393.7766 394.6137 395.4592 396.313 397.175 398.0452 398.9236 399.81 400.7044 401.6068 402.5171 403.4352 404.3612 405.295 406.2364 407.1855 408.1421 409.1064 410.078 411.0572 412.0437 413.0375 414.0386 415.047 416.0625 417.0851 418.1148 419.1515 420.1952 421.2458 422.3032 423.3675 424.4384 425.5161 426.6005 427.6915 428.789 429.893 431.0035 432.1204 433.2436 434.3731 435.5089 436.6509 437.799 438.9533 440.1136 441.28 442.4523 443.6305 444.8146 446.0045 447.2002 448.4016 449.6087 450.8215 452.0398 453.2637 454.4931 455.728 456.9683 458.2139 459.4649 460.7212 461.9827 463.2494 464.5213 465.7982 467.0803 468.3674 469.6595 470.9565 472.2584 473.5652 474.8768 476.1932 477.5144 478.8403 480.1708 481.506 482.8457 484.19 485.5389 486.8922 488.2499 489.6121 490.9786 492.3495 493.7246 495.104 496.4877 497.8755 499.2675 500.6636 502.0638 503.468 504.8762 506.2885 507.7047 509.1169 510.5331 511.9531 513.3771 514.8048 516.2364 517.6717 519.1108 520.5535 522 523.4501 524.9038 526.3611 527.822 529.2863 530.7542 532.2255 533.7003 535.1785 536.66 538.145 539.6332 541.1248 542.6196 544.1176 545.6189 547.1234 548.631 550.1418 551.6557 553.1727 554.6927 556.2158 557.7419 559.2709 560.803 562.338 563.8759 565.4167 566.9603 568.5068 570.0562 571.6083 573.1631 574.7208 576.2812 577.8443 579.41 580.9785 582.5496 584.1233 585.6996 587.2784 588.8599 590.4439 592.0304 593.6194 595.2109 596.8048 598.4012 600 601.6012 603.2048 604.8107 606.419 608.0296 609.6425 611.2577 612.8752 614.4949 616.1169 
635.3456 633.7728 632.2025 630.6346 629.0692 627.5062 625.9457 624.3877 622.8322 621.2793 619.7289 618.1812 616.636 615.0935 613.5536 612.0164 610.4818 608.9499 607.4208 605.8944 604.3707 602.8499 601.3318 599.8167 598.3043 596.7948 595.2881 593.7845 592.2837 590.7859 589.2911 587.7993 586.3105 584.8248 583.3421 581.8625 580.3861 578.9128 577.4426 575.9757 574.512 573.0515 571.5942 570.1403 568.6897 567.2424 565.7985 564.358 562.921 561.4873 560.0571 558.6305 557.2073 555.7877 554.3717 552.9593 551.5433 550.1309 548.7148 547.3025 545.8937 544.4888 543.0875 541.6899 540.2962 538.9063 537.5202 536.1381 534.7598 533.3854 532.015 530.6487 529.2863 527.928 526.5739 525.2238 523.8779 522.5361 521.1986 519.8654 518.5364 517.2117 515.8915 514.5756 513.264 511.957 510.6545 509.3564 508.063 506.7741 505.4899 504.2103 502.9354 501.6652 500.3998 499.1393 497.8835 496.6327 495.3867 494.1457 492.9097 491.6788 490.4529 489.2321 488.0164 486.8059 485.6006 484.4007 483.206 482.0166 480.8326 479.6541 478.4809 477.3133 476.1512 474.9948 473.8438 472.6986 471.5591 470.4254 469.2973 468.1752 467.0589 465.9485 464.8441 463.7456 462.6532 461.5669 460.4867 459.4127 458.3448 457.2833 456.228 455.1791 454.1365 453.1004 452.0708 451.0477 450.0311 449.0211 448.0179 447.0212 446.0314 445.0483 444.0721 443.1027 442.1403 441.1848 440.2363 439.2949 438.3606 437.4334 436.5135 435.6007 434.6953 433.7972 432.9065 432.0231 431.1473 430.279 429.4182 428.565 427.7195 426.8817 426.0516 425.2293 424.4149 423.6083 422.8097 422.019 421.2363 420.4616 419.6951 418.9367 418.1866 417.4446 416.7109 415.9856 415.2686 414.56 413.8599 413.1682 412.4851 411.8106 411.1447 410.4875 409.839 409.1992 408.5682 407.9461 407.3328 406.7284 406.133 405.5465 404.9691 404.4008 403.8416 403.2914 402.7505 402.2188 401.6964 401.1833 400.6794 400.185 399.6999 399.2242 398.7581 398.3014 397.8542 397.4167 396.9887 396.5703 396.1616 395.7625 395.3732 394.9937 394.6239 394.2639 393.9137 393.5734 393.2429 392.9224 392.6118 392.2448 391.8418 391.4486 391.0652 390.6917 390.3281 389.9744 389.6306 389.2968 388.973 388.6592 388.3555 388.0052 387.6596 387.3242 386.9987 386.6833 386.3781 386.0829 385.7979 385.523 385.2584 385.0039 384.7077 384.4008 384.1042 383.8177 383.5414 383.2754 383.0196 382.7323 382.4239 382.0995 381.7486 381.4079 381.0774 380.7571 380.4471 380.1473 379.8579 379.5787 379.3099 379.0515 378.7823 378.4706 378.1693 377.8783 377.5977 377.3275 377.0676 376.8076 376.4944 376.1914 375.8404 375.4944 375.1586 374.8333 374.5184 374.2138 373.9198 373.6362 373.3631 373.1005 372.8485 372.5426 372.2365 371.9409 371.6558 371.3812 371.1172 370.8639 370.5671 370.2594 369.9622 369.6755 369.3995 369.1341 368.8794 368.5919 368.2825 367.9837 367.6955 367.418 367.1512 366.8951 366.617 366.3059 366.0055 365.7157 365.4367 365.1685 364.9109 364.6423 364.3295 364.0275 363.6757 363.329 362.9931 362.6679 362.3534 362.0497 361.7568 361.4748 361.2036 360.9432 360.6938 360.3776 360.0722 359.7777 359.4941 359.2214 358.9596 358.7088 358.469 358.2401 358.0223 357.8156 357.6199 357.4353 357.2618 357.0994 356.9482 356.8081 356.6791 356.5613 356.4548 356.3594 356.2752 356.2022 356.1404 356.0899 356.0506 356.0225 356.0056 356 356 356 356 356 356 356 356 356 356 356 356.0056 356.0225 356.0506 356.0899 356.1404 356.2022 356.2752 356.3594 356.4548 356.5613 356.6791 356.8081 356.9482 357.0994 357.2618 357.4353 357.6199 357.8156 358.0223 358.2401 358.469 358.7088 358.9596 359.2214 359.4941 359.7777 360.0722 360.3776 360.6938 361.0208 361.3586 361.7071 362.0663 362.4362 362.8168 363.2079 363.6097 364.022 364.4448 364.8781 365.3218 365.7759 366.2404 366.7151 367.2002 367.6955 368.201 368.7167 369.2425 369.7783 370.3242 370.88 371.4458 372.0215 372.607 373.2024 373.8074 374.4222 375.0467 375.6807 376.3243 376.9774 377.64 378.312 378.9934 379.6841 380.384 381.0932 381.8115 382.5389 383.2754 384.0208 384.7753 385.5386 386.3108 387.0917 387.8814 388.6798 389.4868 390.3025 391.1266 391.9592 392.8002 393.6496 394.5073 395.3732 396.2474 397.1297 398.0201 398.9185 399.825 400.7393 401.6616 402.5916 403.5294 404.475 405.4282 406.389 407.3573 408.3332 409.3165 410.3072 411.3052 412.3106 413.3231 414.3429 415.3697 416.4037 417.4446 418.4925 419.5474 420.6091 421.6776 422.7529 423.8349 424.9235 426.0188 427.1206 428.2289 429.3437 430.4649 431.5924 432.7262 433.8663 435.0126 436.1651 437.3237 438.4883 439.659 440.8356 442.0181 443.2065 444.4007 445.6007 446.8065 448.0179 449.2349 450.4576 451.6857 452.9194 454.1586 455.4031 456.653 457.9083 459.1688 460.4346 461.7055 462.9816 464.2628 465.5491 466.8405 468.1367 469.438 470.7441 472.0551 473.3709 474.6915 476.0168 477.3468 478.6815 480.0208 481.3647 482.7132 484.0661 485.4235 486.7854 488.1516 489.5222 490.8971 492.2763 493.6598 495.0475 496.4393 497.8353 499.2354 500.6396 502.0478 503.46 504.8762 506.2885 507.7047 509.1247 510.5487 511.9766 513.4082 514.8437 516.2829 517.7258 519.1724 520.6227 522.0766 523.5341 524.9952 526.4599 527.928 529.3997 530.8748 532.3533 533.8352 535.3204 536.8091 538.301 539.7963 541.2947 542.7964 544.3014 545.8095 547.3207 548.8351 550.3526 551.8732 553.3968 554.9234 556.4531 557.9857 559.5212 561.0597 562.6011 564.1454 565.6925 567.2424 568.7952 570.3508 571.9091 573.4702 575.0339 576.6004 578.1696 579.7413 581.3157 582.8928 584.4724 586.0546 587.6393 589.2266 590.8164 592.4086 594.0034 595.6005 597.2001 598.8021 600.4066 602.0133 603.6224 605.2338 606.8476 608.4636 610.082 611.7025 613.3254 614.9504
[truncated: 2,557,754 more chars]
