# Supplementary material for: Mapping the Relative Probability of Common Toad Occurrence in Terrestrial Lowland Farm Habitat in the United Kingdom
Source: PLoS One. 2016 Feb 3;11(2):e0148269. doi: 10.1371/journal.pone.0148269 (PMC4739741; doi:10.1371/journal.pone.0148269)
Supplement: S1 Dataset — Excel file of all recaptured toads weight, length and calculated body condition index in the breeding pond and terrestrial environment. Raster files of distance to nearest edge, distance to the breeding pond, distance to the nearest water body and distance to the nearest woodland habitat. Shapefiles of surveyed 100m x100m squares in 2012 and 2013. STATA analysis and code for the final RSF model. Excel file of location, PIT code and habitat type for all recaptured toads. Shapefiles of the breeding pond, urban habitat, water bodies and woodland habitat within 500m of the breeding pond. (ZIP) [file pone.0148269.s001.zip › SupportingInfo/dist_water.asc]

ncols         619
nrows         552
xllcorner     441533.55
yllcorner     195659.8506
cellsize      2
NODATA_value  -9999
151.921 151.2217 150.5457 149.8933 149.2649 148.6607 148.0811 147.5263 146.9966 146.4923 146.0137 145.561 145.1344 144.7342 144.3607 144.0139 143.6941 143.4015 143.1363 142.8986 142.6885 142.5061 142.3517 142.2252 142.1267 142.0563 142.0141 142 142.0141 142.0563 142.1267 142.2252 142.3517 142.5061 142.6885 142.8986 143.1363 143.4015 143.6941 144.0139 144.3607 144.7342 145.1344 145.561 146.0137 146.4923 146.9966 147.5263 148.0811 148.6607 149.2649 149.8933 150.5457 151.2217 151.921 152.6434 153.3884 154.1558 154.9451 155.7562 156.5886 157.442 158.3161 159.2106 160.125 161.059 162.0123 162.9847 163.9756 164.9848 166.0121 167.0569 168.119 169.1981 170.2939 171.4059 172.5341 173.6779 174.8371 176.0114 177.2005 178.404 179.6218 180.8535 182.0989 183.3576 184.6294 185.914 187.2111 188.5206 189.842 191.1753 192.5201 193.8763 195.2434 196.6215 197.5247 198.0808 198.6555 199.2486 199.86 200.4894 201.1368 201.7622 202.3858 203.0271 203.686 204.3624 205.0561 205.7669 206.4946 207.239 208 208.7774 209.5042 210.2189 210.9502 211.6979 212.4618 213.2417 214.0374 214.8488 215.6757 216.5179 217.2648 218.0092 218.7693 219.545 220.2726 220.9887 221.7206 222.468 223.2308 224.0089 224.722 225.4418 226.1769 226.9273 227.6928 228.4732 229.2684 230.0782 230.9026 231.7412 232.4909 233.2381 234 234.7765 235.5674 236.3726 237.1919 238.0252 238.8723 239.7332 240.6076 241.4042 242.157 242.9239 243.7047 244.4995 245.308 246.1301 246.9656 247.7176 248.4673 249.2308 250 250.711 251.4359 252.1745 252.9269 253.6927 254.4484 255.1627 255.8906 256.632 257.3869 258.155 258.4956 258.6271 258.774 258.9363 259.1139 259.3068 259.5149 259.7383 259.9769 260.2307 260.4995 260.7834 261.0824 261.3962 261.725 261.9618 262.2137 262.4805 262.7622 263.0589 263.3705 263.6968 264.0379 264.3936 264.764 265.149 265.5485 265.9624 266.3907 266.8333 267.2901 267.7611 268.2462 268.7452 269.2582 269.7851 270.3257 270.88 271.448 272.0294 272.6243 273.2325 273.854 274.4886 275.1363 275.797 276.4706 277.157 277.8561 278.5678 279.292 280.0286 280.7775 281.5386 282.3119 283.0972 283.8943 284.7034 285.5241 286.3564 287.2003 288.0555 288.9221 289.7999 290.6888 291.5887 292.4996 293.4212 294.3535 295.2964 296.2499 297.2137 298.1879 299.1722 300.1666 301.1711 302.1854 303.2095 304.2433 305.2867 306.3397 307.402 308.4737 309.5545 310.6445 311.7435 312.8514 313.9681 315.0936 316.2278 317.3705 318.5216 319.6811 320.8489 322.0248 323.2089 324.401 325.601 326.8088 328.0244 329.2476 330.4785 331.7167 332.9625 334.2155 335.4758 336.7432 338.0178 339.2993 340.5877 341.883 343.1851 344.4938 345.8092 347.1311 348.4595 349.7942 351.1353 352.4826 353.8361 355.1957 356.5613 357.933 359.3105 360.6938 362.0829 363.4777 364.8781 366.2841 367.6955 369.1125 370.5348 371.9624 373.3952 374.8333 376.2765 377.7248 379.1781 380.6363 382.0995 383.5675 385.0403 386.5178 388 389.4868 390.9783 392.4742 393.9746 395.4795 396.9887 398.5022 400.02 401.542 403.0682 404.5986 406.133 407.6714 409.2139 410.7603 412.3106 413.8647 415.4227 416.9844 418.5499 420.119 421.6918 423.2682 424.8482 426.4317 428.0187 429.6091 431.203 432.8002 434.4007 436.0046 437.6117 439.222 440.8356 442.4523 444.0721 445.695 447.3209 448.9499 450.5818 452.2168 453.8546 455.4953 457.1389 458.7853 460.4346 462.0866 463.7413 465.3987 467.0589 468.7217 470.3871 469.5189 468.1068 466.6905 465.2784 463.8707 462.4673 461.0683 459.6738 458.2838 456.8982 455.5173 454.141 452.7693 451.4023 450.04 448.6825 447.3299 445.9821 444.6392 443.3012 441.9683 440.6404 439.3177 438 436.6875 435.3803 434.0783 432.7817 431.4904 430.2046 428.9242 427.6494 426.3801 425.1165 423.8585 422.6062 421.3597 420.119 418.8842 417.6554 416.4325 415.2156 414.0048 412.8002 411.6017 410.4095 409.2237 408.0441 406.871 405.7043 404.5442 403.3906 402.2437 401.1035 399.97 398.8433 397.7235 396.6106 395.5047 394.4059 393.2887 392.1734 391.0652 389.9641 388.8701 387.7834 386.704 385.632 384.5673 383.5101 382.4604 381.4184 380.384 379.3574 378.3385 377.3275 376.3243 375.3292 374.3421 373.3631 372.3923 371.4297 370.4754 369.5294 368.5919 367.6629 366.7424 365.8306 364.9274 364.033 363.1418 362.243 361.353 360.4553 359.5609 358.6698 357.7541 356.7408 355.7359 354.7393 353.7513 352.7719 351.8011 350.839 349.8857 348.9413 348.0057 347.0793 346.1618 345.2535 344.3545 343.4647 342.5668 341.6724 340.7815 339.8823 338.9926 338.0947 337.2002 336.3094 335.4102 334.5205 333.6225 332.7281 331.8373 330.938 330.0485 329.1504 328.256 327.3652 326.4659 325.5764 324.6783 323.7839 322.8994 322.0248 321.1604 320.3061 319.462 318.6283 317.805 316.9921 316.1898 315.3982 314.6172 313.8471 313.0879 312.3396 311.6023 310.8762 310.1613 309.4576 308.7653 308.0844 307.415 306.7572 306.1111 305.4767 304.8541 304.217 303.5786 302.9521 302.3376 301.735 301.1445 300.5661 300 299.4462 298.9047 298.3756 297.859 297.355 296.8636 296.3849 295.9189 295.4657 295.0254 294.598 294.1836 293.7822 293.3939 293.0188 292.6568 292.308 291.9726 291.6505 291.3417 291.0464 290.7645 290.4961 290.2413 290 289.7723 289.5583 289.3579 289.1712 288.9983 288.8391 288.6936 288.562 288.4441 288.3401 288.2499 288.1736 288.1111 288.0625 288.0278 288.007 288 288 288.007 288.0278 288.0625 288.1111 288.1736 288.2499 288.3401 288.4441 288.562 288.6936 288.8391 288.9983 289.1712 289.3579 289.5583 289.7723 290 290.2413 290.4961 290.7645 291.0464 291.3417 291.6505 291.9726 292.308 292.6568 293.0188 293.3939 293.7822 294.1836 294.598 295.0254 295.4657 295.9189 296.3849 
150.0533 149.3452 148.6607 148 147.3635 146.7515 146.1643 145.6022 145.0655 144.5545 144.0694 143.6106 143.1782 142.7726 142.3938 142.0423 141.718 141.4214 141.1524 140.9113 140.6983 140.5134 140.3567 140.2284 140.1285 140.0571 140.0143 140 140.0143 140.0571 140.1285 140.2284 140.3567 140.5134 140.6983 140.9113 141.1524 141.4214 141.718 142.0423 142.3938 142.7726 143.1782 143.6106 144.0694 144.5545 145.0655 145.6022 146.1643 146.7515 147.3635 148 148.6607 149.3452 150.0533 150.7846 151.5388 152.3155 153.1143 153.9351 154.7773 155.6406 156.5248 157.4294 158.354 159.2985 160.2623 161.2451 162.2467 163.2666 164.3046 165.3602 166.4332 167.5231 168.6298 169.7528 170.8918 172.0465 173.2166 174.4018 175.6018 176.8163 178.0449 179.2875 180.5436 181.8131 183.0956 184.3909 185.6987 187.0187 188.3507 189.6945 191.0497 192.4162 193.7937 195.059 195.6016 196.1632 196.7435 197.3423 197.9596 198.5951 199.2486 199.86 200.4894 201.1368 201.8019 202.4846 203.1846 203.9019 204.6363 205.3874 206.1553 206.9299 207.6343 208.3555 209.0933 209.8476 210.6181 211.4048 212.2074 213.0258 213.8598 214.6718 215.4066 216.1573 216.924 217.697 218.4033 219.1255 219.8636 220.6173 221.3865 222.1441 222.8542 223.58 224.3212 225.0778 225.8495 226.6363 227.4379 228.2542 229.0851 229.8956 230.6339 231.3871 232.1551 232.9378 233.7349 234.5464 235.372 236.2118 237.0654 237.9328 238.8054 239.5496 240.3081 241.0809 241.8677 242.6685 243.4831 244.3113 245.1204 245.8618 246.6171 247.3863 248.129 248.8453 249.5756 250.3198 251.0777 251.8492 252.5787 253.2982 254.0315 254.7783 255.5387 256.3123 256.4995 256.632 256.7801 256.9436 257.1225 257.3169 257.5267 257.7518 257.9922 258.248 258.5189 258.8049 259.1062 259.4224 259.7383 259.9769 260.2307 260.4995 260.7834 261.0824 261.3962 261.725 262.0687 262.4271 262.8003 263.1881 263.5906 264.0076 264.439 264.8849 265.3451 265.8195 266.3081 266.8108 267.3275 267.8582 268.4027 268.961 269.5329 270.1185 270.7176 271.33 271.9559 272.5949 273.2471 273.9124 274.5906 275.2817 275.9855 276.702 277.4311 278.1726 278.9265 279.6927 280.471 281.2614 282.0638 282.8781 283.7041 284.5417 285.391 286.2516 287.1237 288.007 288.9014 289.8068 290.7232 291.6505 292.5884 293.537 294.4962 295.4657 296.4456 297.4357 298.4359 299.4462 300.4663 301.4963 302.5359 303.5852 304.644 305.7123 306.7898 307.8766 308.9725 310.0774 311.1913 312.3139 313.4454 314.5854 315.7341 316.8911 318.0566 319.2303 320.4122 321.6022 322.8003 324.0062 325.2199 326.4414 327.6706 328.9073 330.1515 331.4031 332.662 333.9281 335.2014 336.4818 337.7692 339.0634 340.3645 341.6724 342.9869 344.308 345.6357 346.9697 348.3102 349.657 351.01 352.3691 353.7344 355.1056 356.4828 357.8659 359.2548 360.6494 362.0497 363.4556 364.8671 366.2841 367.7064 369.1341 370.5671 372.0054 373.4488 374.8973 376.3509 377.8095 379.273 380.7414 382.2146 383.6926 385.1753 386.6627 388.1546 389.6511 391.1521 392.6576 394.1675 395.6817 397.2002 398.723 400.2499 401.781 403.3163 404.8555 406.3988 407.9461 409.4973 411.0523 412.6112 414.1739 415.7403 417.3104 418.8842 420.4616 422.0427 423.6272 425.2152 426.8068 428.4017 430 431.6017 433.2066 434.8149 436.4264 438.0411 439.659 441.28 442.9041 444.5312 446.1614 447.7946 449.4308 451.0698 452.7118 454.3567 456.0044 457.6549 459.3082 460.9642 462.623 464.2844 465.9485 467.6152 469.2846 468.1068 466.6905 465.2784 463.8621 462.45 461.0423 459.639 458.2401 456.8457 455.4558 454.0705 452.6897 451.3136 449.9422 448.5755 447.2136 445.8565 444.5042 443.1569 441.8145 440.477 439.1446 437.8173 436.4951 435.1781 433.8663 432.5598 431.2586 429.9628 428.6724 427.3874 426.108 424.8341 423.5658 422.3032 421.0463 419.7952 418.5499 417.3104 416.0769 414.8494 413.6278 412.4124 411.2031 410 408.8031 407.6125 406.4283 405.2505 404.0792 402.9144 401.7561 400.6046 399.4596 398.3215 397.1901 396.0656 394.9481 393.8375 392.734 391.6325 390.5125 389.3995 388.2937 387.195 386.1036 385.0195 383.9427 382.8734 381.8115 380.7571 379.7104 378.6714 377.64 376.6165 375.6009 374.5931 373.5934 372.6017 371.6181 370.6427 369.6755 368.7167 367.7662 366.8242 365.8907 364.9658 364.0494 363.1418 362.243 361.353 360.4553 359.5609 358.6698 357.7709 356.8809 355.9832 355.0155 354.0056 353.0042 352.0114 351.0271 350.0514 349.0845 348.1264 347.1772 346.2369 345.3057 344.3835 343.4705 342.5668 341.6724 340.7815 339.8823 338.9926 338.0947 337.2002 336.3094 335.4102 334.5205 333.6225 332.7281 331.8373 330.938 330.0485 329.1504 328.256 327.3652 326.4659 325.5764 324.6783 323.7839 322.8932 321.9938 321.1043 320.2249 319.3556 318.4965 317.6476 316.8091 315.981 315.1635 314.3565 313.5602 312.7747 312 311.2362 310.4835 309.7418 309.0113 308.2921 307.5841 306.8876 306.2025 305.5291 304.8672 304.217 303.5786 302.9521 302.3243 301.6819 301.0515 300.433 299.8266 299.2324 298.6503 298.0805 297.5231 296.9781 296.4456 295.9257 295.4183 294.9237 294.4418 293.9728 293.5166 293.0734 292.6431 292.226 291.8219 291.4309 291.0533 290.6888 290.3377 290 289.6757 289.3648 289.0675 288.7837 288.5134 288.2568 288.0139 287.7846 287.5691 287.3674 287.1794 287.0052 286.8449 286.6985 286.5659 286.4472 286.3424 286.2516 286.1748 286.1119 286.0629 286.028 286.007 286 286 286.007 286.028 286.0629 286.1119 286.1748 286.2516 286.3424 286.4472 286.5659 286.6985 286.8449 287.0052 287.1794 287.3674 287.5691 287.7846 288.0139 288.2568 288.5134 288.7837 289.0675 289.3648 289.6757 290 290.3377 290.6888 291.0533 291.4309 291.8219 292.226 292.6431 293.0734 293.5166 293.9728 294.4418 
148.1891 147.472 146.7787 146.1095 145.4648 144.8447 144.2498 143.6802 143.1363 142.6184 142.1267 141.6616 141.2232 140.8119 140.4279 140.0714 139.7426 139.4417 139.169 138.9244 138.7083 138.5208 138.3618 138.2317 138.1304 138.058 138.0145 138 138.0145 138.058 138.1304 138.2317 138.3618 138.5208 138.7083 138.9244 139.169 139.4417 139.7426 140.0714 140.4279 140.8119 141.2232 141.6616 142.1267 142.6184 143.1363 143.6802 144.2498 144.8447 145.4648 146.1095 146.7787 147.472 148.1891 148.9295 149.693 150.4792 151.2878 152.1184 152.9706 153.8441 154.7385 155.6535 156.5886 157.5436 158.5181 159.5117 160.5241 161.5549 162.6038 163.6704 164.7544 165.8554 166.9731 168.1071 169.2572 170.423 171.6042 172.8005 174.0115 175.237 176.4766 177.7301 178.9972 180.2776 181.5709 182.877 184.1955 185.5263 186.8689 188.2233 189.589 190.966 192.3538 193.1321 193.6801 194.2473 194.8333 195.438 196.0612 196.7028 197.3423 197.9596 198.5951 199.2486 199.92 200.6091 201.3157 202.0396 202.7807 203.5387 204.3135 205.0561 205.7669 206.4946 207.239 208 208.7774 209.571 210.3806 211.2061 212.0472 212.8098 213.5509 214.3082 215.0814 215.824 216.5364 217.2648 218.0092 218.7693 219.545 220.2726 220.9887 221.7206 222.468 223.2308 224.0089 224.8021 225.6103 226.4332 227.2708 228.0351 228.7794 229.5387 230.3128 231.1017 231.9052 232.723 233.5551 234.4014 235.2616 236.1356 236.9473 237.6973 238.4617 239.2405 240.0333 240.8402 241.6609 242.4954 243.2612 244.0082 244.7693 245.5443 246.26 246.9818 247.7176 248.4673 249.2308 250 250.711 251.4359 252.1745 252.9269 253.6927 254.3855 254.5034 254.637 254.7862 254.951 255.1313 255.3272 255.5387 255.7655 256.0078 256.2655 256.5385 256.8268 257.1303 257.449 257.7518 257.9922 258.248 258.5189 258.8049 259.1062 259.4224 259.7537 260.1 260.4611 260.8371 261.2279 261.6333 262.0534 262.4881 262.9373 263.4008 263.8788 264.3709 264.8773 265.3978 265.9323 266.4808 267.0431 267.6191 268.2089 268.8122 269.429 270.0593 270.7028 271.3595 272.0294 272.7123 273.4081 274.1168 274.8381 275.5721 276.3187 277.0776 277.8489 278.6324 279.428 280.2356 281.0551 281.8865 282.7296 283.5842 284.4503 285.3279 286.2167 287.1167 288.0278 288.9498 289.8827 290.8264 291.7807 292.7456 293.7209 294.7066 295.7025 296.7086 297.7247 298.7507 299.7866 300.8322 301.8874 302.9521 304.0263 305.1098 306.2025 307.3044 308.4153 309.5351 310.6638 311.8012 312.9473 314.1019 315.265 316.4364 317.6161 318.804 320 321.204 322.4159 323.6356 324.863 326.0981 327.3408 328.5909 329.8484 331.1133 332.3853 333.6645 334.9507 336.244 337.5441 338.851 340.1647 341.485 342.8119 344.1453 345.4852 346.8314 348.1839 349.5426 350.9074 352.2783 353.6552 355.038 356.4267 357.8212 359.2214 360.6272 362.0387 363.4556 364.8781 366.3059 367.739 369.1775 370.6211 372.0699 373.5238 374.9827 376.4465 377.9153 379.389 380.8674 382.3506 383.8385 385.331 386.8281 388.3297 389.8359 391.3464 392.8613 394.3805 395.904 397.4318 398.9637 400.4997 402.0398 403.584 405.1321 406.6841 408.2401 409.8 411.3636 412.931 414.5021 416.0769 417.6554 419.2374 420.823 422.4121 424.0047 425.6007 427.2002 428.803 430.4091 432.0185 433.6312 435.2471 436.8661 438.4883 440.1136 441.742 443.3734 445.0079 446.6453 448.2856 449.9289 451.575 453.224 454.8758 456.5304 458.1877 459.8478 461.5106 463.176 464.8441 466.5147 468.1068 466.6905 465.2784 463.8621 462.45 461.0336 459.6216 458.2139 456.8107 455.4119 454.0176 452.6279 451.2427 449.8622 448.4863 447.1152 445.7488 444.3872 443.0305 441.6786 440.3317 438.9897 437.6528 436.321 434.9943 433.6727 432.3563 431.0452 429.7394 428.439 427.144 425.8544 424.5704 423.2919 422.019 420.7517 419.4902 418.2344 416.9844 415.7403 414.5021 413.2699 412.0437 410.8236 409.6096 408.4018 407.2002 406.0049 404.816 403.6335 402.4575 401.2879 400.125 398.9687 397.8191 396.6762 395.5401 394.4109 393.2887 392.1734 391.0652 389.9641 388.8547 387.737 386.6264 385.523 384.4268 383.338 382.2565 381.1824 380.1158 379.0567 378.0053 376.9615 375.9255 374.8973 373.877 372.8646 371.8602 370.8639 369.8756 368.8957 367.9239 366.9605 366.0055 365.0589 364.1208 363.1914 362.2706 361.3586 360.4553 359.5609 358.6698 357.7709 356.8809 355.9832 355.0887 354.1977 353.2931 352.2783 351.272 350.2742 349.285 348.3045 347.3327 346.3698 345.4157 344.4706 343.5346 342.6076 341.6899 340.7815 339.8823 338.9926 338.0947 337.2002 336.3094 335.4102 334.5205 333.6225 332.7281 331.8373 330.938 330.0485 329.1504 328.256 327.3652 326.4659 325.5764 324.6783 323.7839 322.8932 321.9938 321.1043 320.2062 319.3118 318.4274 317.5531 316.6891 315.8354 314.9921 314.1592 313.3369 312.5252 311.7242 310.9341 310.1548 309.3865 308.6292 307.8831 307.1482 306.4245 305.7123 305.0115 304.3222 303.6445 302.9785 302.3243 301.6819 301.0515 300.433 299.7866 299.1521 298.5297 297.9195 297.3214 296.7356 296.1621 295.6011 295.0526 294.5165 293.9932 293.4825 292.9846 292.4996 292.0274 291.5682 291.122 290.6888 290.2688 289.862 289.4685 289.0882 288.7213 288.3678 288.0278 287.7012 287.3882 287.0888 286.8031 286.531 286.2726 286.028 285.7971 285.5801 285.377 285.1877 285.0123 284.8508 284.7034 284.5699 284.4503 284.3448 284.2534 284.176 284.1126 284.0634 284.0282 284.007 284 284 284.007 284.0282 284.0634 284.1126 284.176 284.2534 284.3448 284.4503 284.5699 284.7034 284.8508 285.0123 285.1877 285.377 285.5801 285.7971 286.028 286.2726 286.531 286.8031 287.0888 287.3882 287.7012 288.0278 288.3678 288.7213 289.0882 289.4685 289.862 290.2688 290.6888 291.122 291.5682 292.0274 292.4996 
146.3284 145.6022 144.9 144.222 143.5688 142.9406 142.3376 141.7604 141.2091 140.684 140.1856 139.714 139.2695 138.8524 138.463 138.1014 137.7679 137.4627 137.186 136.9379 136.7187 136.5284 136.3672 136.2351 136.1323 136.0588 136.0147 136 136.0147 136.0588 136.1323 136.2351 136.3672 136.5284 136.7187 136.9379 137.186 137.4627 137.7679 138.1014 138.463 138.8524 139.2695 139.714 140.1856 140.684 141.2091 141.7604 142.3376 142.9406 143.5688 144.222 144.9 145.6022 146.3284 147.0782 147.8513 148.6472 149.4657 150.3064 151.1688 152.0526 152.9575 153.8831 154.8289 155.7947 156.7801 157.7847 158.8081 159.8499 160.9099 161.9877 163.0828 164.195 165.3239 166.4692 167.6305 168.8076 170 171.2075 172.4297 173.6664 174.9171 176.1817 177.4599 178.7512 180.0555 181.3725 182.702 184.0435 185.3969 186.7619 188.1382 189.5257 190.6725 191.2067 191.7603 192.333 192.9249 193.5355 194.1649 194.8127 195.438 196.0612 196.7028 197.3626 198.0404 198.736 199.4492 200.1799 200.9278 201.6928 202.4747 203.1846 203.9019 204.6363 205.3874 206.1553 206.9396 207.7402 208.5569 209.3896 210.2189 210.9502 211.6979 212.4618 213.2417 213.9533 214.6718 215.4066 216.1573 216.924 217.697 218.4033 219.1255 219.8636 220.6173 221.3865 222.1711 222.9709 223.7856 224.6152 225.4418 226.1769 226.9273 227.6928 228.4732 229.2684 230.0782 230.9026 231.7412 232.5941 233.4609 234.3416 235.0915 235.8474 236.6178 237.4026 238.2016 239.0146 239.8416 240.6657 241.4042 242.157 242.9239 243.6801 244.3931 245.1204 245.8618 246.6171 247.3863 248.129 248.8453 249.5756 250.3198 251.0777 251.8492 252.3886 252.5074 252.642 252.7924 252.9585 253.1403 253.3377 253.5508 253.7794 254.0236 254.2833 254.5584 254.849 255.1549 255.476 255.7655 256.0078 256.2655 256.5385 256.8268 257.1303 257.449 257.7829 258.1317 258.4956 258.8745 259.2682 259.6767 260.1 260.5379 260.9904 261.4575 261.9389 262.4348 262.9449 263.4692 264.0076 264.56 265.1264 265.7066 266.3006 266.9082 267.5294 268.1641 268.8122 269.4736 270.1481 270.8358 271.5364 272.2499 272.9762 273.7152 274.4668 275.2308 276.0072 276.796 277.5968 278.4098 279.2347 280.0714 280.9199 281.7801 282.6517 283.5348 284.4293 285.3349 286.2516 287.1794 288.118 289.0675 290.0276 290.9983 291.9795 292.971 293.9728 294.9847 296.0067 297.0387 298.0805 299.1321 300.1933 301.264 302.3442 303.4337 304.5324 305.6403 306.7572 307.8831 309.0178 310.1613 311.3134 312.474 313.6431 314.8206 316.0063 317.2003 318.4023 319.6123 320.8302 322.0559 323.2893 324.5304 325.7791 327.0352 328.2986 329.5694 330.8474 332.1325 333.4247 334.7238 336.0298 337.3426 338.6621 339.9882 341.321 342.6602 344.0058 345.3578 346.716 348.0804 349.451 350.8276 352.2102 353.5986 354.993 356.393 357.7988 359.2102 360.6272 362.0497 363.4777 364.9109 366.3495 367.7934 369.2425 370.6967 372.1559 373.6201 375.0893 376.5634 378.0423 379.526 381.0144 382.5075 384.0052 385.5074 387.0142 388.5254 390.041 391.561 393.0852 394.6137 396.1464 397.6833 399.2242 400.7693 402.3183 403.8713 405.4282 406.989 408.5536 410.1219 411.6941 413.2699 414.8494 416.4325 418.0191 419.6093 421.203 422.8002 424.4008 426.0047 427.612 429.2226 430.8364 432.4535 434.0737 435.6971 437.3237 438.9533 440.586 442.2216 443.8604 445.502 447.1465 448.7939 450.4442 452.0973 453.7532 455.4119 457.0733 458.7374 460.4042 462.0736 463.7456 465.4202 466.6905 465.2784 463.8621 462.45 461.0336 459.6216 458.2052 456.7932 455.3856 453.9824 452.5837 451.1895 449.8 448.415 447.0347 445.6591 444.2882 442.9221 441.5609 440.2045 438.8531 437.5066 436.1651 434.8287 433.4974 432.1713 430.8503 429.5346 428.2242 426.9192 425.6195 424.3253 423.0367 421.7535 420.4759 419.204 417.9378 416.6773 415.4227 414.1739 412.931 411.6941 410.4632 409.2383 408.0196 406.8071 405.6008 404.4008 403.2072 402.0199 400.8391 399.6649 398.4972 397.3361 396.1818 395.0342 393.8934 392.7595 391.6325 390.5125 389.3995 388.2937 387.195 386.0777 384.9623 383.8541 382.7532 381.6595 380.5732 379.4944 378.423 377.3593 376.3031 375.2546 374.2138 373.1809 372.1559 371.1388 370.1297 369.1287 368.1358 367.1512 366.1748 365.2068 364.2472 363.296 362.3534 361.4194 360.4941 359.5775 358.6698 357.7709 356.8809 355.9832 355.0887 354.1977 353.2987 352.4088 351.511 350.5538 349.5426 348.5398 347.5457 346.5602 345.5836 344.6157 343.6568 342.7069 341.766 340.8343 339.9117 338.9985 338.0947 337.2002 336.3094 335.4102 334.5205 333.6225 332.7281 331.8373 330.938 330.0485 329.1504 328.256 327.3652 326.4659 325.5764 324.6783 323.7839 322.8932 321.9938 321.1043 320.2062 319.3118 318.4211 317.5217 316.6323 315.7531 314.8841 314.0255 313.1773 312.3396 311.5125 310.696 309.8903 309.0955 308.3115 307.5386 306.7768 306.0262 305.2867 304.5587 303.8421 303.1369 302.4434 301.7615 301.0913 300.433 299.7866 299.1521 298.5297 297.8926 297.2541 296.6277 296.0135 295.4116 294.822 294.2448 293.6801 293.128 292.5884 292.0616 291.5476 291.0464 290.5581 290.0827 289.6205 289.1712 288.7352 288.3123 287.9028 287.5065 287.1237 286.7542 286.3983 286.0559 285.7271 285.412 285.1105 284.8228 284.5488 284.2886 284.0422 283.8098 283.5912 283.3867 283.196 283.0194 282.8568 282.7083 282.5739 282.4535 282.3473 282.2552 282.1772 282.1135 282.0638 282.0284 282.0071 282 282 282.0071 282.0284 282.0638 282.1135 282.1772 282.2552 282.3473 282.4535 282.5739 282.7083 282.8568 283.0194 283.196 283.3867 283.5912 283.8098 284.0422 284.2886 284.5488 284.8228 285.1105 285.412 285.7271 286.0559 286.3983 286.7542 287.1237 287.5065 287.9028 288.3123 288.7352 289.1712 289.6205 290.0827 290.5581 
144.4715 143.7359 143.0245 142.3376 141.6757 141.039 140.4279 139.8428 139.2839 138.7516 138.2462 137.7679 137.3172 136.8941 136.4991 136.1323 135.794 135.4843 135.2036 134.9518 134.7294 134.5362 134.3726 134.2386 134.1343 134.0597 134.0149 134 134.0149 134.0597 134.1343 134.2386 134.3726 134.5362 134.7294 134.9518 135.2036 135.4843 135.794 136.1323 136.4991 136.8941 137.3172 137.7679 138.2462 138.7516 139.2839 139.8428 140.4279 141.039 141.6757 142.3376 143.0245 143.7359 144.4715 145.2309 146.0137 146.8196 147.6482 148.4992 149.372 150.2664 151.182 152.1184 153.0751 154.0519 155.0484 156.0641 157.0987 158.1518 159.2231 160.3122 161.4187 162.5423 163.6826 164.8393 166.0121 167.2005 168.4043 169.6231 170.8567 172.1046 173.3667 174.6425 175.9318 177.2343 178.5497 179.8777 181.2181 182.5705 183.9348 185.3105 186.6976 188.0957 188.7432 189.2829 189.842 190.4206 191.0183 191.6351 192.2706 192.9249 193.5355 194.1649 194.8127 195.4789 196.1632 196.8654 197.5854 198.323 199.0779 199.8499 200.6091 201.3157 202.0396 202.7807 203.5387 204.3135 205.1049 205.9126 206.7365 207.5765 208.3555 209.0933 209.8476 210.6181 211.3764 212.0849 212.8098 213.5509 214.3082 215.0814 215.824 216.5364 217.2648 218.0092 218.7693 219.545 220.3361 221.1425 221.964 222.8004 223.58 224.3212 225.0778 225.8495 226.6363 227.4379 228.2542 229.0851 229.9304 230.7899 231.6635 232.4909 233.2381 234 234.7765 235.5674 236.3726 237.1919 238.0252 238.8054 239.5496 240.3081 241.0809 241.8098 242.5284 243.2612 244.0082 244.7693 245.5443 246.26 246.9818 247.7176 248.4673 249.2308 250 250.3917 250.5115 250.6472 250.7987 250.9661 251.1494 251.3484 251.5631 251.7936 252.0397 252.3014 252.5787 252.8715 253.1798 253.5034 253.7794 254.0236 254.2833 254.5584 254.849 255.1549 255.476 255.8124 256.164 256.5307 256.9124 257.3091 257.7208 258.1472 258.5885 259.0444 259.5149 260 260.4995 261.0134 261.5416 262.084 262.6404 263.2109 263.7954 264.3936 265.0056 265.6313 266.2705 266.9232 267.5892 268.2685 268.961 269.6665 270.3849 271.1162 271.8603 272.6169 273.3862 274.1678 274.9618 275.768 276.5863 277.4167 278.2589 279.1129 279.9786 280.8558 281.7446 282.6447 283.556 284.4785 285.412 286.3564 287.3117 288.2776 289.2542 290.2413 291.2387 292.2465 293.2644 294.2924 295.3303 296.3781 297.4357 298.5029 299.5797 300.6659 301.7615 302.8663 303.9803 305.1033 306.2352 307.376 308.5255 309.6837 310.8504 312.0256 313.2092 314.401 315.601 316.8091 318.0251 319.2491 320.4809 321.7204 322.9675 324.2221 325.4843 326.7537 328.0305 329.3145 330.6055 331.9036 333.2086 334.5205 335.8392 337.1646 338.4967 339.8353 341.1803 342.5317 343.8895 345.2535 346.6237 348 349.3823 350.7706 352.1647 353.5647 354.9704 356.3818 357.7988 359.2214 360.6494 362.0829 363.5217 364.9658 366.4151 367.8695 369.3291 370.7937 372.2633 373.7379 375.2173 376.7015 378.1904 379.6841 381.1824 382.6852 384.1927 385.7046 387.2209 388.7415 390.2666 391.7959 393.3294 394.8671 396.4089 397.9548 399.5047 401.0586 402.6165 404.1782 405.7438 407.3131 408.8863 410.4632 412.0437 413.6278 415.2156 416.8069 418.4017 420 421.6017 423.2068 424.8152 426.427 428.0421 429.6603 431.2818 432.9065 434.5342 436.1651 437.799 439.436 441.076 442.7189 444.3647 446.0135 447.665 449.3195 450.9767 452.6367 454.2995 455.9649 457.633 459.3038 460.9772 462.6532 464.3318 465.2784 463.8621 462.45 461.0336 459.6216 458.2052 456.7932 455.3768 453.9648 452.5572 451.1541 449.7555 448.3615 446.972 445.5872 444.2072 442.8318 441.4612 440.0955 438.7346 437.3785 436.0275 434.6815 433.3405 432.0046 430.6739 429.3484 428.028 426.713 425.4034 424.0991 422.8002 421.5068 420.219 418.9367 417.6602 416.3893 415.1241 413.8647 412.6112 411.3636 410.1219 408.8863 407.6567 406.4333 405.216 404.0049 402.8002 401.6018 400.4098 399.2242 398.0452 396.8728 395.707 394.5479 393.3955 392.2499 391.1112 389.9795 388.8547 387.737 386.6264 385.523 384.4216 383.3015 382.1884 381.0827 379.9842 378.8931 377.8095 376.7333 375.6647 374.6038 373.5505 372.505 371.4673 370.4376 369.4157 368.4019 367.3962 366.3987 365.4094 364.4283 363.4556 362.4914 361.5356 360.5884 359.6498 358.7199 357.7988 356.8865 355.9832 355.0887 354.1977 353.2987 352.4088 351.511 350.6166 349.7256 348.8266 347.816 346.8083 345.8092 344.8188 343.8372 342.8644 341.9006 340.9457 340 339.0634 338.1361 337.218 336.3094 335.4102 334.5205 333.6225 332.7281 331.8373 330.938 330.0485 329.1504 328.256 327.3652 326.4659 325.5764 324.6783 323.7839 322.8932 321.9938 321.1043 320.2062 319.3118 318.4211 317.5217 316.6323 315.7341 314.8396 313.9554 313.0815 312.2179 311.3647 310.5222 309.6902 308.8689 308.0584 307.2589 306.4702 305.6927 304.9262 304.171 303.4271 302.6946 301.9735 301.264 300.5661 299.88 299.2056 298.5431 297.8926 297.2541 296.6277 296 295.3574 294.727 294.1088 293.503 292.9095 292.3286 291.7602 291.2044 290.6613 290.131 289.6135 289.109 288.6174 288.1389 287.6734 287.2212 286.7821 286.3564 285.9441 285.5451 285.1596 284.7876 284.4293 284.0845 283.7534 283.4361 283.1325 282.8427 282.5668 282.3048 282.0567 281.8226 281.6026 281.3965 281.2046 281.0267 280.8629 280.7134 280.578 280.4568 280.3498 280.257 280.1785 280.1143 280.0643 280.0286 280.0071 280 280 280.0071 280.0286 280.0643 280.1143 280.1785 280.257 280.3498 280.4568 280.578 280.7134 280.8629 281.0267 281.2046 281.3965 281.6026 281.8226 282.0567 282.3048 282.5668 282.8427 283.1325 283.4361 283.7534 284.0845 284.4293 284.7876 285.1596 285.5451 285.9441 286.3564 286.7821 287.2212 287.6734 288.1389 288.6174 
142.6184 141.8732 141.1524 140.4564 139.7856 139.1402 138.5208 137.9275 137.3608 136.821 136.3085 135.8234 135.3662 134.937 134.5362 134.1641 133.8208 133.5066 133.2216 132.9662 132.7403 132.5443 132.3783 132.2422 132.1363 132.0606 132.0152 132 132.0152 132.0606 132.1363 132.2422 132.3783 132.5443 132.7403 132.9662 133.2216 133.5066 133.8208 134.1641 134.5362 134.937 135.3662 135.8234 136.3085 136.821 137.3608 137.9275 138.5208 139.1402 139.7856 140.4564 141.1524 141.8732 142.6184 143.3876 144.1804 144.9966 145.8355 146.697 147.5805 148.4857 149.4122 150.3596 151.3275 152.3155 153.3232 154.3503 155.3963 156.4609 157.5436 158.6443 159.7623 160.8975 162.0494 163.2177 164.4019 165.6019 166.8173 168.0476 169.2926 170.552 171.8255 173.1127 174.4133 175.7271 177.0537 178.3928 179.7443 181.1077 182.4829 183.8695 185.2674 186.2901 186.8154 187.3606 187.9255 188.5099 189.1137 189.7367 190.3786 191.0183 191.6351 192.2706 192.9249 193.5975 194.2885 194.9974 195.7243 196.4688 197.2308 198.0101 198.736 199.4492 200.1799 200.9278 201.6928 202.4747 203.2732 204.0882 204.9195 205.7669 206.4946 207.239 208 208.7774 209.5042 210.2189 210.9502 211.6979 212.4618 213.2417 213.9533 214.6718 215.4066 216.1573 216.924 217.7062 218.504 219.3171 220.1454 220.9887 221.7206 222.468 223.2308 224.0089 224.8021 225.6103 226.4332 227.2708 228.1228 228.9891 229.8695 230.6339 231.3871 232.1551 232.9378 233.7349 234.5464 235.372 236.2118 236.9473 237.6973 238.4617 239.2321 239.9417 240.6657 241.4042 242.157 242.9239 243.6801 244.3931 245.1204 245.8618 246.6171 247.3863 248.129 248.3949 248.5156 248.6524 248.8051 248.9739 249.1586 249.3592 249.5756 249.8079 250.056 250.3198 250.5993 250.8944 251.2051 251.5313 251.7936 252.0397 252.3014 252.5787 252.8715 253.1798 253.5034 253.8425 254.1968 254.5663 254.951 255.3507 255.7655 256.1953 256.6398 257.0992 257.5733 258.062 258.5653 259.083 259.6151 260.1615 260.7221 261.2968 261.8855 262.4881 263.1046 263.7347 264.3785 265.0359 265.7066 266.3907 267.088 267.7984 268.5219 269.2582 270.0074 270.7693 271.5437 272.3307 273.13 273.9416 274.7654 275.6012 276.4489 277.3085 278.1798 279.0627 279.9572 280.8629 281.7801 282.7083 283.6477 284.598 285.5591 286.531 287.5135 288.5065 289.5099 290.5237 291.5476 292.5816 293.6256 294.6795 295.7431 296.8164 297.8993 298.9916 300.0933 301.2043 302.3243 303.4535 304.5915 305.7385 306.8941 308.0584 309.2313 310.4126 311.6023 312.8003 314.0064 315.2206 316.4427 317.6728 318.9106 320.1562 321.4094 322.6701 323.9383 325.2138 326.4966 327.7865 329.0836 330.3877 331.6987 333.0165 334.3412 335.6725 337.0104 338.3549 339.7057 341.063 342.4266 343.7964 345.1724 346.5545 347.9425 349.3365 350.7364 352.142 353.5534 354.9704 356.393 357.8212 359.2548 360.6938 362.1381 363.5877 365.0424 366.5024 367.9674 369.4374 370.9124 372.3923 373.877 375.3665 376.8607 378.3596 379.8631 381.3712 382.8838 384.4008 385.9223 387.4481 388.9781 390.5125 392.051 393.5937 395.1405 396.6913 398.2462 399.805 401.3677 402.9342 404.5046 406.0788 407.6567 409.2383 410.8236 412.4124 414.0048 415.6008 417.2002 418.8031 420.4093 422.019 423.6319 425.2482 426.8677 428.4904 430.1163 431.7453 433.3774 435.0126 436.6509 438.2921 439.9364 441.5835 443.2336 444.8865 446.5423 448.2008 449.8622 451.5263 453.1931 454.8626 456.5348 458.2096 459.8869 461.5669 463.2494 463.8707 462.45 461.0336 459.6216 458.2052 456.7932 455.3768 453.9648 452.5483 451.1364 449.7288 448.3258 446.9273 445.5334 444.1441 442.7595 441.3797 440.0045 438.6342 437.2688 435.9082 434.5526 433.202 431.8564 430.516 429.1806 427.8504 426.5255 425.2058 423.8915 422.5826 421.279 419.981 418.6884 417.4015 416.1202 414.8445 413.5746 412.3106 411.0523 409.8 408.5536 407.3131 406.0788 404.8506 403.6285 402.4127 401.2032 400 398.8032 397.6129 396.429 395.2518 394.0812 392.9173 391.7601 390.6098 389.4663 388.3297 387.2002 386.0777 384.9623 383.8541 382.7532 381.6438 380.5259 379.4153 378.312 377.2161 376.1276 375.0467 373.9733 372.9075 371.8494 370.7991 369.7567 368.7221 367.6955 366.677 365.6665 364.6642 363.6702 362.6844 361.7071 360.7381 359.7777 358.8259 357.8827 356.9482 356.0225 355.1056 354.1977 353.2987 352.4088 351.511 350.6166 349.7256 348.8266 347.9368 347.0389 346.0925 345.0797 344.0756 343.0802 342.0936 341.1158 340.147 339.1873 338.2366 337.2951 336.3629 335.44 334.5265 333.6225 332.7281 331.8373 330.938 330.0485 329.1504 328.256 327.3652 326.4659 325.5764 324.6783 323.7839 322.8932 321.9938 321.1043 320.2062 319.3118 318.4211 317.5217 316.6323 315.7341 314.8396 313.949 313.0495 312.1602 311.2812 310.4126 309.5545 308.707 307.8701 307.044 306.2287 305.4243 304.6309 303.8486 303.0775 302.3177 301.5692 300.8322 300.1067 299.3927 298.6905 298 297.3214 296.6547 296 295.3574 294.727 294.1088 293.4621 292.8276 292.2054 291.5956 290.9983 290.4135 289.8413 289.2819 288.7352 288.2013 287.6804 287.1724 286.6775 286.1957 285.7271 285.2718 284.8298 284.4011 283.9859 283.5842 283.196 282.8215 282.4606 282.1135 281.7801 281.4605 281.1548 280.8629 280.5851 280.3213 280.0714 279.8357 279.614 279.4065 279.2132 279.0341 278.8691 278.7185 278.5821 278.4601 278.3523 278.2589 278.1798 278.1151 278.0647 278.0288 278.0072 278 278 278.0072 278.0288 278.0647 278.1151 278.1798 278.2589 278.3523 278.4601 278.5821 278.7185 278.8691 279.0341 279.2132 279.4065 279.614 279.8357 280.0714 280.3213 280.5851 280.8629 281.1548 281.4605 281.7801 282.1135 282.4606 282.8215 283.196 283.5842 283.9859 284.4011 284.8298 285.2718 285.7271 286.1957 286.6775 
140.7693 140.0143 139.2839 138.5785 137.8985 137.2443 136.6163 136.0147 135.44 134.8925 134.3726 133.8805 133.4166 132.9812 132.5745 132.1968 131.8484 131.5295 131.2402 130.9809 130.7517 130.5527 130.384 130.2459 130.1384 130.0615 130.0154 130 130.0154 130.0615 130.1384 130.2459 130.384 130.5527 130.7517 130.9809 131.2402 131.5295 131.8484 132.1968 132.5745 132.9812 133.4166 133.8805 134.3726 134.8925 135.44 136.0147 136.6163 137.2443 137.8985 138.5785 139.2839 140.0143 140.7693 141.5486 142.3517 143.1782 144.0278 144.9 145.7944 146.7106 147.6482 148.6069 149.5861 150.5855 151.6048 152.6434 153.701 154.7773 155.8717 156.9841 158.1139 159.2608 160.4244 161.6045 162.8005 164.0122 165.2392 166.4812 167.7379 169.0089 170.2939 171.5925 172.9046 174.2297 175.5677 176.9181 178.2807 179.6552 181.0414 182.439 183.8478 184.3584 184.8892 185.44 186.0108 186.6012 187.2111 187.8404 188.4887 189.1137 189.7367 190.3786 191.0393 191.7185 192.4162 193.1321 193.8659 194.6176 195.3868 196.1632 196.8654 197.5854 198.323 199.0779 199.8499 200.639 201.4448 202.2672 203.1059 203.9019 204.6363 205.3874 206.1553 206.9299 207.6343 208.3555 209.0933 209.8476 210.6181 211.3764 212.0849 212.8098 213.5509 214.3082 215.0814 215.8703 216.6749 217.4948 218.33 219.1255 219.8636 220.6173 221.3865 222.1711 222.9709 223.7856 224.6152 225.4595 226.3184 227.1915 228.0351 228.7794 229.5387 230.3128 231.1017 231.9052 232.723 233.5551 234.3502 235.0915 235.8474 236.6178 237.3605 238.0756 238.8054 239.5496 240.3081 241.0809 241.8098 242.5284 243.2612 244.0082 244.7693 245.5443 246.26 246.3981 246.5198 246.6577 246.8117 246.9818 247.168 247.3702 247.5884 247.8225 248.0726 248.3385 248.6202 248.9177 249.2308 249.5596 249.8079 250.056 250.3198 250.5993 250.8944 251.2051 251.5313 251.873 252.2301 252.6024 252.9901 253.393 253.811 254.244 254.692 255.1549 255.6326 256.125 256.632 257.1537 257.6897 258.2402 258.8049 259.3839 259.9769 260.584 261.2049 261.8397 262.4881 263.1501 263.8257 264.5146 265.2169 265.9323 266.6608 267.4023 268.1567 268.9238 269.7036 270.4958 271.3006 272.1176 272.9469 273.7882 274.6416 275.5068 276.3838 277.2724 278.1726 279.0842 280.0071 280.9413 281.8865 282.8427 283.8098 284.7876 285.7761 286.7752 287.7846 288.8044 289.8344 290.8745 291.9247 292.9846 294.0544 295.1339 296.2229 297.3214 298.4292 299.5463 300.6726 301.8079 302.9521 304.1053 305.2671 306.4376 307.6166 308.8041 310 311.2041 312.4164 313.6367 314.8651 316.1013 317.3452 318.5969 319.8562 321.123 322.3973 323.6789 324.9677 326.2637 327.5668 328.8769 330.1939 331.5177 332.8483 334.1856 335.5294 336.8798 338.2366 339.5998 340.9692 342.3448 343.7266 345.1145 346.5083 347.908 349.3136 350.725 352.142 353.5647 354.993 356.4267 357.8659 359.3105 360.7603 362.2154 363.6757 365.1411 366.6115 368.0869 369.5673 371.0526 372.5426 374.0374 375.537 377.0411 378.5499 380.0631 381.5809 383.1031 384.6297 386.1606 387.6958 389.2351 390.7787 392.3264 393.8781 395.4339 396.9937 398.5574 400.125 401.6964 403.2716 404.8506 406.4333 408.0196 409.6096 411.2031 412.8002 414.4008 416.0048 417.6123 419.2231 420.8372 422.4547 424.0755 425.6994 427.3266 428.9569 430.5903 432.2268 433.8663 435.5089 437.1544 438.8029 440.4543 442.1086 443.7657 445.4256 447.0883 448.7538 450.422 452.0929 453.7664 455.4426 457.1214 458.8028 460.4867 462.1731 462.4673 461.0423 459.6216 458.2052 456.7932 455.3768 453.9648 452.5483 451.1364 449.7199 448.3079 446.9004 445.4975 444.0991 442.7053 441.3162 439.9318 438.5522 437.1773 435.8073 434.4422 433.082 431.7268 430.3766 429.0315 427.6915 426.3567 425.0271 423.7027 422.3837 421.0701 419.7618 418.4591 417.1618 415.8702 414.5841 413.3038 412.0291 410.7603 409.4973 408.2401 406.989 405.7438 404.5046 403.2716 402.0448 400.8242 399.6098 398.4018 397.2002 396.005 394.8164 393.6343 392.4589 391.2902 390.1282 388.973 387.8247 386.6833 385.549 384.4216 383.3015 382.1884 381.0827 379.9842 378.8667 377.7513 376.6431 375.5423 374.4489 373.3631 372.2849 371.2142 370.1513 369.0962 368.0489 367.0095 365.9781 364.9548 363.9395 362.9325 361.9337 360.9432 359.9611 358.9875 358.0223 357.0658 356.118 355.1788 354.2485 353.3271 352.4145 351.511 350.6166 349.7256 348.8266 347.9368 347.0389 346.1445 345.2535 344.3545 343.354 342.3448 341.3444 340.3528 339.37 338.3962 337.4315 336.4759 335.5294 334.5923 333.6645 332.7462 331.8373 330.938 330.0485 329.1504 328.256 327.3652 326.4659 325.5764 324.6783 323.7839 322.8932 321.9938 321.1043 320.2062 319.3118 318.4211 317.5217 316.6323 315.7341 314.8396 313.949 313.0495 312.1602 311.2619 310.3675 309.4834 308.6098 307.7466 306.8941 306.0523 305.2212 304.4011 303.5918 302.7937 302.0066 301.2308 300.4663 299.7132 298.9716 298.2415 297.5231 296.8164 296.1216 295.4387 294.7677 294.1088 293.4621 292.8276 292.2054 291.5682 290.9295 290.3033 289.6895 289.0882 288.4996 287.9236 287.3604 286.81 286.2726 285.7481 285.2368 284.7385 284.2534 283.7816 283.3232 282.8781 282.4464 282.0284 281.6239 281.233 280.8558 280.4924 280.1428 279.8071 279.4852 279.1774 278.8835 278.6037 278.3379 278.0863 277.8489 277.6256 277.4167 277.2219 277.0415 276.8754 276.7237 276.5863 276.4634 276.3549 276.2607 276.1811 276.1159 276.0652 276.029 276.0072 276 276 276.0072 276.029 276.0652 276.1159 276.1811 276.2607 276.3549 276.4634 276.5863 276.7237 276.8754 277.0415 277.2219 277.4167 277.6256 277.8489 278.0863 278.3379 278.6037 278.8835 279.1774 279.4852 279.8071 280.1428 280.4924 280.8558 281.233 281.6239 282.0284 282.4464 282.8781 283.3232 283.7816 284.2534 284.7385 
138.9244 138.1593 137.4191 136.7041 136.0147 135.3514 134.7145 134.1044 133.5215 132.9662 132.4387 131.9394 131.4686 131.0267 130.6139 130.2306 129.8769 129.5531 129.2594 128.9961 128.7634 128.5613 128.39 128.2498 128.1405 128.0625 128.0156 128 128.0156 128.0625 128.1405 128.2498 128.39 128.5613 128.7634 128.9961 129.2594 129.5531 129.8769 130.2306 130.6139 131.0267 131.4686 131.9394 132.4387 132.9662 133.5215 134.1044 134.7145 135.3514 136.0147 136.7041 137.4191 138.1593 138.9244 139.714 140.5276 141.3648 142.2252 143.1084 144.0139 144.9414 145.8904 146.8605 147.8513 148.8624 149.8933 150.9437 152.0132 153.1013 154.2077 155.3319 156.4736 157.6325 158.8081 160 161.2079 162.4315 163.6704 164.9242 166.1927 167.4754 168.772 170.0823 171.4059 172.7426 174.0919 175.4537 176.8276 178.2133 179.6107 181.0193 181.9121 182.4281 182.9645 183.5211 184.0978 184.6943 185.3105 185.9462 186.6012 187.2111 187.8404 188.4887 189.156 189.842 190.5466 191.2694 192.0104 192.7693 193.5459 194.2885 194.9974 195.7243 196.4688 197.2308 198.0101 198.8064 199.6196 200.4495 201.2958 202.0396 202.7807 203.5387 204.3135 205.0561 205.7669 206.4946 207.239 208 208.7774 209.5042 210.2189 210.9502 211.6979 212.4618 213.2417 214.0374 214.8488 215.6757 216.5179 217.2648 218.0092 218.7693 219.545 220.3361 221.1425 221.964 222.8004 223.6515 224.5173 225.3974 226.1769 226.9273 227.6928 228.4732 229.2684 230.0782 230.9026 231.7412 232.4909 233.2381 234 234.7765 235.491 236.2118 236.9473 237.6973 238.4617 239.2321 239.9417 240.6657 241.4042 242.157 242.9239 243.6801 244.2949 244.4013 244.524 244.663 244.8183 244.9898 245.1775 245.3813 245.6013 245.8373 246.0894 246.3575 246.6414 246.9413 247.257 247.5884 247.8225 248.0726 248.3385 248.6202 248.9177 249.2308 249.5596 249.904 250.2639 250.6392 251.0299 251.4359 251.8571 252.2935 252.7449 253.2114 253.6927 254.1889 254.6998 255.2254 255.7655 256.3201 256.8891 257.4723 258.0698 258.6813 259.3068 259.9461 260.5993 261.2661 261.9466 262.6404 263.3477 264.0682 264.8018 265.5485 266.3081 267.0805 267.8656 268.6634 269.4736 270.2961 271.131 271.9779 272.8369 273.7079 274.5906 275.485 276.391 277.3085 278.2373 279.1774 280.1285 281.0907 282.0638 283.0477 284.0422 285.0474 286.0629 287.0888 288.125 289.1712 290.2275 291.2937 292.3696 293.4553 294.5505 295.6552 296.7693 297.8926 299.0251 300.1666 301.3171 302.4764 303.6445 304.8213 306.0065 307.2003 308.4023 309.6127 310.8311 312.0577 313.2922 314.5346 315.7847 317.0426 318.308 319.581 320.8613 322.149 323.444 324.7461 326.0552 327.3713 328.6944 330.0242 331.3608 332.7041 334.0539 335.4102 336.7729 338.142 339.5173 340.8988 342.2864 343.6801 345.0797 346.4852 347.8965 349.3136 350.7364 352.1647 353.5986 355.038 356.4828 357.933 359.3884 360.849 362.3148 363.7856 365.2615 366.7424 368.2282 369.7188 371.2142 372.7144 374.2192 375.7286 377.2426 378.7611 380.2841 381.8115 383.3432 384.8792 386.4195 387.9639 389.5125 391.0652 392.6219 394.1827 395.7474 397.316 398.8885 400.4647 402.0448 403.6285 405.216 406.8071 408.4018 410 411.6017 413.207 414.8156 416.4277 418.0431 419.6618 421.2838 422.909 424.5374 426.169 427.8037 429.4415 431.0824 432.7262 434.3731 436.0229 437.6757 439.3313 440.9898 442.6511 444.3152 445.9821 447.6516 449.3239 450.9989 452.6765 454.3567 456.0395 457.7248 459.4127 461.103 461.0683 459.639 458.2139 456.7932 455.3768 453.9648 452.5483 451.1364 449.7199 448.3079 446.8915 445.4795 444.0721 442.6692 441.2709 439.8773 438.4883 437.1041 435.7247 434.3501 432.9804 431.6156 430.2557 428.9009 427.5512 426.2065 424.867 423.5328 422.2037 420.88 419.5617 418.2487 416.9413 415.6393 414.3429 413.0521 411.7669 410.4875 409.2139 407.9461 406.6841 405.4282 404.1782 402.9342 401.6964 400.4647 399.2393 398.0201 396.8073 395.6008 394.4008 393.2073 392.0204 390.8401 389.6665 388.4997 387.3396 386.1865 385.0403 383.901 382.7689 381.6438 380.5259 379.4153 378.312 377.2108 376.0904 374.9773 373.8716 372.7734 371.6826 370.5995 369.524 368.4562 367.3962 366.3441 365.2999 364.2636 363.2355 362.2154 361.2036 360.2 359.2047 358.2178 357.2394 356.2696 355.3083 354.3557 353.4119 352.477 351.5508 350.6337 349.7256 348.8266 347.9368 347.0389 346.1445 345.2535 344.3545 343.4647 342.5668 341.6314 340.6171 339.6115 338.6148 337.627 336.6482 335.6784 334.7178 333.7664 332.8243 331.8915 330.9683 330.0545 329.1504 328.256 327.3652 326.4659 325.5764 324.6783 323.7839 322.8932 321.9938 321.1043 320.2062 319.3118 318.4211 317.5217 316.6323 315.7341 314.8396 313.949 313.0495 312.1602 311.2619 310.3675 309.477 308.5774 307.6881 306.8094 305.9412 305.0836 304.2368 303.4007 302.5756 301.7615 300.9585 300.1666 299.386 298.6168 297.859 297.1128 296.3781 295.6552 294.9441 294.2448 293.5575 292.8822 292.2191 291.5682 290.9295 290.3033 289.6757 289.0329 288.4025 287.7846 287.1794 286.5868 286.007 285.44 284.886 284.3448 283.8168 283.302 282.8003 282.3119 281.8368 281.3752 280.927 280.4924 280.0714 279.6641 279.2705 278.8907 278.5247 278.1726 277.8345 277.5103 277.2003 276.9043 276.6225 276.3549 276.1014 275.8623 275.6375 275.4269 275.2308 275.0491 274.8818 274.7289 274.5906 274.4668 274.3574 274.2626 274.1824 274.1168 274.0657 274.0292 274.0073 274 274 274.0073 274.0292 274.0657 274.1168 274.1824 274.2626 274.3574 274.4668 274.5906 274.7289 274.8818 275.0491 275.2308 275.4269 275.6375 275.8623 276.1014 276.3549 276.6225 276.9043 277.2003 277.5103 277.8345 278.1726 278.5247 278.8907 279.2705 279.6641 280.0714 280.4924 280.927 281.3752 281.8368 282.3119 282.8003 
137.0839 136.3085 135.5581 134.8332 134.1343 133.4616 132.8157 132.1968 131.6055 131.042 130.5067 130 129.5222 129.0736 128.6546 128.2654 127.9062 127.5774 127.2792 127.0118 126.7754 126.5701 126.3962 126.2537 126.1428 126.0635 126.0159 126 126.0159 126.0635 126.1428 126.2537 126.3962 126.5701 126.7754 127.0118 127.2792 127.5774 127.9062 128.2654 128.6546 129.0736 129.5222 130 130.5067 131.042 131.6055 132.1968 132.8157 133.4616 134.1343 134.8332 135.5581 136.3085 137.0839 137.884 138.7083 139.5564 140.4279 141.3223 142.2392 143.1782 144.1388 145.1206 146.1232 147.1462 148.1891 149.2515 150.333 151.4332 152.5516 153.688 154.8419 156.0128 157.2005 158.4045 159.6246 160.8602 162.1111 163.3769 164.6572 165.9518 167.2603 168.5823 169.9176 171.2659 172.6268 174 175.3853 176.7823 178.1909 179.477 179.9778 180.4993 181.0414 181.604 182.1867 182.7895 183.4121 184.0543 184.6943 185.3105 185.9462 186.6012 187.2752 187.9681 188.6796 189.4096 190.1578 190.9241 191.7081 192.4162 193.1321 193.8659 194.6176 195.3868 196.1734 196.9772 197.7979 198.6353 199.4492 200.1799 200.9278 201.6928 202.4747 203.1846 203.9019 204.6363 205.3874 206.1553 206.9299 207.6343 208.3555 209.0933 209.8476 210.6181 211.4048 212.2074 213.0258 213.8598 214.6718 215.4066 216.1573 216.924 217.7062 218.504 219.3171 220.1454 220.9887 221.8468 222.7196 223.58 224.3212 225.0778 225.8495 226.6363 227.4379 228.2542 229.0851 229.8956 230.6339 231.3871 232.1551 232.912 233.6236 234.3502 235.0915 235.8474 236.6178 237.3605 238.0756 238.8054 239.5496 240.3081 241.0809 241.8098 242.2973 242.4046 242.5284 242.6685 242.825 242.9979 243.1872 243.3927 243.6145 243.8524 244.1065 244.3768 244.663 244.9653 245.2835 245.6013 245.8373 246.0894 246.3575 246.6414 246.9413 247.257 247.5884 247.9355 248.2982 248.6765 249.0703 249.4795 249.904 250.3438 250.7987 251.2688 251.7538 252.2538 252.7687 253.2982 253.8425 254.4013 254.9745 255.5621 256.164 256.7801 257.4102 258.0543 258.7122 259.3839 260.0692 260.7681 261.4804 262.206 262.9449 263.6968 264.4617 265.2395 266.0301 266.8333 267.649 268.4772 269.3177 270.1703 271.0351 271.9117 272.8003 273.7006 274.6125 275.5358 276.4706 277.4167 278.3738 279.3421 280.3213 281.3112 282.3119 283.3232 284.3448 285.377 286.4193 287.4717 288.5342 289.6066 290.6888 291.7807 292.8822 293.9932 295.1135 296.2431 297.3819 298.5297 299.6865 300.8521 302.0265 303.2095 304.4011 305.601 306.8094 308.026 309.2507 310.4835 311.7242 312.9728 314.2292 315.4933 316.7649 318.044 319.3305 320.6244 321.9254 323.2337 324.5489 325.8712 327.2003 328.5361 329.8788 331.228 332.5838 333.9461 335.3148 336.6898 338.071 339.4584 340.8519 342.2514 343.6568 345.0681 346.4852 347.908 349.3365 350.7706 352.2102 353.6552 355.1056 356.5613 358.0223 359.4885 360.9598 362.4362 363.9176 365.4039 366.8951 368.3911 369.8919 371.3974 372.9075 374.4222 375.9415 377.4652 378.9934 380.5259 382.0628 383.604 385.1493 386.6989 388.2525 389.8102 391.3719 392.9377 394.5073 396.0808 397.6581 399.2393 400.8242 402.4127 404.0049 405.6008 407.2002 408.8031 410.4095 412.0194 413.6327 415.2493 416.8693 418.4925 420.119 421.7487 423.3816 425.0176 426.6568 428.299 429.9442 431.5924 433.2436 434.8977 436.5547 438.2146 439.8773 441.5428 443.211 444.882 446.5557 448.2321 449.9111 451.5927 453.2769 454.9637 456.653 458.3448 460.0391 459.6738 458.2401 456.8107 455.3856 453.9648 452.5483 451.1364 449.7199 448.3079 446.8915 445.4795 444.063 442.6511 441.2437 439.8409 438.4427 437.0492 435.6604 434.2764 432.8972 431.5229 430.1535 428.789 427.4295 426.0751 424.7258 423.3816 422.0427 420.7089 419.3805 418.0574 416.7397 415.4275 414.1208 412.8196 411.524 410.2341 408.9499 407.6714 406.3988 405.1321 403.8713 402.6165 401.3677 400.125 398.8885 397.6581 396.4341 395.2164 394.0051 392.8002 391.6018 390.41 389.2249 388.0464 386.8747 385.7097 384.5517 383.4006 382.2565 381.1194 379.9895 378.8667 377.7513 376.6431 375.5423 374.4329 373.3149 372.2043 371.1011 370.0054 368.9173 367.8369 366.7642 365.6993 364.6423 363.5932 362.5521 361.519 360.4941 359.4774 358.469 357.4689 356.4772 355.494 354.5194 353.5534 352.5961 351.6476 350.7079 349.7771 348.8553 347.9425 347.0389 346.1445 345.2535 344.3545 343.4647 342.5668 341.6724 340.7815 339.8823 338.8923 337.8816 336.8798 335.8869 334.903 333.9281 332.9625 332.006 331.0589 330.1212 329.193 328.2743 327.3652 326.4659 325.5764 324.6783 323.7839 322.8932 321.9938 321.1043 320.2062 319.3118 318.4211 317.5217 316.6323 315.7341 314.8396 313.949 313.0495 312.1602 311.2619 310.3675 309.477 308.5774 307.6881 306.7898 305.8954 305.0115 304.1381 303.2755 302.4236 301.5825 300.7524 299.9333 299.1254 298.3287 297.5433 296.7693 296.0067 295.2558 294.5165 293.789 293.0734 292.3696 291.6779 290.9983 290.3308 289.6757 289.0329 288.4025 287.7846 287.1376 286.5031 285.8811 285.2718 284.6753 284.0915 283.5207 282.9629 282.4181 281.8865 281.3681 280.8629 280.3712 279.8928 279.428 278.9767 278.539 278.1151 277.7049 277.3085 276.926 276.5574 276.2028 275.8623 275.5358 275.2235 274.9254 274.6416 274.372 274.1168 273.8759 273.6494 273.4374 273.2398 273.0568 272.8882 272.7343 272.5949 272.4702 272.36 272.2646 272.1837 272.1176 272.0662 272.0294 272.0074 272 272 272.0074 272.0294 272.0662 272.1176 272.1837 272.2646 272.36 272.4702 272.5949 272.7343 272.8882 273.0568 273.2398 273.4374 273.6494 273.8759 274.1168 274.372 274.6416 274.9254 275.2235 275.5358 275.8623 276.2028 276.5574 276.926 277.3085 277.7049 278.1151 278.539 278.9767 279.428 279.8928 280.3712 280.8629 
135.2479 134.4619 133.7012 132.9662 132.2573 131.5751 130.9198 130.292 129.6919 129.1201 128.5768 128.0625 127.5774 127.122 126.6965 126.3012 125.9365 125.6025 125.2996 125.028 124.7878 124.5793 124.4026 124.2578 124.1451 124.0645 124.0161 124 124.0161 124.0645 124.1451 124.2578 124.4026 124.5793 124.7878 125.028 125.2996 125.6025 125.9365 126.3012 126.6965 127.122 127.5774 128.0625 128.5768 129.1201 129.6919 130.292 130.9198 131.5751 132.2573 132.9662 133.7012 134.4619 135.2479 136.0588 136.8941 137.7534 138.6362 139.5421 140.4706 141.4214 142.3938 143.3876 144.4022 145.4373 146.4923 147.5669 148.6607 149.7732 150.9039 152.0526 153.2188 154.4021 155.6021 156.8184 158.0506 159.2985 160.5615 161.8394 163.1319 164.4384 165.7589 167.0928 168.4399 169.7999 171.1724 172.5572 173.954 175.3625 176.7823 177.5387 178.0449 178.5721 179.1201 179.6886 180.2776 180.8867 181.5158 182.1648 182.7895 183.4121 184.0543 184.716 185.3969 186.0968 186.8154 187.5527 188.3083 189.082 189.842 190.5466 191.2694 192.0104 192.7693 193.5459 194.3399 195.1512 195.9796 196.8248 197.5854 198.323 199.0779 199.8499 200.6091 201.3157 202.0396 202.7807 203.5387 204.3135 205.0561 205.7669 206.4946 207.239 208 208.7774 209.571 210.3806 211.2061 212.0472 212.8098 213.5509 214.3082 215.0814 215.8703 216.6749 217.4948 218.33 219.1803 220.0455 220.9253 221.7206 222.468 223.2308 224.0089 224.8021 225.6103 226.4332 227.2708 228.0351 228.7794 229.5387 230.3128 231.0411 231.7585 232.4909 233.2381 234 234.7765 235.491 236.2118 236.9473 237.6973 238.4617 239.2321 239.9417 240.2998 240.408 240.5327 240.6741 240.8319 241.0062 241.197 241.4042 241.6278 241.8677 242.1239 242.3964 242.685 242.9897 243.3105 243.6145 243.8524 244.1065 244.3768 244.663 244.9653 245.2835 245.6176 245.9675 246.3331 246.7144 247.1113 247.5237 247.9516 248.3949 248.8534 249.3271 249.8159 250.3198 250.8386 251.3722 251.9206 252.4837 253.0613 253.6533 254.2597 254.8804 255.5152 256.164 256.8268 257.5034 258.1937 258.8977 259.6151 260.3459 261.09 261.8473 262.6176 263.4008 264.1969 265.0056 265.827 266.6608 267.507 268.3654 269.236 270.1185 271.0129 271.9191 272.8369 273.7663 274.7071 275.6592 276.6225 277.5968 278.5821 279.5782 280.5851 281.6026 282.6305 283.6688 284.7174 285.7761 286.8449 287.9236 289.0121 290.1103 291.2181 292.3354 293.4621 294.598 295.7431 296.8973 298.0604 299.2324 300.4131 301.6024 302.8003 304.0066 305.2212 306.4441 307.6751 308.9142 310.1613 311.4161 312.6787 313.949 315.2269 316.5122 317.805 319.105 320.4122 321.7266 323.048 324.3763 325.7115 327.0535 328.4022 329.7575 331.1193 332.4876 333.8622 335.2432 336.6304 338.0237 339.423 340.8284 342.2397 343.6568 345.0797 346.5083 347.9425 349.3823 350.8276 352.2783 353.7344 355.1957 356.6623 358.1341 359.6109 361.0928 362.5797 364.0714 365.5681 367.0695 368.5756 370.0865 371.6019 373.122 374.6465 376.1755 377.7089 379.2466 380.7887 382.3349 383.8854 385.44 386.9987 388.5615 390.1282 391.6989 393.2734 394.8519 396.4341 398.0201 399.6098 401.2032 402.8002 404.4008 406.0049 407.6125 409.2237 410.8382 412.4561 414.0773 415.7018 417.3296 418.9606 420.5948 422.2322 423.8726 425.5161 427.1627 428.8123 430.4649 432.1204 433.7787 435.44 437.1041 438.771 440.4407 442.1131 443.7882 445.466 447.1465 448.8296 450.5153 452.2035 453.8943 455.5875 457.2833 458.9815 458.2838 456.8457 455.4119 453.9824 452.5572 451.1364 449.7199 448.3079 446.8915 445.4795 444.063 442.6511 441.2346 439.8227 438.4153 437.0126 435.6145 434.2211 432.8325 431.4487 430.0698 428.6957 427.3266 425.9624 424.6033 423.2493 421.9005 420.5568 419.2183 417.8852 416.5573 415.2349 413.9179 412.6064 411.3004 410 408.7053 407.4163 406.133 404.8555 403.584 402.3183 401.0586 399.805 398.5574 397.316 396.0808 394.8519 393.6293 392.4131 391.2033 390 388.8033 387.6132 386.4298 385.2532 384.0833 382.9203 381.7643 380.6153 379.4733 378.3385 377.2108 376.0904 374.9773 373.8716 372.7734 371.6558 370.5402 369.432 368.3314 367.2383 366.153 365.0753 364.0055 362.9435 361.8895 360.8434 359.8055 358.7757 357.7541 356.7408 355.7359 354.7393 353.7513 352.7719 351.8011 350.839 349.8857 348.9413 348.0057 347.0793 346.1618 345.2535 344.3545 343.4647 342.5668 341.6724 340.7815 339.8823 338.9926 338.0947 337.1706 336.1547 335.1477 334.1497 333.1606 332.1807 331.2099 330.2484 329.2962 328.3535 327.4202 326.4966 325.5826 324.6783 323.7839 322.8932 321.9938 321.1043 320.2062 319.3118 318.4211 317.5217 316.6323 315.7341 314.8396 313.949 313.0495 312.1602 311.2619 310.3675 309.477 308.5774 307.6881 306.7898 305.8954 305.0049 304.1053 303.2161 302.3376 301.4697 300.6127 299.7666 298.9314 298.1074 297.2945 296.4928 295.7025 294.9237 294.1564 293.4008 292.6568 291.9247 291.2044 290.4961 289.7999 289.1159 288.4441 287.7846 287.1376 286.5031 285.8811 285.2437 284.605 283.9789 283.3655 282.7649 282.1772 281.6026 281.0409 280.4924 279.9572 279.4352 278.9265 278.4313 277.9496 277.4815 277.0271 276.5863 276.1594 275.7462 275.347 274.9618 274.5906 274.2335 273.8905 273.5617 273.2471 272.9469 272.6609 272.3894 272.1323 271.8897 271.6616 271.448 271.249 271.0646 270.8948 270.7397 270.5993 270.4737 270.3627 270.2665 270.1851 270.1185 270.0667 270.0296 270.0074 270 270 270.0074 270.0296 270.0667 270.1185 270.1851 270.2665 270.3627 270.4737 270.5993 270.7397 270.8948 271.0646 271.249 271.448 271.6616 271.8897 272.1323 272.3894 272.6609 272.9469 273.2471 273.5617 273.8905 274.2335 274.5906 274.9618 275.347 275.7462 276.1594 276.5863 277.0271 277.4815 277.9496 278.4313 278.9265 
133.4166 132.6198 131.8484 131.103 130.384 129.6919 129.0271 128.39 127.7811 127.2006 126.6491 126.1269 125.6344 125.1719 124.7397 124.3382 123.9677 123.6285 123.3207 123.0447 122.8007 122.5887 122.4091 122.262 122.1475 122.0656 122.0164 122 122.0164 122.0656 122.1475 122.262 122.4091 122.5887 122.8007 123.0447 123.3207 123.6285 123.9677 124.3382 124.7397 125.1719 125.6344 126.1269 126.6491 127.2006 127.7811 128.39 129.0271 129.6919 130.384 131.103 131.8484 132.6198 133.4166 134.2386 135.0852 135.9559 136.8503 137.7679 138.7083 139.671 140.6556 141.6616 142.6885 143.7359 144.8033 145.8904 146.9966 148.1216 149.2649 150.4261 151.6048 152.8005 154.013 155.2417 156.4864 157.7466 159.022 160.3122 161.6168 162.9356 164.2681 165.614 166.9731 168.3449 169.7292 171.1257 172.5341 173.954 175.1114 175.6018 176.1136 176.6465 177.2005 177.7751 178.3704 178.986 179.6218 180.2776 180.8867 181.5158 182.1648 182.8333 183.5211 184.2281 184.9541 185.6987 186.4618 187.2432 187.9681 188.6796 189.4096 190.1578 190.9241 191.7081 192.5097 193.3287 194.1649 194.9974 195.7243 196.4688 197.2308 198.0101 198.736 199.4492 200.1799 200.9278 201.6928 202.4747 203.1846 203.9019 204.6363 205.3874 206.1553 206.9396 207.7402 208.5569 209.3896 210.2189 210.9502 211.6979 212.4618 213.2417 214.0374 214.8488 215.6757 216.5179 217.3752 218.2476 219.1255 219.8636 220.6173 221.3865 222.1711 222.9709 223.7856 224.6152 225.4418 226.1769 226.9273 227.6928 228.4644 229.1724 229.8956 230.6339 231.3871 232.1551 232.912 233.6236 234.3502 235.0915 235.8474 236.6178 237.3605 238.0756 238.3023 238.4114 238.5372 238.6797 238.8389 239.0146 239.207 239.416 239.6414 239.8833 240.1416 240.4163 240.7073 241.0145 241.3379 241.6278 241.8677 242.1239 242.3964 242.685 242.9897 243.3105 243.6473 244 244.3686 244.7529 245.153 245.5687 246 246.4467 246.9089 247.3863 247.879 248.3868 248.9096 249.4474 250 250.5674 251.1494 251.7459 252.3569 252.9822 253.6218 254.2754 254.9431 255.6247 256.3201 257.0292 257.7518 258.4879 259.2373 260 260.7758 261.5645 262.3661 263.1805 264.0076 264.8471 265.6991 266.5633 267.4397 268.3282 269.2285 270.1407 271.0646 272 272.9469 273.9051 274.8745 275.855 276.8465 277.8489 278.862 279.8857 280.9199 281.9645 283.0194 284.0845 285.1596 286.2447 287.3395 288.4441 289.5583 290.6819 291.815 292.9573 294.1088 295.2694 296.4389 297.6172 298.8043 300 301.2043 302.4169 303.6379 304.8672 306.1046 307.35 308.6033 309.8645 311.1334 312.41 313.6941 314.9857 316.2847 317.5909 318.9044 320.2249 321.5525 322.887 324.2283 325.5764 326.9312 328.2925 329.6604 331.0347 332.4154 333.8023 335.1955 336.5947 338 339.4113 340.8284 342.2514 343.6801 345.1145 346.5545 348 349.451 350.9074 352.3691 353.8361 355.3083 356.7856 358.2681 359.7555 361.2478 362.7451 364.2472 365.754 367.2656 368.7818 370.3026 371.8279 373.3577 374.892 376.4306 377.9735 379.5208 381.0722 382.6277 384.1875 385.7512 387.319 388.8907 390.4664 392.0459 393.6293 395.2164 396.8073 398.4018 400 401.6018 403.2072 404.816 406.4283 408.0441 409.6633 411.2858 412.9116 414.5407 416.173 417.8086 419.4473 421.0891 422.7339 424.3819 426.0329 427.6868 429.3437 431.0035 432.6662 434.3317 436 437.6711 439.345 441.0215 442.7008 444.3827 446.0673 447.7544 449.4441 451.1364 452.8311 454.5283 456.228 457.9301 456.8982 455.4558 454.0176 452.5837 451.1541 449.7288 448.3079 446.8915 445.4795 444.063 442.6511 441.2346 439.8227 438.4062 436.9943 435.587 434.1843 432.7863 431.3931 430.0046 428.621 427.2423 425.8685 424.4997 423.1359 421.7772 420.4236 419.0752 417.732 416.394 415.0614 413.7342 412.4124 411.0961 409.7853 408.4801 407.1805 405.8867 404.5986 403.3163 402.0398 400.7693 399.5047 398.2462 396.9937 395.7474 394.5073 393.2734 392.0459 390.8248 389.61 388.4019 387.2002 386.0052 384.8168 383.6353 382.4604 381.2925 380.1316 378.9776 377.8307 376.6909 375.5583 374.4329 373.3149 372.2043 371.1011 370 368.8794 367.7662 366.6606 365.5626 364.4722 363.3896 362.3148 361.2478 360.1888 359.1378 358.095 357.0602 356.0337 355.0155 354.0056 353.0042 352.0114 351.0271 350.0514 349.0845 348.1264 347.1772 346.2369 345.3057 344.3835 343.4705 342.5668 341.6724 340.7815 339.8823 338.9926 338.0947 337.2002 336.3094 335.4102 334.4308 333.4187 332.4154 331.4212 330.4361 329.4602 328.4935 327.5363 326.5884 325.6501 324.7214 323.8024 322.8932 321.9938 321.1043 320.2062 319.3118 318.4211 317.5217 316.6323 315.7341 314.8396 313.949 313.0495 312.1602 311.2619 310.3675 309.477 308.5774 307.6881 306.7898 305.8954 305.0049 304.1053 303.2161 302.3177 301.4233 300.5395 299.6665 298.8043 297.953 297.1128 296.2837 295.4657 294.6591 293.8639 293.0802 292.308 291.5476 290.7989 290.0621 289.3372 288.6243 287.9236 287.2351 286.5589 285.8951 285.2437 284.605 283.9789 283.3514 282.7083 282.078 281.4605 280.8558 280.2642 279.6855 279.1201 278.5678 278.0288 277.5031 276.991 276.4923 276.0072 275.5358 275.0782 274.6343 274.2043 273.7882 273.3862 272.9982 272.6243 272.2646 271.9191 271.5879 271.2711 270.9686 270.6806 270.4071 270.1481 269.9037 269.6739 269.4587 269.2582 269.0725 268.9015 268.7452 268.6038 268.4772 268.3654 268.2685 268.1865 268.1194 268.0672 268.0298 268.0075 268 268 268.0075 268.0298 268.0672 268.1194 268.1865 268.2685 268.3654 268.4772 268.6038 268.7452 268.9015 269.0725 269.2582 269.4587 269.6739 269.9037 270.1481 270.4071 270.6806 270.9686 271.2711 271.5879 271.9191 272.2646 272.6243 272.9982 273.3862 273.7882 274.2043 274.6343 275.0782 275.5358 276.0072 276.4923 276.991 
131.5903 130.7823 130 129.244 128.5146 127.8124 127.1377 126.4911 125.873 125.2837 124.7237 124.1934 123.6932 123.2234 122.7844 122.3765 122 121.6553 121.3425 121.062 120.8139 120.5985 120.4159 120.2664 120.1499 120.0667 120.0167 120 120.0167 120.0667 120.1499 120.2664 120.4159 120.5985 120.8139 121.062 121.3425 121.6553 122 122.3765 122.7844 123.2234 123.6932 124.1934 124.7237 125.2837 125.873 126.4911 127.1377 127.8124 128.5146 129.244 130 130.7823 131.5903 132.4236 133.2817 134.1641 135.0704 136 136.9525 137.9275 138.9244 139.9428 140.9823 142.0423 143.1223 144.222 145.341 146.4787 147.6347 148.8086 150 151.2085 152.4336 153.675 154.9322 156.205 157.4929 158.7955 160.1125 161.4435 162.7882 164.1463 165.5174 166.9012 168.2974 169.7056 171.1257 172.5572 173.1704 173.6664 174.1838 174.7226 175.2826 175.8636 176.4653 177.0876 177.7301 178.3704 178.986 179.6218 180.2776 180.953 181.648 182.3623 183.0956 183.8478 184.6185 185.3969 186.0968 186.8154 187.5527 188.3083 189.082 189.8736 190.683 191.5098 192.3538 193.1321 193.8659 194.6176 195.3868 196.1632 196.8654 197.5854 198.323 199.0779 199.8499 200.6091 201.3157 202.0396 202.7807 203.5387 204.3135 205.1049 205.9126 206.7365 207.5765 208.3555 209.0933 209.8476 210.6181 211.4048 212.2074 213.0258 213.8598 214.7091 215.5737 216.4532 217.2648 218.0092 218.7693 219.545 220.3361 221.1425 221.964 222.8004 223.58 224.3212 225.0778 225.8495 226.5921 227.306 228.0351 228.7794 229.5387 230.3128 231.0411 231.7585 232.4909 233.2381 234 234.7765 235.491 236.2118 236.3049 236.4149 236.5417 236.6854 236.8459 237.0232 237.2172 237.4279 237.6552 237.8991 238.1596 238.4366 238.73 239.0397 239.3658 239.6414 239.8833 240.1416 240.4163 240.7073 241.0145 241.3379 241.6775 242.0331 242.4046 242.7921 243.1954 243.6145 244.0492 244.4995 244.9653 245.4465 245.9431 246.4549 246.9818 247.5237 248.0806 248.6524 249.2388 249.84 250.4556 251.0856 251.73 252.3886 253.0613 253.7479 254.4484 255.1627 255.8906 256.632 257.3869 258.155 258.9363 259.7306 260.5379 261.358 262.1908 263.0361 263.8939 264.764 265.6464 266.5408 267.4472 268.3654 269.2954 270.2369 271.19 272.1544 273.13 274.1168 275.1145 276.1232 277.1425 278.1726 279.2132 280.2642 281.3254 282.3969 283.4784 284.5699 285.6711 286.7821 287.9028 289.0329 290.1724 291.3211 292.4791 293.6461 294.822 296.0067 297.2003 298.4024 299.6131 300.8322 302.0596 303.2952 304.539 305.7908 307.0505 308.318 309.5933 310.8762 312.1666 313.4645 314.7697 316.0823 317.4019 318.7287 320.0625 321.4032 322.7507 324.1049 325.4658 326.8333 328.2072 329.5876 330.9743 332.3673 333.7664 335.1716 336.5828 338 339.423 340.8519 342.2864 343.7266 345.1724 346.6237 348.0804 349.5426 351.01 352.4826 353.9604 355.4434 356.9314 358.4243 359.9222 361.425 362.9325 364.4448 365.9618 367.4833 369.0095 370.5402 372.0753 373.6148 375.1586 376.7068 378.2592 379.8157 381.3765 382.9413 384.5101 386.0829 387.6596 389.2403 390.8248 392.4131 394.0051 395.6008 397.2002 398.8032 400.4098 402.0199 403.6335 405.2505 406.871 408.4948 410.1219 411.7523 413.386 415.0229 416.6629 418.3061 419.9524 421.6017 423.2541 424.9094 426.5677 428.2289 429.893 431.56 433.2297 434.9023 436.5776 438.2556 439.9364 441.6198 443.3058 444.9944 446.6856 448.3793 450.0756 451.7743 453.4755 455.1791 456.8851 455.5173 454.0705 452.6279 451.1895 449.7555 448.3258 446.9004 445.4795 444.063 442.6511 441.2346 439.8227 438.4062 436.9943 435.5778 434.1659 432.7586 431.356 429.9581 428.565 427.1768 425.7934 424.4149 423.0414 421.6729 420.3094 418.9511 417.5979 416.2499 414.9072 413.5698 412.2378 410.9112 409.59 408.2744 406.9644 405.6599 404.3612 403.0682 401.781 400.4997 399.2242 397.9548 396.6913 395.4339 394.1827 392.9377 391.6989 390.4664 389.2403 388.0206 386.8074 385.6008 384.4008 383.2075 382.0209 380.8412 379.6683 378.5023 377.3434 376.1914 375.0467 373.9091 372.7787 371.6558 370.5402 369.432 368.3314 367.222 366.1038 364.9932 363.8901 362.7947 361.7071 360.6272 359.5553 358.4913 357.4353 356.3874 355.3477 354.3163 353.2931 352.2783 351.272 350.2742 349.285 348.3045 347.3327 346.3698 345.4157 344.4706 343.5346 342.6076 341.6899 340.7815 339.8823 338.9926 338.0947 337.2002 336.3094 335.4102 334.5205 333.6225 332.7101 331.6926 330.6841 329.6847 328.6944 327.7133 326.7415 325.7791 324.8261 323.8827 322.9489 322.0248 321.1106 320.2062 319.3118 318.4211 317.5217 316.6323 315.7341 314.8396 313.949 313.0495 312.1602 311.2619 310.3675 309.477 308.5774 307.6881 306.7898 305.8954 305.0049 304.1053 303.2161 302.3177 301.4233 300.5329 299.6331 298.744 297.8658 296.9983 296.1418 295.2964 294.4622 293.6392 292.8276 292.0274 291.2387 290.4617 289.6964 288.9429 288.2013 287.4717 286.7542 286.049 285.3559 284.6753 284.007 283.3514 282.7083 282.078 281.4605 280.8131 280.1785 279.5568 278.948 278.3523 277.7697 277.2003 276.6442 276.1014 275.5721 275.0564 274.5542 274.0657 273.5909 273.13 272.683 272.2499 271.8308 271.4259 271.0351 270.6584 270.2961 269.9482 269.6145 269.2954 268.9907 268.7006 268.425 268.1641 267.9179 267.6864 267.4696 267.2677 267.0805 266.9082 266.7508 266.6083 266.4808 266.3682 266.2705 266.1879 266.1203 266.0677 266.0301 266.0075 266 266 266.0075 266.0301 266.0677 266.1203 266.1879 266.2705 266.3682 266.4808 266.6083 266.7508 266.9082 267.0805 267.2677 267.4696 267.6864 267.9179 268.1641 268.425 268.7006 268.9907 269.2954 269.6145 269.9482 270.2961 270.6584 271.0351 271.4259 271.8308 272.2499 272.683 273.13 273.5909 274.0657 274.5542 275.0564 
129.769 128.9496 128.1562 127.3892 126.6491 125.9365 125.2517 124.5953 123.9677 123.3694 122.8007 122.262 121.7539 121.2765 120.8305 120.4159 120.0333 119.6829 119.365 119.0798 118.8276 118.6086 118.423 118.2709 118.1524 118.0678 118.0169 118 118.0169 118.0678 118.1524 118.2709 118.423 118.6086 118.8276 119.0798 119.365 119.6829 120.0333 120.4159 120.8305 121.2765 121.7539 122.262 122.8007 123.3694 123.9677 124.5953 125.2517 125.9365 126.6491 127.3892 128.1562 128.9496 129.769 130.6139 131.4838 132.3783 133.2967 134.2386 135.2036 136.191 137.2006 138.2317 139.2839 140.3567 141.4496 142.5623 143.6941 144.8447 146.0137 147.2005 148.4048 149.6262 150.8642 152.1184 153.3884 154.6738 155.9743 157.2895 158.619 159.9625 161.3196 162.6899 164.0732 165.469 166.8772 168.2974 169.7292 170.7513 171.2308 171.7323 172.2556 172.8005 173.3667 173.954 174.5623 175.1913 175.8408 176.4653 177.0876 177.7301 178.3928 179.0754 179.7776 180.4993 181.2402 182 182.7785 183.5211 184.2281 184.9541 185.6987 186.4618 187.2432 188.0425 188.8597 189.6945 190.5466 191.2694 192.0104 192.7693 193.5459 194.2885 194.9974 195.7243 196.4688 197.2308 198.0101 198.736 199.4492 200.1799 200.9278 201.6928 202.4747 203.2732 204.0882 204.9195 205.7669 206.4946 207.239 208 208.7774 209.571 210.3806 211.2061 212.0472 212.9037 213.7756 214.6625 215.4066 216.1573 216.924 217.7062 218.504 219.3171 220.1454 220.9887 221.7206 222.468 223.2308 224.0089 224.722 225.4418 226.1769 226.9273 227.6928 228.4644 229.1724 229.8956 230.6339 231.3871 232.1551 232.912 233.6236 234.2136 234.3075 234.4184 234.5464 234.6913 234.8531 235.0319 235.2276 235.44 235.6693 235.9152 236.1779 236.4572 236.753 237.0654 237.3942 237.6552 237.8991 238.1596 238.4366 238.73 239.0397 239.3658 239.7082 240.0667 240.4413 240.8319 241.2385 241.6609 242.0992 242.5531 243.0226 243.5077 244.0082 244.524 245.0551 245.6013 246.1626 246.7387 247.3297 247.9355 248.5558 249.1907 249.84 250.5035 251.1812 251.873 252.5787 253.2982 254.0315 254.7783 255.5387 256.3123 257.0992 257.8992 258.7122 259.5381 260.3766 261.2279 262.0916 262.9677 263.856 264.7565 265.669 266.5933 267.5294 268.4772 269.4365 270.4071 271.389 272.3821 273.3862 274.4012 275.4269 276.4634 277.5103 278.5678 279.6355 280.7134 281.8014 282.8993 284.007 285.1245 286.2516 287.3882 288.5342 289.6895 290.8539 292.0274 293.2098 294.4011 295.6011 296.8097 298.0269 299.2524 300.4863 301.7284 302.9785 304.2368 305.5029 306.7768 308.0584 309.3477 310.6445 311.9487 313.2603 314.5791 315.9051 317.2381 318.5781 319.925 321.2787 322.6391 324.0062 325.3798 326.7599 328.1463 329.5391 330.938 332.3432 333.7544 335.1716 336.5947 338.0237 339.4584 340.8988 342.3448 343.7964 345.2535 346.716 348.1839 349.657 351.1353 352.6188 354.1073 355.6009 357.0994 358.6028 360.1111 361.6241 363.1418 364.6642 366.1912 367.7227 369.2587 370.7991 372.3439 373.893 375.4464 377.004 378.5657 380.1316 381.7014 383.2754 384.8532 386.435 388.0206 389.61 391.2033 392.8002 394.4008 396.005 397.6129 399.2242 400.8391 402.4575 404.0792 405.7043 407.3328 408.9645 410.5995 412.2378 413.8792 415.5238 417.1714 418.8221 420.4759 422.1327 423.7924 425.455 427.1206 428.789 430.4602 432.1342 433.811 435.4905 437.1727 438.8576 440.5451 442.2352 443.9279 445.6232 447.3209 449.0211 450.7239 452.429 454.1365 455.5963 454.141 452.6897 451.2427 449.8 448.3615 446.9273 445.4975 444.0721 442.6511 441.2346 439.8227 438.4062 436.9943 435.5778 434.1659 432.7494 431.3375 429.9302 428.5277 427.1299 425.737 424.3489 422.9657 421.5875 420.2142 418.846 417.4829 416.125 414.7722 413.4247 412.0825 410.7457 409.4142 408.0882 406.7678 405.4528 404.1435 402.8399 401.542 400.2499 398.9637 397.6833 396.4089 395.1405 393.8781 392.6219 391.3719 390.1282 388.8907 387.6596 386.435 385.2168 384.0052 382.8002 381.6019 380.4103 379.2255 378.0476 376.8766 375.7126 374.5557 373.4059 372.2633 371.128 370 368.8794 367.7662 366.6606 365.5626 364.4448 363.329 362.2209 361.1205 360.0278 358.9429 357.8659 356.7969 355.7359 354.683 353.6382 352.6017 351.5736 350.5538 349.5426 348.5398 347.5457 346.5602 345.5836 344.6157 343.6568 342.7069 341.766 340.8343 339.9117 338.9985 338.0947 337.2002 336.3094 335.4102 334.5205 333.6225 332.7281 331.8373 330.938 329.9697 328.9559 327.9512 326.9557 325.9693 324.9923 324.0247 323.0666 322.118 321.1791 320.2499 319.3305 318.4211 317.5217 316.6323 315.7341 314.8396 313.949 313.0495 312.1602 311.2619 310.3675 309.477 308.5774 307.6881 306.7898 305.8954 305.0049 304.1053 303.2161 302.3177 301.4233 300.5329 299.6331 298.744 297.8456 296.9512 296.0676 295.1949 294.3331 293.4825 292.6431 291.815 290.9983 290.1931 289.3994 288.6174 287.8472 287.0888 286.3424 285.6081 284.886 284.176 283.4784 282.7932 282.1205 281.4605 280.8131 280.1785 279.5568 278.9193 278.2804 277.6544 277.0415 276.4417 275.855 275.2817 274.7217 274.1751 273.6421 273.1227 272.6169 272.125 271.6468 271.1826 270.7323 270.2961 269.8741 269.4661 269.0725 268.6931 268.3282 267.9776 267.6415 267.32 267.0131 266.7208 266.4432 266.1804 265.9323 265.6991 265.4807 265.2772 265.0887 264.9151 264.7565 264.6129 264.4844 264.3709 264.2726 264.1893 264.1212 264.0682 264.0303 264.0076 264 264 264.0076 264.0303 264.0682 264.1212 264.1893 264.2726 264.3709 264.4844 264.6129 264.7565 264.9151 265.0887 265.2772 265.4807 265.6991 265.9323 266.1804 266.4432 266.7208 267.0131 267.32 267.6415 267.9776 268.3282 268.6931 269.0725 269.4661 269.8741 270.2961 270.7323 271.1826 271.6468 272.125 272.6169 273.1227 
127.9531 127.122 126.3171 125.5388 124.7878 124.0645 123.3694 122.7029 122.0656 121.4578 120.8801 120.3329 119.8165 119.3315 118.8781 118.4567 118.0678 117.7115 117.3882 117.0983 116.8418 116.619 116.4302 116.2755 116.1551 116.0689 116.0172 116 116.0172 116.0689 116.1551 116.2755 116.4302 116.619 116.8418 117.0983 117.3882 117.7115 118.0678 118.4567 118.8781 119.3315 119.8165 120.3329 120.8801 121.4578 122.0656 122.7029 123.3694 124.0645 124.7878 125.5388 126.3171 127.122 127.9531 128.8099 129.6919 130.5986 131.5295 132.484 133.4616 134.4619 135.4843 136.5284 137.5936 138.6795 139.7856 140.9113 142.0563 143.2201 144.4022 145.6022 146.8196 148.054 149.3051 150.5722 151.8552 153.1535 154.4668 155.7947 157.1369 158.4929 159.8624 161.2451 162.6407 164.0488 165.469 166.9012 168.3449 168.8076 169.2926 169.7999 170.3291 170.8801 171.4526 172.0465 172.6615 173.2974 173.954 174.5623 175.1913 175.8408 176.5106 177.2005 177.9101 178.6393 179.3878 180.1555 180.942 181.648 182.3623 183.0956 183.8478 184.6185 185.4077 186.2149 187.0401 187.8829 188.6796 189.4096 190.1578 190.9241 191.7081 192.4162 193.1321 193.8659 194.6176 195.3868 196.1632 196.8654 197.5854 198.323 199.0779 199.8499 200.639 201.4448 202.2672 203.1059 203.9019 204.6363 205.3874 206.1553 206.9396 207.7402 208.5569 209.3896 210.238 211.1019 211.9811 212.8098 213.5509 214.3082 215.0814 215.8703 216.6749 217.4948 218.33 219.1255 219.8636 220.6173 221.3865 222.1441 222.8542 223.58 224.3212 225.0778 225.8495 226.5921 227.306 228.0351 228.7794 229.5387 230.3128 231.0411 231.7585 232.2154 232.3101 232.422 232.5511 232.6972 232.8605 233.0408 233.2381 233.4523 233.6835 233.9316 234.1965 234.4781 234.7765 235.0915 235.423 235.6693 235.9152 236.1779 236.4572 236.753 237.0654 237.3942 237.7393 238.1008 238.4785 238.8723 239.2823 239.7082 240.1499 240.6076 241.0809 241.5699 242.0744 242.5943 243.1296 243.6801 244.2458 244.8265 245.4221 246.0325 246.6577 247.2974 247.9516 248.6202 249.303 250 250.711 251.4359 252.1745 252.9269 253.6927 254.472 255.2646 256.0703 256.8891 257.7208 258.5653 259.4224 260.2921 261.1743 262.0687 262.9753 263.8939 264.8245 265.7668 266.7208 267.6864 268.6634 269.6516 270.6511 271.6616 272.683 273.7152 274.7581 275.8115 276.8754 277.9496 279.0341 280.1285 281.233 282.3473 283.4713 284.605 285.7481 286.9007 288.0625 289.2335 290.4135 291.6025 292.8003 294.0068 295.222 296.4456 297.6777 298.9181 300.1666 301.4233 302.688 303.9605 305.2409 306.529 307.8246 309.1278 310.4384 311.7563 313.0815 314.4137 315.7531 317.0994 318.4525 319.8124 321.1791 322.5523 323.9321 325.3183 326.7109 328.1097 329.5148 330.926 332.3432 333.7664 335.1955 336.6304 338.071 339.5173 340.9692 342.4266 343.8895 345.3578 346.8314 348.3102 349.7942 351.2834 352.7776 354.2767 355.7808 357.2898 358.8036 360.3221 361.8453 363.3731 364.9055 366.4424 367.9837 369.5294 371.0795 372.6339 374.1925 375.7552 377.3221 378.8931 380.4681 382.0471 383.63 385.2168 386.8074 388.4019 390 391.6018 393.2073 394.8164 396.429 398.0452 399.6649 401.2879 402.9144 404.5442 406.1773 407.8137 409.4533 411.0961 412.7421 414.3911 416.0433 417.6985 419.3567 421.0178 422.6819 424.3489 426.0188 427.6915 429.367 431.0452 432.7262 434.4099 436.0963 437.7853 439.477 441.1712 442.8679 444.5672 446.269 447.9732 449.6799 451.389 453.1004 454.229 452.7693 451.3136 449.8622 448.415 446.972 445.5334 444.0991 442.6692 441.2437 439.8227 438.4062 436.9943 435.5778 434.1659 432.7494 431.3375 429.9209 428.509 427.1019 425.6994 424.3018 422.909 421.5211 420.1381 418.7601 417.3871 416.0192 414.6565 413.2989 411.9466 410.5995 409.2579 407.9216 406.5907 405.2654 403.9455 402.6313 401.3228 400.02 398.723 397.4318 396.1464 394.8671 393.5937 392.3264 391.0652 389.8102 388.5615 387.319 386.0829 384.8532 383.63 382.4134 381.2034 380 378.8034 377.6136 376.4306 375.2546 374.0855 372.9236 371.7687 370.6211 369.4807 368.3477 367.222 366.1038 364.9932 363.8901 362.7892 361.6684 360.5551 359.4496 358.3518 357.2618 356.1797 355.1056 354.0396 352.9816 351.9318 350.8903 349.8571 348.8323 347.816 346.8083 345.8092 344.8188 343.8372 342.8644 341.9006 340.9457 340 339.0634 338.1361 337.218 336.3094 335.4102 334.5205 333.6225 332.7281 331.8373 330.938 330.0485 329.1504 328.2499 327.2308 326.2208 325.2199 324.2283 323.246 322.2732 321.3098 320.356 319.412 318.4776 317.5531 316.6386 315.7341 314.8396 313.949 313.0495 312.1602 311.2619 310.3675 309.477 308.5774 307.6881 306.7898 305.8954 305.0049 304.1053 303.2161 302.3177 301.4233 300.5329 299.6331 298.744 297.8456 296.9512 296.0608 295.161 294.272 293.3939 292.5269 291.6711 290.8264 289.9931 289.1712 288.3609 287.5622 286.7752 286 285.2368 284.4855 283.7464 283.0194 282.3048 281.6026 280.9128 280.2356 279.5711 278.9193 278.2804 277.6544 277.0271 276.3838 275.7535 275.1363 274.5323 273.9416 273.3642 272.8003 272.2499 271.7131 271.19 270.6806 270.1851 269.7036 269.236 268.7824 268.3431 267.9179 267.507 267.1105 266.7283 266.3607 266.0075 265.669 265.3451 265.0359 264.7414 264.4617 264.1969 263.947 263.712 263.4919 263.2869 263.097 262.922 262.7622 262.6176 262.4881 262.3738 262.2747 262.1908 262.1221 262.0687 262.0305 262.0076 262 262 262.0076 262.0305 262.0687 262.1221 262.1908 262.2747 262.3738 262.4881 262.6176 262.7622 262.922 263.097 263.2869 263.4919 263.712 263.947 264.1969 264.4617 264.7414 265.0359 265.3451 265.669 266.0075 266.3607 266.7283 267.1105 267.507 267.9179 268.3431 268.7824 269.236 269.7036 270.1851 270.6806 271.19 
126.1428 125.2996 124.4829 123.6932 122.9309 122.1966 121.4907 120.8139 120.1665 119.5492 118.9622 118.4061 117.8813 117.3882 116.9273 116.4989 116.1034 115.7411 115.4123 115.1173 114.8564 114.6298 114.4378 114.2804 114.1578 114.0702 114.0175 114 114.0175 114.0702 114.1578 114.2804 114.4378 114.6298 114.8564 115.1173 115.4123 115.7411 116.1034 116.4989 116.9273 117.3882 117.8813 118.4061 118.9622 119.5492 120.1665 120.8139 121.4907 122.1966 122.9309 123.6932 124.4829 125.2996 126.1428 127.0118 127.9062 128.8255 129.769 130.7364 131.727 132.7403 133.7759 134.8332 135.9117 137.011 138.1304 139.2695 140.4279 141.6051 142.8006 144.0139 145.2446 146.4923 147.7566 149.0369 150.333 151.6443 152.9706 154.3114 155.6663 157.035 158.4172 159.8124 161.2204 162.6407 164.0732 165.5174 166.3971 166.8652 167.3559 167.869 168.4043 168.9615 169.5406 170.1411 170.763 171.4059 172.0465 172.6615 173.2974 173.954 174.631 175.3283 176.0455 176.7823 177.5387 178.3143 179.0754 179.7776 180.4993 181.2402 182 182.7785 183.5756 184.3909 185.2242 186.0753 186.8154 187.5527 188.3083 189.082 189.842 190.5466 191.2694 192.0104 192.7693 193.5459 194.2885 194.9974 195.7243 196.4688 197.2308 198.0101 198.8064 199.6196 200.4495 201.2958 202.0396 202.7807 203.5387 204.3135 205.1049 205.9126 206.7365 207.5765 208.4322 209.3036 210.1904 210.9502 211.6979 212.4618 213.2417 214.0374 214.8488 215.6757 216.5179 217.2648 218.0092 218.7693 219.545 220.2726 220.9887 221.7206 222.468 223.2308 224.0089 224.722 225.4418 226.1769 226.9273 227.6928 228.4644 229.1724 229.8956 230.2173 230.3128 230.4257 230.5558 230.7033 230.8679 231.0498 231.2488 231.4649 231.6981 231.9483 232.2154 232.4995 232.8003 233.118 233.4523 233.6835 233.9316 234.1965 234.4781 234.7765 235.0915 235.423 235.7711 236.1356 236.5164 236.9135 237.3268 237.7562 238.2016 238.6629 239.1401 239.6331 240.1416 240.6657 241.2053 241.7602 242.3304 242.9156 243.5159 244.1311 244.7611 245.4058 246.065 246.7387 247.4268 248.129 248.8453 249.5756 250.3198 251.0777 251.8492 252.6341 253.4324 254.244 255.0686 255.9062 256.7567 257.6199 258.4956 259.3839 260.2845 261.1972 262.1221 263.0589 264.0076 264.9679 265.9398 266.9232 267.9179 268.9238 269.9407 270.9686 272.0074 273.0568 274.1168 275.1872 276.268 277.359 278.4601 279.5711 280.692 281.8226 282.9629 284.1126 285.2718 286.4402 287.6178 288.8044 290 291.2044 292.4175 293.6392 294.8695 296.1081 297.355 298.6101 299.8733 301.1445 302.4236 303.7104 305.0049 306.307 307.6166 308.9337 310.258 311.5895 312.9281 314.2738 315.6264 316.9858 318.352 319.7249 321.1043 322.4903 323.8827 325.2814 326.6864 328.0975 329.5148 330.938 332.3673 333.8023 335.2432 336.6898 338.142 339.5998 341.063 342.5317 344.0058 345.4852 346.9697 348.4595 349.9543 351.4541 352.9589 354.4686 355.9832 357.5024 359.0265 360.5551 362.0884 363.6262 365.1685 366.7151 368.2662 369.8216 371.3812 372.945 374.513 376.0851 377.6612 379.2413 380.8254 382.4134 384.0052 385.6008 387.2002 388.8033 390.41 392.0204 393.6343 395.2518 396.8728 398.4972 400.125 401.7561 403.3906 405.0284 406.6694 408.3136 409.961 411.6115 413.265 414.9217 416.5813 418.244 419.9095 421.578 423.2493 424.9235 426.6005 428.2803 429.9628 431.648 433.3359 435.0264 436.7196 438.4153 440.1136 441.8145 443.5178 445.2235 446.9318 448.6424 450.3554 452.0708 452.8664 451.4023 449.9422 448.4863 447.0347 445.5872 444.1441 442.7053 441.2709 439.8409 438.4153 436.9943 435.5778 434.1659 432.7494 431.3375 429.9209 428.509 427.0925 425.6806 424.2735 422.8711 421.4736 420.0809 418.6932 417.3104 415.9327 414.56 413.1924 411.83 410.4729 409.121 407.7744 406.4333 405.0975 403.7673 402.4425 401.1234 399.81 398.5022 397.2002 395.904 394.6137 393.3294 392.051 390.7787 389.5125 388.2525 386.9987 385.7512 384.5101 383.2754 382.0471 380.8254 379.6103 378.4019 377.2002 376.0053 374.8173 373.6362 372.4621 371.295 370.1351 368.9824 367.8369 366.6988 365.5681 364.4448 363.329 362.2209 361.1205 360.0111 358.8927 357.782 356.6791 355.584 354.4968 353.4176 352.3464 351.2834 350.2285 349.1819 348.1436 347.1138 346.0925 345.0797 344.0756 343.0802 342.0936 341.1158 340.147 339.1873 338.2366 337.2951 336.3629 335.44 334.5265 333.6225 332.7281 331.8373 330.938 330.0485 329.1504 328.256 327.3652 326.4659 325.5088 324.4934 323.4872 322.4903 321.5027 320.5246 319.5559 318.5969 317.6476 316.7081 315.7784 314.8587 313.949 313.0495 312.1602 311.2619 310.3675 309.477 308.5774 307.6881 306.7898 305.8954 305.0049 304.1053 303.2161 302.3177 301.4233 300.5329 299.6331 298.744 297.8456 296.9512 296.0608 295.161 294.272 293.3735 292.4791 291.5956 290.7232 289.862 289.0121 288.1736 287.3465 286.531 285.7271 284.9351 284.1549 283.3867 282.6305 281.8865 281.1548 280.4354 279.7285 279.0341 278.3523 277.6833 277.0271 276.3838 275.7535 275.1363 274.4886 273.854 273.2325 272.6243 272.0294 271.448 270.88 270.3257 269.7851 269.2582 268.7452 268.2462 267.7611 267.2901 266.8333 266.3907 265.9624 265.5485 265.149 264.764 264.3936 264.0379 263.6968 263.3705 263.0589 262.7622 262.4805 262.2137 261.9618 261.725 261.5034 261.2968 261.1053 260.9291 260.7681 260.6223 260.4919 260.3766 260.2768 260.1922 260.123 260.0692 260.0308 260.0077 260 260 260.0077 260.0308 260.0692 260.123 260.1922 260.2768 260.3766 260.4919 260.6223 260.7681 260.9291 261.1053 261.2968 261.5034 261.725 261.9618 262.2137 262.4805 262.7622 263.0589 263.3705 263.6968 264.0379 264.3936 264.764 265.149 265.5485 265.9624 266.3907 266.8333 267.2901 267.7611 268.2462 268.7452 269.2582 
124.3382 123.4828 122.654 121.8524 121.0785 120.3329 119.6161 118.9286 118.2709 117.6435 117.047 116.4818 115.9483 115.447 114.9783 114.5426 114.1403 113.7717 113.4372 113.1371 112.8716 112.641 112.4455 112.2853 112.1606 112.0714 112.0179 112 112.0179 112.0714 112.1606 112.2853 112.4455 112.641 112.8716 113.1371 113.4372 113.7717 114.1403 114.5426 114.9783 115.447 115.9483 116.4818 117.047 117.6435 118.2709 118.9286 119.6161 120.3329 121.0785 121.8524 122.654 123.4828 124.3382 125.2198 126.1269 127.059 128.0156 128.9961 130 131.0267 132.0757 133.1465 134.2386 135.3514 136.4844 137.6372 138.8092 140 141.2091 142.4359 143.6802 144.9414 146.219 147.5127 148.822 150.1466 151.486 152.8398 154.2077 155.5892 156.9841 158.3919 159.8124 161.2451 162.6899 164 164.4506 164.9242 165.4207 165.9397 166.4812 167.0449 167.6305 168.2379 168.8668 169.517 170.1411 170.763 171.4059 172.0697 172.7542 173.4589 174.1838 174.9286 175.6929 176.4766 177.2005 177.9101 178.6393 179.3878 180.1555 180.942 181.7471 182.5705 183.4121 184.2281 184.9541 185.6987 186.4618 187.2432 187.9681 188.6796 189.4096 190.1578 190.9241 191.7081 192.4162 193.1321 193.8659 194.6176 195.3868 196.1734 196.9772 197.7979 198.6353 199.4492 200.1799 200.9278 201.6928 202.4747 203.2732 204.0882 204.9195 205.7669 206.6301 207.509 208.3555 209.0933 209.8476 210.6181 211.4048 212.2074 213.0258 213.8598 214.6718 215.4066 216.1573 216.924 217.697 218.4033 219.1255 219.8636 220.6173 221.3865 222.1441 222.8542 223.58 224.3212 225.0778 225.8495 226.5921 227.306 227.9825 228.2192 228.3156 228.4294 228.5607 228.7094 228.8755 229.0589 229.2597 229.4777 229.7129 229.9652 230.2347 230.5211 230.8246 231.145 231.4649 231.6981 231.9483 232.2154 232.4995 232.8003 233.118 233.4523 233.8033 234.1709 234.5549 234.9553 235.372 235.805 236.2541 236.7192 237.2003 237.6973 238.21 238.7384 239.2823 239.8416 240.4163 241.0062 241.6113 242.2313 242.8662 243.5159 244.1803 244.8591 245.5524 246.26 246.9818 247.7176 248.4673 249.2308 250.008 250.7987 251.6029 252.4203 253.2509 254.0945 254.951 255.8203 256.7021 257.5966 258.5034 259.4224 260.3536 261.2968 262.2518 263.2185 264.1969 265.1867 266.1879 267.2003 268.2238 269.2582 270.3035 271.3595 272.4261 273.5032 274.5906 275.6882 276.796 277.9137 279.0412 280.1785 281.3254 282.4819 283.6477 284.8228 286.007 287.2003 288.4025 289.6135 290.8333 292.0616 293.2985 294.5437 295.7972 297.0589 298.3287 299.6064 300.892 302.1854 303.4864 304.795 306.1111 307.4345 308.7653 310.1032 311.4482 312.8003 314.1592 315.525 316.8975 318.2766 319.6623 321.0545 322.4531 323.858 325.2691 326.6864 328.1097 329.5391 330.9743 332.4154 333.8622 335.3148 336.7729 338.2366 339.7057 341.1803 342.6602 344.1453 345.6357 347.1311 348.6316 350.1371 351.6476 353.1628 354.683 356.2078 357.7373 359.2715 360.8102 362.3534 363.9011 365.4532 367.0095 368.5702 370.1351 371.7042 373.2774 374.8546 376.4359 378.0211 379.6103 381.2034 382.8002 384.4008 386.0052 387.6132 389.2249 390.8401 392.4589 394.0812 395.707 397.3361 398.9687 400.6046 402.2437 403.8861 405.5317 407.1805 408.8325 410.4875 412.1456 413.8067 415.4708 417.1379 418.8078 420.4807 422.1564 423.8349 425.5161 427.2002 428.8869 430.5764 432.2684 433.9631 435.6604 437.3603 439.0627 440.7675 442.4749 444.1846 445.8969 447.6115 449.3284 451.0477 451.5086 450.04 448.5755 447.1152 445.6591 444.2072 442.7595 441.3162 439.8773 438.4427 437.0126 435.587 434.1659 432.7494 431.3375 429.9209 428.509 427.0925 425.6806 424.2641 422.8522 421.4451 420.0428 418.6454 417.2529 415.8654 414.4828 413.1053 411.7329 410.3657 409.0037 407.6469 406.2955 404.9494 403.6087 402.2735 400.9439 399.6198 398.3014 396.9887 395.6817 394.3805 393.0852 391.7959 390.5125 389.2351 387.9639 386.6989 385.44 384.1875 382.9413 381.7014 380.4681 379.2413 378.0211 376.8076 375.6009 374.4008 373.2077 372.0215 370.8423 369.6701 368.5051 367.3473 366.1967 365.0534 363.9176 362.7892 361.6684 360.5551 359.4496 358.3518 357.2338 356.118 355.0099 353.9096 352.8172 351.7328 350.6565 349.5883 348.5283 347.4766 346.4333 345.3983 344.3719 343.354 342.3448 341.3444 340.3528 339.37 338.3962 337.4315 336.4759 335.5294 334.5923 333.6645 332.7462 331.8373 330.938 330.0485 329.1504 328.256 327.3652 326.4659 325.5764 324.6783 323.7839 322.7693 321.7577 320.7554 319.7624 318.7789 317.805 316.8407 315.886 314.9413 314.0064 313.0815 312.1666 311.2619 310.3675 309.477 308.5774 307.6881 306.7898 305.8954 305.0049 304.1053 303.2161 302.3177 301.4233 300.5329 299.6331 298.744 297.8456 296.9512 296.0608 295.161 294.272 293.3735 292.4791 291.5887 290.6888 289.7999 288.9221 288.0555 287.2003 286.3564 285.5241 284.7034 283.8943 283.0972 282.3119 281.5386 280.7775 280.0286 279.292 278.5678 277.8561 277.157 276.4706 275.797 275.1363 274.4886 273.854 273.2325 272.5949 271.9559 271.33 270.7176 270.1185 269.5329 268.961 268.4027 267.8582 267.3275 266.8108 266.3081 265.8195 265.3451 264.8849 264.439 264.0076 263.5906 263.1881 262.8003 262.4271 262.0687 261.725 261.3962 261.0824 260.7834 260.4995 260.2307 259.9769 259.7383 259.5149 259.3068 259.1139 258.9363 258.774 258.6271 258.4956 258.3796 258.2789 258.1937 258.124 258.0698 258.031 258.0078 258 258 258.0078 258.031 258.0698 258.124 258.1937 258.2789 258.3796 258.4956 258.6271 258.774 258.9363 259.1139 259.3068 259.5149 259.7383 259.9769 260.2307 260.4995 260.7834 261.0824 261.3962 261.725 262.0687 262.4271 262.8003 263.1881 263.5906 264.0076 264.439 264.8849 265.3451 265.8195 266.3081 266.8108 267.3275 
122.5398 121.6717 120.8305 120.0167 119.2309 118.4736 117.7455 117.047 116.3787 115.7411 115.1347 114.56 114.0175 113.5077 113.031 112.5877 112.1784 111.8034 111.463 111.1575 110.8873 110.6526 110.4536 110.2905 110.1635 110.0727 110.0182 110 110.0182 110.0727 110.1635 110.2905 110.4536 110.6526 110.8873 111.1575 111.463 111.8034 112.1784 112.5877 113.031 113.5077 114.0175 114.56 115.1347 115.7411 116.3787 117.047 117.7455 118.4736 119.2309 120.0167 120.8305 121.6717 122.5398 123.4342 124.3543 125.2996 126.2696 127.2635 128.2809 129.3213 130.384 131.4686 132.5745 133.7012 134.8481 136.0147 137.2006 138.4052 139.6281 140.8687 142.1267 143.4015 144.6928 146 147.3228 148.6607 150.0133 151.3803 152.7612 154.1558 155.5635 156.9841 158.4172 159.8624 161.3196 162.0494 162.5054 162.9847 163.487 164.0122 164.56 165.1302 165.7227 166.337 166.9731 167.6305 168.2379 168.8668 169.517 170.1881 170.8801 171.5925 172.3253 173.078 173.8505 174.631 175.3283 176.0455 176.7823 177.5387 178.3143 179.1089 179.9222 180.754 181.604 182.3623 183.0956 183.8478 184.6185 185.3969 186.0968 186.8154 187.5527 188.3083 189.082 189.842 190.5466 191.2694 192.0104 192.7693 193.5459 194.3399 195.1512 195.9796 196.8248 197.5854 198.323 199.0779 199.8499 200.639 201.4448 202.2672 203.1059 203.9608 204.8316 205.7182 206.4946 207.239 208 208.7774 209.571 210.3806 211.2061 212.0472 212.8098 213.5509 214.3082 215.0814 215.824 216.5364 217.2648 218.0092 218.7693 219.545 220.2726 220.9887 221.7206 222.468 223.2308 224.0089 224.722 225.4418 226 226.2211 226.3184 226.4332 226.5657 226.7157 226.8832 227.0683 227.2708 227.4907 227.7279 227.9825 228.2542 228.5432 228.8493 229.1724 229.4777 229.7129 229.9652 230.2347 230.5211 230.8246 231.145 231.4822 231.8362 232.2068 232.5941 232.9978 233.4181 233.8547 234.3075 234.7765 235.2616 235.7626 236.2795 236.8122 237.3605 237.9244 238.5037 239.0983 239.7082 240.3331 240.973 241.6278 242.2973 242.9815 243.6801 244.3931 245.1204 245.8618 246.6171 247.3863 248.1693 248.9659 249.7759 250.5993 251.4359 252.2856 253.1482 254.0236 254.9117 255.8124 256.7255 257.6509 258.5885 259.5381 260.4995 261.4727 262.4576 263.454 264.4617 265.4807 266.5108 267.5518 268.6038 269.6665 270.7397 271.8235 272.9176 274.0219 275.1363 276.2607 277.395 278.539 279.6927 280.8558 282.0284 283.2102 284.4011 285.6011 286.81 288.0278 289.2542 290.4892 291.7328 292.9846 294.2448 295.5131 296.7895 298.0738 299.366 300.6659 301.9735 303.2886 304.6112 305.9412 307.2784 308.6227 309.9742 311.3326 312.6979 314.0701 315.4489 316.8344 318.2263 319.6248 321.0296 322.4407 323.858 325.2814 326.7109 328.1463 329.5876 331.0347 332.4876 333.9461 335.4102 336.8798 338.3549 339.8353 341.321 342.8119 344.308 345.8092 347.3154 348.8266 350.3427 351.8636 353.3893 354.9197 356.4548 357.9944 359.5386 361.0872 362.6403 364.1978 365.7595 367.3255 368.8957 370.47 372.0484 373.6308 375.2173 376.8076 378.4019 380 381.6019 383.2075 384.8168 386.4298 388.0464 389.6665 391.2902 392.9173 394.5479 396.1818 397.8191 399.4596 401.1035 402.7505 404.4008 406.0542 407.7107 409.3702 411.0328 412.6984 414.367 416.0385 417.7128 419.39 421.0701 422.7529 424.4384 426.1267 427.8177 429.5114 431.2076 432.9065 434.6079 436.3118 438.0182 439.7272 441.4386 443.1523 444.8685 446.5871 448.3079 450.0311 450.1555 448.6825 447.2136 445.7488 444.2882 442.8318 441.3797 439.9318 438.4883 437.0492 435.6145 434.1843 432.7586 431.3375 429.9209 428.509 427.0925 425.6806 424.2641 422.8522 421.4356 420.0238 418.6168 417.2146 415.8173 414.4249 413.0375 411.6552 410.278 408.9059 407.5389 406.1773 404.821 403.4699 402.1244 400.7842 399.4496 398.1206 396.7972 395.4795 394.1675 392.8613 391.561 390.2666 388.9781 387.6958 386.4195 385.1493 383.8854 382.6277 381.3765 380.1316 378.8931 377.6612 376.4359 375.2173 374.0053 372.8002 371.6019 370.4106 369.2262 368.0489 366.8787 365.7157 364.56 363.4116 362.2706 361.1371 360.0111 358.8927 357.782 356.6791 355.5784 354.4573 353.344 352.2386 351.141 350.0514 348.9699 347.8965 346.8314 345.7745 344.726 343.6859 342.6544 341.6314 340.6171 339.6115 338.6148 337.627 336.6482 335.6784 334.7178 333.7664 332.8243 331.8915 330.9683 330.0545 329.1504 328.256 327.3652 326.4659 325.5764 324.6783 323.7839 322.8932 321.9938 321.0483 320.0313 319.0235 318.0251 317.0363 316.0569 315.0873 314.1273 313.1773 312.2371 311.3069 310.3868 309.477 308.5774 307.6881 306.7898 305.8954 305.0049 304.1053 303.2161 302.3177 301.4233 300.5329 299.6331 298.744 297.8456 296.9512 296.0608 295.161 294.272 293.3735 292.4791 291.5887 290.6888 289.7999 288.9014 288.007 287.1237 286.2516 285.391 284.5417 283.7041 282.8781 282.0638 281.2614 280.471 279.6927 278.9265 278.1726 277.4311 276.702 275.9855 275.2817 274.5906 273.9124 273.2471 272.5949 271.9559 271.33 270.7028 270.0593 269.429 268.8122 268.2089 267.6191 267.0431 266.4808 265.9323 265.3978 264.8773 264.3709 263.8788 263.4008 262.9373 262.4881 262.0534 261.6333 261.2279 260.8371 260.4611 260.1 259.7537 259.4224 259.1062 258.8049 258.5189 258.248 257.9922 257.7518 257.5267 257.3169 257.1225 256.9436 256.7801 256.632 256.4995 256.3825 256.2811 256.1953 256.125 256.0703 256.0313 256.0078 256 256 256.0078 256.0313 256.0703 256.125 256.1953 256.2811 256.3825 256.4995 256.632 256.7801 256.9436 257.1225 257.3169 257.5267 257.7518 257.9922 258.248 258.5189 258.8049 259.1062 259.4224 259.7537 260.1 260.4611 260.8371 261.2279 261.6333 262.0534 262.4881 262.9373 263.4008 263.8788 264.3709 264.8773 265.3978 
120.7477 119.8666 119.0126 118.1863 117.3882 116.619 115.8792 115.1694 114.4902 113.842 113.2254 112.641 112.0892 111.5706 111.0856 110.6345 110.218 109.8362 109.4897 109.1787 108.9036 108.6646 108.462 108.2959 108.1665 108.0741 108.0185 108 108.0185 108.0741 108.1665 108.2959 108.462 108.6646 108.9036 109.1787 109.4897 109.8362 110.218 110.6345 111.0856 111.5706 112.0892 112.641 113.2254 113.842 114.4902 115.1694 115.8792 116.619 117.3882 118.1863 119.0126 119.8666 120.7477 121.6553 122.5887 123.5476 124.5311 125.5388 126.5701 127.6245 128.7012 129.7999 130.9198 132.0606 133.2216 134.4024 135.6024 136.821 138.058 139.3126 140.5845 141.8732 143.1782 144.4991 145.8355 147.187 148.553 149.9333 151.3275 152.7351 154.1558 155.5892 157.035 158.4929 159.6246 160.1 160.5615 161.0466 161.5549 162.0864 162.6407 163.2177 163.817 164.4384 165.0818 165.7227 166.337 166.9731 167.6305 168.3092 169.0089 169.7292 170.4699 171.2308 172.0116 172.7542 173.4589 174.1838 174.9286 175.6929 176.4766 177.2794 178.1011 178.9413 179.7776 180.4993 181.2402 182 182.7785 183.5211 184.2281 184.9541 185.6987 186.4618 187.2432 187.9681 188.6796 189.4096 190.1578 190.9241 191.7081 192.5097 193.3287 194.1649 194.9974 195.7243 196.4688 197.2308 198.0101 198.8064 199.6196 200.4495 201.2958 202.1584 203.0369 203.9019 204.6363 205.3874 206.1553 206.9396 207.7402 208.5569 209.3896 210.2189 210.9502 211.6979 212.4618 213.2417 213.9533 214.6718 215.4066 216.1573 216.924 217.697 218.4033 219.1255 219.8636 220.6173 221.3865 222.1441 222.8542 223.58 224.0179 224.2231 224.3212 224.4371 224.5707 224.722 224.8911 225.0778 225.282 225.5039 225.7432 226 226.2742 226.5657 226.8744 227.2003 227.4907 227.7279 227.9825 228.2542 228.5432 228.8493 229.1724 229.5125 229.8695 230.2433 230.6339 231.0411 231.4649 231.9052 232.3618 232.8347 233.3238 233.829 234.3502 234.8872 235.44 236.0085 236.5925 237.1919 237.8066 238.4366 239.0816 239.7415 240.4163 241.1058 241.8098 242.5284 243.2612 244.0082 244.7693 245.5443 246.3331 247.1356 247.9516 248.781 249.6237 250.4795 251.3484 252.2301 253.1245 254.0315 254.951 255.8828 256.8268 257.7829 258.7509 259.7306 260.7221 261.725 262.7394 263.765 264.8018 265.8496 266.9082 267.9776 269.0576 270.1481 271.249 272.36 273.4813 274.6125 275.7535 276.9043 278.0647 279.2347 280.414 281.6026 282.8003 284.007 285.2227 286.4472 287.6804 288.9221 290.1724 291.4309 292.6978 293.9728 295.2558 296.5468 297.8456 299.1521 300.4663 301.788 303.1171 304.4536 305.7973 307.1482 308.5061 309.8709 311.2427 312.6212 314.0064 315.3982 316.7965 318.2012 319.6123 321.0296 322.4531 323.8827 325.3183 326.7599 328.2072 329.6604 331.1193 332.5838 334.0539 335.5294 337.0104 338.4967 339.9882 341.485 342.9869 344.4938 346.0058 347.5227 349.0444 350.571 352.1023 353.6382 355.1788 356.724 358.2737 359.8277 361.3862 362.949 364.5161 366.0874 367.6629 369.2425 370.8261 372.4138 374.0053 375.6009 377.2002 378.8034 380.4103 382.0209 383.6353 385.2532 386.8747 388.4997 390.1282 391.7601 393.3955 395.0342 396.6762 398.3215 399.97 401.6217 403.2766 404.9346 406.5956 408.2597 409.9268 411.5969 413.2699 414.9458 416.6245 418.3061 419.9905 421.6776 423.3675 425.06 426.7552 428.453 430.1535 431.8564 433.562 435.27 436.9806 438.6935 440.4089 442.1267 443.8468 445.5693 447.2941 449.0211 448.8073 447.3299 445.8565 444.3872 442.9221 441.4612 440.0045 438.5522 437.1041 435.6604 434.2211 432.7863 431.356 429.9302 428.509 427.0925 425.6806 424.2641 422.8522 421.4356 420.0238 418.6072 417.1954 415.7884 414.3863 412.9891 411.5969 410.2097 408.8276 407.4506 406.0788 404.7122 403.351 401.995 400.6445 399.2994 397.9598 396.6258 395.2974 393.9746 392.6576 391.3464 390.041 388.7415 387.4481 386.1606 384.8792 383.604 382.3349 381.0722 379.8157 378.5657 377.3221 376.0851 374.8546 373.6308 372.4138 371.2035 370 368.8035 367.6139 366.4314 365.2561 364.0879 362.927 361.7734 360.6272 359.4885 358.3574 357.2338 356.118 355.0099 353.9096 352.8002 351.6817 350.571 349.4682 348.3734 347.2866 346.208 345.1377 344.0756 343.0219 341.9766 340.9399 339.9117 338.8923 337.8816 336.8798 335.8869 334.903 333.9281 332.9625 332.006 331.0589 330.1212 329.193 328.2743 327.3652 326.4659 325.5764 324.6783 323.7839 322.8932 321.9938 321.1043 320.2062 319.3118 318.308 317.2948 316.291 315.2967 314.312 313.3369 312.3716 311.4161 310.4706 309.5351 308.6098 307.6946 306.7898 305.8954 305.0049 304.1053 303.2161 302.3177 301.4233 300.5329 299.6331 298.744 297.8456 296.9512 296.0608 295.161 294.272 293.3735 292.4791 291.5887 290.6888 289.7999 288.9014 288.007 287.1167 286.2167 285.3279 284.4503 283.5842 282.7296 281.8865 281.0551 280.2356 279.428 278.6324 277.8489 277.0776 276.3187 275.5721 274.8381 274.1168 273.4081 272.7123 272.0294 271.3595 270.7028 270.0593 269.429 268.8122 268.1641 267.5294 266.9082 266.3006 265.7066 265.1264 264.56 264.0076 263.4692 262.9449 262.4348 261.9389 261.4575 260.9904 260.5379 260.1 259.6767 259.2682 258.8745 258.4956 258.1317 257.7829 257.449 257.1303 256.8268 256.5385 256.2655 256.0078 255.7655 255.5387 255.3272 255.1313 254.951 254.7862 254.637 254.5034 254.3855 254.2833 254.1968 254.1259 254.0709 254.0315 254.0079 254 254 254.0079 254.0315 254.0709 254.1259 254.1968 254.2833 254.3855 254.5034 254.637 254.7862 254.951 255.1313 255.3272 255.5387 255.7655 256.0078 256.2655 256.5385 256.8268 257.1303 257.449 257.7829 258.1317 258.4956 258.8745 259.2682 259.6767 260.1 260.5379 260.9904 261.4575 261.9389 262.4348 262.9449 263.4692 
118.9622 118.0678 117.2007 116.3615 115.5509 114.7693 114.0175 113.2961 112.6055 111.9464 111.3194 110.7249 110.1635 109.6358 109.1421 108.683 108.2589 107.8703 107.5174 107.2007 106.9205 106.6771 106.4706 106.3015 106.1697 106.0754 106.0189 106 106.0189 106.0754 106.1697 106.3015 106.4706 106.6771 106.9205 107.2007 107.5174 107.8703 108.2589 108.683 109.1421 109.6358 110.1635 110.7249 111.3194 111.9464 112.6055 113.2961 114.0175 114.7693 115.5509 116.3615 117.2007 118.0678 118.9622 119.8833 120.8305 121.8031 122.8007 123.8225 124.8679 125.9365 127.0276 128.1405 129.2749 130.4301 131.6055 132.8006 134.0149 135.2479 136.4991 137.7679 139.0539 140.3567 141.6757 143.0105 144.3607 145.7258 147.1054 148.4992 149.9066 151.3275 152.7612 154.2077 155.6663 157.1369 157.6959 158.1518 158.619 159.11 159.6246 160.1624 160.7234 161.3072 161.9136 162.5423 163.1931 163.817 164.4384 165.0818 165.7468 166.4332 167.1407 167.869 168.6179 169.3871 170.1764 170.8801 171.5925 172.3253 173.078 173.8505 174.6425 175.4537 176.2839 177.1327 177.9101 178.6393 179.3878 180.1555 180.942 181.648 182.3623 183.0956 183.8478 184.6185 185.3969 186.0968 186.8154 187.5527 188.3083 189.082 189.8736 190.683 191.5098 192.3538 193.1321 193.8659 194.6176 195.3868 196.1734 196.9772 197.7979 198.6353 199.4893 200.3597 201.2461 202.0396 202.7807 203.5387 204.3135 205.1049 205.9126 206.7365 207.5765 208.3555 209.0933 209.8476 210.6181 211.3764 212.0849 212.8098 213.5509 214.3082 215.0814 215.824 216.5364 217.2648 218.0092 218.7693 219.545 220.2726 220.9887 221.7206 222.036 222.2251 222.3241 222.441 222.5758 222.7285 222.8991 223.0874 223.2935 223.5173 223.7588 224.0179 224.2944 224.5885 224.9 225.2288 225.5039 225.7432 226 226.2742 226.5657 226.8744 227.2003 227.5434 227.9035 228.2805 228.6744 229.0851 229.5125 229.9565 230.417 230.8939 231.3871 231.8965 232.422 232.9635 233.5209 234.094 234.6828 235.2871 235.9068 236.5417 237.1919 237.8571 238.5372 239.2321 239.9417 240.6657 241.4042 242.157 242.9239 243.7047 244.4995 245.308 246.1301 246.9656 247.8145 248.6765 249.5516 250.4396 251.3404 252.2538 253.1798 254.1181 255.0686 256.0313 257.0058 257.9922 258.9904 260 261.0211 262.0534 263.097 264.1515 265.2169 266.2931 267.3799 268.4772 269.5849 270.7028 271.8308 272.9689 274.1168 275.2744 276.4417 277.6184 278.8046 280 281.2046 282.4181 283.6406 284.8719 286.1119 287.3604 288.6174 289.8827 291.1563 292.438 293.7278 295.0254 296.3309 297.6441 298.9649 300.2932 301.6289 302.972 304.3222 305.6796 307.044 308.4153 309.7935 311.1784 312.57 313.9681 315.3728 316.7838 318.2012 319.6248 321.0545 322.4903 323.9321 325.3798 326.8333 328.2925 329.7575 331.228 332.7041 334.1856 335.6725 337.1646 338.6621 340.1647 341.6724 343.1851 344.7028 346.2254 347.7528 349.285 350.8219 352.3634 353.9096 355.4603 357.0154 358.575 360.1389 361.7071 363.2795 364.8561 366.4369 368.0217 369.6106 371.2035 372.8002 374.4008 376.0053 377.6136 379.2255 380.8412 382.4604 384.0833 385.7097 387.3396 388.973 390.6098 392.2499 393.8934 395.5401 397.1901 398.8433 400.4997 402.1592 403.8217 405.4874 407.156 408.8276 410.5021 412.1796 413.8599 415.543 417.2289 418.9177 420.6091 422.3032 424 425.6994 427.4015 429.106 430.8132 432.5228 434.235 435.9495 437.6665 439.3859 441.1077 442.8318 444.5582 446.2869 448.0179 447.464 445.9821 444.5042 443.0305 441.5609 440.0955 438.6342 437.1773 435.7247 434.2764 432.8325 431.3931 429.9581 428.5277 427.1019 425.6806 424.2641 422.8522 421.4356 420.0238 418.6072 417.1954 415.7788 414.367 412.9601 411.558 410.1609 408.7689 407.3819 406 404.6233 403.2518 401.8856 400.5247 399.1691 397.8191 396.4745 395.1354 393.802 392.4742 391.1521 389.8359 388.5254 387.2209 385.9223 384.6297 383.3432 382.0628 380.7887 379.5208 378.2592 377.004 375.7552 374.513 373.2774 372.0484 370.8261 369.6106 368.4019 367.2002 366.0055 364.8177 363.6372 362.4638 361.2977 360.1389 358.9875 357.8435 356.7072 355.5784 354.4573 353.344 352.2386 351.141 350.0229 348.9069 347.7988 346.6987 345.6067 344.5229 343.4472 342.3799 341.321 340.2705 339.2285 338.1952 337.1706 336.1547 335.1477 334.1497 333.1606 332.1807 331.2099 330.2484 329.2962 328.3535 327.4202 326.4966 325.5826 324.6783 323.7839 322.8932 321.9938 321.1043 320.2062 319.3118 318.4211 317.5217 316.5881 315.5693 314.56 313.5602 312.57 311.5895 310.6187 309.6579 308.707 307.7661 306.8354 305.915 305.0049 304.1053 303.2161 302.3177 301.4233 300.5329 299.6331 298.744 297.8456 296.9512 296.0608 295.161 294.272 293.3735 292.4791 291.5887 290.6888 289.7999 288.9014 288.007 287.1167 286.2167 285.3279 284.4293 283.5348 282.6517 281.7801 280.9199 280.0714 279.2347 278.4098 277.5968 276.796 276.0072 275.2308 274.4668 273.7152 272.9762 272.2499 271.5364 270.8358 270.1481 269.4736 268.8122 268.1641 267.5294 266.9082 266.2705 265.6313 265.0056 264.3936 263.7954 263.2109 262.6404 262.084 261.5416 261.0134 260.4995 260 259.5149 259.0444 258.5885 258.1472 257.7208 257.3091 256.9124 256.5307 256.164 255.8124 255.476 255.1549 254.849 254.5584 254.2833 254.0236 253.7794 253.5508 253.3377 253.1403 252.9585 252.7924 252.642 252.5074 252.3886 252.2856 252.1983 252.127 252.0714 252.0317 252.0079 252 252 252.0079 252.0317 252.0714 252.127 252.1983 252.2856 252.3886 252.5074 252.642 252.7924 252.9585 253.1403 253.3377 253.5508 253.7794 254.0236 254.2833 254.5584 254.849 255.1549 255.476 255.8124 256.164 256.5307 256.9124 257.3091 257.7208 258.1472 258.5885 259.0444 259.5149 260 260.4995 261.0134 261.5416 
117.1836 116.2755 115.395 114.5426 113.7189 112.9248 112.1606 111.4271 110.7249 110.0545 109.4166 108.8118 108.2405 107.7033 107.2007 106.7333 106.3015 105.9056 105.5462 105.2236 104.9381 104.69 104.4797 104.3072 104.1729 104.0769 104.0192 104 104.0192 104.0769 104.1729 104.3072 104.4797 104.69 104.9381 105.2236 105.5462 105.9056 106.3015 106.7333 107.2007 107.7033 108.2405 108.8118 109.4166 110.0545 110.7249 111.4271 112.1606 112.9248 113.7189 114.5426 115.395 116.2755 117.1836 118.1186 119.0798 120.0667 121.0785 122.1147 123.1747 124.2578 125.3635 126.4911 127.6401 128.8099 130 131.2098 132.4387 133.6862 134.9518 136.2351 137.5354 138.8524 140.1856 141.5345 142.8986 144.2775 145.6709 147.0782 148.4992 149.9333 151.3803 152.8398 154.3114 155.2417 155.7562 156.205 156.678 157.1751 157.6959 158.2403 158.8081 159.3989 160.0125 160.6487 161.3072 161.9136 162.5423 163.1931 163.8658 164.56 165.2755 166.0121 166.7693 167.547 168.3092 169.0089 169.7292 170.4699 171.2308 172.0116 172.812 173.6318 174.4706 175.3283 176.0455 176.7823 177.5387 178.3143 179.0754 179.7776 180.4993 181.2402 182 182.7785 183.5211 184.2281 184.9541 185.6987 186.4618 187.2432 188.0425 188.8597 189.6945 190.5466 191.2694 192.0104 192.7693 193.5459 194.3399 195.1512 195.9796 196.8248 197.6866 198.5648 199.4492 200.1799 200.9278 201.6928 202.4747 203.2732 204.0882 204.9195 205.7669 206.4946 207.239 208 208.7774 209.5042 210.2189 210.9502 211.6979 212.4618 213.2417 213.9533 214.6718 215.4066 216.1573 216.924 217.697 218.4033 219.1255 219.7908 220.0545 220.2272 220.327 220.445 220.5811 220.7351 220.9072 221.0973 221.3052 221.531 221.7747 222.036 222.3151 222.6118 222.926 223.2577 223.5173 223.7588 224.0179 224.2944 224.5885 224.9 225.2288 225.5748 225.938 226.3184 226.7157 227.1299 227.561 228.0088 228.4732 228.9541 229.4515 229.9652 230.4951 231.0411 231.6031 232.181 232.7746 233.3838 234.0085 234.6487 235.3041 235.9746 236.6601 237.3605 238.0756 238.8054 239.5496 240.3081 241.0809 241.8677 242.6685 243.4831 244.3113 245.153 246.0081 246.8765 247.7579 248.6524 249.5596 250.4795 251.412 252.3569 253.314 254.2833 255.2646 256.2577 257.2625 258.2789 259.3068 260.3459 261.3962 262.4576 263.5299 264.6129 265.7066 266.8108 267.9254 269.0502 270.1851 271.33 272.4849 273.6494 274.8236 276.0072 277.2003 278.4026 279.614 280.8345 282.0638 283.302 284.5488 285.8041 287.0679 288.3401 289.6205 290.9089 292.2054 293.5098 294.822 296.1418 297.4693 298.8043 300.1466 301.4963 302.8531 304.217 305.588 306.9658 308.3505 309.7418 311.1398 312.5444 313.9554 315.3728 316.7965 318.2263 319.6623 321.1043 322.5523 324.0062 325.4658 326.9312 328.4022 329.8788 331.3608 332.8483 334.3412 335.8392 337.3426 338.851 340.3645 341.883 343.4065 344.9348 346.4679 348.0057 349.5483 351.0954 352.6471 354.2033 355.764 357.329 358.8983 360.4719 362.0497 363.6317 365.2177 366.8079 368.4019 370 371.6019 373.2077 374.8173 376.4306 378.0476 379.6683 381.2925 382.9203 384.5517 386.1865 387.8247 389.4663 391.1112 392.7595 394.4109 396.0656 397.7235 399.3845 401.0486 402.7158 404.386 406.0591 407.7352 409.4142 411.0961 412.7808 414.4683 416.1586 417.8517 419.5474 421.2458 422.9468 424.6505 426.3567 428.0654 429.7767 431.4904 433.2066 434.9253 436.6463 438.3697 440.0955 441.8235 443.5538 445.2864 447.0212 446.1255 444.6392 443.1569 441.6786 440.2045 438.7346 437.2688 435.8073 434.3501 432.8972 431.4487 430.0046 428.565 427.1299 425.6994 424.2735 422.8522 421.4356 420.0238 418.6072 417.1954 415.7788 414.367 412.9503 411.5386 410.1317 408.7297 407.3328 405.9409 404.5541 403.1724 401.796 400.4248 399.0589 397.6984 396.3433 394.9937 393.6496 392.3111 390.9783 389.6511 388.3297 387.0142 385.7046 384.4008 383.1031 381.8115 380.5259 379.2466 377.9735 376.7068 375.4464 374.1925 372.945 371.7042 370.47 369.2425 368.0217 366.8079 365.6009 364.4009 363.2079 362.0221 360.8434 359.6721 358.508 357.3514 356.2022 355.0605 353.9265 352.8002 351.6817 350.571 349.4682 348.3676 347.2463 346.1329 345.0275 343.9302 342.8411 341.7602 340.6875 339.6233 338.5676 337.5204 336.4818 335.4519 334.4308 333.4187 332.4154 331.4212 330.4361 329.4602 328.4935 327.5363 326.5884 325.6501 324.7214 323.8024 322.8932 321.9938 321.1043 320.2062 319.3118 318.4211 317.5217 316.6323 315.7341 314.8396 313.8471 312.8322 311.8269 310.8311 309.8451 308.8689 307.9026 306.9463 306 305.0639 304.1381 303.2227 302.3177 301.4233 300.5329 299.6331 298.744 297.8456 296.9512 296.0608 295.161 294.272 293.3735 292.4791 291.5887 290.6888 289.7999 288.9014 288.007 287.1167 286.2167 285.3279 284.4293 283.5348 282.6447 281.7446 280.8558 279.9786 279.1129 278.2589 277.4167 276.5863 275.768 274.9618 274.1678 273.3862 272.6169 271.8603 271.1162 270.3849 269.6665 268.961 268.2685 267.5892 266.9232 266.2705 265.6313 265.0056 264.3785 263.7347 263.1046 262.4881 261.8855 261.2968 260.7221 260.1615 259.6151 259.083 258.5653 258.062 257.5733 257.0992 256.6398 256.1953 255.7655 255.3507 254.951 254.5663 254.1968 253.8425 253.5034 253.1798 252.8715 252.5787 252.3014 252.0397 251.7936 251.5631 251.3484 251.1494 250.9661 250.7987 250.6472 250.5115 250.3917 250.2878 250.1999 250.128 250.072 250.032 250.008 250 250 250.008 250.032 250.072 250.128 250.1999 250.2878 250.3917 250.5115 250.6472 250.7987 250.9661 251.1494 251.3484 251.5631 251.7936 252.0397 252.3014 252.5787 252.8715 253.1798 253.5034 253.8425 254.1968 254.5663 254.951 255.3507 255.7655 256.1953 256.6398 257.0992 257.5733 258.062 258.5653 259.083 259.6151 
115.4123 114.4902 113.5958 112.7298 111.8928 111.0856 110.3087 109.5628 108.8485 108.1665 107.5174 106.9018 106.3203 105.7733 105.2616 104.7855 104.3456 103.9423 103.5761 103.2473 102.9563 102.7035 102.489 102.3132 102.1763 102.0784 102.0196 102 102.0196 102.0784 102.1763 102.3132 102.489 102.7035 102.9563 103.2473 103.5761 103.9423 104.3456 104.7855 105.2616 105.7733 106.3203 106.9018 107.5174 108.1665 108.8485 109.5628 110.3087 111.0856 111.8928 112.7298 113.5958 114.4902 115.4123 116.3615 117.3371 118.3385 119.365 120.4159 121.4907 122.5887 123.7093 124.8519 126.0159 127.2006 128.4056 129.6302 130.874 132.1363 133.4166 134.7145 136.0294 137.3608 138.7083 140.0714 141.4496 142.8426 144.2498 145.6709 147.1054 148.553 150.0133 151.486 152.8005 153.3102 153.8051 154.2595 154.7385 155.2417 155.7691 156.3202 156.8949 157.4929 158.1139 158.7577 159.3989 160.0125 160.6487 161.3072 161.9877 162.6899 163.4136 164.1585 164.9242 165.7106 166.4332 167.1407 167.869 168.6179 169.3871 170.1764 170.9854 171.8139 172.6615 173.4589 174.1838 174.9286 175.6929 176.4766 177.2005 177.9101 178.6393 179.3878 180.1555 180.942 181.648 182.3623 183.0956 183.8478 184.6185 185.4077 186.2149 187.0401 187.8829 188.6796 189.4096 190.1578 190.9241 191.7081 192.5097 193.3287 194.1649 195.0179 195.8877 196.774 197.5854 198.323 199.0779 199.8499 200.639 201.4448 202.2672 203.1059 203.9019 204.6363 205.3874 206.1553 206.9299 207.6343 208.3555 209.0933 209.8476 210.6181 211.3764 212.0849 212.8098 213.5509 214.3082 215.0814 215.824 216.5364 217.2648 217.8073 218.0734 218.2292 218.33 218.4491 218.5864 218.7419 218.9155 219.1073 219.3171 219.545 219.7908 220.0545 220.3361 220.6355 220.9525 221.2871 221.531 221.7747 222.036 222.3151 222.6118 222.926 223.2577 223.6068 223.9732 224.3569 224.7576 225.1755 225.6103 226.0619 226.5303 227.0154 227.517 228.0351 228.5695 229.1201 229.6867 230.2694 230.8679 231.4822 232.112 232.7574 233.4181 234.094 234.785 235.491 236.2118 236.9473 237.6973 238.4617 239.2405 240.0333 240.8402 241.6609 242.4954 243.3434 244.2048 245.0796 245.9675 246.8684 247.7822 248.7087 249.6478 250.5993 251.5631 252.5391 253.5271 254.527 255.5387 256.5619 257.5966 258.6426 259.6998 260.7681 261.8473 262.9373 264.0379 265.149 266.2705 267.4023 268.5442 269.6961 270.8579 272.0294 273.2105 274.4012 275.6012 276.8104 278.0288 279.2562 280.4924 281.7375 282.9912 284.2534 285.5241 286.8031 288.0903 289.3856 290.6888 292 293.3189 294.6455 295.9797 297.3214 298.6704 300.0267 301.3901 302.7606 304.1381 305.5225 306.9137 308.3115 309.716 311.127 312.5444 313.9681 315.3982 316.8344 318.2766 319.7249 321.1791 322.6391 324.1049 325.5764 327.0535 328.5361 330.0242 331.5177 333.0165 334.5205 336.0298 337.5441 339.0634 340.5877 342.1169 343.651 345.1898 346.7333 348.2815 349.8343 351.3915 352.9532 354.5194 356.0899 357.6646 359.2437 360.8268 362.4141 364.0055 365.6009 367.2002 368.8035 370.4106 372.0215 373.6362 375.2546 376.8766 378.5023 380.1316 381.7643 383.4006 385.0403 386.6833 388.3297 389.9795 391.6325 393.2887 394.9481 396.6106 398.2763 399.945 401.6167 403.2914 404.9691 406.6497 408.3332 410.0195 411.7086 413.4005 415.0952 416.7925 418.4925 420.1952 421.9005 423.6083 425.3187 427.0316 428.747 430.4649 432.1852 433.9078 435.6329 437.3603 439.09 440.822 442.5562 444.2927 446.0314 444.7921 443.3012 441.8145 440.3317 438.8531 437.3785 435.9082 434.4422 432.9804 431.5229 430.0698 428.621 427.1768 425.737 424.3018 422.8711 421.4451 420.0238 418.6072 417.1954 415.7788 414.367 412.9503 411.5386 410.1219 408.7102 407.3033 405.9015 404.5046 403.1129 401.7263 400.3448 398.9687 397.5978 396.2323 394.8721 393.5175 392.1683 390.8248 389.4868 388.1546 386.8281 385.5074 384.1927 382.8838 381.5809 380.2841 378.9934 377.7089 376.4306 375.1586 373.893 372.6339 371.3812 370.1351 368.8957 367.6629 366.4369 365.2177 364.0055 362.8002 361.602 360.4109 359.227 358.0503 356.8809 355.719 354.5645 353.4176 352.2783 351.1467 350.0229 348.9069 347.7988 346.6987 345.5894 344.4706 343.3599 342.2572 341.1627 340.0765 338.9985 337.929 336.8679 335.8154 334.7716 333.7364 332.7101 331.6926 330.6841 329.6847 328.6944 327.7133 326.7415 325.7791 324.8261 323.8827 322.9489 322.0248 321.1106 320.2062 319.3118 318.4211 317.5217 316.6323 315.7341 314.8396 313.949 313.0495 312.1282 311.1077 310.0968 309.0955 308.1039 307.1221 306.1503 305.1885 304.2368 303.2952 302.364 301.4432 300.5329 299.6331 298.744 297.8456 296.9512 296.0608 295.161 294.272 293.3735 292.4791 291.5887 290.6888 289.7999 288.9014 288.007 287.1167 286.2167 285.3279 284.4293 283.5348 282.6447 281.7446 280.8558 279.9572 279.0627 278.1798 277.3085 276.4489 275.6012 274.7654 273.9416 273.13 272.3307 271.5437 270.7693 270.0074 269.2582 268.5219 267.7984 267.088 266.3907 265.7066 265.0359 264.3785 263.7347 263.1046 262.4881 261.8397 261.2049 260.584 259.9769 259.3839 258.8049 258.2402 257.6897 257.1537 256.632 256.125 255.6326 255.1549 254.692 254.244 253.811 253.393 252.9901 252.6024 252.2301 251.873 251.5313 251.2051 250.8944 250.5993 250.3198 250.056 249.8079 249.5756 249.3592 249.1586 248.9739 248.8051 248.6524 248.5156 248.3949 248.2901 248.2015 248.129 248.0726 248.0323 248.0081 248 248 248.0081 248.0323 248.0726 248.129 248.2015 248.2901 248.3949 248.5156 248.6524 248.8051 248.9739 249.1586 249.3592 249.5756 249.8079 250.056 250.3198 250.5993 250.8944 251.2051 251.5313 251.873 252.2301 252.6024 252.9901 253.393 253.811 254.244 254.692 255.1549 255.6326 256.125 256.632 257.1537 257.6897 
113.6486 112.712 111.8034 110.9234 110.0727 109.252 108.462 107.7033 106.9766 106.2826 105.622 104.9952 104.4031 103.846 103.3247 102.8397 102.3914 101.9804 101.6071 101.2719 100.9752 100.7174 100.4988 100.3195 100.1798 100.08 100.02 100 100.02 100.08 100.1798 100.3195 100.4988 100.7174 100.9752 101.2719 101.6071 101.9804 102.3914 102.8397 103.3247 103.846 104.4031 104.9952 105.622 106.2826 106.9766 107.7033 108.462 109.252 110.0727 110.9234 111.8034 112.712 113.6486 114.6124 115.6028 116.619 117.6605 118.7266 119.8165 120.9297 122.0656 123.2234 124.4026 125.6025 126.8227 128.0625 129.3213 130.5986 131.8939 133.2066 134.5362 135.8823 137.2443 138.6218 140.0143 141.4214 142.8426 144.2775 145.7258 147.187 148.6607 150.1466 150.8642 151.3803 151.8552 152.3155 152.8005 153.3102 153.8441 154.4021 154.9839 155.5892 156.2178 156.8694 157.4929 158.1139 158.7577 159.424 160.1125 160.8229 161.5549 162.3083 163.0828 163.8658 164.56 165.2755 166.0121 166.7693 167.547 168.3449 169.1626 170 170.8567 171.5925 172.3253 173.078 173.8505 174.631 175.3283 176.0455 176.7823 177.5387 178.3143 179.0754 179.7776 180.4993 181.2402 182 182.7785 183.5756 184.3909 185.2242 186.0753 186.8154 187.5527 188.3083 189.082 189.8736 190.683 191.5098 192.3538 193.2149 194.0928 194.9872 195.7243 196.4688 197.2308 198.0101 198.8064 199.6196 200.4495 201.2958 202.0396 202.7807 203.5387 204.3135 205.0561 205.7669 206.4946 207.239 208 208.7774 209.5042 210.2189 210.9502 211.6979 212.4618 213.2417 213.9533 214.6718 215.4066 215.824 216.0926 216.2314 216.3331 216.4532 216.5918 216.7487 216.924 217.1175 217.3292 217.5592 217.8073 218.0734 218.3575 218.6595 218.9794 219.3171 219.545 219.7908 220.0545 220.3361 220.6355 220.9525 221.2871 221.6393 222.009 222.396 222.8004 223.2219 223.6605 224.116 224.5885 225.0778 225.5837 226.1062 226.6451 227.2003 227.7718 228.3594 228.9629 229.5822 230.2173 230.8679 231.534 232.2154 232.912 233.6236 234.3502 235.0915 235.8474 236.6178 237.4026 238.2016 239.0146 239.8416 240.6824 241.5367 242.4046 243.2858 244.1803 245.0877 246.0081 246.9413 247.8871 248.8453 249.8159 250.7987 251.7936 252.8003 253.8188 254.849 255.8906 256.9436 258.0078 259.083 260.1692 261.2661 262.3738 263.4919 264.6205 265.7593 266.9082 268.0672 269.236 270.4145 271.6027 272.8003 274.0073 275.2235 276.4489 277.6833 278.9265 280.1785 281.4391 282.7083 283.9859 285.2718 286.5659 287.868 289.1781 290.4961 291.8219 293.1552 294.4962 295.8445 297.2003 298.5632 299.9333 301.3105 302.6946 304.0855 305.4832 306.8876 308.2986 309.716 311.1398 312.57 314.0064 315.4489 316.8975 318.352 319.8124 321.2787 322.7507 324.2283 325.7115 327.2003 328.6944 330.1939 331.6987 333.2086 334.7238 336.244 337.7692 339.2993 340.8343 342.3741 343.9186 345.4678 347.0216 348.58 350.1428 351.7101 353.2818 354.8577 356.4379 358.0223 359.6109 361.2036 362.8002 364.4009 366.0055 367.6139 369.2262 370.8423 372.4621 374.0855 375.7126 377.3434 378.9776 380.6153 382.2565 383.901 385.549 387.2002 388.8547 390.5125 392.1734 393.8375 395.5047 397.175 398.8483 400.5247 402.2039 403.8861 405.5712 407.2591 408.9499 410.6434 412.3397 414.0386 415.7403 417.4446 419.1515 420.861 422.5731 424.2876 426.0047 427.7242 429.4462 431.1705 432.8972 434.6263 436.3577 438.0913 439.8272 441.5654 443.3058 444.9629 443.4637 441.9683 440.477 438.9897 437.5066 436.0275 434.5526 433.082 431.6156 430.1535 428.6957 427.2423 425.7934 424.3489 422.909 421.4736 420.0428 418.6168 417.1954 415.7788 414.367 412.9503 411.5386 410.1219 408.7102 407.2935 405.8817 404.475 403.0732 401.6765 400.2849 398.8985 397.5173 396.1414 394.7708 393.4056 392.0459 390.6917 389.343 388 386.6627 385.331 384.0052 382.6852 381.3712 380.0631 378.7611 377.4652 376.1755 374.892 373.6148 372.3439 371.0795 369.8216 368.5702 367.3255 366.0874 364.8561 363.6317 362.4141 361.2036 360 358.8036 357.6143 356.4323 355.2577 354.0904 352.9306 351.7784 350.6337 349.4968 348.3676 347.2463 346.1329 345.0275 343.9302 342.8119 341.6958 340.5877 339.4879 338.3962 337.3129 336.238 335.1716 334.1137 333.0645 332.0241 330.9925 329.9697 328.9559 327.9512 326.9557 325.9693 324.9923 324.0247 323.0666 322.118 321.1791 320.2499 319.3305 318.4211 317.5217 316.6323 315.7341 314.8396 313.949 313.0495 312.1602 311.2619 310.3675 309.3865 308.3699 307.363 306.3658 305.3784 304.4011 303.4337 302.4764 301.5294 300.5927 299.6665 298.7507 297.8456 296.9512 296.0608 295.161 294.272 293.3735 292.4791 291.5887 290.6888 289.7999 288.9014 288.007 287.1167 286.2167 285.3279 284.4293 283.5348 282.6447 281.7446 280.8558 279.9572 279.0627 278.1726 277.2724 276.3838 275.5068 274.6416 273.7882 272.9469 272.1176 271.3006 270.4958 269.7036 268.9238 268.1567 267.4023 266.6608 265.9323 265.2169 264.5146 263.8257 263.1501 262.4881 261.8397 261.2049 260.584 259.9461 259.3068 258.6813 258.0698 257.4723 256.8891 256.3201 255.7655 255.2254 254.6998 254.1889 253.6927 253.2114 252.7449 252.2935 251.8571 251.4359 251.0299 250.6392 250.2639 249.904 249.5596 249.2308 248.9177 248.6202 248.3385 248.0726 247.8225 247.5884 247.3702 247.168 246.9818 246.8117 246.6577 246.5198 246.3981 246.2925 246.2032 246.1301 246.0732 246.0325 246.0081 246 246 246.0081 246.0325 246.0732 246.1301 246.2032 246.2925 246.3981 246.5198 246.6577 246.8117 246.9818 247.168 247.3702 247.5884 247.8225 248.0726 248.3385 248.6202 248.9177 249.2308 249.5596 249.904 250.2639 250.6392 251.0299 251.4359 251.8571 252.2935 252.7449 253.2114 253.6927 254.1889 254.6998 255.2254 255.7655 
111.8928 110.9414 110.0182 109.1238 108.2589 107.4244 106.6208 105.8489 105.1095 104.4031 103.7304 103.0922 102.489 101.9215 101.3903 100.896 100.439 100.02 99.63935 99.29753 98.99495 98.73196 98.50888 98.32599 98.1835 98.0816 98.02041 98 98.02041 98.0816 98.1835 98.32599 98.50888 98.73196 98.99495 99.29753 99.63935 100.02 100.439 100.896 101.3903 101.9215 102.489 103.0922 103.7304 104.4031 105.1095 105.8489 106.6208 107.4244 108.2589 109.1238 110.0182 110.9414 111.8928 112.8716 113.8771 114.9087 115.9655 117.047 118.1524 119.2812 120.4326 121.6059 122.8007 124.0161 125.2517 126.5069 127.7811 129.0736 130.384 131.7118 133.0564 134.4173 135.794 137.186 138.5929 140.0143 141.4496 142.8986 144.3607 145.8355 147.3228 148.4318 148.9295 149.4523 149.9066 150.3729 150.8642 151.3803 151.921 152.4861 153.0751 153.688 154.3243 154.9839 155.5892 156.2178 156.8694 157.5436 158.2403 158.9591 159.6997 160.4618 161.2451 161.9877 162.6899 163.4136 164.1585 164.9242 165.7106 166.5173 167.344 168.1904 169.0089 169.7292 170.4699 171.2308 172.0116 172.7542 173.4589 174.1838 174.9286 175.6929 176.4766 177.2005 177.9101 178.6393 179.3878 180.1555 180.942 181.7471 182.5705 183.4121 184.2281 184.9541 185.6987 186.4618 187.2432 188.0425 188.8597 189.6945 190.5466 191.4158 192.3018 193.1321 193.8659 194.6176 195.3868 196.1734 196.9772 197.7979 198.6353 199.4492 200.1799 200.9278 201.6928 202.4747 203.1846 203.9019 204.6363 205.3874 206.1553 206.9299 207.6343 208.3555 209.0933 209.8476 210.6181 211.3764 212.0849 212.8098 213.5509 213.8411 214.1121 214.2335 214.3362 214.4575 214.5973 214.7557 214.9325 215.1279 215.3416 215.5737 215.824 216.0926 216.3793 216.6841 217.0069 217.3292 217.5592 217.8073 218.0734 218.3575 218.6595 218.9794 219.3171 219.6725 220.0455 220.4359 220.8438 221.2691 221.7115 222.1711 222.6477 223.1412 223.6515 224.1785 224.722 225.282 225.8584 226.4509 227.0595 227.684 228.3243 228.9803 229.6519 230.3389 231.0411 231.7585 232.4909 233.2381 234 234.7765 235.5674 236.3726 237.1919 238.0252 238.8723 239.7332 240.6076 241.4953 242.3964 243.3105 244.2376 245.1775 246.1301 247.0951 248.0726 249.0622 250.064 251.0777 252.1031 253.1403 254.1889 255.2489 256.3201 257.4024 258.4956 259.5997 260.7144 261.8397 262.9753 264.1212 265.2772 266.4432 267.6191 268.8047 270 271.2047 272.4188 273.6421 274.8745 276.1159 277.3662 278.6252 279.8928 281.169 282.4535 283.7464 285.0474 286.3564 287.6734 288.9983 290.3308 291.6711 293.0188 294.3739 295.7364 297.106 298.4828 299.8666 301.2574 302.6549 304.0592 305.4701 306.8876 308.3115 309.7418 311.1784 312.6212 314.0701 315.525 316.9858 318.4525 319.925 321.4032 322.887 324.3763 325.8712 327.3713 328.8769 330.3877 331.9036 333.4247 334.9507 336.4818 338.0178 339.5585 341.1041 342.6544 344.2092 345.7687 347.3327 348.9011 350.474 352.0511 353.6326 355.2182 356.8081 358.402 360 361.602 363.2079 364.8177 366.4314 368.0489 369.6701 371.295 372.9236 374.5557 376.1914 377.8307 379.4733 381.1194 382.7689 384.4216 386.0777 387.737 389.3995 391.0652 392.734 394.4059 396.0808 397.7587 399.4396 401.1234 402.8101 404.4997 406.1921 407.8872 409.5851 411.2858 412.9891 414.6951 416.4037 418.1148 419.8285 421.5448 423.2635 424.9847 426.7083 428.4344 430.1628 431.8935 433.6266 435.3619 437.0995 438.8394 440.5814 442.3257 443.644 442.1403 440.6404 439.1446 437.6528 436.1651 434.6815 433.202 431.7268 430.2557 428.789 427.3266 425.8685 424.4149 422.9657 421.5211 420.0809 418.6454 417.2146 415.7884 414.367 412.9503 411.5386 410.1219 408.7102 407.2935 405.8817 404.4651 403.0533 401.6466 400.2449 398.8483 397.4569 396.0707 394.6898 393.3141 391.9439 390.5791 389.2197 387.866 386.5178 385.1753 383.8385 382.5075 381.1824 379.8631 378.5499 377.2426 375.9415 374.6465 373.3577 372.0753 370.7991 369.5294 368.2662 367.0095 365.7595 364.5161 363.2795 362.0497 360.8268 359.6109 358.402 357.2002 356.0056 354.8183 353.6382 352.4656 351.3004 350.1428 348.9928 347.8506 346.716 345.5894 344.4706 343.3599 342.2572 341.1569 340.0353 338.9218 337.8165 336.7195 335.6307 334.5504 333.4786 332.4154 331.3608 330.315 329.278 328.2499 327.2308 326.2208 325.2199 324.2283 323.246 322.2732 321.3098 320.356 319.412 318.4776 317.5531 316.6386 315.7341 314.8396 313.949 313.0495 312.1602 311.2619 310.3675 309.477 308.5774 307.6686 306.6464 305.6338 304.6309 303.6379 302.6549 301.6819 300.7191 299.7666 298.8244 297.8926 296.9714 296.0608 295.161 294.272 293.3735 292.4791 291.5887 290.6888 289.7999 288.9014 288.007 287.1167 286.2167 285.3279 284.4293 283.5348 282.6447 281.7446 280.8558 279.9572 279.0627 278.1726 277.2724 276.3838 275.485 274.5906 273.7079 272.8369 271.9779 271.131 270.2961 269.4736 268.6634 267.8656 267.0805 266.3081 265.5485 264.8018 264.0682 263.3477 262.6404 261.9466 261.2661 260.5993 259.9461 259.3068 258.6813 258.0543 257.4102 256.7801 256.164 255.5621 254.9745 254.4013 253.8425 253.2982 252.7687 252.2538 251.7538 251.2688 250.7987 250.3438 249.904 249.4795 249.0703 248.6765 248.2982 247.9355 247.5884 247.257 246.9413 246.6414 246.3575 246.0894 245.8373 245.6013 245.3813 245.1775 244.9898 244.8183 244.663 244.524 244.4013 244.2949 244.2048 244.1311 244.0738 244.0328 244.0082 244 244 244.0082 244.0328 244.0738 244.1311 244.2048 244.2949 244.4013 244.524 244.663 244.8183 244.9898 245.1775 245.3813 245.6013 245.8373 246.0894 246.3575 246.6414 246.9413 247.257 247.5884 247.9355 248.2982 248.6765 249.0703 249.4795 249.904 250.3438 250.7987 251.2688 251.7538 252.2538 252.7687 253.2982 253.8425 
110.1454 109.1787 108.2405 107.3313 106.4519 105.603 104.7855 104 103.2473 102.528 101.843 101.1929 100.5783 100 99.45853 98.95454 98.48858 98.0612 97.67292 97.3242 97.01546 96.74709 96.51942 96.33276 96.18732 96.0833 96.02083 96 96.02083 96.0833 96.18732 96.33276 96.51942 96.74709 97.01546 97.3242 97.67292 98.0612 98.48858 98.95454 99.45853 100 100.5783 101.1929 101.843 102.528 103.2473 104 104.7855 105.603 106.4519 107.3313 108.2405 109.1787 110.1454 111.1395 112.1606 113.2078 114.2804 115.3776 116.4989 117.6435 118.8108 120 121.2106 122.4418 123.6932 124.964 126.2537 127.5618 128.8875 130.2306 131.5903 132.9662 134.3577 135.7645 137.186 138.6218 140.0714 141.5345 143.0105 144.4991 146 146.4923 146.9966 147.5127 147.9595 148.4318 148.9295 149.4523 150 150.5722 151.1688 151.7893 152.4336 153.0751 153.688 154.3243 154.9839 155.6663 156.3714 157.0987 157.848 158.619 159.4114 160.1125 160.8229 161.5549 162.3083 163.0828 163.878 164.6936 165.5294 166.3851 167.1407 167.869 168.6179 169.3871 170.1764 170.8801 171.5925 172.3253 173.078 173.8505 174.631 175.3283 176.0455 176.7823 177.5387 178.3143 179.1089 179.9222 180.754 181.604 182.3623 183.0956 183.8478 184.6185 185.4077 186.2149 187.0401 187.8829 188.7432 189.6207 190.5151 191.2694 192.0104 192.7693 193.5459 194.3399 195.1512 195.9796 196.8248 197.5854 198.323 199.0779 199.8499 200.6091 201.3157 202.0396 202.7807 203.5387 204.3135 205.0561 205.7669 206.4946 207.239 208 208.7774 209.5042 210.2189 210.9502 211.6034 211.8584 212.132 212.2357 212.3394 212.4618 212.6029 212.7628 212.9413 213.1385 213.3542 213.5884 213.8411 214.1121 214.4015 214.7091 215.0349 215.3416 215.5737 215.824 216.0926 216.3793 216.6841 217.0069 217.3476 217.7062 218.0826 218.4765 218.8881 219.3171 219.7635 220.2272 220.7079 221.2058 221.7206 222.2521 222.8004 223.3652 223.9464 224.544 225.1577 225.7875 226.4332 227.0947 227.7718 228.4644 229.1724 229.8956 230.6339 231.3871 232.1551 232.9378 233.7349 234.5464 235.372 236.2118 237.0654 237.9328 238.8137 239.7082 240.6159 241.5367 242.4706 243.4173 244.3768 245.3487 246.3331 247.3297 248.3385 249.3592 250.3917 251.4359 252.4916 253.5587 254.637 255.7264 256.8268 257.938 259.0598 260.1922 261.335 262.4881 263.6513 264.8245 266.0075 267.2003 268.4027 269.6145 270.8358 272.0662 273.3057 274.5542 275.8115 277.0776 278.3523 279.6355 280.927 282.2269 283.5348 284.8508 286.1748 287.5065 288.846 290.1931 291.5476 292.9095 294.2788 295.6552 297.0387 298.4292 299.8266 301.2308 302.6417 304.0592 305.4832 306.9137 308.3505 309.7935 311.2427 312.6979 314.1592 315.6264 317.0994 318.5781 320.0625 321.5525 323.048 324.5489 326.0552 327.5668 329.0836 330.6055 332.1325 333.6645 335.2014 336.7432 338.2898 339.8411 341.3971 342.9577 344.5229 346.0925 347.6665 349.2449 350.8276 352.4145 354.0056 355.6009 357.2002 358.8036 360.4109 362.0221 363.6372 365.2561 366.8787 368.5051 370.1351 371.7687 373.4059 375.0467 376.6909 378.3385 379.9895 381.6438 383.3015 384.9623 386.6264 388.2937 389.9641 391.6376 393.3141 394.9937 396.6762 398.3616 400.05 401.7412 403.4352 405.1321 406.8317 408.534 410.239 411.9466 413.6569 415.3697 417.0851 418.8031 420.5235 422.2464 423.9717 425.6994 427.4295 429.162 430.8967 432.6338 434.3731 436.1147 437.8584 439.6044 441.3525 442.3302 440.822 439.3177 437.8173 436.321 434.8287 433.3405 431.8564 430.3766 428.9009 427.4295 425.9624 424.4997 423.0414 421.5875 420.1381 418.6932 417.2529 415.8173 414.3863 412.9601 411.5386 410.1219 408.7102 407.2935 405.8817 404.4651 403.0533 401.6367 400.2249 398.8183 397.4167 396.0202 394.6289 393.2429 391.8622 390.4869 389.1169 387.7525 386.3936 385.0403 383.6926 382.3506 381.0144 379.6841 378.3596 377.0411 375.7286 374.4222 373.122 371.8279 370.5402 369.2587 367.9837 366.7151 365.4532 364.1978 362.949 361.7071 360.4719 359.2437 358.0223 356.8081 355.6009 354.4009 353.2082 352.0227 350.8447 349.6741 348.5111 347.3557 346.208 345.0681 343.936 342.8119 341.6958 340.5877 339.4879 338.3785 337.2596 336.1488 335.0463 333.9521 332.8663 331.7891 330.7204 329.6604 328.6092 327.5668 326.5333 325.5088 324.4934 323.4872 322.4903 321.5027 320.5246 319.5559 318.5969 317.6476 316.7081 315.7784 314.8587 313.949 313.0495 312.1602 311.2619 310.3675 309.477 308.5774 307.6881 306.7898 305.8954 304.9262 303.9079 302.8993 301.9006 300.912 299.9333 298.9649 298.0067 297.0589 296.1216 295.1949 294.2788 293.3735 292.4791 291.5887 290.6888 289.7999 288.9014 288.007 287.1167 286.2167 285.3279 284.4293 283.5348 282.6447 281.7446 280.8558 279.9572 279.0627 278.1726 277.2724 276.3838 275.485 274.5906 273.7006 272.8003 271.9117 271.0351 270.1703 269.3177 268.4772 267.649 266.8333 266.0301 265.2395 264.4617 263.6968 262.9449 262.206 261.4804 260.7681 260.0692 259.3839 258.7122 258.0543 257.4102 256.7801 256.164 255.5152 254.8804 254.2597 253.6533 253.0613 252.4837 251.9206 251.3722 250.8386 250.3198 249.8159 249.3271 248.8534 248.3949 247.9516 247.5237 247.1113 246.7144 246.3331 245.9675 245.6176 245.2835 244.9653 244.663 244.3768 244.1065 243.8524 243.6145 243.3927 243.1872 242.9979 242.825 242.6685 242.5284 242.4046 242.2973 242.2065 242.1322 242.0744 242.0331 242.0083 242 242 242.0083 242.0331 242.0744 242.1322 242.2065 242.2973 242.4046 242.5284 242.6685 242.825 242.9979 243.1872 243.3927 243.6145 243.8524 244.1065 244.3768 244.663 244.9653 245.2835 245.6176 245.9675 246.3331 246.7144 247.1113 247.5237 247.9516 248.3949 248.8534 249.3271 249.8159 250.3198 250.8386 251.3722 251.9206 
108.4066 107.4244 106.4706 105.5462 104.6518 103.7882 102.9563 102.1567 101.3903 100.6578 99.95999 99.29753 98.67117 98.0816 97.52948 97.01546 96.54015 96.10411 95.70789 95.35198 95.03683 94.76286 94.53042 94.33981 94.19129 94.08507 94.02127 94 94.02127 94.08507 94.19129 94.33981 94.53042 94.76286 95.03683 95.35198 95.70789 96.10411 96.54015 97.01546 97.52948 98.0816 98.67117 99.29753 99.95999 100.6578 101.3903 102.1567 102.9563 103.7882 104.6518 105.5462 106.4706 107.4244 108.4066 109.4166 110.4536 111.5168 112.6055 113.7189 114.8564 116.0172 117.2007 118.4061 119.6328 120.8801 122.1475 123.4342 124.7397 126.0635 127.4049 128.7634 130.1384 131.5295 132.9361 134.3577 135.794 137.2443 138.7083 140.1856 141.6757 143.1782 144.0694 144.5545 145.0655 145.561 146.0137 146.4923 146.9966 147.5263 148.0811 148.6607 149.2649 149.8933 150.5457 151.1688 151.7893 152.4336 153.1013 153.7921 154.5057 155.2417 156 156.7801 157.5436 158.2403 158.9591 159.6997 160.4618 161.2451 162.0494 162.8742 163.7193 164.56 165.2755 166.0121 166.7693 167.547 168.3092 169.0089 169.7292 170.4699 171.2308 172.0116 172.7542 173.4589 174.1838 174.9286 175.6929 176.4766 177.2794 178.1011 178.9413 179.7776 180.4993 181.2402 182 182.7785 183.5756 184.3909 185.2242 186.0753 186.9438 187.8297 188.6796 189.4096 190.1578 190.9241 191.7081 192.5097 193.3287 194.1649 194.9974 195.7243 196.4688 197.2308 198.0101 198.736 199.4492 200.1799 200.9278 201.6928 202.4747 203.1846 203.9019 204.6363 205.3874 206.1553 206.9299 207.6343 208.3555 209.0933 209.6187 209.8762 210.1523 210.238 210.3426 210.4662 210.6086 210.77 210.9502 211.1492 211.367 211.6034 211.8584 212.132 212.4241 212.7346 213.0634 213.3542 213.5884 213.8411 214.1121 214.4015 214.7091 215.0349 215.3787 215.7406 216.1203 216.5179 216.9332 217.366 217.8164 218.2842 218.7693 219.2715 219.7908 220.327 220.8801 221.4498 222.036 222.6387 223.2577 223.8928 224.544 225.211 225.8938 226.5921 227.306 228.0351 228.7794 229.5387 230.3128 231.1017 231.9052 232.723 233.5551 234.4014 235.2616 236.1356 237.0232 237.9244 238.8389 239.7666 240.7073 241.6609 242.6273 243.6062 244.5976 245.6013 246.6171 247.6449 248.6845 249.7359 250.7987 251.873 252.9585 254.0551 255.1627 256.2811 257.4102 258.5498 259.6998 260.8601 262.0305 263.2109 264.4012 265.6012 266.8108 268.0298 269.2582 270.4958 271.7425 272.9982 274.2626 275.5358 276.8176 278.1079 279.4065 280.7134 282.0284 283.3514 284.6823 286.021 287.3674 288.7213 290.0827 291.4515 292.8276 294.2108 295.6011 296.9983 298.4024 299.8133 301.2308 302.6549 304.0855 305.5225 306.9658 308.4153 309.8709 311.3326 312.8003 314.2738 315.7531 317.2381 318.7287 320.2249 321.7266 323.2337 324.7461 326.2637 327.7865 329.3145 330.8474 332.3853 333.9281 335.4758 337.0282 338.5853 340.147 341.7133 343.2841 344.8594 346.439 348.023 349.6112 351.2036 352.8002 354.4009 356.0056 357.6143 359.227 360.8434 362.4638 364.0879 365.7157 367.3473 368.9824 370.6211 372.2633 373.9091 375.5583 377.2108 378.8667 380.5259 382.1884 383.8541 385.523 387.195 388.8701 390.5483 392.2295 393.9137 395.6008 397.2908 398.9837 400.6794 402.3779 404.0792 405.7832 407.4899 409.1992 410.9112 412.6257 414.3429 416.0625 417.7846 419.5092 421.2363 422.9657 424.6975 426.4317 428.1682 429.907 431.648 433.3913 435.1367 436.8844 438.6342 440.3862 441.0215 439.5088 438 436.4951 434.9943 433.4974 432.0046 430.516 429.0315 427.5512 426.0751 424.6033 423.1359 421.6729 420.2142 418.7601 417.3104 415.8654 414.4249 412.9891 411.558 410.1317 408.7102 407.2935 405.8817 404.4651 403.0533 401.6367 400.2249 398.8082 397.3965 395.9899 394.5884 393.1921 391.801 390.4152 389.0347 387.6596 386.29 384.926 383.5675 382.2146 380.8674 379.526 378.1904 376.8607 375.537 374.2192 372.9075 371.6019 370.3026 369.0095 367.7227 366.4424 365.1685 363.9011 362.6403 361.3862 360.1389 358.8983 357.6646 356.4379 355.2182 354.0056 352.8002 351.6021 350.4112 349.2277 348.0517 346.8833 345.7224 344.5693 343.424 342.2864 341.1569 340.0353 338.9218 337.8165 336.7195 335.601 334.4847 333.3767 332.277 331.1858 330.103 329.0289 327.9634 326.9067 325.8589 324.8199 323.7901 322.7693 321.7577 320.7554 319.7624 318.7789 317.805 316.8407 315.886 314.9413 314.0064 313.0815 312.1666 311.2619 310.3675 309.477 308.5774 307.6881 306.7898 305.8954 305.0049 304.1053 303.2095 302.1854 301.1711 300.1666 299.1722 298.1879 297.2137 296.2499 295.2964 294.3535 293.4212 292.4996 291.5887 290.6888 289.7999 288.9014 288.007 287.1167 286.2167 285.3279 284.4293 283.5348 282.6447 281.7446 280.8558 279.9572 279.0627 278.1726 277.2724 276.3838 275.485 274.5906 273.7006 272.8003 271.9117 271.0129 270.1185 269.236 268.3654 267.507 266.6608 265.827 265.0056 264.1969 263.4008 262.6176 261.8473 261.09 260.3459 259.6151 258.8977 258.1937 257.5034 256.8268 256.164 255.5152 254.8804 254.2597 253.6218 252.9822 252.3569 251.7459 251.1494 250.5674 250 249.4474 248.9096 248.3868 247.879 247.3863 246.9089 246.4467 246 245.5687 245.153 244.7529 244.3686 244 243.6473 243.3105 242.9897 242.685 242.3964 242.1239 241.8677 241.6278 241.4042 241.197 241.0062 240.8319 240.6741 240.5327 240.408 240.2998 240.2082 240.1333 240.075 240.0333 240.0083 240 240 240.0083 240.0333 240.075 240.1333 240.2082 240.2998 240.408 240.5327 240.6741 240.8319 241.0062 241.197 241.4042 241.6278 241.8677 242.1239 242.3964 242.685 242.9897 243.3105 243.6473 244 244.3686 244.7529 245.153 245.5687 246 246.4467 246.9089 247.3863 247.879 248.3868 248.9096 249.4474 250 
106.6771 105.6788 104.7091 103.769 102.8591 101.9804 101.1336 100.3195 99.53894 98.79271 98.0816 97.40636 96.76776 96.16652 95.60335 95.07891 94.59387 94.14882 93.74433 93.38094 93.05912 92.7793 92.54189 92.34717 92.19544 92.08691 92.02174 92 92.02174 92.08691 92.19544 92.34717 92.54189 92.7793 93.05912 93.38094 93.74433 94.14882 94.59387 95.07891 95.60335 96.16652 96.76776 97.40636 98.0816 98.79271 99.53894 100.3195 101.1336 101.9804 102.8591 103.769 104.7091 105.6788 106.6771 107.7033 108.7566 109.8362 110.9414 112.0714 113.2254 114.4028 115.6028 116.8247 118.0678 119.3315 120.6151 121.918 123.2396 124.5793 125.9365 127.3106 128.7012 130.1077 131.5295 132.9662 134.4173 135.8823 137.3608 138.8524 140.3567 141.6616 142.1267 142.6184 143.1363 143.6106 144.0694 144.5545 145.0655 145.6022 146.1643 146.7515 147.3635 148 148.6607 149.2649 149.8933 150.5457 151.2217 151.921 152.6434 153.3884 154.1558 154.9451 155.6663 156.3714 157.0987 157.848 158.619 159.4114 160.2248 161.059 161.9136 162.6899 163.4136 164.1585 164.9242 165.7106 166.4332 167.1407 167.869 168.6179 169.3871 170.1764 170.8801 171.5925 172.3253 173.078 173.8505 174.6425 175.4537 176.2839 177.1327 177.9101 178.6393 179.3878 180.1555 180.942 181.7471 182.5705 183.4121 184.2715 185.1486 186.043 186.8154 187.5527 188.3083 189.082 189.8736 190.683 191.5098 192.3538 193.1321 193.8659 194.6176 195.3868 196.1632 196.8654 197.5854 198.323 199.0779 199.8499 200.6091 201.3157 202.0396 202.7807 203.5387 204.3135 205.0561 205.7669 206.4946 207.239 207.6343 207.8942 208.1538 208.2402 208.3459 208.4706 208.6145 208.7774 208.9593 209.1602 209.38 209.6187 209.8762 210.1523 210.4471 210.7605 211.0924 211.367 211.6034 211.8584 212.132 212.4241 212.7346 213.0634 213.4104 213.7756 214.1588 214.56 214.9791 215.4159 215.8703 216.3423 216.8317 217.3384 217.8623 218.4033 218.9612 219.5359 220.1272 220.7351 221.3594 222 222.6567 223.3293 224.0179 224.722 225.4418 226.1769 226.9273 227.6928 228.4732 229.2684 230.0782 230.9026 231.7412 232.5941 233.4609 234.3416 235.2361 236.144 237.0654 238 238.9477 239.9083 240.8817 241.8677 242.8662 243.877 244.9 245.935 246.9818 248.0403 249.1104 250.1919 251.2847 252.3886 253.5034 254.6291 255.7655 256.9124 258.0698 259.2373 260.415 261.6028 262.8003 264.0076 265.2244 266.4507 267.6864 268.9312 270.1851 271.448 272.7196 274 275.2889 276.5863 277.8921 279.206 280.5281 281.8581 283.196 284.5417 285.8951 287.256 288.6243 290 291.3829 292.7729 294.17 295.574 296.9849 298.4024 299.8266 301.2574 302.6946 304.1381 305.588 307.044 308.5061 309.9742 311.4482 312.9281 314.4137 315.9051 317.4019 318.9044 320.4122 321.9254 323.444 324.9677 326.4966 328.0305 329.5694 331.1133 332.662 334.2155 335.7737 337.3366 338.9041 340.4761 342.0526 343.6335 345.2188 346.8083 348.4021 350 351.6021 353.2082 354.8183 356.4323 358.0503 359.6721 361.2977 362.927 364.56 366.1967 367.8369 369.4807 371.128 372.7787 374.4329 376.0904 377.7513 379.4153 381.0827 382.7532 384.4268 386.1036 387.7834 389.4663 391.1521 392.8409 394.5326 396.2272 397.9246 399.6248 401.3278 403.0335 404.7419 406.4529 408.1666 409.8829 411.6017 413.3231 415.047 416.7733 418.5021 420.2333 421.9668 423.7027 425.4409 427.1815 428.9242 430.6693 432.4165 434.1659 435.9174 437.6711 439.4269 439.7181 438.2009 436.6875 435.1781 433.6727 432.1713 430.6739 429.1806 427.6915 426.2065 424.7258 423.2493 421.7772 420.3094 418.846 417.3871 415.9327 414.4828 413.0375 411.5969 410.1609 408.7297 407.3033 405.8817 404.4651 403.0533 401.6367 400.2249 398.8082 397.3965 395.9798 394.5681 393.1615 391.7601 390.3639 388.973 387.5874 386.2072 384.8324 383.4632 382.0995 380.7414 379.389 378.0423 376.7015 375.3665 374.0374 372.7144 371.3974 370.0865 368.7818 367.4833 366.1912 364.9055 363.6262 362.3534 361.0872 359.8277 358.575 357.329 356.0899 354.8577 353.6326 352.4145 351.2036 350 348.8037 347.6147 346.4333 345.2593 344.093 342.9344 341.7836 340.6406 339.5055 338.3785 337.2596 336.1488 335.0463 333.9461 332.8243 331.7107 330.6055 329.5087 328.4205 327.3408 326.2698 325.2076 324.1543 323.1099 322.0745 321.0483 320.0313 319.0235 318.0251 317.0363 316.0569 315.0873 314.1273 313.1773 312.2371 311.3069 310.3868 309.477 308.5774 307.6881 306.7898 305.8954 305.0049 304.1053 303.2161 302.3177 301.4233 300.4663 299.4462 298.4359 297.4357 296.4456 295.4657 294.4962 293.537 292.5884 291.6505 290.7232 289.8068 288.9014 288.007 287.1167 286.2167 285.3279 284.4293 283.5348 282.6447 281.7446 280.8558 279.9572 279.0627 278.1726 277.2724 276.3838 275.485 274.5906 273.7006 272.8003 271.9117 271.0129 270.1185 269.2285 268.3282 267.4397 266.5633 265.6991 264.8471 264.0076 263.1805 262.3661 261.5645 260.7758 260 259.2373 258.4879 257.7518 257.0292 256.3201 255.6247 254.9431 254.2754 253.6218 252.9822 252.3569 251.73 251.0856 250.4556 249.84 249.2388 248.6524 248.0806 247.5237 246.9818 246.4549 245.9431 245.4465 244.9653 244.4995 244.0492 243.6145 243.1954 242.7921 242.4046 242.0331 241.6775 241.3379 241.0145 240.7073 240.4163 240.1416 239.8833 239.6414 239.416 239.207 239.0146 238.8389 238.6797 238.5372 238.4114 238.3023 238.21 238.1344 238.0756 238.0336 238.0084 238 238 238.0084 238.0336 238.0756 238.1344 238.21 238.3023 238.4114 238.5372 238.6797 238.8389 239.0146 239.207 239.416 239.6414 239.8833 240.1416 240.4163 240.7073 241.0145 241.3379 241.6775 242.0331 242.4046 242.7921 243.1954 243.6145 244.0492 244.4995 244.9653 245.4465 245.9431 246.4549 246.9818 247.5237 248.0806 
104.9571 103.9423 102.9563 102 101.0742 100.1798 99.31767 98.48858 97.6934 96.93297 96.20811 95.51963 94.86833 94.25497 93.68031 93.14505 92.64988 92.19544 91.78235 91.41116 91.08238 90.79648 90.55385 90.35486 90.19978 90.08884 90.02222 90 90.02222 90.08884 90.19978 90.35486 90.55385 90.79648 91.08238 91.41116 91.78235 92.19544 92.64988 93.14505 93.68031 94.25497 94.86833 95.51963 96.20811 96.93297 97.6934 98.48858 99.31767 100.1798 101.0742 102 102.9563 103.9423 104.9571 106 107.0701 108.1665 109.2886 110.4355 111.6065 112.8007 114.0175 115.2562 116.5161 117.7964 119.0966 120.4159 121.7539 123.1097 124.4829 125.873 127.2792 128.7012 130.1384 131.5903 133.0564 134.5362 136.0294 137.5354 139.0539 139.714 140.1856 140.684 141.2091 141.6616 142.1267 142.6184 143.1363 143.6802 144.2498 144.8447 145.4648 146.1095 146.7515 147.3635 148 148.6607 149.3452 150.0533 150.7846 151.5388 152.3155 153.1013 153.7921 154.5057 155.2417 156 156.7801 157.5817 158.4045 159.2482 160.1125 160.8229 161.5549 162.3083 163.0828 163.8658 164.56 165.2755 166.0121 166.7693 167.547 168.3092 169.0089 169.7292 170.4699 171.2308 172.0116 172.812 173.6318 174.4706 175.3283 176.0455 176.7823 177.5387 178.3143 179.1089 179.9222 180.754 181.604 182.4719 183.3576 184.2281 184.9541 185.6987 186.4618 187.2432 188.0425 188.8597 189.6945 190.5466 191.2694 192.0104 192.7693 193.5459 194.2885 194.9974 195.7243 196.4688 197.2308 198.0101 198.736 199.4492 200.1799 200.9278 201.6928 202.4747 203.1846 203.9019 204.6363 205.3874 205.6502 205.9126 206.1553 206.2426 206.3492 206.4752 206.6204 206.7849 206.9686 207.1714 207.3933 207.6343 207.8942 208.173 208.4706 208.787 209.122 209.38 209.6187 209.8762 210.1523 210.4471 210.7605 211.0924 211.4427 211.8112 212.198 212.6029 213.0258 213.4666 213.9252 214.4015 214.8953 215.4066 215.9352 216.4809 217.0438 217.6235 218.2201 218.8333 219.463 220.1091 220.7714 221.4498 222.1441 222.8542 223.58 224.3212 225.0778 225.8495 226.6363 227.4379 228.2542 229.0851 229.9304 230.7899 231.6635 232.5511 233.4523 234.3672 235.2956 236.2372 237.1919 238.1596 239.1401 240.1333 241.139 242.157 243.1872 244.2294 245.2835 246.3493 247.4268 248.5156 249.6157 250.7269 251.8492 252.9822 254.1259 255.2802 256.4449 257.6199 258.8049 260 261.2049 262.4195 263.6437 264.8773 266.1203 267.3724 268.6336 269.9037 271.1826 272.4702 273.7663 275.0709 276.3838 277.7049 279.0341 280.3712 281.7162 283.0689 284.4293 285.7971 287.1724 288.555 289.9448 291.3417 292.7456 294.1564 295.574 296.9983 298.4292 299.8666 301.3105 302.7606 304.217 305.6796 307.1482 308.6227 310.1032 311.5895 313.0815 314.5791 316.0823 317.5909 319.105 320.6244 322.149 323.6789 325.2138 326.7537 328.2986 329.8484 331.4031 332.9625 334.5265 336.0952 337.6685 339.2462 340.8284 342.4149 344.0058 345.6009 347.2002 348.8037 350.4112 352.0227 353.6382 355.2577 356.8809 358.508 360.1389 361.7734 363.4116 365.0534 366.6988 368.3477 370 371.6558 373.3149 374.9773 376.6431 378.312 379.9842 381.6595 383.338 385.0195 386.704 388.3915 390.082 391.7755 393.4717 395.1708 396.8728 398.5775 400.2849 401.995 403.7078 405.4232 407.1413 408.8618 410.585 412.3106 414.0386 415.7692 417.5021 419.2374 420.9751 422.715 424.4573 426.2018 427.9486 429.6976 431.4487 433.202 434.9575 436.715 438.4746 438.4199 436.8982 435.3803 433.8663 432.3563 430.8503 429.3484 427.8504 426.3567 424.867 423.3816 421.9005 420.4236 418.9511 417.4829 416.0192 414.56 413.1053 411.6552 410.2097 408.7689 407.3328 405.9015 404.475 403.0533 401.6367 400.2249 398.8082 397.3965 395.9798 394.5681 393.1514 391.7397 390.3332 388.9319 387.5358 386.1451 384.7597 383.3797 382.0052 380.6363 379.273 377.9153 376.5634 375.2173 373.877 372.5426 371.2142 369.8919 368.5756 367.2656 365.9618 364.6642 363.3731 362.0884 360.8102 359.5386 358.2737 357.0154 355.764 354.5194 353.2818 352.0511 350.8276 349.6112 348.4021 347.2002 346.0058 344.8188 343.6393 342.4675 341.3034 340.147 338.9985 337.858 336.7254 335.601 334.4847 333.3767 332.277 331.1676 330.0485 328.9377 327.8353 326.7415 325.6563 324.5797 323.512 322.4531 321.4032 320.3623 319.3305 318.308 317.2948 316.291 315.2967 314.312 313.3369 312.3716 311.4161 310.4706 309.5351 308.6098 307.6946 306.7898 305.8954 305.0049 304.1053 303.2161 302.3177 301.4233 300.5329 299.6331 298.744 297.7247 296.7086 295.7025 294.7066 293.7209 292.7456 291.7807 290.8264 289.8827 288.9498 288.0278 287.1167 286.2167 285.3279 284.4293 283.5348 282.6447 281.7446 280.8558 279.9572 279.0627 278.1726 277.2724 276.3838 275.485 274.5906 273.7006 272.8003 271.9117 271.0129 270.1185 269.2285 268.3282 267.4397 266.5408 265.6464 264.764 263.8939 263.0361 262.1908 261.358 260.5379 259.7306 258.9363 258.155 257.3869 256.632 255.8906 255.1627 254.4484 253.7479 253.0613 252.3886 251.73 251.0856 250.4556 249.84 249.1907 248.5558 247.9355 247.3297 246.7387 246.1626 245.6013 245.0551 244.524 244.0082 243.5077 243.0226 242.5531 242.0992 241.6609 241.2385 240.8319 240.4413 240.0667 239.7082 239.3658 239.0397 238.73 238.4366 238.1596 237.8991 237.6552 237.4279 237.2172 237.0232 236.8459 236.6854 236.5417 236.4149 236.3049 236.2118 236.1356 236.0763 236.0339 236.0085 236 236 236.0085 236.0339 236.0763 236.1356 236.2118 236.3049 236.4149 236.5417 236.6854 236.8459 237.0232 237.2172 237.4279 237.6552 237.8991 238.1596 238.4366 238.73 239.0397 239.3658 239.7082 240.0667 240.4413 240.8319 241.2385 241.6609 242.0992 242.5531 243.0226 243.5077 244.0082 244.524 245.0551 245.6013 246.1626 
103.2473 102.2155 101.2126 100.2397 99.29753 98.38699 97.50897 96.66437 95.85406 95.07891 94.33981 93.6376 92.97311 92.34717 91.76056 91.21404 90.70832 90.24411 89.82204 89.44272 89.10667 88.81441 88.56636 88.36288 88.20431 88.09086 88.02273 88 88.02273 88.09086 88.20431 88.36288 88.56636 88.81441 89.10667 89.44272 89.82204 90.24411 90.70832 91.21404 91.76056 92.34717 92.97311 93.6376 94.33981 95.07891 95.85406 96.66437 97.50897 98.38699 99.29753 100.2397 101.2126 102.2155 103.2473 104.3072 105.3945 106.5082 107.6476 108.8118 110 111.2115 112.4455 113.7014 114.9783 116.2755 117.5925 118.9286 120.283 121.6553 123.0447 124.4508 125.873 127.3106 128.7634 130.2306 131.7118 133.2066 134.7145 136.2351 137.3172 137.7679 138.2462 138.7516 139.2695 139.714 140.1856 140.684 141.2091 141.7604 142.3376 142.9406 143.5688 144.222 144.8447 145.4648 146.1095 146.7787 147.472 148.1891 148.9295 149.693 150.4792 151.2217 151.921 152.6434 153.3884 154.1558 154.9451 155.7562 156.5886 157.442 158.2403 158.9591 159.6997 160.4618 161.2451 161.9877 162.6899 163.4136 164.1585 164.9242 165.7106 166.4332 167.1407 167.869 168.6179 169.3871 170.1764 170.9854 171.8139 172.6615 173.4589 174.1838 174.9286 175.6929 176.4766 177.2794 178.1011 178.9413 179.7999 180.6765 181.5709 182.3623 183.0956 183.8478 184.6185 185.4077 186.2149 187.0401 187.8829 188.6796 189.4096 190.1578 190.9241 191.7081 192.4162 193.1321 193.8659 194.6176 195.3868 196.1632 196.8654 197.5854 198.323 199.0779 199.8499 200.6091 201.3157 202.0396 202.7807 203.4207 203.6664 203.9314 204.1568 204.2449 204.3526 204.4798 204.6265 204.7926 204.978 205.1828 205.4069 205.6502 205.9126 206.1941 206.4946 206.8139 207.1521 207.3933 207.6343 207.8942 208.173 208.4706 208.787 209.122 209.4755 209.8476 210.238 210.6466 211.0734 211.5183 211.9811 212.4618 212.9601 213.476 214.0093 214.56 215.1279 215.7128 216.3146 216.9332 217.5684 218.2201 218.8881 219.5723 220.2726 220.9887 221.7206 222.468 223.2308 224.0089 224.8021 225.6103 226.4332 227.2708 228.1228 228.9891 229.8695 230.7639 231.6722 232.5941 233.5294 234.4781 235.44 236.4149 237.4026 238.403 239.416 240.4413 241.4788 242.5284 243.5898 244.663 245.7478 246.8441 247.9516 249.0703 250.1999 251.3404 252.4916 253.6533 254.8254 256.0078 257.2003 258.4028 259.6151 260.8371 262.0687 263.3097 264.56 265.8195 267.088 268.3654 269.6516 270.9465 272.2499 273.5617 274.8818 276.2101 277.5464 278.8907 280.2427 281.6026 282.97 284.3448 285.7271 287.1167 288.5134 289.9172 291.328 292.7456 294.17 295.6011 297.0387 298.4828 299.9333 301.3901 302.8531 304.3222 305.7973 307.2784 308.7653 310.258 311.7563 313.2603 314.7697 316.2847 317.805 319.3305 320.8613 322.3973 323.9383 325.4843 327.0352 328.5909 330.1515 331.7167 333.2867 334.8612 336.4402 338.0237 339.6115 341.2038 342.8002 344.4009 346.0058 347.6147 349.2277 350.8447 352.4656 354.0904 355.719 357.3514 358.9875 360.6272 362.2706 363.9176 365.5681 367.222 368.8794 370.5402 372.2043 373.8716 375.5423 377.2161 378.8931 380.5732 382.2565 383.9427 385.632 387.3242 389.0193 390.7173 392.4182 394.1218 395.8282 397.5374 399.2493 400.9638 402.681 404.4008 406.1231 407.848 409.5754 411.3052 413.0375 414.7722 416.5093 418.2487 419.9905 421.7345 423.4808 425.2293 426.9801 428.733 430.4881 432.2453 434.0046 435.766 437.5294 437.127 435.6007 434.0783 432.5598 431.0452 429.5346 428.028 426.5255 425.0271 423.5328 422.0427 420.5568 419.0752 417.5979 416.125 414.6565 413.1924 411.7329 410.278 408.8276 407.3819 405.9409 404.5046 403.0732 401.6466 400.2249 398.8082 397.3965 395.9798 394.5681 393.1514 391.7397 390.3229 388.9113 387.5049 386.1036 384.7077 383.3171 381.9319 380.5522 379.1781 377.8095 376.4465 375.0893 373.7379 372.3923 371.0526 369.7188 368.3911 367.0695 365.754 364.4448 363.1418 361.8453 360.5551 359.2715 357.9944 356.724 355.4603 354.2033 352.9532 351.7101 350.474 349.2449 348.023 346.8083 345.6009 344.4009 343.2084 342.0234 340.846 339.6763 338.5144 337.3604 336.2142 335.0761 333.9461 332.8243 331.7107 330.6055 329.5087 328.39 327.2736 326.1656 325.0662 323.9753 322.8932 321.8198 320.7554 319.6999 318.6534 317.6161 316.5881 315.5693 314.56 313.5602 312.57 311.5895 310.6187 309.6579 308.707 307.7661 306.8354 305.915 305.0049 304.1053 303.2161 302.3177 301.4233 300.5329 299.6331 298.744 297.8456 296.9512 296.0067 294.9847 293.9728 292.971 291.9795 290.9983 290.0276 289.0675 288.118 287.1794 286.2516 285.3349 284.4293 283.5348 282.6447 281.7446 280.8558 279.9572 279.0627 278.1726 277.2724 276.3838 275.485 274.5906 273.7006 272.8003 271.9117 271.0129 270.1185 269.2285 268.3282 267.4397 266.5408 265.6464 264.7565 263.856 262.9677 262.0916 261.2279 260.3766 259.5381 258.7122 257.8992 257.0992 256.3123 255.5387 254.7783 254.0315 253.2982 252.5787 251.873 251.1812 250.5035 249.84 249.1907 248.5558 247.9355 247.2974 246.6577 246.0325 245.4221 244.8265 244.2458 243.6801 243.1296 242.5943 242.0744 241.5699 241.0809 240.6076 240.1499 239.7082 239.2823 238.8723 238.4785 238.1008 237.7393 237.3942 237.0654 236.753 236.4572 236.1779 235.9152 235.6693 235.44 235.2276 235.0319 234.8531 234.6913 234.5464 234.4184 234.3075 234.2136 234.1367 234.0769 234.0342 234.0085 234 234 234.0085 234.0342 234.0769 234.1367 234.2136 234.3075 234.4184 234.5464 234.6913 234.8531 235.0319 235.2276 235.44 235.6693 235.9152 236.1779 236.4572 236.753 237.0654 237.3942 237.7393 238.1008 238.4785 238.8723 239.2823 239.7082 240.1499 240.6076 241.0809 241.5699 242.0744 242.5943 243.1296 243.6801 244.2458 
101.548 100.4988 99.47864 98.48858 97.52948 96.60228 95.70789 94.84724 94.02127 93.2309 92.47703 91.76056 91.08238 90.44335 89.84431 89.28606 88.76936 88.29496 87.86353 87.47571 87.13208 86.83318 86.57944 86.37129 86.20905 86.09297 86.02325 86 86.02325 86.09297 86.20905 86.37129 86.57944 86.83318 87.13208 87.47571 87.86353 88.29496 88.76936 89.28606 89.84431 90.44335 91.08238 91.76056 92.47703 93.2309 94.02127 94.84724 95.70789 96.60228 97.52948 98.48858 99.47864 100.4988 101.548 102.6255 103.7304 104.8618 106.0189 107.2007 108.4066 109.6358 110.8873 112.1606 113.4548 114.7693 116.1034 117.4564 118.8276 120.2165 121.6224 123.0447 124.4829 125.9365 127.4049 128.8875 130.384 131.8939 133.4166 134.8925 135.3662 135.8234 136.3085 136.821 137.3172 137.7679 138.2462 138.7516 139.2839 139.8428 140.4279 141.039 141.6757 142.3376 142.9406 143.5688 144.222 144.9 145.6022 146.3284 147.0782 147.8513 148.6472 149.3452 150.0533 150.7846 151.5388 152.3155 153.1143 153.9351 154.7773 155.6406 156.3714 157.0987 157.848 158.619 159.4114 160.1125 160.8229 161.5549 162.3083 163.0828 163.8658 164.56 165.2755 166.0121 166.7693 167.547 168.3449 169.1626 170 170.8567 171.5925 172.3253 173.078 173.8505 174.6425 175.4537 176.2839 177.1327 178 178.8854 179.7776 180.4993 181.2402 182 182.7785 183.5756 184.3909 185.2242 186.0753 186.8154 187.5527 188.3083 189.082 189.842 190.5466 191.2694 192.0104 192.7693 193.5459 194.2885 194.9974 195.7243 196.4688 197.2308 198.0101 198.736 199.4492 200.1799 200.9278 201.4349 201.6829 201.9505 202.1584 202.2474 202.3561 202.4846 202.6327 202.8004 202.9877 203.1945 203.4207 203.6664 203.9314 204.2156 204.519 204.8414 205.1828 205.4069 205.6502 205.9126 206.1941 206.4946 206.8139 207.1521 207.509 207.8846 208.2787 208.6912 209.122 209.571 210.0381 210.5232 211.0261 211.5467 212.0849 212.6405 213.2135 213.8036 214.4108 215.0349 215.6757 216.3331 217.0069 217.697 218.4033 219.1255 219.8636 220.6173 221.3865 222.1711 222.9709 223.7856 224.6152 225.4595 226.3184 227.1915 228.0789 228.9803 229.8956 230.8246 231.7671 232.723 233.6921 234.6742 235.6693 236.677 237.6973 238.73 239.7749 240.8319 241.9008 242.9815 244.0738 245.1775 246.2925 247.4187 248.5558 249.7038 250.8625 252.0317 253.2114 254.4013 255.6013 256.8112 258.031 259.2605 260.4995 261.748 263.0057 264.2726 265.5485 266.8333 268.1268 269.429 270.7397 272.0588 273.3862 274.7217 276.0652 277.4167 278.7759 280.1428 281.5173 282.8993 284.2886 285.6852 287.0888 288.4996 289.9172 291.3417 292.7729 294.2108 295.6552 297.106 298.5632 300.0267 301.4963 302.972 304.4536 305.9412 307.4345 308.9337 310.4384 311.9487 313.4645 314.9857 316.5122 318.044 319.581 321.123 322.6701 324.2221 325.7791 327.3408 328.9073 330.4785 332.0542 333.6345 335.2193 336.8086 338.4021 340 341.6021 343.2084 344.8188 346.4333 348.0517 349.6741 351.3004 352.9306 354.5645 356.2022 357.8435 359.4885 361.1371 362.7892 364.4448 366.1038 367.7662 369.432 371.1011 372.7734 374.4489 376.1276 377.8095 379.4944 381.1824 382.8734 384.5673 386.2642 387.9639 389.6665 391.3719 393.0801 394.7911 396.5047 398.221 399.94 401.6616 403.3857 405.1123 406.8415 408.5731 410.3072 412.0437 413.7826 415.5238 417.2673 419.0131 420.7612 422.5115 424.2641 426.0188 427.7756 429.5346 431.2957 433.0589 434.8241 436.5913 435.8394 434.3087 432.7817 431.2586 429.7394 428.2242 426.713 425.2058 423.7027 422.2037 420.7089 419.2183 417.732 416.2499 414.7722 413.2989 411.83 410.3657 408.9059 407.4506 406 404.5541 403.1129 401.6765 400.2449 398.8183 397.3965 395.9798 394.5681 393.1514 391.7397 390.3229 388.9113 387.4945 386.0829 384.6765 383.2754 381.8795 380.4892 379.1042 377.7248 376.3509 374.9827 373.6201 372.2633 370.9124 369.5673 368.2282 366.8951 365.5681 364.2472 362.9325 361.6241 360.3221 359.0265 357.7373 356.4548 355.1788 353.9096 352.6471 351.3915 350.1428 348.9011 347.6665 346.439 345.2188 344.0058 342.8002 341.6021 340.4115 339.2285 338.0533 336.8857 335.7261 334.5744 333.4307 332.295 331.1676 330.0485 328.9377 327.8353 326.7354 325.6133 324.4996 323.3945 322.298 321.2102 320.1312 319.0611 318 316.9479 315.9051 314.8714 313.8471 312.8322 311.8269 310.8311 309.8451 308.8689 307.9026 306.9463 306 305.0639 304.1381 303.2227 302.3177 301.4233 300.5329 299.6331 298.744 297.8456 296.9512 296.0608 295.161 294.272 293.2644 292.2465 291.2387 290.2413 289.2542 288.2776 287.3117 286.3564 285.412 284.4785 283.556 282.6447 281.7446 280.8558 279.9572 279.0627 278.1726 277.2724 276.3838 275.485 274.5906 273.7006 272.8003 271.9117 271.0129 270.1185 269.2285 268.3282 267.4397 266.5408 265.6464 264.7565 263.856 262.9677 262.0687 261.1743 260.2921 259.4224 258.5653 257.7208 256.8891 256.0703 255.2646 254.472 253.6927 252.9269 252.1745 251.4359 250.711 250 249.303 248.6202 247.9516 247.2974 246.6577 246.0325 245.4058 244.7611 244.1311 243.5159 242.9156 242.3304 241.7602 241.2053 240.6657 240.1416 239.6331 239.1401 238.6629 238.2016 237.7562 237.3268 236.9135 236.5164 236.1356 235.7711 235.423 235.0915 234.7765 234.4781 234.1965 233.9316 233.6835 233.4523 233.2381 233.0408 232.8605 232.6972 232.5511 232.422 232.3101 232.2154 232.1379 232.0776 232.0345 232.0086 232 232 232.0086 232.0345 232.0776 232.1379 232.2154 232.3101 232.422 232.5511 232.6972 232.8605 233.0408 233.2381 233.4523 233.6835 233.9316 234.1965 234.4781 234.7765 235.0915 235.423 235.7711 236.1356 236.5164 236.9135 237.3268 237.7562 238.2016 238.6629 239.1401 239.6331 240.1416 240.6657 241.2053 241.7602 242.3304 
99.8599 98.79271 97.7548 96.74709 95.77056 94.82616 93.91486 93.03763 92.19544 91.38927 90.62009 89.88882 89.19641 88.54378 87.93179 87.36132 86.83318 86.34813 85.90693 85.51023 85.15868 84.85281 84.59315 84.38009 84.21401 84.09518 84.0238 84 84.0238 84.09518 84.21401 84.38009 84.59315 84.85281 85.15868 85.51023 85.90693 86.34813 86.83318 87.36132 87.93179 88.54378 89.19641 89.88882 90.62009 91.38927 92.19544 93.03763 93.91486 94.82616 95.77056 96.74709 97.7548 98.79271 99.8599 100.9554 102.0784 103.2279 104.4031 105.603 106.827 108.0741 109.3435 110.6345 111.9464 113.2784 114.6298 116 117.3882 118.7939 120.2165 121.6553 123.1097 124.5793 126.0635 127.5618 129.0736 130.5986 132.1363 132.9662 133.4166 133.8805 134.3726 134.8925 135.3662 135.8234 136.3085 136.821 137.3608 137.9275 138.5208 139.1402 139.7856 140.4279 141.039 141.6757 142.3376 143.0245 143.7359 144.4715 145.2309 146.0137 146.7787 147.472 148.1891 148.9295 149.693 150.4792 151.2878 152.1184 152.9706 153.7921 154.5057 155.2417 156 156.7801 157.5436 158.2403 158.9591 159.6997 160.4618 161.2451 161.9877 162.6899 163.4136 164.1585 164.9242 165.7106 166.5173 167.344 168.1904 169.0089 169.7292 170.4699 171.2308 172.0116 172.812 173.6318 174.4706 175.3283 176.2044 177.0988 177.9101 178.6393 179.3878 180.1555 180.942 181.7471 182.5705 183.4121 184.2281 184.9541 185.6987 186.4618 187.2432 187.9681 188.6796 189.4096 190.1578 190.9241 191.7081 192.4162 193.1321 193.8659 194.6176 195.3868 196.1632 196.8654 197.5854 198.323 199.0779 199.4492 199.6998 199.97 200.1599 200.2498 200.3597 200.4894 200.639 200.8084 200.9975 201.2064 201.4349 201.6829 201.9505 202.2375 202.5438 202.8694 203.1945 203.4207 203.6664 203.9314 204.2156 204.519 204.8414 205.1828 205.5432 205.9223 206.3201 206.7365 207.1714 207.6247 208.0961 208.5857 209.0933 209.6187 210.1618 210.7226 211.3007 211.8962 212.5088 213.1385 213.7849 214.4481 215.1279 215.824 216.5364 217.2648 218.0092 218.7693 219.545 220.3361 221.1425 221.964 222.8004 223.6515 224.5173 225.3974 226.2918 227.2003 228.1228 229.0589 230.0087 230.9719 231.9483 232.9378 233.9402 234.9553 235.983 237.0232 238.0756 239.1401 240.2166 241.3048 242.4046 243.5159 244.6385 245.7722 246.917 248.0726 249.2388 250.4156 251.6029 252.8003 254.0079 255.2254 256.4527 257.6897 258.9363 260.1922 261.4575 262.7318 264.0151 265.3074 266.6083 267.9179 269.236 270.5624 271.897 273.2398 274.5906 275.9493 277.3157 278.6898 280.0714 281.4605 282.8568 284.2604 285.6711 287.0888 288.5134 289.9448 291.3829 292.8276 294.2788 295.7364 297.2003 298.6704 300.1466 301.6289 303.1171 304.6112 306.1111 307.6166 309.1278 310.6445 312.1666 313.6941 315.2269 316.7649 318.308 319.8562 321.4094 322.9675 324.5304 326.0981 327.6706 329.2476 330.8293 332.4154 334.006 335.601 337.2002 338.8038 340.4115 342.0234 343.6393 345.2593 346.8833 348.5111 350.1428 351.7784 353.4176 355.0605 356.7072 358.3574 360.0111 361.6684 363.329 364.9932 366.6606 368.3314 370.0054 371.6826 373.3631 375.0467 376.7333 378.423 380.1158 381.8115 383.5101 385.2116 386.916 388.6232 390.3332 392.0459 393.7614 395.4795 397.2002 398.9236 400.6495 402.3779 404.1089 405.8423 407.5782 409.3165 411.0572 412.8002 414.5455 416.2932 418.0431 419.7952 421.5495 423.306 425.0647 426.8255 428.5884 430.3533 432.1204 433.8894 435.6604 434.5573 433.0219 431.4904 429.9628 428.439 426.9192 425.4034 423.8915 422.3837 420.88 419.3805 417.8852 416.394 414.9072 413.4247 411.9466 410.4729 409.0037 407.5389 406.0788 404.6233 403.1724 401.7263 400.2849 398.8483 397.4167 395.9899 394.5681 393.1514 391.7397 390.3229 388.9113 387.4945 386.0829 384.6661 383.2545 381.8481 380.4471 379.0515 377.6612 376.2765 374.8973 373.5238 372.1559 370.7937 369.4374 368.0869 366.7424 365.4039 364.0714 362.7451 361.425 360.1111 358.8036 357.5024 356.2078 354.9197 353.6382 352.3634 351.0954 349.8343 348.58 347.3327 346.0925 344.8594 343.6335 342.4149 341.2038 340 338.8038 337.6152 336.4342 335.2611 334.0958 332.9384 331.7891 330.6479 329.5148 328.39 327.2736 326.1656 325.0662 323.9568 322.8374 321.7266 320.6244 319.5309 318.4462 317.3705 316.3036 315.2459 314.1974 313.1581 312.1282 311.1077 310.0968 309.0955 308.1039 307.1221 306.1503 305.1885 304.2368 303.2952 302.364 301.4432 300.5329 299.6331 298.744 297.8456 296.9512 296.0608 295.161 294.272 293.3735 292.4791 291.5476 290.5237 289.5099 288.5065 287.5135 286.531 285.5591 284.598 283.6477 282.7083 281.7801 280.8629 279.9572 279.0627 278.1726 277.2724 276.3838 275.485 274.5906 273.7006 272.8003 271.9117 271.0129 270.1185 269.2285 268.3282 267.4397 266.5408 265.6464 264.7565 263.856 262.9677 262.0687 261.1743 260.2845 259.3839 258.4956 257.6199 256.7567 255.9062 255.0686 254.244 253.4324 252.6341 251.8492 251.0777 250.3198 249.5756 248.8453 248.129 247.4268 246.7387 246.065 245.4058 244.7611 244.1311 243.5159 242.8662 242.2313 241.6113 241.0062 240.4163 239.8416 239.2823 238.7384 238.21 237.6973 237.2003 236.7192 236.2541 235.805 235.372 234.9553 234.5549 234.1709 233.8033 233.4523 233.118 232.8003 232.4995 232.2154 231.9483 231.6981 231.4649 231.2488 231.0498 230.8679 230.7033 230.5558 230.4257 230.3128 230.2173 230.1391 230.0782 230.0348 230.0087 230 230 230.0087 230.0348 230.0782 230.1391 230.2173 230.3128 230.4257 230.5558 230.7033 230.8679 231.0498 231.2488 231.4649 231.6981 231.9483 232.2154 232.4995 232.8003 233.118 233.4523 233.8033 234.1709 234.5549 234.9553 235.372 235.805 236.2541 236.7192 237.2003 237.6973 238.21 238.7384 239.2823 239.8416 240.4163 
98.1835 97.09789 96.04166 95.01579 94.02127 93.05912 92.13034 91.23595 90.37699 89.55445 88.76936 88.02273 87.31552 86.64872 86.02325 85.44004 84.89994 84.40379 83.95237 83.54639 83.18654 82.8734 82.60751 82.38932 82.21922 82.0975 82.02438 82 82.02438 82.0975 82.21922 82.38932 82.60751 82.8734 83.18654 83.54639 83.95237 84.40379 84.89994 85.44004 86.02325 86.64872 87.31552 88.02273 88.76936 89.55445 90.37699 91.23595 92.13034 93.05912 94.02127 95.01579 96.04166 97.09789 98.1835 99.29753 100.439 101.6071 102.8008 104.0192 105.2616 106.527 107.8147 109.1238 110.4536 111.8034 113.1724 114.56 115.9655 117.3882 118.8276 120.283 121.7539 123.2396 124.7397 126.2537 127.7811 129.3213 130.5067 131.0267 131.4686 131.9394 132.4387 132.9662 133.4166 133.8805 134.3726 134.8925 135.44 136.0147 136.6163 137.2443 137.8985 138.5208 139.1402 139.7856 140.4564 141.1524 141.8732 142.6184 143.3876 144.1804 144.9 145.6022 146.3284 147.0782 147.8513 148.6472 149.4657 150.3064 151.1688 151.921 152.6434 153.3884 154.1558 154.9451 155.6663 156.3714 157.0987 157.848 158.619 159.4114 160.1125 160.8229 161.5549 162.3083 163.0828 163.878 164.6936 165.5294 166.3851 167.1407 167.869 168.6179 169.3871 170.1764 170.9854 171.8139 172.6615 173.5281 174.4133 175.3168 176.0455 176.7823 177.5387 178.3143 179.1089 179.9222 180.754 181.604 182.3623 183.0956 183.8478 184.6185 185.3969 186.0968 186.8154 187.5527 188.3083 189.082 189.842 190.5466 191.2694 192.0104 192.7693 193.5459 194.2885 194.9974 195.7243 196.4688 197.2308 197.4639 197.717 197.9899 198.1615 198.2524 198.3633 198.4943 198.6454 198.8165 199.0075 199.2185 199.4492 199.6998 199.97 200.2598 200.5692 200.898 201.2064 201.4349 201.6829 201.9505 202.2375 202.5438 202.8694 203.2142 203.578 203.9608 204.3624 204.7828 205.2218 205.6794 206.1553 206.6495 207.1618 207.6921 208.2402 208.8061 209.3896 209.9905 210.6086 211.2439 211.8962 212.5653 213.251 213.9533 214.6718 215.4066 216.1573 216.924 217.7062 218.504 219.3171 220.1454 220.9887 221.8468 222.7196 223.6068 224.5083 225.424 226.3537 227.2972 228.2542 229.2248 230.2086 231.2055 232.2154 233.2381 234.2733 235.3211 236.381 237.4532 238.5372 239.6331 240.7405 241.8595 242.9897 244.1311 245.2835 246.4467 247.6207 248.8051 250 251.2051 252.4203 253.6454 254.8804 256.125 257.3791 258.6426 259.9154 261.1972 262.4881 263.7878 265.0962 266.4132 267.7387 269.0725 270.4145 271.7646 273.1227 274.4886 275.8623 277.2436 278.6324 280.0286 281.432 282.8427 284.2604 285.6852 287.1167 288.555 290 291.4515 292.9095 294.3739 295.8445 297.3214 298.8043 300.2932 301.788 303.2886 304.795 306.307 307.8246 309.3477 310.8762 312.41 313.949 315.4933 317.0426 318.5969 320.1562 321.7204 323.2893 324.863 326.4414 328.0244 329.6119 331.2039 332.8002 334.401 336.006 337.6152 339.2285 340.846 342.4675 344.093 345.7224 347.3557 348.9928 350.6337 352.2783 353.9265 355.5784 357.2338 358.8927 360.5551 362.2209 363.8901 365.5626 367.2383 368.9173 370.5995 372.2849 373.9733 375.6647 377.3593 379.0567 380.7571 382.4604 384.1666 385.8756 387.5874 389.3019 391.0192 392.7391 394.4617 396.1868 397.9146 399.6448 401.3776 403.1129 404.8506 406.5907 408.3332 410.078 411.8252 413.5746 415.3264 417.0803 418.8365 420.5948 422.3553 424.1179 425.8826 427.6494 429.4182 431.1891 432.9619 434.7367 433.2805 431.7407 430.2046 428.6724 427.144 425.6195 424.0991 422.5826 421.0701 419.5617 418.0574 416.5573 415.0614 413.5698 412.0825 410.5995 409.121 407.6469 406.1773 404.7122 403.2518 401.796 400.3448 398.8985 397.4569 396.0202 394.5884 393.1615 391.7397 390.3229 388.9113 387.4945 386.0829 384.6661 383.2545 381.8377 380.4261 379.0198 377.6189 376.2233 374.8333 373.4488 372.0699 370.6967 369.3291 367.9674 366.6115 365.2615 363.9176 362.5797 361.2478 359.9222 358.6028 357.2898 355.9832 354.683 353.3893 352.1023 350.8219 349.5483 348.2815 347.0216 345.7687 344.5229 343.2841 342.0526 340.8284 339.6115 338.4021 337.2002 336.006 334.8194 333.6405 332.4695 331.3065 330.1515 329.0045 327.8658 326.7354 325.6133 324.4996 323.3945 322.298 321.1791 320.0625 318.9545 317.8553 316.7649 315.6834 314.6109 313.5475 312.4932 311.4482 310.4126 309.3865 308.3699 307.363 306.3658 305.3784 304.4011 303.4337 302.4764 301.5294 300.5927 299.6665 298.7507 297.8456 296.9512 296.0608 295.161 294.272 293.3735 292.4791 291.5887 290.6888 289.7999 288.8044 287.7846 286.7752 285.7761 284.7876 283.8098 282.8427 281.8865 280.9413 280.0071 279.0842 278.1726 277.2724 276.3838 275.485 274.5906 273.7006 272.8003 271.9117 271.0129 270.1185 269.2285 268.3282 267.4397 266.5408 265.6464 264.7565 263.856 262.9677 262.0687 261.1743 260.2845 259.3839 258.4956 257.5966 256.7021 255.8203 254.951 254.0945 253.2509 252.4203 251.6029 250.7987 250.008 249.2308 248.4673 247.7176 246.9818 246.26 245.5524 244.8591 244.1803 243.5159 242.8662 242.2313 241.6113 240.973 240.3331 239.7082 239.0983 238.5037 237.9244 237.3605 236.8122 236.2795 235.7626 235.2616 234.7765 234.3075 233.8547 233.4181 232.9978 232.5941 232.2068 231.8362 231.4822 231.145 230.8246 230.5211 230.2347 229.9652 229.7129 229.4777 229.2597 229.0589 228.8755 228.7094 228.5607 228.4294 228.3156 228.2192 228.1403 228.0789 228.0351 228.0088 228 228 228.0088 228.0351 228.0789 228.1403 228.2192 228.3156 228.4294 228.5607 228.7094 228.8755 229.0589 229.2597 229.4777 229.7129 229.9652 230.2347 230.5211 230.8246 231.145 231.4822 231.8362 232.2068 232.5941 232.9978 233.4181 233.8547 234.3075 234.7765 235.2616 235.7626 236.2795 236.8122 237.3605 237.9244 238.5037 
96.51942 95.41489 94.33981 93.29523 92.28217 91.3017 90.35486 89.44272 88.56636 87.72685 86.92525 86.16264 85.44004 84.75848 84.11897 83.52245 82.96987 82.46211 82 81.58431 81.21576 80.895 80.62257 80.399 80.22469 80.09994 80.02499 80 80.02499 80.09994 80.22469 80.399 80.62257 80.895 81.21576 81.58431 82 82.46211 82.96987 83.52245 84.11897 84.75848 85.44004 86.16264 86.92525 87.72685 88.56636 89.44272 90.35486 91.3017 92.28217 93.29523 94.33981 95.41489 96.51942 97.65244 98.81296 100 101.2126 102.45 103.7111 104.9952 106.3015 107.629 108.9771 110.3449 111.7318 113.1371 114.56 116 117.4564 118.9286 120.4159 121.918 123.4342 124.964 126.5069 128.0625 128.5768 129.0736 129.5222 130 130.5067 131.0267 131.4686 131.9394 132.4387 132.9662 133.5215 134.1044 134.7145 135.3514 136.0147 136.6163 137.2443 137.8985 138.5785 139.2839 140.0143 140.7693 141.5486 142.3376 143.0245 143.7359 144.4715 145.2309 146.0137 146.8196 147.6482 148.4992 149.3452 150.0533 150.7846 151.5388 152.3155 153.1013 153.7921 154.5057 155.2417 156 156.7801 157.5436 158.2403 158.9591 159.6997 160.4618 161.2451 162.0494 162.8742 163.7193 164.56 165.2755 166.0121 166.7693 167.547 168.3449 169.1626 170 170.8567 171.7323 172.6268 173.4589 174.1838 174.9286 175.6929 176.4766 177.2794 178.1011 178.9413 179.7776 180.4993 181.2402 182 182.7785 183.5211 184.2281 184.9541 185.6987 186.4618 187.2432 187.9681 188.6796 189.4096 190.1578 190.9241 191.7081 192.4162 193.1321 193.8659 194.6176 195.2434 195.4789 195.7345 196.0102 196.1632 196.2549 196.367 196.4994 196.652 196.8248 197.0178 197.2308 197.4639 197.717 197.9899 198.2826 198.5951 198.9271 199.2185 199.4492 199.6998 199.97 200.2598 200.5692 200.898 201.2461 201.6135 202 202.4055 202.83 203.2732 203.7351 204.2156 204.7144 205.2316 205.7669 206.3201 206.8913 207.4801 208.0865 208.7103 209.3514 210.0095 210.6846 211.3764 212.0849 212.8098 213.5509 214.3082 215.0814 215.8703 216.6749 217.4948 218.33 219.1803 220.0455 220.9253 221.8197 222.7285 223.6515 224.5885 225.5394 226.5039 227.4819 228.4732 229.4777 230.4951 231.5254 232.5683 233.6236 234.6913 235.7711 236.8628 237.9664 239.0816 240.2082 241.3462 242.4954 243.6555 244.8265 246.0081 247.2003 248.4029 249.6157 250.8386 252.0714 253.314 254.5663 255.8281 257.0992 258.3796 259.669 260.9674 262.2747 263.5906 264.9151 266.248 267.5892 268.9387 270.2961 271.6616 273.0348 274.4157 275.8043 277.2003 278.6037 280.0143 281.432 282.8568 284.2886 285.7271 287.1724 288.6243 290.0827 291.5476 293.0188 294.4962 295.9797 297.4693 298.9649 300.4663 301.9735 303.4864 305.0049 306.529 308.0584 309.5933 311.1334 312.6787 314.2292 315.7847 317.3452 318.9106 320.4809 322.0559 323.6356 325.2199 326.8088 328.4022 330 331.6022 333.2086 334.8194 336.4342 338.0533 339.6763 341.3034 342.9344 344.5693 346.208 347.8506 349.4968 351.1467 352.8002 354.4573 356.118 357.782 359.4496 361.1205 362.7947 364.4722 366.153 367.8369 369.524 371.2142 372.9075 374.6038 376.3031 378.0053 379.7104 381.4184 383.1292 384.8428 386.5592 388.2783 390 391.7244 393.4514 395.181 396.9131 398.6477 400.3848 402.1244 403.8663 405.6107 407.3573 409.1064 410.8576 412.6112 414.367 416.125 417.8852 419.6475 421.4119 423.1784 424.9471 426.7177 428.4904 430.265 432.0417 433.5574 432.0092 430.4649 428.9242 427.3874 425.8544 424.3253 422.8002 421.279 419.7618 418.2487 416.7397 415.2349 413.7342 412.2378 410.7457 409.2579 407.7744 406.2955 404.821 403.351 401.8856 400.4248 398.9687 397.5173 396.0707 394.6289 393.1921 391.7601 390.3332 388.9113 387.4945 386.0829 384.6661 383.2545 381.8377 380.4261 379.0092 377.5977 376.1914 374.7906 373.3952 372.0054 370.6211 369.2425 367.8695 366.5024 365.1411 363.7856 362.4362 361.0928 359.7555 358.4243 357.0994 355.7808 354.4686 353.1628 351.8636 350.571 349.285 348.0057 346.7333 345.4678 344.2092 342.9577 341.7133 340.4761 339.2462 338.0237 336.8086 335.601 334.401 333.2086 332.0241 330.8474 329.6786 328.5179 327.3652 326.2208 325.0846 323.9568 322.8374 321.7266 320.6244 319.5247 318.4023 317.2885 316.1835 315.0873 314 312.9217 311.8525 310.7925 309.7418 308.7005 307.6686 306.6464 305.6338 304.6309 303.6379 302.6549 301.6819 300.7191 299.7666 298.8244 297.8926 296.9714 296.0608 295.161 294.272 293.3735 292.4791 291.5887 290.6888 289.7999 288.9014 288.007 287.0888 286.0629 285.0474 284.0422 283.0477 282.0638 281.0907 280.1285 279.1774 278.2373 277.3085 276.391 275.485 274.5906 273.7006 272.8003 271.9117 271.0129 270.1185 269.2285 268.3282 267.4397 266.5408 265.6464 264.7565 263.856 262.9677 262.0687 261.1743 260.2845 259.3839 258.4956 257.5966 256.7021 255.8124 254.9117 254.0236 253.1482 252.2856 251.4359 250.5993 249.7759 248.9659 248.1693 247.3863 246.6171 245.8618 245.1204 244.3931 243.6801 242.9815 242.2973 241.6278 240.973 240.3331 239.7082 239.0816 238.4366 237.8066 237.1919 236.5925 236.0085 235.44 234.8872 234.3502 233.829 233.3238 232.8347 232.3618 231.9052 231.4649 231.0411 230.6339 230.2433 229.8695 229.5125 229.1724 228.8493 228.5432 228.2542 227.9825 227.7279 227.4907 227.2708 227.0683 226.8832 226.7157 226.5657 226.4332 226.3184 226.2211 226.1416 226.0796 226.0354 226.0089 226 226 226.0089 226.0354 226.0796 226.1416 226.2211 226.3184 226.4332 226.5657 226.7157 226.8832 227.0683 227.2708 227.4907 227.7279 227.9825 228.2542 228.5432 228.8493 229.1724 229.5125 229.8695 230.2433 230.6339 231.0411 231.4649 231.9052 232.3618 232.8347 233.3238 233.829 234.3502 234.8872 235.44 236.0085 236.5925 
94.86833 93.74433 92.64988 91.58602 90.55385 89.55445 88.58894 87.65842 86.76405 85.90693 85.08819 84.30895 83.57033 82.8734 82.21922 81.60883 81.0432 80.52328 80.04999 79.62411 79.24645 78.91768 78.63841 78.40918 78.23043 78.10249 78.02563 78 78.02563 78.10249 78.23043 78.40918 78.63841 78.91768 79.24645 79.62411 80.04999 80.52328 81.0432 81.60883 82.21922 82.8734 83.57033 84.30895 85.08819 85.90693 86.76405 87.65842 88.58894 89.55445 90.55385 91.58602 92.64988 93.74433 94.86833 96.02083 97.20082 98.40732 99.63935 100.896 102.1763 103.4795 104.8046 106.1508 107.5174 108.9036 110.3087 111.7318 113.1724 114.6298 116.1034 117.5925 119.0966 120.6151 122.1475 123.6932 125.2517 126.1269 126.6491 127.122 127.5774 128.0625 128.5768 129.0736 129.5222 130 130.5067 131.042 131.6055 132.1968 132.8157 133.4616 134.1044 134.7145 135.3514 136.0147 136.7041 137.4191 138.1593 138.9244 139.714 140.4564 141.1524 141.8732 142.6184 143.3876 144.1804 144.9966 145.8355 146.697 147.472 148.1891 148.9295 149.693 150.4792 151.2217 151.921 152.6434 153.3884 154.1558 154.9451 155.6663 156.3714 157.0987 157.848 158.619 159.4114 160.2248 161.059 161.9136 162.6899 163.4136 164.1585 164.9242 165.7106 166.5173 167.344 168.1904 169.0562 169.9412 170.845 171.5925 172.3253 173.078 173.8505 174.6425 175.4537 176.2839 177.1327 177.9101 178.6393 179.3878 180.1555 180.942 181.648 182.3623 183.0956 183.8478 184.6185 185.3969 186.0968 186.8154 187.5527 188.3083 189.082 189.842 190.5466 191.2694 192.0104 192.7693 193.2563 193.4942 193.7524 194.0309 194.1649 194.2576 194.3708 194.5045 194.6587 194.8333 195.0282 195.2434 195.4789 195.7345 196.0102 196.3059 196.6215 196.9568 197.2308 197.4639 197.717 197.9899 198.2826 198.5951 198.9271 199.2787 199.6497 200.04 200.4495 200.8781 201.3256 201.792 202.277 202.7807 203.3027 203.8431 204.4016 204.978 205.5724 206.1844 206.8139 207.4608 208.125 208.8061 209.5042 210.2189 210.9502 211.6979 212.4618 213.2417 214.0374 214.8488 215.6757 216.5179 217.3752 218.2476 219.1347 220.0364 220.9525 221.8829 222.8273 223.7856 224.7576 225.7432 226.7421 227.7543 228.7794 229.8173 230.8679 231.931 233.0064 234.094 235.1935 236.3049 237.4279 238.5624 239.7082 240.8651 242.0331 243.2118 244.4013 245.6013 246.8117 248.0323 249.2629 250.5035 251.7538 253.0138 254.2833 255.5621 256.8502 258.1472 259.4533 260.7681 262.0916 263.4236 264.764 266.1128 267.4696 268.8345 270.2073 271.5879 272.9762 274.372 275.7753 277.1859 278.6037 280.0286 281.4605 282.8993 284.3448 285.7971 287.256 288.7213 290.1931 291.6711 293.1552 294.6455 296.1418 297.6441 299.1521 300.6659 302.1854 303.7104 305.2409 306.7768 308.318 309.8645 311.4161 312.9728 314.5346 316.1013 317.6728 319.2491 320.8302 322.4159 324.0062 325.601 327.2003 328.8039 330.4119 332.0241 333.6405 335.2611 336.8857 338.5144 340.147 341.7836 343.424 345.0681 346.716 348.3676 350.0229 351.6817 353.344 355.0099 356.6791 358.3518 360.0278 361.7071 363.3896 365.0753 366.7642 368.4562 370.1513 371.8494 373.5505 375.2546 376.9615 378.6714 380.384 382.0995 383.8177 385.5386 387.2622 388.9884 390.7173 392.4487 394.1827 395.9192 397.6581 399.3995 401.1434 402.8896 404.6381 406.389 408.1421 409.8976 411.6552 413.415 415.1771 416.9413 418.7076 420.4759 422.2464 424.0189 425.7934 427.5699 429.3484 431.1288 432.2962 430.7435 429.1946 427.6494 426.108 424.5704 423.0367 421.5068 419.981 418.4591 416.9413 415.4275 413.9179 412.4124 410.9112 409.4142 407.9216 406.4333 404.9494 403.4699 401.995 400.5247 399.0589 397.5978 396.1414 394.6898 393.2429 391.801 390.3639 388.9319 387.5049 386.0829 384.6661 383.2545 381.8377 380.4261 379.0092 377.5977 376.1808 374.7693 373.3631 371.9624 370.5671 369.1775 367.7934 366.4151 365.0424 363.6757 362.3148 360.9598 359.6109 358.2681 356.9314 355.6009 354.2767 352.9589 351.6476 350.3427 349.0444 347.7528 346.4679 345.1898 343.9186 342.6544 341.3971 340.147 338.9041 337.6685 336.4402 335.2193 334.006 332.8002 331.6022 330.4119 329.2294 328.0549 326.8884 325.7299 324.5797 323.4378 322.3042 321.1791 320.0625 318.9545 317.8553 316.7459 315.6264 314.5155 313.4135 312.3203 311.2362 310.1613 309.0955 308.039 306.9919 305.9543 304.9262 303.9079 302.8993 301.9006 300.912 299.9333 298.9649 298.0067 297.0589 296.1216 295.1949 294.2788 293.3735 292.4791 291.5887 290.6888 289.7999 288.9014 288.007 287.1167 286.2167 285.3279 284.3448 283.3232 282.3119 281.3112 280.3213 279.3421 278.3738 277.4167 276.4706 275.5358 274.6125 273.7006 272.8003 271.9117 271.0129 270.1185 269.2285 268.3282 267.4397 266.5408 265.6464 264.7565 263.856 262.9677 262.0687 261.1743 260.2845 259.3839 258.4956 257.5966 256.7021 255.8124 254.9117 254.0236 253.1245 252.2301 251.3484 250.4795 249.6237 248.781 247.9516 247.1356 246.3331 245.5443 244.7693 244.0082 243.2612 242.5284 241.8098 241.1058 240.4163 239.7415 239.0816 238.4366 237.8066 237.1919 236.5417 235.9068 235.2871 234.6828 234.094 233.5209 232.9635 232.422 231.8965 231.3871 230.8939 230.417 229.9565 229.5125 229.0851 228.6744 228.2805 227.9035 227.5434 227.2003 226.8744 226.5657 226.2742 226 225.7432 225.5039 225.282 225.0778 224.8911 224.722 224.5707 224.4371 224.3212 224.2231 224.1428 224.0803 224.0357 224.0089 224 224 224.0089 224.0357 224.0803 224.1428 224.2231 224.3212 224.4371 224.5707 224.722 224.8911 225.0778 225.282 225.5039 225.7432 226 226.2742 226.5657 226.8744 227.2003 227.5434 227.9035 228.2805 228.6744 229.0851 229.5125 229.9565 230.417 230.8939 231.3871 231.8965 232.422 232.9635 233.5209 234.094 234.6828 
93.2309 92.08691 90.97253 89.88882 88.83693 87.81799 86.83318 85.88364 84.97058 84.09518 83.25864 82.46211 81.70679 80.99383 80.32434 79.69943 79.12016 78.58753 78.10249 77.66595 77.27872 76.94154 76.65508 76.41989 76.23647 76.10519 76.02631 76 76.02631 76.10519 76.23647 76.41989 76.65508 76.94154 77.27872 77.66595 78.10249 78.58753 79.12016 79.69943 80.32434 80.99383 81.70679 82.46211 83.25864 84.09518 84.97058 85.88364 86.83318 87.81799 88.83693 89.88882 90.97253 92.08691 93.2309 94.40339 95.60335 96.82975 98.0816 99.35794 100.6578 101.9804 103.3247 104.69 106.0754 107.4802 108.9036 110.3449 111.8034 113.2784 114.7693 116.2755 117.7964 119.3315 120.8801 122.4418 123.6932 124.1934 124.7237 125.1719 125.6344 126.1269 126.6491 127.122 127.5774 128.0625 128.5768 129.1201 129.6919 130.292 130.9198 131.5751 132.1968 132.8157 133.4616 134.1343 134.8332 135.5581 136.3085 137.0839 137.884 138.5785 139.2839 140.0143 140.7693 141.5486 142.3517 143.1782 144.0278 144.9 145.6022 146.3284 147.0782 147.8513 148.6472 149.3452 150.0533 150.7846 151.5388 152.3155 153.1013 153.7921 154.5057 155.2417 156 156.7801 157.5817 158.4045 159.2482 160.1125 160.8229 161.5549 162.3083 163.0828 163.878 164.6936 165.5294 166.3851 167.2603 168.1547 169.0089 169.7292 170.4699 171.2308 172.0116 172.812 173.6318 174.4706 175.3283 176.0455 176.7823 177.5387 178.3143 179.0754 179.7776 180.4993 181.2402 182 182.7785 183.5211 184.2281 184.9541 185.6987 186.4618 187.2432 187.9681 188.6796 189.4096 190.1578 190.9241 191.2694 191.5098 191.7707 192.0521 192.1666 192.2602 192.3746 192.5097 192.6655 192.8419 193.0388 193.2563 193.4942 193.7524 194.0309 194.3296 194.6484 194.9872 195.2434 195.4789 195.7345 196.0102 196.3059 196.6215 196.9568 197.3119 197.6866 198.0808 198.4943 198.9271 199.379 199.8499 200.3397 200.8482 201.3753 201.9208 202.4846 203.0665 203.6664 204.2841 204.9195 205.5724 206.2426 206.9299 207.6343 208.3555 209.0933 209.8476 210.6181 211.4048 212.2074 213.0258 213.8598 214.7091 215.5737 216.4532 217.3476 218.2567 219.1803 220.1181 221.0701 222.036 223.0157 224.0089 225.0155 226.0354 227.0683 228.114 229.1724 230.2433 231.3266 232.422 233.5294 234.6487 235.7796 236.9219 238.0756 239.2405 240.4163 241.603 242.8003 244.0082 245.2264 246.4549 247.6934 248.9418 250.1999 251.4677 252.7449 254.0315 255.3272 256.632 257.9457 259.2682 260.5993 261.9389 263.2869 264.6432 266.0075 267.3799 268.7601 270.1481 271.5437 272.9469 274.3574 275.7753 277.2003 278.6324 280.0714 281.5173 282.97 284.4293 285.8951 287.3674 288.846 290.3308 291.8219 293.3189 294.822 296.3309 297.8456 299.366 300.892 302.4236 303.9605 305.5029 307.0505 308.6033 310.1613 311.7242 313.2922 314.8651 316.4427 318.0251 319.6123 321.204 322.8003 324.401 326.0061 327.6156 329.2294 330.8474 332.4695 334.0958 335.7261 337.3604 338.9985 340.6406 342.2864 343.936 345.5894 347.2463 348.9069 350.571 352.2386 353.9096 355.584 357.2618 358.9429 360.6272 362.3148 364.0055 365.6993 367.3962 369.0962 370.7991 372.505 374.2138 375.9255 377.64 379.3574 381.0774 382.8002 384.5257 386.2538 387.9845 389.7178 391.4537 393.1921 394.9329 396.6762 398.4219 400.17 401.9204 403.6731 405.4282 407.1855 408.945 410.7067 412.4706 414.2366 416.0048 417.7751 419.5474 421.3217 423.0981 424.8765 426.6568 428.439 430.2232 430.725 429.4834 427.9299 426.3801 424.8341 423.2919 421.7535 420.219 418.6884 417.1618 415.6393 414.1208 412.6064 411.0961 409.59 408.0882 406.5907 405.0975 403.6087 402.1244 400.6445 399.1691 397.6984 396.2323 394.7708 393.3141 391.8622 390.4152 388.973 387.5358 386.1036 384.6765 383.2545 381.8377 380.4261 379.0092 377.5977 376.1808 374.7693 373.3524 371.9409 370.5348 369.1341 367.739 366.3495 364.9658 363.5877 362.2154 360.849 359.4885 358.1341 356.7856 355.4434 354.1073 352.7776 351.4541 350.1371 348.8266 347.5227 346.2254 344.9348 343.651 342.3741 341.1041 339.8411 338.5853 337.3366 336.0952 334.8612 333.6345 332.4154 331.2039 330 328.8039 327.6156 326.4353 325.263 324.0988 322.9427 321.795 320.6556 319.5247 318.4023 317.2885 316.1835 315.0873 313.9681 312.8514 311.7435 310.6445 309.5545 308.4737 307.402 306.3397 305.2867 304.2433 303.2095 302.1854 301.1711 300.1666 299.1722 298.1879 297.2137 296.2499 295.2964 294.3535 293.4212 292.4996 291.5887 290.6888 289.7999 288.9014 288.007 287.1167 286.2167 285.3279 284.4293 283.5348 282.6305 281.6026 280.5851 279.5782 278.5821 277.5968 276.6225 275.6592 274.7071 273.7663 272.8369 271.9191 271.0129 270.1185 269.2285 268.3282 267.4397 266.5408 265.6464 264.7565 263.856 262.9677 262.0687 261.1743 260.2845 259.3839 258.4956 257.5966 256.7021 255.8124 254.9117 254.0236 253.1245 252.2301 251.3404 250.4396 249.5516 248.6765 247.8145 246.9656 246.1301 245.308 244.4995 243.7047 242.9239 242.157 241.4042 240.6657 239.9417 239.2321 238.5372 237.8571 237.1919 236.5417 235.9068 235.2871 234.6487 234.0085 233.3838 232.7746 232.181 231.6031 231.0411 230.4951 229.9652 229.4515 228.9541 228.4732 228.0088 227.561 227.1299 226.7157 226.3184 225.938 225.5748 225.2288 224.9 224.5885 224.2944 224.0179 223.7588 223.5173 223.2935 223.0874 222.8991 222.7285 222.5758 222.441 222.3241 222.2251 222.1441 222.0811 222.036 222.009 222 222 222.009 222.036 222.0811 222.1441 222.2251 222.3241 222.441 222.5758 222.7285 222.8991 223.0874 223.2935 223.5173 223.7588 224.0179 224.2944 224.5885 224.9 225.2288 225.5748 225.938 226.3184 226.7157 227.1299 227.561 228.0088 228.4732 228.9541 229.4515 229.9652 230.4951 231.0411 231.6031 232.181 232.7746 
91.60786 90.44335 89.30846 88.20431 87.13208 86.09297 85.08819 84.11897 83.18654 82.29216 81.4371 80.62257 79.84986 79.12016 78.43468 77.7946 77.20103 76.65508 76.15773 75.70998 75.31268 74.96666 74.67262 74.43118 74.24284 74.10803 74.02702 74 74.02702 74.10803 74.24284 74.43118 74.67262 74.96666 75.31268 75.70998 76.15773 76.65508 77.20103 77.7946 78.43468 79.12016 79.84986 80.62257 81.4371 82.29216 83.18654 84.11897 85.08819 86.09297 87.13208 88.20431 89.30846 90.44335 91.60786 92.80087 94.02127 95.26804 96.54015 97.8366 99.15644 100.4988 101.8627 103.2473 104.6518 106.0754 107.5174 108.9771 110.4536 111.9464 113.4548 114.9783 116.5161 118.0678 119.6328 121.2106 121.7539 122.262 122.7844 123.2234 123.6932 124.1934 124.7237 125.1719 125.6344 126.1269 126.6491 127.2006 127.7811 128.39 129.0271 129.6919 130.292 130.9198 131.5751 132.2573 132.9662 133.7012 134.4619 135.2479 136.0147 136.7041 137.4191 138.1593 138.9244 139.714 140.5276 141.3648 142.2252 143.0245 143.7359 144.4715 145.2309 146.0137 146.7787 147.472 148.1891 148.9295 149.693 150.4792 151.2217 151.921 152.6434 153.3884 154.1558 154.9451 155.7562 156.5886 157.442 158.2403 158.9591 159.6997 160.4618 161.2451 162.0494 162.8742 163.7193 164.5843 165.469 166.3731 167.1407 167.869 168.6179 169.3871 170.1764 170.9854 171.8139 172.6615 173.4589 174.1838 174.9286 175.6929 176.4766 177.2005 177.9101 178.6393 179.3878 180.1555 180.942 181.648 182.3623 183.0956 183.8478 184.6185 185.3969 186.0968 186.8154 187.5527 188.3083 189.0608 189.2829 189.5257 189.7894 190.0737 190.1684 190.263 190.3786 190.5151 190.6725 190.8507 191.0497 191.2694 191.5098 191.7707 192.0521 192.3538 192.6759 193.0181 193.2563 193.4942 193.7524 194.0309 194.3296 194.6484 194.9872 195.3458 195.7243 196.1224 196.5401 196.9772 197.4335 197.9091 198.4036 198.9171 199.4492 200 200.5692 201.1567 201.7622 202.3858 203.0271 203.686 204.3624 205.0561 205.7669 206.4946 207.239 208 208.7774 209.571 210.3806 211.2061 212.0472 212.9037 213.7756 214.6625 215.5644 216.4809 217.412 218.3575 219.3171 220.2907 221.2781 222.2791 223.2935 224.3212 225.3619 226.4155 227.4819 228.5607 229.6519 230.7553 231.8707 232.9978 234.1367 235.2871 236.4487 237.6216 238.8054 240 241.2053 242.4211 243.6473 244.8837 246.1301 247.3863 248.6524 249.928 251.2131 252.5074 253.811 255.1235 256.4449 257.7751 259.1139 260.4611 261.8167 263.1805 264.5525 265.9323 267.32 268.7155 270.1185 271.529 272.9469 274.372 275.8043 277.2436 278.6898 280.1428 281.6026 283.0689 284.5417 286.021 287.5065 288.9983 290.4961 292 293.5098 295.0254 296.5468 298.0738 299.6064 301.1445 302.688 304.2368 305.7908 307.35 308.9142 310.4835 312.0577 313.6367 315.2206 316.8091 318.4023 320 321.6022 323.2089 324.8199 326.4353 328.0549 329.6786 331.3065 332.9384 334.5744 336.2142 337.858 339.5055 341.1569 342.8119 344.4706 346.1329 347.7988 349.4682 351.141 352.8172 354.4968 356.1797 357.8659 359.5553 361.2478 362.9435 364.6423 366.3441 368.0489 369.7567 371.4673 373.1809 374.8973 376.6165 378.3385 380.0631 381.7905 383.5205 385.2532 386.9884 388.7261 390.4664 392.2091 393.9543 395.7019 397.4519 399.2042 400.9589 402.7158 404.475 406.2364 408 409.7658 411.5337 413.3038 415.0759 416.8501 418.6263 420.4046 422.1848 423.967 425.7511 427.5371 429.325 428.8217 428.2102 426.6708 425.1165 423.5658 422.019 420.4759 418.9367 417.4015 415.8702 414.3429 412.8196 411.3004 409.7853 408.2744 406.7678 405.2654 403.7673 402.2735 400.7842 399.2994 397.8191 396.3433 394.8721 393.4056 391.9439 390.4869 389.0347 387.5874 386.1451 384.7077 383.2754 381.8481 380.4261 379.0092 377.5977 376.1808 374.7693 373.3524 371.9409 370.524 369.1125 367.7064 366.3059 364.9109 363.5217 362.1381 360.7603 359.3884 358.0223 356.6623 355.3083 353.9604 352.6188 351.2834 349.9543 348.6316 347.3154 346.0058 344.7028 343.4065 342.1169 340.8343 339.5585 338.2898 337.0282 335.7737 334.5265 333.2867 332.0542 330.8293 329.6119 328.4022 327.2003 326.0061 324.8199 323.6418 322.4717 321.3098 320.1562 319.011 317.8742 316.7459 315.6264 314.5155 313.4135 312.3139 311.1913 310.0774 308.9725 307.8766 306.7898 305.7123 304.644 303.5852 302.5359 301.4963 300.4663 299.4462 298.4359 297.4357 296.4456 295.4657 294.4962 293.537 292.5884 291.6505 290.7232 289.8068 288.9014 288.007 287.1167 286.2167 285.3279 284.4293 283.5348 282.6447 281.7446 280.8558 279.8857 278.862 277.8489 276.8465 275.855 274.8745 273.9051 272.9469 272 271.0646 270.1407 269.2285 268.3282 267.4397 266.5408 265.6464 264.7565 263.856 262.9677 262.0687 261.1743 260.2845 259.3839 258.4956 257.5966 256.7021 255.8124 254.9117 254.0236 253.1245 252.2301 251.3404 250.4396 249.5516 248.6524 247.7579 246.8765 246.0081 245.153 244.3113 243.4831 242.6685 241.8677 241.0809 240.3081 239.5496 238.8054 238.0756 237.3605 236.6601 235.9746 235.3041 234.6487 234.0085 233.3838 232.7574 232.112 231.4822 230.8679 230.2694 229.6867 229.1201 228.5695 228.0351 227.517 227.0154 226.5303 226.0619 225.6103 225.1755 224.7576 224.3569 223.9732 223.6068 223.2577 222.926 222.6118 222.3151 222.036 221.7747 221.531 221.3052 221.0973 220.9072 220.7351 220.5811 220.445 220.327 220.2272 220.1454 220.0818 220.0364 220.0091 220 220 220.0091 220.0364 220.0818 220.1454 220.2272 220.327 220.445 220.5811 220.7351 220.9072 221.0973 221.3052 221.531 221.7747 222.036 222.3151 222.6118 222.926 223.2577 223.6068 223.9732 224.3569 224.7576 225.1755 225.6103 226.0619 226.5303 227.0154 227.517 228.0351 228.5695 229.1201 229.6867 230.2694 230.8679 
90 88.81441 87.65842 86.53323 85.44004 84.38009 83.35467 82.36504 81.41253 80.49844 79.62411 78.79086 78 77.25283 76.55064 75.89466 75.28612 74.72617 74.2159 73.75636 73.34848 72.99315 72.69112 72.44308 72.24957 72.11102 72.02777 72 72.02777 72.11102 72.24957 72.44308 72.69112 72.99315 73.34848 73.75636 74.2159 74.72617 75.28612 75.89466 76.55064 77.25283 78 78.79086 79.62411 80.49844 81.41253 82.36504 83.35467 84.38009 85.44004 86.53323 87.65842 88.81441 90 91.21404 92.45539 93.723 95.01579 96.33276 97.67292 99.03535 100.4191 101.8234 103.2473 104.69 106.1508 107.629 109.1238 110.6345 112.1606 113.7014 115.2562 116.8247 118.4061 119.3315 119.8165 120.3329 120.8305 121.2765 121.7539 122.262 122.7844 123.2234 123.6932 124.1934 124.7237 125.2837 125.873 126.4911 127.1377 127.7811 128.39 129.0271 129.6919 130.384 131.103 131.8484 132.6198 133.4166 134.1343 134.8332 135.5581 136.3085 137.0839 137.884 138.7083 139.5564 140.4279 141.1524 141.8732 142.6184 143.3876 144.1804 144.9 145.6022 146.3284 147.0782 147.8513 148.6472 149.3452 150.0533 150.7846 151.5388 152.3155 153.1143 153.9351 154.7773 155.6406 156.3714 157.0987 157.848 158.619 159.4114 160.2248 161.059 161.9136 162.7882 163.6826 164.56 165.2755 166.0121 166.7693 167.547 168.3449 169.1626 170 170.8567 171.5925 172.3253 173.078 173.8505 174.631 175.3283 176.0455 176.7823 177.5387 178.3143 179.0754 179.7776 180.4993 181.2402 182 182.7785 183.5211 184.2281 184.9541 185.6987 186.4618 187.0722 187.2966 187.542 187.8084 188.0957 188.1701 188.2658 188.3826 188.5206 188.6796 188.8597 189.0608 189.2829 189.5257 189.7894 190.0737 190.3786 190.704 191.0497 191.2694 191.5098 191.7707 192.0521 192.3538 192.6759 193.0181 193.3804 193.7627 194.1649 194.5867 195.0282 195.4891 195.9694 196.4688 196.9873 197.5247 198.0808 198.6555 199.2486 199.86 200.4894 201.1368 201.8019 202.4846 203.1846 203.9019 204.6363 205.3874 206.1553 206.9396 207.7402 208.5569 209.3896 210.238 211.1019 211.9811 212.8755 213.7849 214.7091 215.6479 216.601 217.5684 218.5498 219.545 220.5538 221.5762 222.6118 223.6605 224.722 225.7964 226.8832 227.9825 229.0939 230.2173 231.3525 232.4995 233.6579 234.8276 236.0085 237.2003 238.403 239.6164 240.8402 242.0744 243.3187 244.5731 245.8373 247.1113 248.3949 249.6878 250.99 252.3014 253.6218 254.951 256.2889 257.6354 258.9904 260.3536 261.725 263.1046 264.492 265.8872 267.2901 268.7006 270.1185 271.5437 272.9762 274.4157 275.8623 277.3157 278.7759 280.2427 281.7162 283.196 284.6823 286.1748 287.6734 289.1781 290.6888 292.2054 293.7278 295.2558 296.7895 298.3287 299.8733 301.4233 302.9785 304.539 306.1046 307.6751 309.2507 310.8311 312.4164 314.0064 315.601 317.2003 318.804 320.4122 322.0248 323.6418 325.263 326.8884 328.5179 330.1515 331.7891 333.4307 335.0761 336.7254 338.3785 340.0353 341.6958 343.3599 345.0275 346.6987 348.3734 350.0514 351.7328 353.4176 355.1056 356.7969 358.4913 360.1888 361.8895 363.5932 365.2999 367.0095 368.7221 370.4376 372.1559 373.877 375.6009 377.3275 379.0567 380.7887 382.5232 384.2603 386 387.7422 389.4868 391.2339 392.9835 394.7354 396.4896 398.2462 400.005 401.7661 403.5294 405.295 407.0627 408.8325 410.6044 412.3785 414.1546 415.9327 417.7128 419.4949 421.279 423.065 424.8529 426.6427 427.5418 426.9192 426.3051 425.4174 423.8585 422.3032 420.7517 419.204 417.6602 416.1202 414.5841 413.0521 411.524 410 408.4801 406.9644 405.4528 403.9455 402.4425 400.9439 399.4496 397.9598 396.4745 394.9937 393.5175 392.0459 390.5791 389.1169 387.6596 386.2072 384.7597 383.3171 381.8795 380.4471 379.0198 377.5977 376.1808 374.7693 373.3524 371.9409 370.524 369.1125 367.6955 366.2841 364.8781 363.4777 362.0829 360.6938 359.3105 357.933 356.5613 355.1957 353.8361 352.4826 351.1353 349.7942 348.4595 347.1311 345.8092 344.4938 343.1851 341.883 340.5877 339.2993 338.0178 336.7432 335.4758 334.2155 332.9625 331.7167 330.4785 329.2476 328.0244 326.8088 325.601 324.401 323.2089 322.0248 320.8489 319.6811 318.5216 317.3705 316.2278 315.0936 313.9681 312.8514 311.7435 310.6445 309.5351 308.4153 307.3044 306.2025 305.1098 304.0263 302.9521 301.8874 300.8322 299.7866 298.7507 297.7247 296.7086 295.7025 294.7066 293.7209 292.7456 291.7807 290.8264 289.8827 288.9498 288.0278 287.1167 286.2167 285.3279 284.4293 283.5348 282.6447 281.7446 280.8558 279.9572 279.0627 278.1726 277.1425 276.1232 275.1145 274.1168 273.13 272.1544 271.19 270.2369 269.2954 268.3654 267.4472 266.5408 265.6464 264.7565 263.856 262.9677 262.0687 261.1743 260.2845 259.3839 258.4956 257.5966 256.7021 255.8124 254.9117 254.0236 253.1245 252.2301 251.3404 250.4396 249.5516 248.6524 247.7579 246.8684 245.9675 245.0796 244.2048 243.3434 242.4954 241.6609 240.8402 240.0333 239.2405 238.4617 237.6973 236.9473 236.2118 235.491 234.785 234.094 233.4181 232.7574 232.112 231.4822 230.8679 230.2173 229.5822 228.9629 228.3594 227.7718 227.2003 226.6451 226.1062 225.5837 225.0778 224.5885 224.116 223.6605 223.2219 222.8004 222.396 222.009 221.6393 221.2871 220.9525 220.6355 220.3361 220.0545 219.7908 219.545 219.3171 219.1073 218.9155 218.7419 218.5864 218.4491 218.33 218.2292 218.1467 218.0826 218.0367 218.0092 218 218 218.0092 218.0367 218.0826 218.1467 218.2292 218.33 218.4491 218.5864 218.7419 218.9155 219.1073 219.3171 219.545 219.7908 220.0545 220.3361 220.6355 220.9525 221.2871 221.6393 222.009 222.396 222.8004 223.2219 223.6605 224.116 224.5885 225.0778 225.5837 226.1062 226.6451 227.2003 227.7718 228.3594 228.9629 
88.40814 87.20092 86.02325 84.87638 83.76157 82.68011 81.63332 80.62257 79.64923 78.71468 77.8203 76.96753 76.15773 75.39231 74.67262 74 73.37575 72.8011 72.27724 71.80529 71.38628 71.02113 70.71068 70.45566 70.25668 70.11419 70.02856 70 70.02856 70.11419 70.25668 70.45566 70.71068 71.02113 71.38628 71.80529 72.27724 72.8011 73.37575 74 74.67262 75.39231 76.15773 76.96753 77.8203 78.71468 79.64923 80.62257 81.63332 82.68011 83.76157 84.87638 86.02325 87.20092 88.40814 89.64374 90.90655 92.19544 93.50936 94.84724 96.20811 97.59098 98.99495 100.4191 101.8627 103.3247 104.8046 106.3015 107.8147 109.3435 110.8873 112.4455 114.0175 115.6028 116.9273 117.3882 117.8813 118.4061 118.8781 119.3315 119.8165 120.3329 120.8305 121.2765 121.7539 122.262 122.8007 123.3694 123.9677 124.5953 125.2517 125.873 126.4911 127.1377 127.8124 128.5146 129.244 130 130.7823 131.5751 132.2573 132.9662 133.7012 134.4619 135.2479 136.0588 136.8941 137.7534 138.5785 139.2839 140.0143 140.7693 141.5486 142.3376 143.0245 143.7359 144.4715 145.2309 146.0137 146.7787 147.472 148.1891 148.9295 149.693 150.4792 151.2878 152.1184 152.9706 153.7921 154.5057 155.2417 156 156.7801 157.5817 158.4045 159.2482 160.1125 160.9969 161.9012 162.6899 163.4136 164.1585 164.9242 165.7106 166.5173 167.344 168.1904 169.0089 169.7292 170.4699 171.2308 172.0116 172.7542 173.4589 174.1838 174.9286 175.6929 176.4766 177.2005 177.9101 178.6393 179.3878 180.1555 180.942 181.648 182.3623 183.0956 183.8478 184.6185 185.0838 185.3105 185.5586 185.8279 186.0968 186.172 186.2686 186.3867 186.5261 186.6869 186.8689 187.0722 187.2966 187.542 187.8084 188.0957 188.4038 188.7326 189.0608 189.2829 189.5257 189.7894 190.0737 190.3786 190.704 191.0497 191.4158 191.802 192.2082 192.6344 193.0803 193.5459 194.0309 194.5353 195.059 195.6016 196.1632 196.7435 197.3423 197.9596 198.5951 199.2486 199.92 200.6091 201.3157 202.0396 202.7807 203.5387 204.3135 205.1049 205.9126 206.7365 207.5765 208.4322 209.3036 210.1904 211.0924 212.0094 212.9413 213.8878 214.8488 215.824 216.8133 217.8164 218.8333 219.8636 220.9072 221.964 223.0336 224.116 225.211 226.3184 227.4379 228.5695 229.7129 230.8679 232.0345 233.2124 234.4014 235.6014 236.8122 238.0336 239.2655 240.5078 241.7602 243.0226 244.2949 245.5769 246.8684 248.1693 249.4795 250.7987 252.127 253.464 254.8097 256.164 257.5267 258.8977 260.2768 261.6639 263.0589 264.4617 265.8722 267.2901 268.7155 270.1481 271.5879 273.0348 274.4886 275.9493 277.4167 278.8907 280.3712 281.8581 283.3514 284.8508 286.3564 287.868 289.3856 290.9089 292.438 293.9728 295.5131 297.0589 298.6101 300.1666 301.7284 303.2952 304.8672 306.4441 308.026 309.6127 311.2041 312.8003 314.401 316.0063 317.6161 319.2303 320.8489 322.4717 324.0988 325.7299 327.3652 329.0045 330.6479 332.295 333.9461 335.601 337.2596 338.9218 340.5877 342.2572 343.9302 345.6067 347.2866 348.9699 350.6565 352.3464 354.0396 355.7359 357.4353 359.1378 360.8434 362.5521 364.2636 365.9781 367.6955 369.4157 371.1388 372.8646 374.5931 376.3243 378.0582 379.7947 381.5338 383.2754 385.0195 386.7661 388.5151 390.2666 392.0204 393.7766 395.5351 397.2959 399.0589 400.8242 402.5916 404.3612 406.133 407.9069 409.6828 411.4608 413.2408 415.0229 416.8069 418.5929 420.3808 422.1706 423.9622 425.7558 425.643 425.0176 424.4008 423.7924 422.6062 421.0463 419.4902 417.9378 416.3893 414.8445 413.3038 411.7669 410.2341 408.7053 407.1805 405.6599 404.1435 402.6313 401.1234 399.6198 398.1206 396.6258 395.1354 393.6496 392.1683 390.6917 389.2197 387.7525 386.29 384.8324 383.3797 381.9319 380.4892 379.0515 377.6189 376.1914 374.7693 373.3524 371.9409 370.524 369.1125 367.6955 366.2841 364.8671 363.4556 362.0497 360.6494 359.2548 357.8659 356.4828 355.1056 353.7344 352.3691 351.01 349.657 348.3102 346.9697 345.6357 344.308 342.9869 341.6724 340.3645 339.0634 337.7692 336.4818 335.2014 333.9281 332.662 331.4031 330.1515 328.9073 327.6706 326.4414 325.2199 324.0062 322.8003 321.6022 320.4122 319.2303 318.0566 316.8911 315.7341 314.5854 313.4454 312.3139 311.1913 310.0774 308.9725 307.8766 306.7572 305.6403 304.5324 303.4337 302.3442 301.264 300.1933 299.1321 298.0805 297.0387 296.0067 294.9847 293.9728 292.971 291.9795 290.9983 290.0276 289.0675 288.118 287.1794 286.2516 285.3349 284.4293 283.5348 282.6447 281.7446 280.8558 279.9572 279.0627 278.1726 277.2724 276.3838 275.4269 274.4012 273.3862 272.3821 271.389 270.4071 269.4365 268.4772 267.5294 266.5933 265.669 264.7565 263.856 262.9677 262.0687 261.1743 260.2845 259.3839 258.4956 257.5966 256.7021 255.8124 254.9117 254.0236 253.1245 252.2301 251.3404 250.4396 249.5516 248.6524 247.7579 246.8684 245.9675 245.0796 244.1803 243.2858 242.4046 241.5367 240.6824 239.8416 239.0146 238.2016 237.4026 236.6178 235.8474 235.0915 234.3502 233.6236 232.912 232.2154 231.534 230.8679 230.2173 229.5822 228.9629 228.3243 227.684 227.0595 226.4509 225.8584 225.282 224.722 224.1785 223.6515 223.1412 222.6477 222.1711 221.7115 221.2691 220.8438 220.4359 220.0455 219.6725 219.3171 218.9794 218.6595 218.3575 218.0734 217.8073 217.5592 217.3292 217.1175 216.924 216.7487 216.5918 216.4532 216.3331 216.2314 216.1481 216.0833 216.037 216.0093 216 216 216.0093 216.037 216.0833 216.1481 216.2314 216.3331 216.4532 216.5918 216.7487 216.924 217.1175 217.3292 217.5592 217.8073 218.0734 218.3575 218.6595 218.9794 219.3171 219.6725 220.0455 220.4359 220.8438 221.2691 221.7115 222.1711 222.6477 223.1412 223.6515 224.1785 224.722 225.282 225.8584 226.4509 227.0595 
86.83318 85.60374 84.40379 83.23461 82.0975 80.99383 79.92496 78.89233 77.89737 76.94154 76.02631 75.15318 74.32362 73.53911 72.8011 72.11102 71.47028 70.88018 70.34202 69.85699 69.42622 69.0507 68.73136 68.46897 68.26419 68.11755 68.0294 68 68.0294 68.11755 68.26419 68.46897 68.73136 69.0507 69.42622 69.85699 70.34202 70.88018 71.47028 72.11102 72.8011 73.53911 74.32362 75.15318 76.02631 76.94154 77.89737 78.89233 79.92496 80.99383 82.0975 83.23461 84.40379 85.60374 86.83318 88.09086 89.37561 90.68627 92.02174 93.38094 94.76286 96.16652 97.59098 99.03535 100.4988 101.9804 103.4795 104.9952 106.527 108.0741 109.6358 111.2115 112.8007 114.4028 114.9783 115.447 115.9483 116.4818 116.9273 117.3882 117.8813 118.4061 118.8781 119.3315 119.8165 120.3329 120.8801 121.4578 122.0656 122.7029 123.3694 123.9677 124.5953 125.2517 125.9365 126.6491 127.3892 128.1562 128.9496 129.6919 130.384 131.103 131.8484 132.6198 133.4166 134.2386 135.0852 135.9559 136.7041 137.4191 138.1593 138.9244 139.714 140.4564 141.1524 141.8732 142.6184 143.3876 144.1804 144.9 145.6022 146.3284 147.0782 147.8513 148.6472 149.4657 150.3064 151.1688 151.921 152.6434 153.3884 154.1558 154.9451 155.7562 156.5886 157.442 158.3161 159.2106 160.1125 160.8229 161.5549 162.3083 163.0828 163.878 164.6936 165.5294 166.3851 167.1407 167.869 168.6179 169.3871 170.1764 170.8801 171.5925 172.3253 173.078 173.8505 174.631 175.3283 176.0455 176.7823 177.5387 178.3143 179.0754 179.7776 180.4993 181.2402 182 182.7785 183.0956 183.3248 183.5756 183.8478 184.0978 184.1738 184.2715 184.3909 184.5318 184.6943 184.8783 185.0838 185.3105 185.5586 185.8279 186.1182 186.4296 186.7619 187.0722 187.2966 187.542 187.8084 188.0957 188.4038 188.7326 189.082 189.4518 189.842 190.2525 190.683 191.1335 191.6038 192.0937 192.6032 193.1321 193.6801 194.2473 194.8333 195.438 196.0612 196.7028 197.3626 198.0404 198.736 199.4492 200.1799 200.9278 201.6928 202.4747 203.2732 204.0882 204.9195 205.7669 206.6301 207.509 208.4035 209.3132 210.238 211.1776 212.132 213.1009 214.0841 215.0814 216.0926 217.1175 218.1559 219.2077 220.2726 221.3504 222.441 223.5442 224.6597 225.7875 226.9273 228.0789 229.2422 230.417 231.6031 232.8003 234.0085 235.2276 236.4572 237.6973 238.9477 240.2082 241.4788 242.7591 244.0492 245.3487 246.6577 247.9758 249.303 250.6392 251.9841 253.3377 254.6998 256.0703 257.449 258.8358 260.2307 261.6333 263.0437 264.4617 265.8872 267.32 268.7601 270.2073 271.6616 273.1227 274.5906 276.0652 277.5464 279.0341 280.5281 282.0284 283.5348 285.0474 286.5659 288.0903 289.6205 291.1563 292.6978 294.2448 295.7972 297.355 298.9181 300.4863 302.0596 303.6379 305.2212 306.8094 308.4023 310 311.6023 313.2092 314.8206 316.4364 318.0566 319.6811 321.3098 322.9427 324.5797 326.2208 327.8658 329.5148 331.1676 332.8243 334.4847 336.1488 337.8165 339.4879 341.1627 342.8411 344.5229 346.208 347.8965 349.5883 351.2834 352.9816 354.683 356.3874 358.095 359.8055 361.519 363.2355 364.9548 366.677 368.4019 370.1297 371.8602 373.5934 375.3292 377.0676 378.8087 380.5522 382.2983 384.0469 385.7979 387.5513 389.3071 391.0652 392.8257 394.5884 396.3534 398.1206 399.89 401.6616 403.4352 405.2111 406.989 408.7689 410.5508 412.3348 414.1208 415.9086 417.6985 419.4902 421.2838 423.0792 424.3819 423.7452 423.117 422.4973 421.8862 421.2838 419.7952 418.2344 416.6773 415.1241 413.5746 412.0291 410.4875 408.9499 407.4163 405.8867 404.3612 402.8399 401.3228 399.81 398.3014 396.7972 395.2974 393.802 392.3111 390.8248 389.343 387.866 386.3936 384.926 383.4632 382.0052 380.5522 379.1042 377.6612 376.2233 374.7906 373.3631 371.9409 370.524 369.1125 367.6955 366.2841 364.8671 363.4556 362.0387 360.6272 359.2214 357.8212 356.4267 355.038 353.6552 352.2783 350.9074 349.5426 348.1839 346.8314 345.4852 344.1453 342.8119 341.485 340.1647 338.851 337.5441 336.244 334.9507 333.6645 332.3853 331.1133 329.8484 328.5909 327.3408 326.0981 324.863 323.6356 322.4159 321.204 320 318.804 317.6161 316.4364 315.265 314.1019 312.9473 311.8012 310.6638 309.5351 308.4153 307.3044 306.2025 305.1033 303.9803 302.8663 301.7615 300.6659 299.5797 298.5029 297.4357 296.3781 295.3303 294.2924 293.2644 292.2465 291.2387 290.2413 289.2542 288.2776 287.3117 286.3564 285.412 284.4785 283.556 282.6447 281.7446 280.8558 279.9572 279.0627 278.1726 277.2724 276.3838 275.485 274.5906 273.7079 272.683 271.6616 270.6511 269.6516 268.6634 267.6864 266.7208 265.7668 264.8245 263.8939 262.9753 262.0687 261.1743 260.2845 259.3839 258.4956 257.5966 256.7021 255.8124 254.9117 254.0236 253.1245 252.2301 251.3404 250.4396 249.5516 248.6524 247.7579 246.8684 245.9675 245.0796 244.1803 243.2858 242.3964 241.4953 240.6076 239.7332 238.8723 238.0252 237.1919 236.3726 235.5674 234.7765 234 233.2381 232.4909 231.7585 231.0411 230.3389 229.6519 228.9803 228.3243 227.684 227.0595 226.4332 225.7875 225.1577 224.544 223.9464 223.3652 222.8004 222.2521 221.7206 221.2058 220.7079 220.2272 219.7635 219.3171 218.8881 218.4765 218.0826 217.7062 217.3476 217.0069 216.6841 216.3793 216.0926 215.824 215.5737 215.3416 215.1279 214.9325 214.7557 214.5973 214.4575 214.3362 214.2335 214.1495 214.0841 214.0374 214.0093 214 214 214.0093 214.0374 214.0841 214.1495 214.2335 214.3362 214.4575 214.5973 214.7557 214.9325 215.1279 215.3416 215.5737 215.824 216.0926 216.3793 216.6841 217.0069 217.3476 217.7062 218.0826 218.4765 218.8881 219.3171 219.7635 220.2272 220.7079 221.2058 221.7206 222.2521 222.8004 223.3652 223.9464 224.544 225.1577 
85.27602 84.0238 82.80096 81.60883 80.44874 79.32213 78.23043 77.17513 76.15773 75.17979 74.24284 73.34848 72.49828 71.69379 70.93659 70.2282 69.57011 68.96376 68.41052 67.91171 67.46851 67.08204 66.75328 66.48308 66.27216 66.1211 66.0303 66 66.0303 66.1211 66.27216 66.48308 66.75328 67.08204 67.46851 67.91171 68.41052 68.96376 69.57011 70.2282 70.93659 71.69379 72.49828 73.34848 74.24284 75.17979 76.15773 77.17513 78.23043 79.32213 80.44874 81.60883 82.80096 84.0238 85.27602 86.55634 87.86353 89.19641 90.55385 91.93476 93.3381 94.76286 96.20811 97.67292 99.15644 100.6578 102.1763 103.7111 105.2616 106.827 108.4066 110 111.6065 112.5877 113.031 113.5077 114.0175 114.5426 114.9783 115.447 115.9483 116.4818 116.9273 117.3882 117.8813 118.4061 118.9622 119.5492 120.1665 120.8139 121.4578 122.0656 122.7029 123.3694 124.0645 124.7878 125.5388 126.3171 127.122 127.8124 128.5146 129.244 130 130.7823 131.5903 132.4236 133.2817 134.1343 134.8332 135.5581 136.3085 137.0839 137.884 138.5785 139.2839 140.0143 140.7693 141.5486 142.3376 143.0245 143.7359 144.4715 145.2309 146.0137 146.8196 147.6482 148.4992 149.3452 150.0533 150.7846 151.5388 152.3155 153.1143 153.9351 154.7773 155.6406 156.5248 157.4294 158.2403 158.9591 159.6997 160.4618 161.2451 162.0494 162.8742 163.7193 164.56 165.2755 166.0121 166.7693 167.547 168.3092 169.0089 169.7292 170.4699 171.2308 172.0116 172.7542 173.4589 174.1838 174.9286 175.6929 176.4766 177.2005 177.9101 178.6393 179.3878 180.1555 180.8978 181.1077 181.3395 181.593 181.8681 182.0989 182.1757 182.2745 182.3952 182.5377 182.702 182.8879 183.0956 183.3248 183.5756 183.8478 184.1413 184.456 184.7918 185.0838 185.3105 185.5586 185.8279 186.1182 186.4296 186.7619 187.1149 187.4887 187.8829 188.2976 188.7326 189.1877 189.6629 190.1578 190.6725 191.2067 191.7603 192.333 192.9249 193.5355 194.1649 194.8127 195.4789 196.1632 196.8654 197.5854 198.323 199.0779 199.8499 200.639 201.4448 202.2672 203.1059 203.9608 204.8316 205.7182 206.6204 207.5379 208.4706 209.4182 210.3806 211.3575 212.3488 213.3542 214.3735 215.4066 216.4532 217.5132 218.5864 219.6725 220.7714 221.8829 223.0067 224.1428 225.2909 226.4509 227.6225 228.8056 230 231.2055 232.422 233.6493 234.8872 236.1356 237.3942 238.6629 239.9417 241.2302 242.5284 243.836 245.153 246.4792 247.8145 249.1586 250.5115 251.873 253.243 254.6213 256.0078 257.4024 258.8049 260.2153 261.6333 263.0589 264.492 265.9323 267.3799 268.8345 270.2961 271.7646 273.2398 274.7217 276.2101 277.7049 279.206 280.7134 282.2269 283.7464 285.2718 286.8031 288.3401 289.8827 291.4309 292.9846 294.5437 296.1081 297.6777 299.2524 300.8322 302.4169 304.0066 305.601 307.2003 308.8041 310.4126 312.0256 313.6431 315.265 316.8911 318.5216 320.1562 321.795 323.4378 325.0846 326.7354 328.39 330.0485 331.7107 333.3767 335.0463 336.7195 338.3962 340.0765 341.7602 343.4472 345.1377 346.8314 348.5283 350.2285 351.9318 353.6382 355.3477 357.0602 358.7757 360.4941 362.2154 363.9395 365.6665 367.3962 369.1287 370.8639 372.6017 374.3421 376.0851 377.8307 379.5787 381.3293 383.0822 384.8376 386.5954 388.3555 390.1179 391.8826 393.6496 395.4188 397.1901 398.9637 400.7393 402.5171 404.2969 406.0788 407.8627 409.6486 411.4365 413.2263 415.0181 416.8117 418.6072 420.4046 422.2037 422.4879 421.8483 421.2173 420.5948 419.981 419.3757 418.5499 416.9844 415.4227 413.8647 412.3106 410.7603 409.2139 407.6714 406.133 404.5986 403.0682 401.542 400.02 398.5022 396.9887 395.4795 393.9746 392.4742 390.9783 389.4868 388 386.5178 385.0403 383.5675 382.0995 380.6363 379.1781 377.7248 376.2765 374.8333 373.3952 371.9624 370.5348 369.1125 367.6955 366.2841 364.8671 363.4556 362.0387 360.6272 359.2102 357.7988 356.393 354.993 353.5986 352.2102 350.8276 349.451 348.0804 346.716 345.3578 344.0058 342.6602 341.321 339.9882 338.6621 337.3426 336.0298 334.7238 333.4247 332.1325 330.8474 329.5694 328.2986 327.0352 325.7791 324.5304 323.2893 322.0559 320.8302 319.6123 318.4023 317.2003 316.0063 314.8206 313.6431 312.474 311.3134 310.1613 309.0178 307.8831 306.7572 305.6403 304.5324 303.4337 302.3243 301.2043 300.0933 298.9916 297.8993 296.8164 295.7431 294.6795 293.6256 292.5816 291.5476 290.5237 289.5099 288.5065 287.5135 286.531 285.5591 284.598 283.6477 282.7083 281.7801 280.8629 279.9572 279.0627 278.1726 277.2724 276.3838 275.485 274.5906 273.7006 272.8003 271.9117 270.9686 269.9407 268.9238 267.9179 266.9232 265.9398 264.9679 264.0076 263.0589 262.1221 261.1972 260.2845 259.3839 258.4956 257.5966 256.7021 255.8124 254.9117 254.0236 253.1245 252.2301 251.3404 250.4396 249.5516 248.6524 247.7579 246.8684 245.9675 245.0796 244.1803 243.2858 242.3964 241.4953 240.6076 239.7082 238.8137 237.9328 237.0654 236.2118 235.372 234.5464 233.7349 232.9378 232.1551 231.3871 230.6339 229.8956 229.1724 228.4644 227.7718 227.0947 226.4332 225.7875 225.1577 224.544 223.8928 223.2577 222.6387 222.036 221.4498 220.8801 220.327 219.7908 219.2715 218.7693 218.2842 217.8164 217.366 216.9332 216.5179 216.1203 215.7406 215.3787 215.0349 214.7091 214.4015 214.1121 213.8411 213.5884 213.3542 213.1385 212.9413 212.7628 212.6029 212.4618 212.3394 212.2357 212.1509 212.0849 212.0377 212.0094 212 212 212.0094 212.0377 212.0849 212.1509 212.2357 212.3394 212.4618 212.6029 212.7628 212.9413 213.1385 213.3542 213.5884 213.8411 214.1121 214.4015 214.7091 215.0349 215.3787 215.7406 216.1203 216.5179 216.9332 217.366 217.8164 218.2842 218.7693 219.2715 219.7908 220.327 220.8801 221.4498 222.036 222.6387 223.2577 
83.73769 82.46211 81.21576 80 78.81624 77.66595 76.55064 75.47185 74.43118 73.43024 72.47068 71.55418 70.68239 69.85699 69.07967 68.35203 67.6757 67.05222 66.48308 65.96969 65.51336 65.11528 64.77654 64.49806 64.28063 64.12488 64.03124 64 64.03124 64.12488 64.28063 64.49806 64.77654 65.11528 65.51336 65.96969 66.48308 67.05222 67.6757 68.35203 69.07967 69.85699 70.68239 71.55418 72.47068 73.43024 74.43118 75.47185 76.55064 77.66595 78.81624 80 81.21576 82.46211 83.73769 85.04117 86.37129 87.72685 89.10667 90.50967 91.93476 93.38094 94.84724 96.33276 97.8366 99.35794 100.896 102.45 104.0192 105.603 107.2007 108.8118 110.1635 110.6345 111.0856 111.5706 112.0892 112.5877 113.031 113.5077 114.0175 114.5426 114.9783 115.447 115.9483 116.4818 117.047 117.6435 118.2709 118.9286 119.5492 120.1665 120.8139 121.4907 122.1966 122.9309 123.6932 124.4829 125.2517 125.9365 126.6491 127.3892 128.1562 128.9496 129.769 130.6139 131.4838 132.2573 132.9662 133.7012 134.4619 135.2479 136.0147 136.7041 137.4191 138.1593 138.9244 139.714 140.4564 141.1524 141.8732 142.6184 143.3876 144.1804 144.9966 145.8355 146.697 147.472 148.1891 148.9295 149.693 150.4792 151.2878 152.1184 152.9706 153.8441 154.7385 155.6535 156.3714 157.0987 157.848 158.619 159.4114 160.2248 161.059 161.9136 162.6899 163.4136 164.1585 164.9242 165.7106 166.4332 167.1407 167.869 168.6179 169.3871 170.1764 170.8801 171.5925 172.3253 173.078 173.8505 174.631 175.3283 176.0455 176.7823 177.5387 178.3143 178.9078 179.1201 179.3544 179.6107 179.8889 180.1 180.1777 180.2776 180.3996 180.5436 180.7097 180.8978 181.1077 181.3395 181.593 181.8681 182.1648 182.4829 182.8223 183.0956 183.3248 183.5756 183.8478 184.1413 184.456 184.7918 185.1486 185.5263 185.9247 186.3438 186.7833 187.2432 187.7232 188.2233 188.7432 189.2829 189.842 190.4206 191.0183 191.6351 192.2706 192.9249 193.5975 194.2885 194.9974 195.7243 196.4688 197.2308 198.0101 198.8064 199.6196 200.4495 201.2958 202.1584 203.0369 203.9314 204.8414 205.7669 206.7075 207.6632 208.6337 209.6187 210.6181 211.6318 212.6593 213.7007 214.7557 215.824 216.9055 218 219.1073 220.2272 221.3594 222.5039 223.6605 224.8288 226.0089 227.2003 228.4032 229.6171 230.8419 232.0776 233.3238 234.5805 235.8474 237.1244 238.4114 239.7082 241.0145 242.3304 243.6555 244.9898 246.3331 247.6853 249.0462 250.4156 251.7936 253.1798 254.5742 255.9766 257.3869 258.8049 260.2307 261.6639 263.1046 264.5525 266.0075 267.4696 268.9387 270.4145 271.897 273.3862 274.8818 276.3838 277.8921 279.4065 280.927 282.4535 283.9859 285.5241 287.0679 288.6174 290.1724 291.7328 293.2985 294.8695 296.4456 298.0269 299.6131 301.2043 302.8003 304.4011 306.0065 307.6166 309.2313 310.8504 312.474 314.1019 315.7341 317.3705 319.011 320.6556 322.3042 323.9568 325.6133 327.2736 328.9377 330.6055 332.277 333.9521 335.6307 337.3129 338.9985 340.6875 342.3799 344.0756 345.7745 347.4766 349.1819 350.8903 352.6017 354.3163 356.0337 357.7541 359.4774 361.2036 362.9325 364.6642 366.3987 368.1358 369.8756 371.6181 373.3631 375.1107 376.8607 378.6133 380.3683 382.1256 383.8854 385.6475 387.4119 389.1786 390.9476 392.7187 394.4921 396.2676 398.0452 399.825 401.6068 403.3906 405.1765 406.9644 408.7542 410.546 412.3397 414.1353 415.9327 417.732 419.5331 420.918 420.5615 419.9524 419.3185 418.6932 418.0765 417.4686 416.8693 415.7403 414.1739 412.6112 411.0523 409.4973 407.9461 406.3988 404.8555 403.3163 401.781 400.2499 398.723 397.2002 395.6817 394.1675 392.6576 391.1521 389.6511 388.1546 386.6627 385.1753 383.6926 382.2146 380.7414 379.273 377.8095 376.3509 374.8973 373.4488 372.0054 370.5671 369.1341 367.7064 366.2841 364.8671 363.4556 362.0387 360.6272 359.2102 357.7988 356.3818 354.9704 353.5647 352.1647 350.7706 349.3823 348 346.6237 345.2535 343.8895 342.5317 341.1803 339.8353 338.4967 337.1646 335.8392 334.5205 333.2086 331.9036 330.6055 329.3145 328.0305 326.7537 325.4843 324.2221 322.9675 321.7204 320.4809 319.2491 318.0251 316.8091 315.601 314.401 313.2092 312.0256 310.8504 309.6837 308.5255 307.376 306.2352 305.1033 303.9803 302.8663 301.7615 300.6659 299.5463 298.4292 297.3214 296.2229 295.1339 294.0544 292.9846 291.9247 290.8745 289.8344 288.8044 287.7846 286.7752 285.7761 284.7876 283.8098 282.8427 281.8865 280.9413 280.0071 279.0842 278.1726 277.2724 276.3838 275.485 274.5906 273.7006 272.8003 271.9117 271.0129 270.1185 269.236 268.2238 267.2003 266.1879 265.1867 264.1969 263.2185 262.2518 261.2968 260.3536 259.4224 258.5034 257.5966 256.7021 255.8124 254.9117 254.0236 253.1245 252.2301 251.3404 250.4396 249.5516 248.6524 247.7579 246.8684 245.9675 245.0796 244.1803 243.2858 242.3964 241.4953 240.6076 239.7082 238.8137 237.9244 237.0232 236.1356 235.2616 234.4014 233.5551 232.723 231.9052 231.1017 230.3128 229.5387 228.7794 228.0351 227.306 226.5921 225.8938 225.211 224.544 223.8928 223.2577 222.6387 222 221.3594 220.7351 220.1272 219.5359 218.9612 218.4033 217.8623 217.3384 216.8317 216.3423 215.8703 215.4159 214.9791 214.56 214.1588 213.7756 213.4104 213.0634 212.7346 212.4241 212.132 211.8584 211.6034 211.367 211.1492 210.9502 210.77 210.6086 210.4662 210.3426 210.238 210.1523 210.0857 210.0381 210.0095 210 210 210.0095 210.0381 210.0857 210.1523 210.238 210.3426 210.4662 210.6086 210.77 210.9502 211.1492 211.367 211.6034 211.8584 212.132 212.4241 212.7346 213.0634 213.4104 213.7756 214.1588 214.56 214.9791 215.4159 215.8703 216.3423 216.8317 217.3384 217.8623 218.4033 218.9612 219.5359 220.1272 220.7351 221.3594 
82.21922 80.91972 79.64923 78.40918 77.20103 76.02631 74.88658 73.78347 72.71864 71.69379 70.71068 69.77106 68.8767 68.0294 67.23094 66.48308 65.78754 65.14599 64.56005 64.03124 63.56099 63.15061 62.80127 62.514 62.28965 62.1289 62.03225 62 62.03225 62.1289 62.28965 62.514 62.80127 63.15061 63.56099 64.03124 64.56005 65.14599 65.78754 66.48308 67.23094 68.0294 68.8767 69.77106 70.71068 71.69379 72.71864 73.78347 74.88658 76.02631 77.20103 78.40918 79.64923 80.91972 82.21922 83.54639 84.89994 86.27862 87.68124 89.10667 90.55385 92.02174 93.50936 95.01579 96.54015 98.0816 99.63935 101.2126 102.8008 104.4031 106.0189 107.6476 108.2405 108.683 109.1421 109.6358 110.1635 110.6345 111.0856 111.5706 112.0892 112.5877 113.031 113.5077 114.0175 114.56 115.1347 115.7411 116.3787 117.047 117.6435 118.2709 118.9286 119.6161 120.3329 121.0785 121.8524 122.654 123.3694 124.0645 124.7878 125.5388 126.3171 127.122 127.9531 128.8099 129.6919 130.384 131.103 131.8484 132.6198 133.4166 134.1343 134.8332 135.5581 136.3085 137.0839 137.884 138.5785 139.2839 140.0143 140.7693 141.5486 142.3517 143.1782 144.0278 144.9 145.6022 146.3284 147.0782 147.8513 148.6472 149.4657 150.3064 151.1688 152.0526 152.9575 153.7921 154.5057 155.2417 156 156.7801 157.5817 158.4045 159.2482 160.1125 160.8229 161.5549 162.3083 163.0828 163.8658 164.56 165.2755 166.0121 166.7693 167.547 168.3092 169.0089 169.7292 170.4699 171.2308 172.0116 172.7542 173.4589 174.1838 174.9286 175.6929 176.4766 176.9181 177.1327 177.3697 177.6288 177.9101 178.1011 178.1797 178.2807 178.404 178.5497 178.7177 178.9078 179.1201 179.3544 179.6107 179.8889 180.1888 180.5104 180.8535 181.1077 181.3395 181.593 181.8681 182.1648 182.4829 182.8223 183.183 183.5647 183.9674 184.3909 184.8351 185.2998 185.7848 186.2901 186.8154 187.3606 187.9255 188.5099 189.1137 189.7367 190.3786 191.0393 191.7185 192.4162 193.1321 193.8659 194.6176 195.3868 196.1734 196.9772 197.7979 198.6353 199.4893 200.3597 201.2461 202.1485 203.0665 204 204.9488 205.9126 206.8913 207.8846 208.8923 209.9143 210.9502 212 213.0634 214.1401 215.2301 216.3331 217.4488 218.5772 219.718 220.871 222.036 223.2129 224.4014 225.6014 226.8127 228.0351 229.2684 230.5125 231.7671 233.0322 234.3075 235.5929 236.8882 238.1932 239.5078 240.8319 242.1652 243.5077 244.8591 246.2194 247.5884 248.9659 250.3517 251.7459 253.1482 254.5584 255.9766 257.4024 258.8358 260.2768 261.725 263.1805 264.6432 266.1128 267.5892 269.0725 270.5624 272.0588 273.5617 275.0709 276.5863 278.1079 279.6355 281.169 282.7083 284.2534 285.8041 287.3604 288.9221 290.4892 292.0616 293.6392 295.222 296.8097 298.4024 300 301.6024 303.2095 304.8213 306.4376 308.0584 309.6837 311.3134 312.9473 314.5854 316.2278 317.8742 319.5247 321.1791 322.8374 324.4996 326.1656 327.8353 329.5087 331.1858 332.8663 334.5504 336.238 337.929 339.6233 341.321 343.0219 344.726 346.4333 348.1436 349.8571 351.5736 353.2931 355.0155 356.7408 358.469 360.2 361.9337 363.6702 365.4094 367.1512 368.8957 370.6427 372.3923 374.1443 375.8989 377.6559 379.4153 381.1771 382.9413 384.7077 386.4764 388.2473 390.0205 391.7959 393.5734 395.353 397.1347 398.9185 400.7044 402.4922 404.2821 406.0739 407.8676 409.6633 411.4608 413.2602 415.0614 416.8645 418.6693 418.9511 418.5929 418.0574 417.4207 416.7925 416.173 415.5623 414.9602 414.367 412.931 411.3636 409.8 408.2401 406.6841 405.1321 403.584 402.0398 400.4997 398.9637 397.4318 395.904 394.3805 392.8613 391.3464 389.8359 388.3297 386.8281 385.331 383.8385 382.3506 380.8674 379.389 377.9153 376.4465 374.9827 373.5238 372.0699 370.6211 369.1775 367.739 366.3059 364.8781 363.4556 362.0387 360.6272 359.2102 357.7988 356.3818 354.9704 353.5534 352.142 350.7364 349.3365 347.9425 346.5545 345.1724 343.7964 342.4266 341.063 339.7057 338.3549 337.0104 335.6725 334.3412 333.0165 331.6987 330.3877 329.0836 327.7865 326.4966 325.2138 323.9383 322.6701 321.4094 320.1562 318.9106 317.6728 316.4427 315.2206 314.0064 312.8003 311.6023 310.4126 309.2313 308.0584 306.8941 305.7385 304.5915 303.4535 302.3243 301.2043 300.0933 298.9916 297.8926 296.7693 295.6552 294.5505 293.4553 292.3696 291.2937 290.2275 289.1712 288.125 287.0888 286.0629 285.0474 284.0422 283.0477 282.0638 281.0907 280.1285 279.1774 278.2373 277.3085 276.391 275.485 274.5906 273.7006 272.8003 271.9117 271.0129 270.1185 269.2285 268.3282 267.4397 266.5108 265.4807 264.4617 263.454 262.4576 261.4727 260.4995 259.5381 258.5885 257.6509 256.7255 255.8124 254.9117 254.0236 253.1245 252.2301 251.3404 250.4396 249.5516 248.6524 247.7579 246.8684 245.9675 245.0796 244.1803 243.2858 242.3964 241.4953 240.6076 239.7082 238.8137 237.9244 237.0232 236.1356 235.2361 234.3416 233.4609 232.5941 231.7412 230.9026 230.0782 229.2684 228.4732 227.6928 226.9273 226.1769 225.4418 224.722 224.0179 223.3293 222.6567 222 221.3594 220.7351 220.1091 219.463 218.8333 218.2201 217.6235 217.0438 216.4809 215.9352 215.4066 214.8953 214.4015 213.9252 213.4666 213.0258 212.6029 212.198 211.8112 211.4427 211.0924 210.7605 210.4471 210.1523 209.8762 209.6187 209.38 209.1602 208.9593 208.7774 208.6145 208.4706 208.3459 208.2402 208.1538 208.0865 208.0385 208.0096 208 208 208.0096 208.0385 208.0865 208.1538 208.2402 208.3459 208.4706 208.6145 208.7774 208.9593 209.1602 209.38 209.6187 209.8762 210.1523 210.4471 210.7605 211.0924 211.4427 211.8112 212.198 212.6029 213.0258 213.4666 213.9252 214.4015 214.8953 215.4066 215.9352 216.4809 217.0438 217.6235 218.2201 218.8333 219.463 
80.72174 79.39774 78.10249 76.83749 75.60423 74.4043 73.23933 72.11102 71.02113 69.97142 68.96376 68 67.08204 66.21178 65.39113 64.62198 63.90618 63.24555 62.64184 62.0967 61.61169 61.18823 60.82763 60.53098 60.29926 60.13319 60.03333 60 60.03333 60.13319 60.29926 60.53098 60.82763 61.18823 61.61169 62.0967 62.64184 63.24555 63.90618 64.62198 65.39113 66.21178 67.08204 68 68.96376 69.97142 71.02113 72.11102 73.23933 74.4043 75.60423 76.83749 78.10249 79.39774 80.72174 82.07314 83.45058 84.85281 86.27862 87.72685 89.19641 90.68627 92.19544 93.723 95.26804 96.82975 98.40732 100 101.6071 103.2279 104.8618 105.7733 106.3015 106.7333 107.2007 107.7033 108.2405 108.683 109.1421 109.6358 110.1635 110.6345 111.0856 111.5706 112.0892 112.641 113.2254 113.842 114.4902 115.1347 115.7411 116.3787 117.047 117.7455 118.4736 119.2309 120.0167 120.8139 121.4907 122.1966 122.9309 123.6932 124.4829 125.2996 126.1428 127.0118 127.8124 128.5146 129.244 130 130.7823 131.5751 132.2573 132.9662 133.7012 134.4619 135.2479 136.0147 136.7041 137.4191 138.1593 138.9244 139.714 140.5276 141.3648 142.2252 143.0245 143.7359 144.4715 145.2309 146.0137 146.8196 147.6482 148.4992 149.372 150.2664 151.182 151.921 152.6434 153.3884 154.1558 154.9451 155.7562 156.5886 157.442 158.2403 158.9591 159.6997 160.4618 161.2451 161.9877 162.6899 163.4136 164.1585 164.9242 165.7106 166.4332 167.1407 167.869 168.6179 169.3871 170.1764 170.8801 171.5925 172.3253 173.078 173.8505 174.6425 174.9286 175.1457 175.3853 175.6474 175.9318 176.1022 176.1817 176.2839 176.4086 176.5559 176.7258 176.9181 177.1327 177.3697 177.6288 177.9101 178.2133 178.5385 178.8854 179.1201 179.3544 179.6107 179.8889 180.1888 180.5104 180.8535 181.2181 181.604 182.011 182.439 182.8879 183.3576 183.8478 184.3584 184.8892 185.44 186.0108 186.6012 187.2111 187.8404 188.4887 189.156 189.842 190.5466 191.2694 192.0104 192.7693 193.5459 194.3399 195.1512 195.9796 196.8248 197.6866 198.5648 199.4593 200.3697 201.2958 202.2375 203.1945 204.1666 205.1536 206.1553 207.1714 208.2018 209.2463 210.3045 211.3764 212.4618 213.5603 214.6718 215.7962 216.9332 218.0826 219.2442 220.4178 221.6033 222.8004 224.0089 225.2288 226.4597 227.7016 228.9541 230.2173 231.4908 232.7746 234.0684 235.372 236.6854 238.0084 239.3408 240.6824 242.0331 243.3927 244.7611 246.1382 247.5237 248.9177 250.3198 251.73 253.1482 254.5742 256.0078 257.449 258.8977 260.3536 261.8167 263.2869 264.764 266.248 267.7387 269.236 270.7397 272.2499 273.7663 275.2889 276.8176 278.3523 279.8928 281.4391 282.9912 284.5488 286.1119 287.6804 289.2542 290.8333 292.4175 294.0068 295.6011 297.2003 298.8043 300.4131 302.0265 303.6445 305.2671 306.8941 308.5255 310.1613 311.8012 313.4454 315.0936 316.7459 318.4023 320.0625 321.7266 323.3945 325.0662 326.7415 328.4205 330.103 331.7891 333.4786 335.1716 336.8679 338.5676 340.2705 341.9766 343.6859 345.3983 347.1138 348.8323 350.5538 352.2783 354.0056 355.7359 357.4689 359.2047 360.9432 362.6844 364.4283 366.1748 367.9239 369.6755 371.4297 373.1863 374.9453 376.7068 378.4706 380.2368 382.0052 383.776 385.549 387.3242 389.1015 390.881 392.6627 394.4464 396.2323 398.0201 399.81 401.6018 403.3956 405.1913 406.989 408.7885 410.5898 412.393 414.198 416.0048 417.3536 416.9844 416.6245 416.1634 415.5238 414.8928 414.2704 413.6569 413.0521 412.4561 411.6941 410.1219 408.5536 406.989 405.4282 403.8713 402.3183 400.7693 399.2242 397.6833 396.1464 394.6137 393.0852 391.561 390.041 388.5254 387.0142 385.5074 384.0052 382.5075 381.0144 379.526 378.0423 376.5634 375.0893 373.6201 372.1559 370.6967 369.2425 367.7934 366.3495 364.9109 363.4777 362.0497 360.6272 359.2102 357.7988 356.3818 354.9704 353.5534 352.142 350.725 349.3136 347.908 346.5083 345.1145 343.7266 342.3448 340.9692 339.5998 338.2366 336.8798 335.5294 334.1856 332.8483 331.5177 330.1939 328.8769 327.5668 326.2637 324.9677 323.6789 322.3973 321.123 319.8562 318.5969 317.3452 316.1013 314.8651 313.6367 312.4164 311.2041 310 308.8041 307.6166 306.4376 305.2671 304.1053 302.9521 301.8079 300.6726 299.5463 298.4292 297.3214 296.2229 295.1135 293.9932 292.8822 291.7807 290.6888 289.6066 288.5342 287.4717 286.4193 285.377 284.3448 283.3232 282.3119 281.3112 280.3213 279.3421 278.3738 277.4167 276.4706 275.5358 274.6125 273.7006 272.8003 271.9117 271.0129 270.1185 269.2285 268.3282 267.4397 266.5408 265.6464 264.764 263.765 262.7394 261.725 260.7221 259.7306 258.7509 257.7829 256.8268 255.8828 254.951 254.0315 253.1245 252.2301 251.3404 250.4396 249.5516 248.6524 247.7579 246.8684 245.9675 245.0796 244.1803 243.2858 242.3964 241.4953 240.6076 239.7082 238.8137 237.9244 237.0232 236.1356 235.2361 234.3416 233.4523 232.5511 231.6635 230.7899 229.9304 229.0851 228.2542 227.4379 226.6363 225.8495 225.0778 224.3212 223.58 222.8542 222.1441 221.4498 220.7714 220.1091 219.463 218.8333 218.2201 217.5684 216.9332 216.3146 215.7128 215.1279 214.56 214.0093 213.476 212.9601 212.4618 211.9811 211.5183 211.0734 210.6466 210.238 209.8476 209.4755 209.122 208.787 208.4706 208.173 207.8942 207.6343 207.3933 207.1714 206.9686 206.7849 206.6204 206.4752 206.3492 206.2426 206.1553 206.0874 206.0388 206.0097 206 206 206.0097 206.0388 206.0874 206.1553 206.2426 206.3492 206.4752 206.6204 206.7849 206.9686 207.1714 207.3933 207.6343 207.8942 208.173 208.4706 208.787 209.122 209.4755 209.8476 210.238 210.6466 211.0734 211.5183 211.9811 212.4618 212.9601 213.476 214.0093 214.56 215.1279 215.7128 216.3146 216.9332 217.5684 
79.24645 77.89737 76.57676 75.28612 74.02702 72.8011 71.61005 70.45566 69.33974 68.26419 67.23094 66.24198 65.29931 64.40497 63.56099 62.76942 62.03225 61.35145 60.7289 60.16644 59.66574 59.22837 58.85575 58.54913 58.30952 58.13777 58.03447 58 58.03447 58.13777 58.30952 58.54913 58.85575 59.22837 59.66574 60.16644 60.7289 61.35145 62.03225 62.76942 63.56099 64.40497 65.29931 66.24198 67.23094 68.26419 69.33974 70.45566 71.61005 72.8011 74.02702 75.28612 76.57676 77.89737 79.24645 80.62257 82.02438 83.45058 84.89994 86.37129 87.86353 89.37561 90.90655 92.45539 94.02127 95.60335 97.20082 98.81296 100.439 102.0784 103.3247 103.846 104.3456 104.7855 105.2616 105.7733 106.3015 106.7333 107.2007 107.7033 108.2405 108.683 109.1421 109.6358 110.1635 110.7249 111.3194 111.9464 112.6055 113.2254 113.842 114.4902 115.1694 115.8792 116.619 117.3882 118.1863 118.9286 119.6161 120.3329 121.0785 121.8524 122.654 123.4828 124.3382 125.2198 125.9365 126.6491 127.3892 128.1562 128.9496 129.6919 130.384 131.103 131.8484 132.6198 133.4166 134.1343 134.8332 135.5581 136.3085 137.0839 137.884 138.7083 139.5564 140.4279 141.1524 141.8732 142.6184 143.3876 144.1804 144.9966 145.8355 146.697 147.5805 148.4857 149.3452 150.0533 150.7846 151.5388 152.3155 153.1143 153.9351 154.7773 155.6406 156.3714 157.0987 157.848 158.619 159.4114 160.1125 160.8229 161.5549 162.3083 163.0828 163.8658 164.56 165.2755 166.0121 166.7693 167.547 168.3092 169.0089 169.7292 170.4699 171.2308 172.0116 172.7426 172.9393 173.1589 173.4013 173.6664 173.954 174.1034 174.1838 174.2871 174.4133 174.5623 174.7341 174.9286 175.1457 175.3853 175.6474 175.9318 176.2385 176.5673 176.9181 177.1327 177.3697 177.6288 177.9101 178.2133 178.5385 178.8854 179.254 179.6441 180.0555 180.4882 180.942 181.4166 181.9121 182.4281 182.9645 183.5211 184.0978 184.6943 185.3105 185.9462 186.6012 187.2752 187.9681 188.6796 189.4096 190.1578 190.9241 191.7081 192.5097 193.3287 194.1649 195.0179 195.8877 196.774 197.6765 198.5951 199.5294 200.4794 201.4448 202.4253 203.4207 204.4309 205.4556 206.4946 207.5476 208.6145 209.695 210.789 211.8962 213.0164 214.1495 215.2952 216.4532 217.6235 218.8058 220 221.2058 222.423 223.6515 224.8911 226.1416 227.4027 228.6744 229.9565 231.2488 232.5511 233.8632 235.185 236.5164 237.8571 239.207 240.566 241.9339 243.3105 244.6957 246.0894 247.4914 248.9016 250.3198 251.7459 253.1798 254.6213 256.0703 257.5267 258.9904 260.4611 261.9389 263.4236 264.9151 266.4132 267.9179 269.429 270.9465 272.4702 274 275.5358 277.0776 278.6252 280.1785 281.7375 283.302 284.8719 286.4472 288.0278 289.6135 291.2044 292.8003 294.4011 296.0067 297.6172 299.2324 300.8521 302.4764 304.1053 305.7385 307.376 309.0178 310.6638 312.3139 313.9681 315.6264 317.2885 318.9545 320.6244 322.298 323.9753 325.6563 327.3408 329.0289 330.7204 332.4154 334.1137 335.8154 337.5204 339.2285 340.9399 342.6544 344.3719 346.0925 347.816 349.5426 351.272 353.0042 354.7393 356.4772 358.2178 359.9611 361.7071 363.4556 365.2068 366.9605 368.7167 370.4754 372.2365 374 375.7659 377.5341 379.3046 381.0774 382.8524 384.6297 386.4091 388.1907 389.9744 391.7601 393.548 395.3378 397.1297 398.9236 400.7194 402.5171 404.3167 406.1182 407.9216 409.7267 411.5337 413.3425 415.153 415.389 415.0181 414.6565 414.2704 413.6278 412.994 412.3688 411.7523 411.1447 410.546 409.9561 408.8863 407.3131 405.7438 404.1782 402.6165 401.0586 399.5047 397.9548 396.4089 394.8671 393.3294 391.7959 390.2666 388.7415 387.2209 385.7046 384.1927 382.6852 381.1824 379.6841 378.1904 376.7015 375.2173 373.7379 372.2633 370.7937 369.3291 367.8695 366.4151 364.9658 363.5217 362.0829 360.6494 359.2214 357.7988 356.3818 354.9704 353.5534 352.142 350.725 349.3136 347.8965 346.4852 345.0797 343.6801 342.2864 340.8988 339.5173 338.142 336.7729 335.4102 334.0539 332.7041 331.3608 330.0242 328.6944 327.3713 326.0552 324.7461 323.444 322.149 320.8613 319.581 318.308 317.0426 315.7847 314.5346 313.2922 312.0577 310.8311 309.6127 308.4023 307.2003 306.0065 304.8213 303.6445 302.4764 301.3171 300.1666 299.0251 297.8926 296.7693 295.6552 294.5505 293.4553 292.3354 291.2181 290.1103 289.0121 287.9236 286.8449 285.7761 284.7174 283.6688 282.6305 281.6026 280.5851 279.5782 278.5821 277.5968 276.6225 275.6592 274.7071 273.7663 272.8369 271.9191 271.0129 270.1185 269.2285 268.3282 267.4397 266.5408 265.6464 264.7565 263.856 262.9677 262.0534 261.0211 260 258.9904 257.9922 257.0058 256.0313 255.0686 254.1181 253.1798 252.2538 251.3404 250.4396 249.5516 248.6524 247.7579 246.8684 245.9675 245.0796 244.1803 243.2858 242.3964 241.4953 240.6076 239.7082 238.8137 237.9244 237.0232 236.1356 235.2361 234.3416 233.4523 232.5511 231.6635 230.7639 229.8695 228.9891 228.1228 227.2708 226.4332 225.6103 224.8021 224.0089 223.2308 222.468 221.7206 220.9887 220.2726 219.5723 218.8881 218.2201 217.5684 216.9332 216.3146 215.6757 215.0349 214.4108 213.8036 213.2135 212.6405 212.0849 211.5467 211.0261 210.5232 210.0381 209.571 209.122 208.6912 208.2787 207.8846 207.509 207.1521 206.8139 206.4946 206.1941 205.9126 205.6502 205.4069 205.1828 204.978 204.7926 204.6265 204.4798 204.3526 204.2449 204.1568 204.0882 204.0392 204.0098 204 204 204.0098 204.0392 204.0882 204.1568 204.2449 204.3526 204.4798 204.6265 204.7926 204.978 205.1828 205.4069 205.6502 205.9126 206.1941 206.4946 206.8139 207.1521 207.509 207.8846 208.2787 208.6912 209.122 209.571 210.0381 210.5232 211.0261 211.5467 212.0849 212.6405 213.2135 213.8036 214.4108 215.0349 215.6757 
77.7946 76.41989 75.0733 73.75636 72.47068 71.21797 70 68.8186 67.6757 66.57327 65.51336 64.49806 63.52952 62.60991 61.7414 60.92619 60.16644 59.46428 58.82177 58.24088 57.72348 57.27129 56.88585 56.56854 56.32051 56.14267 56.0357 56 56.0357 56.14267 56.32051 56.56854 56.88585 57.27129 57.72348 58.24088 58.82177 59.46428 60.16644 60.92619 61.7414 62.60991 63.52952 64.49806 65.51336 66.57327 67.6757 68.8186 70 71.21797 72.47068 73.75636 75.0733 76.41989 77.7946 79.19596 80.62257 82.07314 83.54639 85.04117 86.55634 88.09086 89.64374 91.21404 92.80087 94.40339 96.02083 97.65244 99.29753 100.896 101.3903 101.9215 102.3914 102.8397 103.3247 103.846 104.3456 104.7855 105.2616 105.7733 106.3015 106.7333 107.2007 107.7033 108.2405 108.8118 109.4166 110.0545 110.7249 111.3194 111.9464 112.6055 113.2961 114.0175 114.7693 115.5509 116.3615 117.047 117.7455 118.4736 119.2309 120.0167 120.8305 121.6717 122.5398 123.3694 124.0645 124.7878 125.5388 126.3171 127.122 127.8124 128.5146 129.244 130 130.7823 131.5751 132.2573 132.9662 133.7012 134.4619 135.2479 136.0588 136.8941 137.7534 138.5785 139.2839 140.0143 140.7693 141.5486 142.3517 143.1782 144.0278 144.9 145.7944 146.697 147.472 148.1891 148.9295 149.693 150.4792 151.2878 152.1184 152.9706 153.7921 154.5057 155.2417 156 156.7801 157.5436 158.2403 158.9591 159.6997 160.4618 161.2451 161.9877 162.6899 163.4136 164.1585 164.9242 165.7106 166.4332 167.1407 167.869 168.6179 169.3871 170.1764 170.7513 170.9503 171.1724 171.4176 171.6858 171.9767 172.1046 172.1859 172.2905 172.4181 172.5688 172.7426 172.9393 173.1589 173.4013 173.6664 173.954 174.2642 174.5967 174.9286 175.1457 175.3853 175.6474 175.9318 176.2385 176.5673 176.9181 177.2907 177.6851 178.1011 178.5385 178.9972 179.477 179.9778 180.4993 181.0414 181.604 182.1867 182.7895 183.4121 184.0543 184.716 185.3969 186.0968 186.8154 187.5527 188.3083 189.082 189.8736 190.683 191.5098 192.3538 193.2149 194.0928 194.9872 195.8979 196.8248 197.7675 198.7259 199.6998 200.6888 201.6928 202.7116 203.7449 204.7926 205.8543 206.9299 208.0192 209.122 210.238 211.367 212.5088 213.6633 214.8302 216.0093 217.2004 218.4033 219.6178 220.8438 222.0811 223.3293 224.5885 225.8584 227.1387 228.4294 229.7303 231.0411 232.3618 233.6921 235.0319 236.381 237.7393 239.1067 240.4828 241.8677 243.2612 244.663 246.0732 247.4914 248.9177 250.3517 251.7936 253.243 254.6998 256.164 257.6354 259.1139 260.5993 262.0916 263.5906 265.0962 266.6083 268.1268 269.6516 271.1826 272.7196 274.2626 275.8115 277.3662 278.9265 280.4924 282.0638 283.6406 285.2227 286.81 288.4025 290 291.6025 293.2098 294.822 296.4389 298.0604 299.6865 301.3171 302.9521 304.5915 306.2352 307.8831 309.5351 311.1913 312.8514 314.5155 316.1835 317.8553 319.5309 321.2102 322.8932 324.5797 326.2698 327.9634 329.6604 331.3608 333.0645 334.7716 336.4818 338.1952 339.9117 341.6314 343.354 345.0797 346.8083 348.5398 350.2742 352.0114 353.7513 355.494 357.2394 358.9875 360.7381 362.4914 364.2472 366.0055 367.7662 369.5294 371.295 373.063 374.8333 376.6059 378.3808 380.1579 381.9372 383.7187 385.5023 387.288 389.0758 390.8657 392.6576 394.4515 396.2474 398.0452 399.845 401.6466 403.4501 405.2555 407.0627 408.8716 410.6824 412.4948 413.8067 413.4247 413.0521 412.6888 412.3348 411.7329 411.0961 410.468 409.8488 409.2383 408.6367 408.0441 407.4604 406.0788 404.5046 402.9342 401.3677 399.805 398.2462 396.6913 395.1405 393.5937 392.051 390.5125 388.9781 387.4481 385.9223 384.4008 382.8838 381.3712 379.8631 378.3596 376.8607 375.3665 373.877 372.3923 370.9124 369.4374 367.9674 366.5024 365.0424 363.5877 362.1381 360.6938 359.2548 357.8212 356.393 354.9704 353.5534 352.142 350.725 349.3136 347.8965 346.4852 345.0681 343.6568 342.2514 340.8519 339.4584 338.071 336.6898 335.3148 333.9461 332.5838 331.228 329.8788 328.5361 327.2003 325.8712 324.5489 323.2337 321.9254 320.6244 319.3305 318.044 316.7649 315.4933 314.2292 312.9728 311.7242 310.4835 309.2507 308.026 306.8094 305.601 304.4011 303.2095 302.0265 300.8521 299.6865 298.5297 297.3819 296.2431 295.1135 293.9932 292.8822 291.7807 290.6819 289.5583 288.4441 287.3395 286.2447 285.1596 284.0845 283.0194 281.9645 280.9199 279.8857 278.862 277.8489 276.8465 275.855 274.8745 273.9051 272.9469 272 271.0646 270.1407 269.2285 268.3282 267.4397 266.5408 265.6464 264.7565 263.856 262.9677 262.0687 261.1743 260.2845 259.3068 258.2789 257.2625 256.2577 255.2646 254.2833 253.314 252.3569 251.412 250.4795 249.5596 248.6524 247.7579 246.8684 245.9675 245.0796 244.1803 243.2858 242.3964 241.4953 240.6076 239.7082 238.8137 237.9244 237.0232 236.1356 235.2361 234.3416 233.4523 232.5511 231.6635 230.7639 229.8695 228.9803 228.0789 227.1915 226.3184 225.4595 224.6152 223.7856 222.9709 222.1711 221.3865 220.6173 219.8636 219.1255 218.4033 217.697 217.0069 216.3331 215.6757 215.0349 214.4108 213.7849 213.1385 212.5088 211.8962 211.3007 210.7226 210.1618 209.6187 209.0933 208.5857 208.0961 207.6247 207.1714 206.7365 206.3201 205.9223 205.5432 205.1828 204.8414 204.519 204.2156 203.9314 203.6664 203.4207 203.1945 202.9877 202.8004 202.6327 202.4846 202.3561 202.2474 202.1584 202.0891 202.0396 202.0099 202 202 202.0099 202.0396 202.0891 202.1584 202.2474 202.3561 202.4846 202.6327 202.8004 202.9877 203.1945 203.4207 203.6664 203.9314 204.2156 204.519 204.8414 205.1828 205.5432 205.9223 206.3201 206.7365 207.1714 207.6247 208.0961 208.5857 209.0933 209.6187 210.1618 210.7226 211.3007 211.8962 212.5088 213.1385 213.7849 
76.36753 74.96666 73.59348 72.24957 70.93659 69.6563 68.41052 67.20119 66.0303 64.89993 63.81223 62.76942 61.77378 60.82763 59.9333 59.09315 58.30952 57.58472 56.921 56.32051 55.7853 55.31727 54.91812 54.58937 54.33231 54.14795 54.03703 54 54.03703 54.14795 54.33231 54.58937 54.91812 55.31727 55.7853 56.32051 56.921 57.58472 58.30952 59.09315 59.9333 60.82763 61.77378 62.76942 63.81223 64.89993 66.0303 67.20119 68.41052 69.6563 70.93659 72.24957 73.59348 74.96666 76.36753 77.7946 79.24645 80.72174 82.21922 83.73769 85.27602 86.83318 88.40814 90 91.60786 93.2309 94.86833 96.51942 98.1835 98.95454 99.45853 100 100.439 100.896 101.3903 101.9215 102.3914 102.8397 103.3247 103.846 104.3456 104.7855 105.2616 105.7733 106.3203 106.9018 107.5174 108.1665 108.8118 109.4166 110.0545 110.7249 111.4271 112.1606 112.9248 113.7189 114.4902 115.1694 115.8792 116.619 117.3882 118.1863 119.0126 119.8666 120.7477 121.4907 122.1966 122.9309 123.6932 124.4829 125.2517 125.9365 126.6491 127.3892 128.1562 128.9496 129.6919 130.384 131.103 131.8484 132.6198 133.4166 134.2386 135.0852 135.9559 136.7041 137.4191 138.1593 138.9244 139.714 140.5276 141.3648 142.2252 143.1084 144.0139 144.9 145.6022 146.3284 147.0782 147.8513 148.6472 149.4657 150.3064 151.1688 151.921 152.6434 153.3884 154.1558 154.9451 155.6663 156.3714 157.0987 157.848 158.619 159.4114 160.1125 160.8229 161.5549 162.3083 163.0828 163.8658 164.56 165.2755 166.0121 166.7693 167.547 168.3092 168.7602 168.9615 169.1863 169.4344 169.7056 170 170.1059 170.1881 170.2939 170.423 170.5755 170.7513 170.9503 171.1724 171.4176 171.6858 171.9767 172.2905 172.6268 172.9393 173.1589 173.4013 173.6664 173.954 174.2642 174.5967 174.9514 175.3283 175.7271 176.1477 176.5899 177.0537 177.5387 178.0449 178.5721 179.1201 179.6886 180.2776 180.8867 181.5158 182.1648 182.8333 183.5211 184.2281 184.9541 185.6987 186.4618 187.2432 188.0425 188.8597 189.6945 190.5466 191.4158 192.3018 193.2046 194.1237 195.059 196.0102 196.9772 197.9596 198.9573 199.97 200.9975 202.0396 203.096 204.1666 205.2511 206.3492 207.4608 208.5857 209.7236 210.8744 212.0377 213.2135 214.4015 215.6015 216.8133 218.0367 219.2715 220.5176 221.7747 223.0426 224.3212 225.6103 226.9097 228.2192 229.5387 230.8679 232.2068 233.5551 234.9128 236.2795 237.6552 239.0397 240.4329 241.8347 243.2447 244.663 246.0894 247.5237 248.9659 250.4156 251.873 253.3377 254.8097 256.2889 257.7751 259.2682 260.7681 262.2747 263.7878 265.3074 266.8333 268.3654 269.9037 271.448 272.9982 274.5542 276.1159 277.6833 279.2562 280.8345 282.4181 284.007 285.6011 287.2003 288.8044 290.4135 292.0274 293.6461 295.2694 296.8973 298.5297 300.1666 301.8079 303.4535 305.1033 306.7572 308.4153 310.0774 311.7435 313.4135 315.0873 316.7649 318.4462 320.1312 321.8198 323.512 325.2076 326.9067 328.6092 330.315 332.0241 333.7364 335.4519 337.1706 338.8923 340.6171 342.3448 344.0756 345.8092 347.5457 349.285 351.0271 352.7719 354.5194 356.2696 358.0223 359.7777 361.5356 363.296 365.0589 366.8242 368.5919 370.362 372.1344 373.9091 375.686 377.4652 379.2466 381.0302 382.8159 384.6037 386.3936 388.1855 389.9795 391.7755 393.5734 395.3732 397.175 398.9787 400.7842 402.5916 404.4008 406.2118 408.0245 409.839 411.6552 411.8446 411.4608 411.0864 410.7213 410.3657 409.839 409.1992 408.5682 407.9461 407.3328 406.7284 406.133 405.5465 404.8506 403.2716 401.6964 400.125 398.5574 396.9937 395.4339 393.8781 392.3264 390.7787 389.2351 387.6958 386.1606 384.6297 383.1031 381.5809 380.0631 378.5499 377.0411 375.537 374.0374 372.5426 371.0526 369.5673 368.0869 366.6115 365.1411 363.6757 362.2154 360.7603 359.3105 357.8659 356.4267 354.993 353.5647 352.142 350.725 349.3136 347.8965 346.4852 345.0681 343.6568 342.2397 340.8284 339.423 338.0237 336.6304 335.2432 333.8622 332.4876 331.1193 329.7575 328.4022 327.0535 325.7115 324.3763 323.048 321.7266 320.4122 319.105 317.805 316.5122 315.2269 313.949 312.6787 311.4161 310.1613 308.9142 307.6751 306.4441 305.2212 304.0066 302.8003 301.6024 300.4131 299.2324 298.0604 296.8973 295.7431 294.598 293.4621 292.3354 291.2181 290.1103 289.0121 287.9028 286.7821 285.6711 284.5699 283.4784 282.3969 281.3254 280.2642 279.2132 278.1726 277.1425 276.1232 275.1145 274.1168 273.13 272.1544 271.19 270.2369 269.2954 268.3654 267.4472 266.5408 265.6464 264.7565 263.856 262.9677 262.0687 261.1743 260.2845 259.3839 258.4956 257.5966 256.5619 255.5387 254.527 253.5271 252.5391 251.5631 250.5993 249.6478 248.7087 247.7822 246.8684 245.9675 245.0796 244.1803 243.2858 242.3964 241.4953 240.6076 239.7082 238.8137 237.9244 237.0232 236.1356 235.2361 234.3416 233.4523 232.5511 231.6635 230.7639 229.8695 228.9803 228.0789 227.1915 226.2918 225.3974 224.5173 223.6515 222.8004 221.964 221.1425 220.3361 219.545 218.7693 218.0092 217.2648 216.5364 215.824 215.1279 214.4481 213.7849 213.1385 212.5088 211.8962 211.2439 210.6086 209.9905 209.3896 208.8061 208.2402 207.6921 207.1618 206.6495 206.1553 205.6794 205.2218 204.7828 204.3624 203.9608 203.578 203.2142 202.8694 202.5438 202.2375 201.9505 201.6829 201.4349 201.2064 200.9975 200.8084 200.639 200.4894 200.3597 200.2498 200.1599 200.09 200.04 200.01 200 200 200.01 200.04 200.09 200.1599 200.2498 200.3597 200.4894 200.639 200.8084 200.9975 201.2064 201.4349 201.6829 201.9505 202.2375 202.5438 202.8694 203.2142 203.578 203.9608 204.3624 204.7828 205.2218 205.6794 206.1553 206.6495 207.1618 207.6921 208.2402 208.8061 209.3896 209.9905 210.6086 211.2439 211.8962 
74.96666 73.53911 72.13876 70.76723 69.42622 68.11755 66.8431 65.60488 64.40497 63.24555 62.1289 61.05735 60.03333 59.05929 58.13777 57.27129 56.46238 55.71355 55.02727 54.40588 53.85165 53.36666 52.95281 52.61179 52.34501 52.15362 52.03845 52 52.03845 52.15362 52.34501 52.61179 52.95281 53.36666 53.85165 54.40588 55.02727 55.71355 56.46238 57.27129 58.13777 59.05929 60.03333 61.05735 62.1289 63.24555 64.40497 65.60488 66.8431 68.11755 69.42622 70.76723 72.13876 73.53911 74.96666 76.41989 77.89737 79.39774 80.91972 82.46211 84.0238 85.60374 87.20092 88.81441 90.44335 92.08691 93.74433 95.41489 96.54015 97.01546 97.52948 98.0612 98.48858 98.95454 99.45853 100 100.439 100.896 101.3903 101.9215 102.3914 102.8397 103.3247 103.846 104.4031 104.9952 105.622 106.2826 106.9018 107.5174 108.1665 108.8485 109.5628 110.3087 111.0856 111.8928 112.6055 113.2961 114.0175 114.7693 115.5509 116.3615 117.2007 118.0678 118.9286 119.6161 120.3329 121.0785 121.8524 122.654 123.3694 124.0645 124.7878 125.5388 126.3171 127.122 127.8124 128.5146 129.244 130 130.7823 131.5903 132.4236 133.2817 134.1343 134.8332 135.5581 136.3085 137.0839 137.884 138.7083 139.5564 140.4279 141.3223 142.2252 143.0245 143.7359 144.4715 145.2309 146.0137 146.8196 147.6482 148.4992 149.3452 150.0533 150.7846 151.5388 152.3155 153.1013 153.7921 154.5057 155.2417 156 156.7801 157.5436 158.2403 158.9591 159.6997 160.4618 161.2451 161.9877 162.6899 163.4136 164.1585 164.9242 165.7106 166.4332 166.7693 166.9731 167.2005 167.4515 167.726 168.0238 168.1071 168.1904 168.2974 168.428 168.5823 168.7602 168.9615 169.1863 169.4344 169.7056 170 170.3174 170.6575 170.9503 171.1724 171.4176 171.6858 171.9767 172.2905 172.6268 172.9855 173.3667 173.77 174.1953 174.6425 175.1114 175.6018 176.1136 176.6465 177.2005 177.7751 178.3704 178.986 179.6218 180.2776 180.953 181.648 182.3623 183.0956 183.8478 184.6185 185.4077 186.2149 187.0401 187.8829 188.7432 189.6207 190.5151 191.4262 192.3538 193.2977 194.2576 195.2332 196.2244 197.2308 198.2524 199.2887 200.3397 201.4051 202.4846 203.578 204.6851 205.8057 206.9396 208.0865 209.2463 210.4186 211.6034 212.8004 214.0093 215.2301 216.4625 217.7062 218.9612 220.2272 221.504 222.7914 224.0893 225.3974 226.7157 228.0439 229.3818 230.7293 232.0862 233.4523 234.8276 236.2118 237.6047 239.0063 240.4163 241.8347 243.2612 244.6957 246.1382 247.5884 249.0462 250.5115 251.9841 253.464 254.951 256.4449 257.9457 259.4533 260.9674 262.4881 264.0151 265.5485 267.088 268.6336 270.1851 271.7425 273.3057 274.8745 276.4489 278.0288 279.614 281.2046 282.8003 284.4011 286.007 287.6178 289.2335 290.8539 292.4791 294.1088 295.7431 297.3819 299.0251 300.6726 302.3243 303.9803 305.6403 307.3044 308.9725 310.6445 312.3203 314 315.6834 317.3705 319.0611 320.7554 322.4531 324.1543 325.8589 327.5668 329.278 330.9925 332.7101 334.4308 336.1547 337.8816 339.6115 341.3444 343.0802 344.8188 346.5602 348.3045 350.0514 351.8011 353.5534 355.3083 357.0658 358.8259 360.5884 362.3534 364.1208 365.8907 367.6629 369.4374 371.2142 372.9933 374.7746 376.5581 378.3438 380.1316 381.9214 383.7134 385.5074 387.3035 389.1015 390.9015 392.7035 394.5073 396.313 398.1206 399.93 401.7412 403.5542 405.369 407.1855 409.0037 410.278 409.8829 409.4973 409.121 408.7542 408.3969 407.9461 407.3033 406.6694 406.0443 405.4282 404.821 404.2227 403.6335 403.0533 402.0448 400.4647 398.8885 397.316 395.7474 394.1827 392.6219 391.0652 389.5125 387.9639 386.4195 384.8792 383.3432 381.8115 380.2841 378.7611 377.2426 375.7286 374.2192 372.7144 371.2142 369.7188 368.2282 366.7424 365.2615 363.7856 362.3148 360.849 359.3884 357.933 356.4828 355.038 353.5986 352.1647 350.7364 349.3136 347.8965 346.4852 345.0681 343.6568 342.2397 340.8284 339.4113 338 336.5947 335.1955 333.8023 332.4154 331.0347 329.6604 328.2925 326.9312 325.5764 324.2283 322.887 321.5525 320.2249 318.9044 317.5909 316.2847 314.9857 313.6941 312.41 311.1334 309.8645 308.6033 307.35 306.1046 304.8672 303.6379 302.4169 301.2043 300 298.8043 297.6172 296.4389 295.2694 294.1088 292.9573 291.815 290.6819 289.5583 288.4441 287.3395 286.2447 285.1245 284.007 282.8993 281.8014 280.7134 279.6355 278.5678 277.5103 276.4634 275.4269 274.4012 273.3862 272.3821 271.389 270.4071 269.4365 268.4772 267.5294 266.5933 265.669 264.7565 263.856 262.9677 262.0687 261.1743 260.2845 259.3839 258.4956 257.5966 256.7021 255.8124 254.849 253.8188 252.8003 251.7936 250.7987 249.8159 248.8453 247.8871 246.9413 246.0081 245.0877 244.1803 243.2858 242.3964 241.4953 240.6076 239.7082 238.8137 237.9244 237.0232 236.1356 235.2361 234.3416 233.4523 232.5511 231.6635 230.7639 229.8695 228.9803 228.0789 227.1915 226.2918 225.3974 224.5083 223.6068 222.7196 221.8468 220.9887 220.1454 219.3171 218.504 217.7062 216.924 216.1573 215.4066 214.6718 213.9533 213.251 212.5653 211.8962 211.2439 210.6086 209.9905 209.3514 208.7103 208.0865 207.4801 206.8913 206.3201 205.7669 205.2316 204.7144 204.2156 203.7351 203.2732 202.83 202.4055 202 201.6135 201.2461 200.898 200.5692 200.2598 199.97 199.6998 199.4492 199.2185 199.0075 198.8165 198.6454 198.4943 198.3633 198.2524 198.1615 198.0909 198.0404 198.0101 198 198 198.0101 198.0404 198.0909 198.1615 198.2524 198.3633 198.4943 198.6454 198.8165 199.0075 199.2185 199.4492 199.6998 199.97 200.2598 200.5692 200.898 201.2461 201.6135 202 202.4055 202.83 203.2732 203.7351 204.2156 204.7144 205.2316 205.7669 206.3201 206.8913 207.4801 208.0865 208.7103 209.3514 210.0095 
73.53911 72.13876 70.71068 69.31089 67.94115 66.6033 65.29931 64.03124 62.80127 61.61169 60.46487 59.36329 58.30952 57.30619 56.35601 55.4617 54.626 53.85165 53.14132 52.49762 51.92302 51.41984 50.9902 50.63596 50.35872 50.15974 50.03999 50 50.03999 50.15974 50.35872 50.63596 50.9902 51.41984 51.92302 52.49762 53.14132 53.85165 54.626 55.4617 56.35601 57.30619 58.30952 59.36329 60.46487 61.61169 62.80127 64.03124 65.29931 66.6033 67.94115 69.31089 70.71068 72.13876 73.59348 75.0733 76.57676 78.10249 79.64923 81.21576 82.80096 84.40379 86.02325 87.65842 89.30846 90.97253 92.64988 94.14882 94.59387 95.07891 95.60335 96.10411 96.54015 97.01546 97.52948 98.0612 98.48858 98.95454 99.45853 100 100.439 100.896 101.3903 101.9215 102.489 103.0922 103.7304 104.4031 104.9952 105.622 106.2826 106.9766 107.7033 108.462 109.252 110.0545 110.7249 111.4271 112.1606 112.9248 113.7189 114.5426 115.395 116.2755 117.047 117.7455 118.4736 119.2309 120.0167 120.8139 121.4907 122.1966 122.9309 123.6932 124.4829 125.2517 125.9365 126.6491 127.3892 128.1562 128.9496 129.769 130.6139 131.4838 132.2573 132.9662 133.7012 134.4619 135.2479 136.0588 136.8941 137.7534 138.6362 139.5421 140.4279 141.1524 141.8732 142.6184 143.3876 144.1804 144.9966 145.8355 146.697 147.472 148.1891 148.9295 149.693 150.4792 151.2217 151.921 152.6434 153.3884 154.1558 154.9451 155.6663 156.3714 157.0987 157.848 158.619 159.4114 160.1125 160.8229 161.5549 162.3083 163.0828 163.8658 164.56 164.7786 164.9848 165.215 165.469 165.7468 166.0482 166.1084 166.1927 166.3009 166.4332 166.5893 166.7693 166.9731 167.2005 167.4515 167.726 168.0238 168.3449 168.6891 168.9615 169.1863 169.4344 169.7056 170 170.3174 170.6575 171.0205 171.4059 171.8139 172.244 172.6963 173.1704 173.6664 174.1838 174.7226 175.2826 175.8636 176.4653 177.0876 177.7301 178.3928 179.0754 179.7776 180.4993 181.2402 182 182.7785 183.5756 184.3909 185.2242 186.0753 186.9438 187.8297 188.7326 189.6523 190.5886 191.5411 192.5097 193.4942 194.4942 195.5096 196.5401 197.5854 198.6454 199.7198 200.8084 201.9109 203.0271 204.1568 205.2998 206.4558 207.6247 208.8061 210 211.2061 212.4241 213.6539 214.8953 216.1481 217.412 218.687 219.9727 221.2691 222.5758 223.8928 225.2199 226.5568 227.9035 229.2597 230.6252 232 233.3838 234.7765 236.1779 237.5879 239.0063 240.4329 241.8677 243.3105 244.7611 246.2194 247.6853 249.1586 250.6392 252.127 253.6218 255.1235 256.632 258.1472 259.669 261.1972 262.7318 264.2726 265.8195 267.3724 268.9312 270.4958 272.0662 273.6421 275.2235 276.8104 278.4026 280 281.6026 283.2102 284.8228 286.4402 288.0625 289.6895 291.3211 292.9573 294.598 296.2431 297.8926 299.5463 301.2043 302.8663 304.5324 306.2025 307.8766 309.5545 311.2362 312.9217 314.6109 316.3036 318 319.6999 321.4032 323.1099 324.8199 326.5333 328.2499 329.9697 331.6926 333.4187 335.1477 336.8798 338.6148 340.3528 342.0936 343.8372 345.5836 347.3327 349.0845 350.839 352.5961 354.3557 356.118 357.8827 359.6498 361.4194 363.1914 364.9658 366.7424 368.5214 370.3026 372.086 373.8716 375.6594 377.4493 379.2413 381.0354 382.8315 384.6297 386.4298 388.2319 390.0359 391.8418 393.6496 395.4592 397.2707 399.084 400.899 402.7158 404.5343 406.3545 408.1764 408.3185 407.9216 407.5341 407.156 406.7874 406.4283 406.0542 405.4084 404.7715 404.1435 403.5245 402.9144 402.3133 401.7213 401.1384 400.5646 399.2393 397.6581 396.0808 394.5073 392.9377 391.3719 389.8102 388.2525 386.6989 385.1493 383.604 382.0628 380.5259 378.9934 377.4652 375.9415 374.4222 372.9075 371.3974 369.8919 368.3911 366.8951 365.4039 363.9176 362.4362 360.9598 359.4885 358.0223 356.5613 355.1056 353.6552 352.2102 350.7706 349.3365 347.908 346.4852 345.0681 343.6568 342.2397 340.8284 339.4113 338 336.5828 335.1716 333.7664 332.3673 330.9743 329.5876 328.2072 326.8333 325.4658 324.1049 322.7507 321.4032 320.0625 318.7287 317.4019 316.0823 314.7697 313.4645 312.1666 310.8762 309.5933 308.318 307.0505 305.7908 304.539 303.2952 302.0596 300.8322 299.6131 298.4024 297.2003 296.0067 294.822 293.6461 292.4791 291.3211 290.1724 289.0329 287.9028 286.7821 285.6711 284.5699 283.4713 282.3473 281.233 280.1285 279.0341 277.9496 276.8754 275.8115 274.7581 273.7152 272.683 271.6616 270.6511 269.6516 268.6634 267.6864 266.7208 265.7668 264.8245 263.8939 262.9753 262.0687 261.1743 260.2845 259.3839 258.4956 257.5966 256.7021 255.8124 254.9117 254.0236 253.1245 252.1031 251.0777 250.064 249.0622 248.0726 247.0951 246.1301 245.1775 244.2376 243.3105 242.3964 241.4953 240.6076 239.7082 238.8137 237.9244 237.0232 236.1356 235.2361 234.3416 233.4523 232.5511 231.6635 230.7639 229.8695 228.9803 228.0789 227.1915 226.2918 225.3974 224.5083 223.6068 222.7196 221.8197 220.9253 220.0455 219.1803 218.33 217.4948 216.6749 215.8703 215.0814 214.3082 213.5509 212.8098 212.0849 211.3764 210.6846 210.0095 209.3514 208.7103 208.0865 207.4608 206.8139 206.1844 205.5724 204.978 204.4016 203.8431 203.3027 202.7807 202.277 201.792 201.3256 200.8781 200.4495 200.04 199.6497 199.2787 198.9271 198.5951 198.2826 197.9899 197.717 197.4639 197.2308 197.0178 196.8248 196.652 196.4994 196.367 196.2549 196.1632 196.0918 196.0408 196.0102 196 196 196.0102 196.0408 196.0918 196.1632 196.2549 196.367 196.4994 196.652 196.8248 197.0178 197.2308 197.4639 197.717 197.9899 198.2826 198.5951 198.9271 199.2787 199.6497 200.04 200.4495 200.8781 201.3256 201.792 202.277 202.7807 203.3027 203.8431 204.4016 204.978 205.5724 206.1844 206.8139 207.4608 208.125 
72.13876 70.71068 69.31089 67.88225 66.48308 65.11528 63.78088 62.482 61.22091 60 58.82177 57.68882 56.60389 55.56977 54.58937 53.66563 52.80151 52 51.26402 50.59644 50 49.47727 49.0306 48.6621 48.37355 48.16638 48.04165 48 48.04165 48.16638 48.37355 48.6621 49.0306 49.47727 50 50.59644 51.26402 52 52.80151 53.66563 54.58937 55.56977 56.60389 57.68882 58.82177 60 61.22091 62.482 63.78088 65.11528 66.48308 67.88225 69.31089 70.76723 72.24957 73.75636 75.28612 76.83749 78.40918 80 81.60883 83.23461 84.87638 86.53323 88.20431 89.88882 91.58602 92.19544 92.64988 93.14505 93.68031 94.14882 94.59387 95.07891 95.60335 96.10411 96.54015 97.01546 97.52948 98.0612 98.48858 98.95454 99.45853 100 100.5783 101.1929 101.843 102.489 103.0922 103.7304 104.4031 105.1095 105.8489 106.6208 107.4244 108.1665 108.8485 109.5628 110.3087 111.0856 111.8928 112.7298 113.5958 114.4902 115.1694 115.8792 116.619 117.3882 118.1863 118.9286 119.6161 120.3329 121.0785 121.8524 122.654 123.3694 124.0645 124.7878 125.5388 126.3171 127.122 127.9531 128.8099 129.6919 130.384 131.103 131.8484 132.6198 133.4166 134.2386 135.0852 135.9559 136.8503 137.7534 138.5785 139.2839 140.0143 140.7693 141.5486 142.3517 143.1782 144.0278 144.9 145.6022 146.3284 147.0782 147.8513 148.6472 149.3452 150.0533 150.7846 151.5388 152.3155 153.1013 153.7921 154.5057 155.2417 156 156.7801 157.5436 158.2403 158.9591 159.6997 160.4618 161.2451 161.9877 162.6038 162.7882 162.9969 163.2299 163.487 163.7681 164.0488 164.1097 164.195 164.3046 164.4384 164.5965 164.7786 164.9848 165.215 165.469 165.7468 166.0482 166.3731 166.7213 166.9731 167.2005 167.4515 167.726 168.0238 168.3449 168.6891 169.0562 169.4462 169.8588 170.2939 170.7513 171.2308 171.7323 172.2556 172.8005 173.3667 173.954 174.5623 175.1913 175.8408 176.5106 177.2005 177.9101 178.6393 179.3878 180.1555 180.942 181.7471 182.5705 183.4121 184.2715 185.1486 186.043 186.9545 187.8829 188.828 189.7894 190.7669 191.7603 192.7693 193.7937 194.8333 195.8877 196.9568 198.0404 199.1381 200.2498 201.3753 202.5142 203.6664 204.8316 206.0097 207.2004 208.4035 209.6187 210.8459 212.0849 213.3354 214.5973 215.8703 217.1543 218.4491 219.7544 221.0701 222.396 223.732 225.0778 226.4332 227.7982 229.1724 230.5558 231.9483 233.3495 234.7594 236.1779 237.6047 239.0397 240.4828 241.9339 243.3927 244.8591 246.3331 247.8145 249.303 250.7987 252.3014 253.811 255.3272 256.8502 258.3796 259.9154 261.4575 263.0057 264.56 266.1203 267.6864 269.2582 270.8358 272.4188 274.0073 275.6012 277.2003 278.8046 280.414 282.0284 283.6477 285.2718 286.9007 288.5342 290.1724 291.815 293.4621 295.1135 296.7693 298.4292 300.0933 301.7615 303.4337 305.1098 306.7898 308.4737 310.1613 311.8525 313.5475 315.2459 316.9479 318.6534 320.3623 322.0745 323.7901 325.5088 327.2308 328.9559 330.6841 332.4154 334.1497 335.8869 337.627 339.37 341.1158 342.8644 344.6157 346.3698 348.1264 349.8857 351.6476 353.4119 355.1788 356.9482 358.7199 360.4941 362.2706 364.0494 365.8306 367.6139 369.3995 371.1873 372.9772 374.7693 376.5634 378.3596 380.1579 381.9581 383.7603 385.5645 387.3706 389.1786 390.9885 392.8002 394.6137 396.429 398.2462 400.065 401.8856 403.7078 405.5317 406.7678 406.3594 405.9606 405.5712 405.1913 404.821 404.4601 404.1089 403.5146 402.8747 402.2437 401.6217 401.0087 400.4048 399.81 399.2242 398.6477 398.0201 396.4341 394.8519 393.2734 391.6989 390.1282 388.5615 386.9987 385.44 383.8854 382.3349 380.7887 379.2466 377.7089 376.1755 374.6465 373.122 371.6019 370.0865 368.5756 367.0695 365.5681 364.0714 362.5797 361.0928 359.6109 358.1341 356.6623 355.1957 353.7344 352.2783 350.8276 349.3823 347.9425 346.5083 345.0797 343.6568 342.2397 340.8284 339.4113 338 336.5828 335.1716 333.7544 332.3432 330.938 329.5391 328.1463 326.7599 325.3798 324.0062 322.6391 321.2787 319.925 318.5781 317.2381 315.9051 314.5791 313.2603 311.9487 310.6445 309.3477 308.0584 306.7768 305.5029 304.2368 302.9785 301.7284 300.4863 299.2524 298.0269 296.8097 295.6011 294.4011 293.2098 292.0274 290.8539 289.6895 288.5342 287.3882 286.2516 285.1245 284.007 282.8993 281.8014 280.692 279.5711 278.4601 277.359 276.268 275.1872 274.1168 273.0568 272.0074 270.9686 269.9407 268.9238 267.9179 266.9232 265.9398 264.9679 264.0076 263.0589 262.1221 261.1972 260.2845 259.3839 258.4956 257.5966 256.7021 255.8124 254.9117 254.0236 253.1245 252.2301 251.3404 250.3917 249.3592 248.3385 247.3297 246.3331 245.3487 244.3768 243.4173 242.4706 241.5367 240.6159 239.7082 238.8137 237.9244 237.0232 236.1356 235.2361 234.3416 233.4523 232.5511 231.6635 230.7639 229.8695 228.9803 228.0789 227.1915 226.2918 225.3974 224.5083 223.6068 222.7196 221.8197 220.9253 220.0364 219.1347 218.2476 217.3752 216.5179 215.6757 214.8488 214.0374 213.2417 212.4618 211.6979 210.9502 210.2189 209.5042 208.8061 208.125 207.4608 206.8139 206.1844 205.5724 204.9195 204.2841 203.6664 203.0665 202.4846 201.9208 201.3753 200.8482 200.3397 199.8499 199.379 198.9271 198.4943 198.0808 197.6866 197.3119 196.9568 196.6215 196.3059 196.0102 195.7345 195.4789 195.2434 195.0282 194.8333 194.6587 194.5045 194.3708 194.2576 194.1649 194.0928 194.0412 194.0103 194 194 194.0103 194.0412 194.0928 194.1649 194.2576 194.3708 194.5045 194.6587 194.8333 195.0282 195.2434 195.4789 195.7345 196.0102 196.3059 196.6215 196.9568 197.3119 197.6866 198.0808 198.4943 198.9271 199.379 199.8499 200.3397 200.8482 201.3753 201.9208 202.4846 203.0665 203.6664 204.2841 204.9195 205.5724 206.2426 
70.76723 69.31089 67.88225 66.48308 65.05383 63.65532 62.28965 60.959 59.66574 58.41233 57.2014 56.0357 54.91812 53.85165 52.83938 51.88449 50.9902 50.15974 49.39635 48.70318 48.08326 47.53946 47.07441 46.69047 46.38965 46.17358 46.04346 46 46.04346 46.17358 46.38965 46.69047 47.07441 47.53946 48.08326 48.70318 49.39635 50.15974 50.9902 51.88449 52.83938 53.85165 54.91812 56.0357 57.2014 58.41233 59.66574 60.959 62.28965 63.65532 65.05383 66.48308 67.94115 69.42622 70.93659 72.47068 74.02702 75.60423 77.20103 78.81624 80.44874 82.0975 83.76157 85.44004 87.13208 88.83693 89.82204 90.24411 90.70832 91.21404 91.76056 92.19544 92.64988 93.14505 93.68031 94.14882 94.59387 95.07891 95.60335 96.10411 96.54015 97.01546 97.52948 98.0816 98.67117 99.29753 99.95999 100.5783 101.1929 101.843 102.528 103.2473 104 104.7855 105.603 106.2826 106.9766 107.7033 108.462 109.252 110.0727 110.9234 111.8034 112.6055 113.2961 114.0175 114.7693 115.5509 116.3615 117.047 117.7455 118.4736 119.2309 120.0167 120.8139 121.4907 122.1966 122.9309 123.6932 124.4829 125.2996 126.1428 127.0118 127.8124 128.5146 129.244 130 130.7823 131.5903 132.4236 133.2817 134.1641 135.0704 135.9559 136.7041 137.4191 138.1593 138.9244 139.714 140.5276 141.3648 142.2252 143.0245 143.7359 144.4715 145.2309 146.0137 146.7787 147.472 148.1891 148.9295 149.693 150.4792 151.2217 151.921 152.6434 153.3884 154.1558 154.9451 155.6663 156.3714 157.0987 157.848 158.619 159.4114 160.1125 160.6113 160.798 161.0093 161.2451 161.5054 161.79 162.0494 162.1111 162.1974 162.3083 162.4438 162.6038 162.7882 162.9969 163.2299 163.487 163.7681 164.0732 164.4019 164.7544 164.9848 165.215 165.469 165.7468 166.0482 166.3731 166.7213 167.0928 167.4873 167.9047 168.3449 168.8076 169.2926 169.7999 170.3291 170.8801 171.4526 172.0465 172.6615 173.2974 173.954 174.631 175.3283 176.0455 176.7823 177.5387 178.3143 179.1089 179.9222 180.754 181.604 182.4719 183.3576 184.2607 185.181 186.1182 187.0722 188.0425 189.0291 190.0316 191.0497 192.0833 193.1321 194.1958 195.2742 196.367 197.474 198.5951 199.7298 200.8781 202.0396 203.2142 204.4016 205.6016 206.8139 208.0385 209.2749 210.5232 211.7829 213.054 214.3362 215.6293 216.9332 218.2476 219.5723 220.9072 222.2521 223.6068 224.9711 226.3449 227.7279 229.1201 230.5211 231.931 233.3495 234.7765 236.2118 237.6552 239.1067 240.566 242.0331 243.5077 244.9898 246.4792 247.9758 249.4795 250.99 252.5074 254.0315 255.5621 257.0992 258.6426 260.1922 261.748 263.3097 264.8773 266.4507 268.0298 269.6145 271.2047 272.8003 274.4012 276.0072 277.6184 279.2347 280.8558 282.4819 284.1126 285.7481 287.3882 289.0329 290.6819 292.3354 293.9932 295.6552 297.3214 298.9916 300.6659 302.3442 304.0263 305.7123 307.402 309.0955 310.7925 312.4932 314.1974 315.9051 317.6161 319.3305 321.0483 322.7693 324.4934 326.2208 327.9512 329.6847 331.4212 333.1606 334.903 336.6482 338.3962 340.147 341.9006 343.6568 345.4157 347.1772 348.9413 350.7079 352.477 354.2485 356.0225 357.7988 359.5775 361.3586 363.1418 364.9274 366.7151 368.5051 370.2972 372.0914 373.8877 375.686 377.4864 379.2888 381.0932 382.8995 384.7077 386.5178 388.3297 390.1436 391.9592 393.7766 395.5958 397.4167 399.2393 401.0636 402.8896 404.7172 404.8111 404.4008 404 403.6087 403.227 402.8548 402.4922 402.1393 401.6217 400.9788 400.3448 399.7199 399.104 398.4972 397.8995 397.311 396.7317 396.1616 395.2164 393.6293 392.0459 390.4664 388.8907 387.319 385.7512 384.1875 382.6277 381.0722 379.5208 377.9735 376.4306 374.892 373.3577 371.8279 370.3026 368.7818 367.2656 365.754 364.2472 362.7451 361.2478 359.7555 358.2681 356.7856 355.3083 353.8361 352.3691 350.9074 349.451 348 346.5545 345.1145 343.6801 342.2514 340.8284 339.4113 338 336.5828 335.1716 333.7544 332.3432 330.926 329.5148 328.1097 326.7109 325.3183 323.9321 322.5523 321.1791 319.8124 318.4525 317.0994 315.7531 314.4137 313.0815 311.7563 310.4384 309.1278 307.8246 306.529 305.2409 303.9605 302.688 301.4233 300.1666 298.9181 297.6777 296.4456 295.222 294.0068 292.8003 291.6025 290.4135 289.2335 288.0625 286.9007 285.7481 284.605 283.4713 282.3473 281.233 280.1285 279.0341 277.9137 276.796 275.6882 274.5906 273.5032 272.4261 271.3595 270.3035 269.2582 268.2238 267.2003 266.1879 265.1867 264.1969 263.2185 262.2518 261.2968 260.3536 259.4224 258.5034 257.5966 256.7021 255.8124 254.9117 254.0236 253.1245 252.2301 251.3404 250.4396 249.5516 248.6524 247.6449 246.6171 245.6013 244.5976 243.6062 242.6273 241.6609 240.7073 239.7666 238.8389 237.9244 237.0232 236.1356 235.2361 234.3416 233.4523 232.5511 231.6635 230.7639 229.8695 228.9803 228.0789 227.1915 226.2918 225.3974 224.5083 223.6068 222.7196 221.8197 220.9253 220.0364 219.1347 218.2476 217.3476 216.4532 215.5737 214.7091 213.8598 213.0258 212.2074 211.4048 210.6181 209.8476 209.0933 208.3555 207.6343 206.9299 206.2426 205.5724 204.9195 204.2841 203.6664 203.0271 202.3858 201.7622 201.1567 200.5692 200 199.4492 198.9171 198.4036 197.9091 197.4335 196.9772 196.5401 196.1224 195.7243 195.3458 194.9872 194.6484 194.3296 194.0309 193.7524 193.4942 193.2563 193.0388 192.8419 192.6655 192.5097 192.3746 192.2602 192.1666 192.0937 192.0417 192.0104 192 192 192.0104 192.0417 192.0937 192.1666 192.2602 192.3746 192.5097 192.6655 192.8419 193.0388 193.2563 193.4942 193.7524 194.0309 194.3296 194.6484 194.9872 195.3458 195.7243 196.1224 196.5401 196.9772 197.4335 197.9091 198.4036 198.9171 199.4492 200 200.5692 201.1567 201.7622 202.3858 203.0271 203.686 204.3624 
69.42622 67.94115 66.48308 65.05383 63.65532 62.2254 60.82763 59.46428 58.13777 56.85068 55.60575 54.40588 53.25411 52.15362 51.10773 50.11986 49.1935 48.33218 47.53946 46.8188 46.17358 45.60702 45.12206 44.72136 44.40721 44.18144 44.04543 44 44.04543 44.18144 44.40721 44.72136 45.12206 45.60702 46.17358 46.8188 47.53946 48.33218 49.1935 50.11986 51.10773 52.15362 53.25411 54.40588 55.60575 56.85068 58.13777 59.46428 60.82763 62.2254 63.65532 65.11528 66.6033 68.11755 69.6563 71.21797 72.8011 74.4043 76.02631 77.66595 79.32213 80.99383 82.68011 84.38009 86.09297 87.36132 87.86353 88.29496 88.76936 89.28606 89.82204 90.24411 90.70832 91.21404 91.76056 92.19544 92.64988 93.14505 93.68031 94.14882 94.59387 95.07891 95.60335 96.16652 96.76776 97.40636 98.0816 98.67117 99.29753 99.95999 100.6578 101.3903 102.1567 102.9563 103.7304 104.4031 105.1095 105.8489 106.6208 107.4244 108.2589 109.1238 110.0182 110.7249 111.4271 112.1606 112.9248 113.7189 114.4902 115.1694 115.8792 116.619 117.3882 118.1863 118.9286 119.6161 120.3329 121.0785 121.8524 122.654 123.4828 124.3382 125.2198 125.9365 126.6491 127.3892 128.1562 128.9496 129.769 130.6139 131.4838 132.3783 133.2817 134.1343 134.8332 135.5581 136.3085 137.0839 137.884 138.7083 139.5564 140.4279 141.1524 141.8732 142.6184 143.3876 144.1804 144.9 145.6022 146.3284 147.0782 147.8513 148.6472 149.3452 150.0533 150.7846 151.5388 152.3155 153.1013 153.7921 154.5057 155.2417 156 156.7801 157.5436 158.2403 158.619 158.8081 159.022 159.2608 159.5243 159.8124 160.05 160.1125 160.1999 160.3122 160.4494 160.6113 160.798 161.0093 161.2451 161.5054 161.79 162.0987 162.4315 162.7882 162.9969 163.2299 163.487 163.7681 164.0732 164.4019 164.7544 165.1302 165.5294 165.9518 166.3971 166.8652 167.3559 167.869 168.4043 168.9615 169.5406 170.1411 170.763 171.4059 172.0697 172.7542 173.4589 174.1838 174.9286 175.6929 176.4766 177.2794 178.1011 178.9413 179.7999 180.6765 181.5709 182.4829 183.4121 184.3584 185.3214 186.3008 187.2966 188.3083 189.3357 190.3786 191.4367 192.5097 193.5975 194.6998 195.8162 196.9467 198.0909 199.2486 200.4196 201.6036 202.8004 204.0098 205.2316 206.4655 207.7113 208.9689 210.238 211.5183 212.8098 214.1121 215.4252 216.7487 218.0826 219.4265 220.7804 222.1441 223.5173 224.9 226.2918 227.6928 229.1026 230.5211 231.9483 233.3838 234.8276 236.2795 237.7393 239.207 240.6824 242.1652 243.6555 245.153 246.6577 248.1693 249.6878 251.2131 252.7449 254.2833 255.8281 257.3791 258.9363 260.4995 262.0687 263.6437 265.2244 266.8108 268.4027 270 271.6027 273.2105 274.8236 276.4417 278.0647 279.6927 281.3254 282.9629 284.605 286.2516 287.9028 289.5583 291.2181 292.8822 294.5505 296.2229 297.8993 299.5797 301.264 302.9521 304.644 306.3397 308.039 309.7418 311.4482 313.1581 314.8714 316.5881 318.308 320.0313 321.7577 323.4872 325.2199 326.9557 328.6944 330.4361 332.1807 333.9281 335.6784 337.4315 339.1873 340.9457 342.7069 344.4706 346.2369 348.0057 349.7771 351.5508 353.3271 355.1056 356.8865 358.6698 360.4553 362.243 364.033 365.8251 367.6194 369.4157 371.2142 373.0147 374.8173 376.6218 378.4283 380.2368 382.0471 383.8593 385.6734 387.4893 389.3071 391.1266 392.9478 394.7708 396.5955 398.4219 400.2499 402.0796 403.2766 402.8548 402.4425 402.0398 401.6466 401.263 400.889 400.5247 400.17 399.7199 399.084 398.447 397.8191 397.2002 396.5905 395.9899 395.3985 394.8164 394.2436 393.6801 392.4131 390.8248 389.2403 387.6596 386.0829 384.5101 382.9413 381.3765 379.8157 378.2592 376.7068 375.1586 373.6148 372.0753 370.5402 369.0095 367.4833 365.9618 364.4448 362.9325 361.425 359.9222 358.4243 356.9314 355.4434 353.9604 352.4826 351.01 349.5426 348.0804 346.6237 345.1724 343.7266 342.2864 340.8519 339.423 338 336.5828 335.1716 333.7544 332.3432 330.926 329.5148 328.0975 326.6864 325.2814 323.8827 322.4903 321.1043 319.7249 318.352 316.9858 315.6264 314.2738 312.9281 311.5895 310.258 308.9337 307.6166 306.307 305.0049 303.7104 302.4236 301.1445 299.8733 298.6101 297.355 296.1081 294.8695 293.6392 292.4175 291.2044 290 288.8044 287.6178 286.4402 285.2718 284.1126 282.9629 281.8226 280.692 279.5711 278.4601 277.359 276.2607 275.1363 274.0219 272.9176 271.8235 270.7397 269.6665 268.6038 267.5518 266.5108 265.4807 264.4617 263.454 262.4576 261.4727 260.4995 259.5381 258.5885 257.6509 256.7255 255.8124 254.9117 254.0236 253.1245 252.2301 251.3404 250.4396 249.5516 248.6524 247.7579 246.8684 245.935 244.9 243.877 242.8662 241.8677 240.8817 239.9083 238.9477 238 237.0654 236.144 235.2361 234.3416 233.4523 232.5511 231.6635 230.7639 229.8695 228.9803 228.0789 227.1915 226.2918 225.3974 224.5083 223.6068 222.7196 221.8197 220.9253 220.0364 219.1347 218.2476 217.3476 216.4532 215.5644 214.6625 213.7756 212.9037 212.0472 211.2061 210.3806 209.571 208.7774 208 207.239 206.4946 205.7669 205.0561 204.3624 203.686 203.0271 202.3858 201.7622 201.1368 200.4894 199.86 199.2486 198.6555 198.0808 197.5247 196.9873 196.4688 195.9694 195.4891 195.0282 194.5867 194.1649 193.7627 193.3804 193.0181 192.6759 192.3538 192.0521 191.7707 191.5098 191.2694 191.0497 190.8507 190.6725 190.5151 190.3786 190.263 190.1684 190.0947 190.0421 190.0105 190 190 190.0105 190.0421 190.0947 190.1684 190.263 190.3786 190.5151 190.6725 190.8507 191.0497 191.2694 191.5098 191.7707 192.0521 192.3538 192.6759 193.0181 193.3804 193.7627 194.1649 194.5867 195.0282 195.4891 195.9694 196.4688 196.9873 197.5247 198.0808 198.6555 199.2486 199.86 200.4894 201.1368 201.8019 202.4846 
68.11755 66.6033 65.11528 63.65532 62.2254 60.82763 59.39697 58 56.63921 55.31727 54.03703 52.80151 51.61395 50.47772 49.39635 48.37355 47.41308 46.51881 45.69464 44.94441 44.27189 43.68066 43.17406 42.75512 42.42641 42.19004 42.04759 42 42.04759 42.19004 42.42641 42.75512 43.17406 43.68066 44.27189 44.94441 45.69464 46.51881 47.41308 48.37355 49.39635 50.47772 51.61395 52.80151 54.03703 55.31727 56.63921 58 59.39697 60.82763 62.28965 63.78088 65.29931 66.8431 68.41052 70 71.61005 73.23933 74.88658 76.55064 78.23043 79.92496 81.63332 83.35467 84.89994 85.44004 85.90693 86.34813 86.83318 87.36132 87.86353 88.29496 88.76936 89.28606 89.82204 90.24411 90.70832 91.21404 91.76056 92.19544 92.64988 93.14505 93.68031 94.25497 94.86833 95.51963 96.16652 96.76776 97.40636 98.0816 98.79271 99.53894 100.3195 101.1336 101.843 102.528 103.2473 104 104.7855 105.603 106.4519 107.3313 108.1665 108.8485 109.5628 110.3087 111.0856 111.8928 112.6055 113.2961 114.0175 114.7693 115.5509 116.3615 117.047 117.7455 118.4736 119.2309 120.0167 120.8305 121.6717 122.5398 123.3694 124.0645 124.7878 125.5388 126.3171 127.122 127.9531 128.8099 129.6919 130.5986 131.4838 132.2573 132.9662 133.7012 134.4619 135.2479 136.0588 136.8941 137.7534 138.5785 139.2839 140.0143 140.7693 141.5486 142.3376 143.0245 143.7359 144.4715 145.2309 146.0137 146.7787 147.472 148.1891 148.9295 149.693 150.4792 151.2217 151.921 152.6434 153.3884 154.1558 154.9451 155.6663 156.3714 156.6269 156.8184 157.035 157.2768 157.5436 157.8354 158.0506 158.1139 158.2024 158.3161 158.455 158.619 158.8081 159.022 159.2608 159.5243 159.8124 160.125 160.4618 160.798 161.0093 161.2451 161.5054 161.79 162.0987 162.4315 162.7882 163.1686 163.5726 164 164.4506 164.9242 165.4207 165.9397 166.4812 167.0449 167.6305 168.2379 168.8668 169.517 170.1881 170.8801 171.5925 172.3253 173.078 173.8505 174.6425 175.4537 176.2839 177.1327 178 178.8854 179.7888 180.7097 181.648 182.6034 183.5756 184.5643 185.5694 186.5905 187.6273 188.6796 189.7472 190.8298 191.9271 193.0388 194.1649 195.3049 196.4586 197.6259 198.8064 200 201.2064 202.4253 203.6566 204.9 206.1553 207.4223 208.7007 209.9905 211.2913 212.6029 213.9252 215.258 216.601 217.9541 219.3171 220.6898 222.0721 223.4636 224.8644 226.2742 227.6928 229.1201 230.5558 232 233.4523 234.9128 236.381 237.8571 239.3408 240.8319 242.3304 243.836 245.3487 246.8684 248.3949 249.928 251.4677 253.0138 254.5663 256.125 257.6897 259.2605 260.8371 262.4195 264.0076 265.6012 267.2003 268.8047 270.4145 272.0294 273.6494 275.2744 276.9043 278.539 280.1785 281.8226 283.4713 285.1245 286.7821 288.4441 290.1103 291.7807 293.4553 295.1339 296.8164 298.5029 300.1933 301.8874 303.5852 305.2867 306.9919 308.7005 310.4126 312.1282 313.8471 315.5693 317.2948 319.0235 320.7554 322.4903 324.2283 325.9693 327.7133 329.4602 331.2099 332.9625 334.7178 336.4759 338.2366 340 341.766 343.5346 345.3057 347.0793 348.8553 350.6337 352.4145 354.1977 355.9832 357.7709 359.5609 361.353 363.1473 364.9438 366.7424 368.5431 370.3458 372.1505 373.9572 375.7659 377.5765 379.389 381.2034 383.0196 384.8376 386.6575 388.4791 390.3025 392.1275 393.9543 395.7828 397.6129 399.4446 401.278 401.3228 400.899 400.4847 400.08 399.6849 399.2994 398.9236 398.5574 398.201 397.8191 397.1901 396.5501 395.9192 395.2974 394.6847 394.0812 393.487 392.902 392.3264 391.7601 391.2033 389.61 388.0206 386.435 384.8532 383.2754 381.7014 380.1316 378.5657 377.004 375.4464 373.893 372.3439 370.7991 369.2587 367.7227 366.1912 364.6642 363.1418 361.6241 360.1111 358.6028 357.0994 355.6009 354.1073 352.6188 351.1353 349.657 348.1839 346.716 345.2535 343.7964 342.3448 340.8988 339.4584 338.0237 336.5947 335.1716 333.7544 332.3432 330.926 329.5148 328.0975 326.6864 325.2691 323.858 322.4531 321.0545 319.6623 318.2766 316.8975 315.525 314.1592 312.8003 311.4482 310.1032 308.7653 307.4345 306.1111 304.795 303.4864 302.1854 300.892 299.6064 298.3287 297.0589 295.7972 294.5437 293.2985 292.0616 290.8333 289.6135 288.4025 287.2003 286.007 284.8228 283.6477 282.4819 281.3254 280.1785 279.0412 277.9137 276.796 275.6882 274.5906 273.4813 272.36 271.249 270.1481 269.0576 267.9776 266.9082 265.8496 264.8018 263.765 262.7394 261.725 260.7221 259.7306 258.7509 257.7829 256.8268 255.8828 254.951 254.0315 253.1245 252.2301 251.3404 250.4396 249.5516 248.6524 247.7579 246.8684 245.9675 245.0796 244.1803 243.1872 242.157 241.139 240.1333 239.1401 238.1596 237.1919 236.2372 235.2956 234.3672 233.4523 232.5511 231.6635 230.7639 229.8695 228.9803 228.0789 227.1915 226.2918 225.3974 224.5083 223.6068 222.7196 221.8197 220.9253 220.0364 219.1347 218.2476 217.3476 216.4532 215.5644 214.6625 213.7756 212.8755 211.9811 211.1019 210.238 209.3896 208.5569 207.7402 206.9396 206.1553 205.3874 204.6363 203.9019 203.1846 202.4846 201.8019 201.1368 200.4894 199.86 199.2486 198.5951 197.9596 197.3423 196.7435 196.1632 195.6016 195.059 194.5353 194.0309 193.5459 193.0803 192.6344 192.2082 191.802 191.4158 191.0497 190.704 190.3786 190.0737 189.7894 189.5257 189.2829 189.0608 188.8597 188.6796 188.5206 188.3826 188.2658 188.1701 188.0957 188.0425 188.0106 188 188 188.0106 188.0425 188.0957 188.1701 188.2658 188.3826 188.5206 188.6796 188.8597 189.0608 189.2829 189.5257 189.7894 190.0737 190.3786 190.704 191.0497 191.4158 191.802 192.2082 192.6344 193.0803 193.5459 194.0309 194.5353 195.059 195.6016 196.1632 196.7435 197.3423 197.9596 198.5951 199.2486 199.92 200.6091 
66.8431 65.29931 63.78088 62.28965 60.82763 59.39697 58 56.56854 55.17246 53.8145 52.49762 51.22499 50 48.82622 47.70744 46.64761 45.65085 44.72136 43.86343 43.08132 42.37924 41.76123 41.23106 40.79216 40.4475 40.1995 40.04997 40 40.04997 40.1995 40.4475 40.79216 41.23106 41.76123 42.37924 43.08132 43.86343 44.72136 45.65085 46.64761 47.70744 48.82622 50 51.22499 52.49762 53.8145 55.17246 56.56854 58 59.46428 60.959 62.482 64.03124 65.60488 67.20119 68.8186 70.45566 72.11102 73.78347 75.47185 77.17513 78.89233 80.62257 82.36504 82.96987 83.52245 83.95237 84.40379 84.89994 85.44004 85.90693 86.34813 86.83318 87.36132 87.86353 88.29496 88.76936 89.28606 89.82204 90.24411 90.70832 91.21404 91.76056 92.34717 92.97311 93.6376 94.25497 94.86833 95.51963 96.20811 96.93297 97.6934 98.48858 99.29753 99.95999 100.6578 101.3903 102.1567 102.9563 103.7882 104.6518 105.5462 106.2826 106.9766 107.7033 108.462 109.252 110.0545 110.7249 111.4271 112.1606 112.9248 113.7189 114.4902 115.1694 115.8792 116.619 117.3882 118.1863 119.0126 119.8666 120.7477 121.4907 122.1966 122.9309 123.6932 124.4829 125.2996 126.1428 127.0118 127.9062 128.8099 129.6919 130.384 131.103 131.8484 132.6198 133.4166 134.2386 135.0852 135.9559 136.7041 137.4191 138.1593 138.9244 139.714 140.4564 141.1524 141.8732 142.6184 143.3876 144.1804 144.9 145.6022 146.3284 147.0782 147.8513 148.6472 149.3452 150.0533 150.7846 151.5388 152.3155 153.1013 153.7921 154.4668 154.6351 154.8289 155.0484 155.2933 155.5635 155.8589 156.0513 156.1153 156.205 156.3202 156.4609 156.6269 156.8184 157.035 157.2768 157.5436 157.8354 158.1518 158.4929 158.8081 159.022 159.2608 159.5243 159.8124 160.125 160.4618 160.8229 161.2079 161.6168 162.0494 162.5054 162.9847 163.487 164.0122 164.56 165.1302 165.7227 166.337 166.9731 167.6305 168.3092 169.0089 169.7292 170.4699 171.2308 172.0116 172.812 173.6318 174.4706 175.3283 176.2044 177.0988 178.0112 178.9413 179.8889 180.8535 181.8351 182.8333 183.8478 184.8783 185.9247 186.9866 188.0638 189.156 190.263 191.3844 192.5201 193.6698 194.8333 196.0102 197.2004 198.4036 199.6196 200.8482 202.0891 203.3421 204.6069 205.8835 207.1714 208.4706 209.7808 211.1019 212.4335 213.7756 215.1279 216.4902 217.8623 219.2442 220.6355 222.036 223.4457 224.8644 226.2918 227.7279 229.1724 230.6252 232.0862 233.5551 235.0319 236.5164 238.0084 239.5078 241.0145 242.5284 244.0492 245.5769 247.1113 248.6524 250.1999 251.7538 253.314 254.8804 256.4527 258.031 259.6151 261.2049 262.8003 264.4012 266.0075 267.6191 269.236 270.8579 272.4849 274.1168 275.7535 277.395 279.0412 280.692 282.3473 284.007 285.6711 287.3395 289.0121 290.6888 292.3696 294.0544 295.7431 297.4357 299.1321 300.8322 302.5359 304.2433 305.9543 307.6686 309.3865 311.1077 312.8322 314.56 316.291 318.0251 319.7624 321.5027 323.246 324.9923 326.7415 328.4935 330.2484 332.006 333.7664 335.5294 337.2951 339.0634 340.8343 342.6076 344.3835 346.1618 347.9425 349.7256 351.511 353.2987 355.0887 356.8809 358.6754 360.4719 362.2706 364.0714 365.8743 367.6792 369.4861 371.295 373.1059 374.9187 376.7333 378.5499 380.3683 382.1884 384.0104 385.8342 387.6596 389.4868 391.3157 393.1463 394.9785 396.8123 398.6477 399.805 399.3695 398.9436 398.5273 398.1206 397.7235 397.3361 396.9584 396.5905 396.2323 395.8838 395.2974 394.6543 394.0203 393.3955 392.7798 392.1734 391.5763 390.9885 390.41 389.841 389.2814 388.4019 386.8074 385.2168 383.63 382.0471 380.4681 378.8931 377.3221 375.7552 374.1925 372.6339 371.0795 369.5294 367.9837 366.4424 364.9055 363.3731 361.8453 360.3221 358.8036 357.2898 355.7808 354.2767 352.7776 351.2834 349.7942 348.3102 346.8314 345.3578 343.8895 342.4266 340.9692 339.5173 338.071 336.6304 335.1955 333.7664 332.3432 330.926 329.5148 328.0975 326.6864 325.2691 323.858 322.4407 321.0296 319.6248 318.2263 316.8344 315.4489 314.0701 312.6979 311.3326 309.9742 308.6227 307.2784 305.9412 304.6112 303.2886 301.9735 300.6659 299.366 298.0738 296.7895 295.5131 294.2448 292.9846 291.7328 290.4892 289.2542 288.0278 286.81 285.6011 284.4011 283.2102 282.0284 280.8558 279.6927 278.539 277.395 276.2607 275.1363 274.0219 272.9176 271.8235 270.7028 269.5849 268.4772 267.3799 266.2931 265.2169 264.1515 263.097 262.0534 261.0211 260 258.9904 257.9922 257.0058 256.0313 255.0686 254.1181 253.1798 252.2538 251.3404 250.4396 249.5516 248.6524 247.7579 246.8684 245.9675 245.0796 244.1803 243.2858 242.3964 241.4788 240.4413 239.416 238.403 237.4026 236.4149 235.44 234.4781 233.5294 232.5941 231.6722 230.7639 229.8695 228.9803 228.0789 227.1915 226.2918 225.3974 224.5083 223.6068 222.7196 221.8197 220.9253 220.0364 219.1347 218.2476 217.3476 216.4532 215.5644 214.6625 213.7756 212.8755 211.9811 211.0924 210.1904 209.3036 208.4322 207.5765 206.7365 205.9126 205.1049 204.3135 203.5387 202.7807 202.0396 201.3157 200.6091 199.92 199.2486 198.5951 197.9596 197.3423 196.7028 196.0612 195.438 194.8333 194.2473 193.6801 193.1321 192.6032 192.0937 191.6038 191.1335 190.683 190.2525 189.842 189.4518 189.082 188.7326 188.4038 188.0957 187.8084 187.542 187.2966 187.0722 186.8689 186.6869 186.5261 186.3867 186.2686 186.172 186.0968 186.043 186.0108 186 186 186.0108 186.043 186.0968 186.172 186.2686 186.3867 186.5261 186.6869 186.8689 187.0722 187.2966 187.542 187.8084 188.0957 188.4038 188.7326 189.082 189.4518 189.842 190.2525 190.683 191.1335 191.6038 192.0937 192.6032 193.1321 193.6801 194.2473 194.8333 195.438 196.0612 196.7028 197.3626 198.0404 198.736 
65.60488 64.03124 62.482 60.959 59.46428 58 56.56854 55.17246 53.74012 52.34501 50.9902 49.67897 48.41488 47.20169 46.04346 44.94441 43.909 42.94182 42.04759 41.23106 40.49691 39.84972 39.29377 38.83298 38.47077 38.20995 38.0526 38 38.0526 38.20995 38.47077 38.83298 39.29377 39.84972 40.49691 41.23106 42.04759 42.94182 43.909 44.94441 46.04346 47.20169 48.41488 49.67897 50.9902 52.34501 53.74012 55.17246 56.63921 58.13777 59.66574 61.22091 62.80127 64.40497 66.0303 67.6757 69.33974 71.02113 72.71864 74.43118 76.15773 77.89737 79.64923 80.52328 81.0432 81.58431 82 82.46211 82.96987 83.52245 83.95237 84.40379 84.89994 85.44004 85.90693 86.34813 86.83318 87.36132 87.86353 88.29496 88.76936 89.28606 89.84431 90.44335 91.08238 91.76056 92.34717 92.97311 93.6376 94.33981 95.07891 95.85406 96.66437 97.40636 98.0816 98.79271 99.53894 100.3195 101.1336 101.9804 102.8591 103.7304 104.4031 105.1095 105.8489 106.6208 107.4244 108.1665 108.8485 109.5628 110.3087 111.0856 111.8928 112.6055 113.2961 114.0175 114.7693 115.5509 116.3615 117.2007 118.0678 118.9286 119.6161 120.3329 121.0785 121.8524 122.654 123.4828 124.3382 125.2198 126.1269 127.0118 127.8124 128.5146 129.244 130 130.7823 131.5903 132.4236 133.2817 134.1343 134.8332 135.5581 136.3085 137.0839 137.884 138.5785 139.2839 140.0143 140.7693 141.5486 142.3376 143.0245 143.7359 144.4715 145.2309 146.0137 146.7787 147.472 148.1891 148.9295 149.693 150.4792 151.2217 151.921 152.4729 152.6434 152.8398 153.0621 153.3102 153.5838 153.8831 154.0519 154.1168 154.2077 154.3243 154.4668 154.6351 154.8289 155.0484 155.2933 155.5635 155.8589 156.1794 156.5248 156.8184 157.035 157.2768 157.5436 157.8354 158.1518 158.4929 158.8584 159.2482 159.6621 160.1 160.5615 161.0466 161.5549 162.0864 162.6407 163.2177 163.817 164.4384 165.0818 165.7468 166.4332 167.1407 167.869 168.6179 169.3871 170.1764 170.9854 171.8139 172.6615 173.5281 174.4133 175.3168 176.2385 177.1779 178.1348 179.1089 180.1 181.1077 182.1318 183.172 184.2281 185.2998 186.3867 187.4887 188.6054 189.7367 190.8822 192.0417 193.2149 194.4016 195.6016 196.8146 198.0404 199.2787 200.5293 201.792 203.0665 204.3526 205.6502 206.9589 208.2787 209.6092 210.9502 212.3017 213.6633 215.0349 216.4163 217.8073 219.2077 220.6173 222.036 223.4636 224.9 226.3449 227.7982 229.2597 230.7293 232.2068 233.6921 235.185 236.6854 238.1932 239.7082 241.2302 242.7591 244.2949 245.8373 247.3863 248.9418 250.5035 252.0714 253.6454 255.2254 256.8112 258.4028 260 261.6028 263.2109 264.8245 266.4432 268.0672 269.6961 271.33 272.9689 274.6125 276.2607 277.9137 279.5711 281.233 282.8993 284.5699 286.2447 287.9236 289.6066 291.2937 292.9846 294.6795 296.3781 298.0805 299.7866 301.4963 303.2095 304.9262 306.6464 308.3699 310.0968 311.8269 313.5602 315.2967 317.0363 318.7789 320.5246 322.2732 324.0247 325.7791 327.5363 329.2962 331.0589 332.8243 334.5923 336.3629 338.1361 339.9117 341.6899 343.4705 345.2535 347.0389 348.8266 350.6166 352.4088 354.2033 356 357.7988 359.5998 361.4028 363.2079 365.0151 366.8242 368.6353 370.4484 372.2633 374.0802 375.8989 377.7195 379.5418 381.366 383.1919 385.0195 386.8488 388.6798 390.5125 392.3468 394.1827 396.0202 397.8593 397.8542 397.4167 396.9887 396.5703 396.1616 395.7625 395.3732 394.9937 394.6239 394.2639 393.9137 393.3955 392.7595 392.1224 391.4946 390.8759 390.2666 389.6665 389.0758 388.4945 387.9227 387.3603 386.8074 385.6008 384.0052 382.4134 380.8254 379.2413 377.6612 376.0851 374.513 372.945 371.3812 369.8216 368.2662 366.7151 365.1685 363.6262 362.0884 360.5551 359.0265 357.5024 355.9832 354.4686 352.9589 351.4541 349.9543 348.4595 346.9697 345.4852 344.0058 342.5317 341.063 339.5998 338.142 336.6898 335.2432 333.8023 332.3673 330.938 329.5148 328.0975 326.6864 325.2691 323.858 322.4407 321.0296 319.6123 318.2012 316.7965 315.3982 314.0064 312.6212 311.2427 309.8709 308.5061 307.1482 305.7973 304.4536 303.1171 301.788 300.4663 299.1521 297.8456 296.5468 295.2558 293.9728 292.6978 291.4309 290.1724 288.9221 287.6804 286.4472 285.2227 284.007 282.8003 281.6026 280.414 279.2347 278.0647 276.9043 275.7535 274.6125 273.4813 272.36 271.249 270.1481 269.0502 267.9254 266.8108 265.7066 264.6129 263.5299 262.4576 261.3962 260.3459 259.3068 258.2789 257.2625 256.2577 255.2646 254.2833 253.314 252.3569 251.412 250.4795 249.5596 248.6524 247.7579 246.8684 245.9675 245.0796 244.1803 243.2858 242.3964 241.4953 240.6076 239.7082 238.73 237.6973 236.677 235.6693 234.6742 233.6921 232.723 231.7671 230.8246 229.8956 228.9803 228.0789 227.1915 226.2918 225.3974 224.5083 223.6068 222.7196 221.8197 220.9253 220.0364 219.1347 218.2476 217.3476 216.4532 215.5644 214.6625 213.7756 212.8755 211.9811 211.0924 210.1904 209.3036 208.4035 207.509 206.6301 205.7669 204.9195 204.0882 203.2732 202.4747 201.6928 200.9278 200.1799 199.4492 198.736 198.0404 197.3626 196.7028 196.0612 195.438 194.8127 194.1649 193.5355 192.9249 192.333 191.7603 191.2067 190.6725 190.1578 189.6629 189.1877 188.7326 188.2976 187.8829 187.4887 187.1149 186.7619 186.4296 186.1182 185.8279 185.5586 185.3105 185.0838 184.8783 184.6943 184.5318 184.3909 184.2715 184.1738 184.0978 184.0435 184.0109 184 184 184.0109 184.0435 184.0978 184.1738 184.2715 184.3909 184.5318 184.6943 184.8783 185.0838 185.3105 185.5586 185.8279 186.1182 186.4296 186.7619 187.1149 187.4887 187.8829 188.2976 188.7326 189.1877 189.6629 190.1578 190.6725 191.2067 191.7603 192.333 192.9249 193.5355 194.1649 194.8127 195.4789 196.1632 196.8654 
64.40497 62.80127 61.22091 59.66574 58.13777 56.63921 55.17246 53.74012 52.34501 50.91169 49.51767 48.16638 46.8615 45.60702 44.40721 43.26662 42.19004 41.18252 40.24922 39.39543 38.62642 37.94733 37.36308 36.87818 36.49657 36.22154 36.05551 36 36.05551 36.22154 36.49657 36.87818 37.36308 37.94733 38.62642 39.39543 40.24922 41.18252 42.19004 43.26662 44.40721 45.60702 46.8615 48.16638 49.51767 50.91169 52.34501 53.8145 55.31727 56.85068 58.41233 60 61.61169 63.24555 64.89993 66.57327 68.26419 69.97142 71.69379 73.43024 75.17979 76.94154 78.10249 78.58753 79.12016 79.62411 80.04999 80.52328 81.0432 81.58431 82 82.46211 82.96987 83.52245 83.95237 84.40379 84.89994 85.44004 85.90693 86.34813 86.83318 87.36132 87.93179 88.54378 89.19641 89.84431 90.44335 91.08238 91.76056 92.47703 93.2309 94.02127 94.84724 95.51963 96.20811 96.93297 97.6934 98.48858 99.31767 100.1798 101.0742 101.843 102.528 103.2473 104 104.7855 105.603 106.2826 106.9766 107.7033 108.462 109.252 110.0545 110.7249 111.4271 112.1606 112.9248 113.7189 114.5426 115.395 116.2755 117.047 117.7455 118.4736 119.2309 120.0167 120.8305 121.6717 122.5398 123.4342 124.3382 125.2198 125.9365 126.6491 127.3892 128.1562 128.9496 129.769 130.6139 131.4838 132.2573 132.9662 133.7012 134.4619 135.2479 136.0147 136.7041 137.4191 138.1593 138.9244 139.714 140.4564 141.1524 141.8732 142.6184 143.3876 144.1804 144.9 145.6022 146.3284 147.0782 147.8513 148.6472 149.3452 150.0533 150.4792 150.6519 150.8509 151.0761 151.3275 151.6048 151.9079 152.0526 152.1184 152.2104 152.3286 152.4729 152.6434 152.8398 153.0621 153.3102 153.5838 153.8831 154.2077 154.5574 154.8289 155.0484 155.2933 155.5635 155.8589 156.1794 156.5248 156.8949 157.2895 157.7086 158.1518 158.619 159.11 159.6246 160.1624 160.7234 161.3072 161.9136 162.5423 163.1931 163.8658 164.56 165.2755 166.0121 166.7693 167.547 168.3449 169.1626 170 170.8567 171.7323 172.6268 173.5396 174.4706 175.4195 176.3859 177.3697 178.3704 179.3878 180.4217 181.4718 182.5377 183.6192 184.716 185.8279 186.9545 188.0957 189.2512 190.4206 191.6038 192.8004 194.0103 195.2332 196.4688 197.717 198.9774 200.2498 201.5341 202.83 204.1372 205.4556 206.7849 208.125 209.4755 210.8364 212.2074 213.5884 214.9791 216.3793 217.7889 219.2077 220.6355 222.0721 223.5173 224.9711 226.4332 227.9035 229.3818 230.8679 232.3618 233.8632 235.372 236.8882 238.4114 239.9417 241.4788 243.0226 244.5731 246.1301 247.6934 249.2629 250.8386 252.4203 254.0079 255.6013 257.2003 258.8049 260.415 262.0305 263.6513 265.2772 266.9082 268.5442 270.1851 271.8308 273.4813 275.1363 276.796 278.4601 280.1285 281.8014 283.4784 285.1596 286.8449 288.5342 290.2275 291.9247 293.6256 295.3303 297.0387 298.7507 300.4663 302.1854 303.9079 305.6338 307.363 309.0955 310.8311 312.57 314.312 316.0569 317.805 319.5559 321.3098 323.0666 324.8261 326.5884 328.3535 330.1212 331.8915 333.6645 335.44 337.218 338.9985 340.7815 342.5668 344.3545 346.1445 347.9368 349.7313 351.5281 353.3271 355.1281 356.9314 358.7367 360.544 362.3534 364.1648 365.9781 367.7934 369.6106 371.4297 373.2506 375.0733 376.8979 378.7242 380.5522 382.382 384.2135 386.0466 387.8814 389.7178 391.5559 393.3955 395.2366 396 395.904 395.4643 395.0342 394.6137 394.203 393.802 393.4107 393.0293 392.6576 392.2958 391.9439 391.4946 390.8657 390.2256 389.5947 388.973 388.3607 387.7577 387.1641 386.5799 386.0052 385.44 384.8844 384.3384 382.8002 381.2034 379.6103 378.0211 376.4359 374.8546 373.2774 371.7042 370.1351 368.5702 367.0095 365.4532 363.9011 362.3534 360.8102 359.2715 357.7373 356.2078 354.683 353.1628 351.6476 350.1371 348.6316 347.1311 345.6357 344.1453 342.6602 341.1803 339.7057 338.2366 336.7729 335.3148 333.8622 332.4154 330.9743 329.5391 328.1097 326.6864 325.2691 323.858 322.4407 321.0296 319.6123 318.2012 316.7838 315.3728 313.9681 312.57 311.1784 309.7935 308.4153 307.044 305.6796 304.3222 302.972 301.6289 300.2932 298.9649 297.6441 296.3309 295.0254 293.7278 292.438 291.1563 289.8827 288.6174 287.3604 286.1119 284.8719 283.6406 282.4181 281.2046 280 278.8046 277.6184 276.4417 275.2744 274.1168 272.9689 271.8308 270.7028 269.5849 268.4772 267.3799 266.2705 265.149 264.0379 262.9373 261.8473 260.7681 259.6998 258.6426 257.5966 256.5619 255.5387 254.527 253.5271 252.5391 251.5631 250.5993 249.6478 248.7087 247.7822 246.8684 245.9675 245.0796 244.1803 243.2858 242.3964 241.4953 240.6076 239.7082 238.8137 237.9244 237.0232 235.983 234.9553 233.9402 232.9378 231.9483 230.9719 230.0087 229.0589 228.1228 227.2003 226.2918 225.3974 224.5083 223.6068 222.7196 221.8197 220.9253 220.0364 219.1347 218.2476 217.3476 216.4532 215.5644 214.6625 213.7756 212.8755 211.9811 211.0924 210.1904 209.3036 208.4035 207.509 206.6204 205.7182 204.8316 203.9608 203.1059 202.2672 201.4448 200.639 199.8499 199.0779 198.323 197.5854 196.8654 196.1632 195.4789 194.8127 194.1649 193.5355 192.9249 192.2706 191.6351 191.0183 190.4206 189.842 189.2829 188.7432 188.2233 187.7232 187.2432 186.7833 186.3438 185.9247 185.5263 185.1486 184.7918 184.456 184.1413 183.8478 183.5756 183.3248 183.0956 182.8879 182.702 182.5377 182.3952 182.2745 182.1757 182.0989 182.0439 182.011 182 182 182.011 182.0439 182.0989 182.1757 182.2745 182.3952 182.5377 182.702 182.8879 183.0956 183.3248 183.5756 183.8478 184.1413 184.456 184.7918 185.1486 185.5263 185.9247 186.3438 186.7833 187.2432 187.7232 188.2233 188.7432 189.2829 189.842 190.4206 191.0183 191.6351 192.2706 192.9249 193.5975 194.2885 194.9974 
63.24555 61.61169 60 58.41233 56.85068 55.31727 53.8145 52.34501 50.91169 49.51767 48.08326 46.69047 45.34314 44.04543 42.80187 41.61731 40.49691 39.44617 38.47077 37.57659 36.76955 36.05551 35.44009 34.9285 34.52535 34.23449 34.05877 34 34.05877 34.23449 34.52535 34.9285 35.44009 36.05551 36.76955 37.57659 38.47077 39.44617 40.49691 41.61731 42.80187 44.04543 45.34314 46.69047 48.08326 49.51767 50.9902 52.49762 54.03703 55.60575 57.2014 58.82177 60.46487 62.1289 63.81223 65.51336 67.23094 68.96376 70.71068 72.47068 74.24284 75.70998 76.15773 76.65508 77.20103 77.66595 78.10249 78.58753 79.12016 79.62411 80.04999 80.52328 81.0432 81.58431 82 82.46211 82.96987 83.52245 83.95237 84.40379 84.89994 85.44004 86.02325 86.64872 87.31552 87.93179 88.54378 89.19641 89.88882 90.62009 91.38927 92.19544 92.97311 93.6376 94.33981 95.07891 95.85406 96.66437 97.50897 98.38699 99.29753 99.95999 100.6578 101.3903 102.1567 102.9563 103.7304 104.4031 105.1095 105.8489 106.6208 107.4244 108.1665 108.8485 109.5628 110.3087 111.0856 111.8928 112.7298 113.5958 114.4902 115.1694 115.8792 116.619 117.3882 118.1863 119.0126 119.8666 120.7477 121.6553 122.5398 123.3694 124.0645 124.7878 125.5388 126.3171 127.122 127.9531 128.8099 129.6919 130.384 131.103 131.8484 132.6198 133.4166 134.1343 134.8332 135.5581 136.3085 137.0839 137.884 138.5785 139.2839 140.0143 140.7693 141.5486 142.3376 143.0245 143.7359 144.4715 145.2309 146.0137 146.7787 147.472 148.1891 148.4857 148.6607 148.8624 149.0906 149.3452 149.6262 149.9333 150.0533 150.1199 150.2132 150.333 150.4792 150.6519 150.8509 151.0761 151.3275 151.6048 151.9079 152.2367 152.591 152.8398 153.0621 153.3102 153.5838 153.8831 154.2077 154.5574 154.9322 155.3319 155.7562 156.205 156.678 157.1751 157.6959 158.2403 158.8081 159.3989 160.0125 160.6487 161.3072 161.9877 162.6899 163.4136 164.1585 164.9242 165.7106 166.5173 167.344 168.1904 169.0562 169.9412 170.845 171.7673 172.7078 173.6664 174.6425 175.636 176.6465 177.6739 178.7177 179.7776 180.8535 181.9451 183.0519 184.1738 185.3105 186.4618 187.6273 188.8068 190 191.2067 192.4266 193.6595 194.9051 196.1632 197.4335 198.7159 200.01 201.3157 202.6327 203.9608 205.2998 206.6495 208.0096 209.38 210.7605 212.1509 213.5509 214.9605 216.3793 217.8073 219.2442 220.6898 222.1441 223.6068 225.0778 226.5568 228.0439 229.5387 231.0411 232.5511 234.0684 235.5929 237.1244 238.6629 240.2082 241.7602 243.3187 244.8837 246.4549 248.0323 249.6157 251.2051 252.8003 254.4013 256.0078 257.6199 259.2373 260.8601 262.4881 264.1212 265.7593 267.4023 269.0502 270.7028 272.36 274.0219 275.6882 277.359 279.0341 280.7134 282.3969 284.0845 285.7761 287.4717 289.1712 290.8745 292.5816 294.2924 296.0067 297.7247 299.4462 301.1711 302.8993 304.6309 306.3658 308.1039 309.8451 311.5895 313.3369 315.0873 316.8407 318.5969 320.356 322.118 323.8827 325.6501 327.4202 329.193 330.9683 332.7462 334.5265 336.3094 338.0947 339.8823 341.6724 343.4647 345.2593 347.0562 348.8553 350.6565 352.4599 354.2654 356.073 357.8827 359.6943 361.508 363.3235 365.1411 366.9605 368.7818 370.6049 372.4299 374.2566 376.0851 377.9153 379.7473 381.5809 383.4162 385.2532 387.0917 388.9319 390.7736 392.6169 394 394 393.9543 393.5124 393.0801 392.6576 392.2448 391.8418 391.4486 391.0652 390.6917 390.3281 389.9744 389.5947 388.973 388.3297 387.6958 387.071 386.4557 385.8497 385.2532 384.6661 384.0885 383.5205 382.9621 382.4134 381.6019 380 378.4019 376.8076 375.2173 373.6308 372.0484 370.47 368.8957 367.3255 365.7595 364.1978 362.6403 361.0872 359.5386 357.9944 356.4548 354.9197 353.3893 351.8636 350.3427 348.8266 347.3154 345.8092 344.308 342.8119 341.321 339.8353 338.3549 336.8798 335.4102 333.9461 332.4876 331.0347 329.5876 328.1463 326.7109 325.2814 323.858 322.4407 321.0296 319.6123 318.2012 316.7838 315.3728 313.9554 312.5444 311.1398 309.7418 308.3505 306.9658 305.588 304.217 302.8531 301.4963 300.1466 298.8043 297.4693 296.1418 294.822 293.5098 292.2054 290.9089 289.6205 288.3401 287.0679 285.8041 284.5488 283.302 282.0638 280.8345 279.614 278.4026 277.2003 276.0072 274.8236 273.6494 272.4849 271.33 270.1851 269.0502 267.9254 266.8108 265.7066 264.6129 263.4919 262.3738 261.2661 260.1692 259.083 258.0078 256.9436 255.8906 254.849 253.8188 252.8003 251.7936 250.7987 249.8159 248.8453 247.8871 246.9413 246.0081 245.0877 244.1803 243.2858 242.3964 241.4953 240.6076 239.7082 238.8137 237.9244 237.0232 236.1356 235.2361 234.2733 233.2381 232.2154 231.2055 230.2086 229.2248 228.2542 227.2972 226.3537 225.424 224.5083 223.6068 222.7196 221.8197 220.9253 220.0364 219.1347 218.2476 217.3476 216.4532 215.5644 214.6625 213.7756 212.8755 211.9811 211.0924 210.1904 209.3036 208.4035 207.509 206.6204 205.7182 204.8316 203.9314 203.0369 202.1584 201.2958 200.4495 199.6196 198.8064 198.0101 197.2308 196.4688 195.7243 194.9974 194.2885 193.5975 192.9249 192.2706 191.6351 191.0183 190.3786 189.7367 189.1137 188.5099 187.9255 187.3606 186.8154 186.2901 185.7848 185.2998 184.8351 184.3909 183.9674 183.5647 183.183 182.8223 182.4829 182.1648 181.8681 181.593 181.3395 181.1077 180.8978 180.7097 180.5436 180.3996 180.2776 180.1777 180.1 180.0444 180.0111 180 180 180.0111 180.0444 180.1 180.1777 180.2776 180.3996 180.5436 180.7097 180.8978 181.1077 181.3395 181.593 181.8681 182.1648 182.4829 182.8223 183.183 183.5647 183.9674 184.3909 184.8351 185.2998 185.7848 186.2901 186.8154 187.3606 187.9255 188.5099 189.1137 189.7367 190.3786 191.0393 191.7185 192.4162 193.1321 
62.1289 60.46487 58.82177 57.2014 55.60575 54.03703 52.49762 50.9902 49.51767 48.08326 46.69047 45.25483 43.86343 42.52058 41.23106 40 38.83298 37.73592 36.71512 35.77709 34.9285 34.17601 33.52611 32.98484 32.55764 32.24903 32.06244 32 32.06244 32.24903 32.55764 32.98484 33.52611 34.17601 34.9285 35.77709 36.71512 37.73592 38.83298 40 41.23106 42.52058 43.86343 45.25483 46.69047 48.16638 49.67897 51.22499 52.80151 54.40588 56.0357 57.68882 59.36329 61.05735 62.76942 64.49806 66.24198 68 69.77106 71.55418 73.34848 73.75636 74.2159 74.72617 75.28612 75.70998 76.15773 76.65508 77.20103 77.66595 78.10249 78.58753 79.12016 79.62411 80.04999 80.52328 81.0432 81.58431 82 82.46211 82.96987 83.52245 84.11897 84.75848 85.44004 86.02325 86.64872 87.31552 88.02273 88.76936 89.55445 90.37699 91.08238 91.76056 92.47703 93.2309 94.02127 94.84724 95.70789 96.60228 97.40636 98.0816 98.79271 99.53894 100.3195 101.1336 101.843 102.528 103.2473 104 104.7855 105.603 106.2826 106.9766 107.7033 108.462 109.252 110.0727 110.9234 111.8034 112.6055 113.2961 114.0175 114.7693 115.5509 116.3615 117.2007 118.0678 118.9622 119.8666 120.7477 121.4907 122.1966 122.9309 123.6932 124.4829 125.2996 126.1428 127.0118 127.8124 128.5146 129.244 130 130.7823 131.5751 132.2573 132.9662 133.7012 134.4619 135.2479 136.0147 136.7041 137.4191 138.1593 138.9244 139.714 140.4564 141.1524 141.8732 142.6184 143.3876 144.1804 144.9 145.6022 146.3284 146.4923 146.6697 146.8741 147.1054 147.3635 147.6482 147.9595 148.054 148.1216 148.2161 148.3374 148.4857 148.6607 148.8624 149.0906 149.3452 149.6262 149.9333 150.2664 150.6254 150.8509 151.0761 151.3275 151.6048 151.9079 152.2367 152.591 152.9706 153.3754 153.8051 154.2595 154.7385 155.2417 155.7691 156.3202 156.8949 157.4929 158.1139 158.7577 159.424 160.1125 160.8229 161.5549 162.3083 163.0828 163.878 164.6936 165.5294 166.3851 167.2603 168.1547 169.068 170 170.9503 171.9186 172.9046 173.908 174.9286 175.9659 177.0198 178.0899 179.1759 180.2776 181.3946 182.5267 183.6736 184.8351 186.0108 187.2004 188.4038 189.6207 190.8507 192.0937 193.3494 194.6176 195.8979 197.1903 198.4943 199.8099 201.1368 202.4747 203.8235 205.1828 206.5527 207.9327 209.3227 210.7226 212.132 213.5509 214.9791 216.4163 217.8623 219.3171 220.7804 222.2521 223.732 225.2199 226.7157 228.2192 229.7303 231.2488 232.7746 234.3075 235.8474 237.3942 238.9477 240.5078 242.0744 243.6473 245.2264 246.8117 248.4029 250 251.6029 253.2114 254.8254 256.4449 258.0698 259.6998 261.335 262.9753 264.6205 266.2705 267.9254 269.5849 271.249 272.9176 274.5906 276.268 277.9496 279.6355 281.3254 283.0194 284.7174 286.4193 288.125 289.8344 291.5476 293.2644 294.9847 296.7086 298.4359 300.1666 301.9006 303.6379 305.3784 307.1221 308.8689 310.6187 312.3716 314.1273 315.886 317.6476 319.412 321.1791 322.9489 324.7214 326.4966 328.2743 330.0545 331.8373 333.6225 335.4102 337.2002 338.9926 340.7873 342.5843 344.3835 346.1849 347.9885 349.7942 351.6021 353.4119 355.2239 357.0378 358.8537 360.6716 362.4914 364.313 366.1366 367.9619 369.7891 371.6181 373.4488 375.2812 377.1154 378.9512 380.7887 382.6277 384.4685 386.3108 388.1546 390 391.8469 392 392 392 391.561 391.1266 390.7019 390.2871 389.882 389.4868 389.1015 388.7261 388.3607 388.0052 387.6596 387.071 386.435 385.7979 385.1701 384.5517 383.9427 383.3432 382.7532 382.1727 381.6019 381.0407 380.4892 379.9474 378.8034 377.2002 375.6009 374.0053 372.4138 370.8261 369.2425 367.6629 366.0874 364.5161 362.949 361.3862 359.8277 358.2737 356.724 355.1788 353.6382 352.1023 350.571 349.0444 347.5227 346.0058 344.4938 342.9869 341.485 339.9882 338.4967 337.0104 335.5294 334.0539 332.5838 331.1193 329.6604 328.2072 326.7599 325.3183 323.8827 322.4531 321.0296 319.6123 318.2012 316.7838 315.3728 313.9554 312.5444 311.127 309.716 308.3115 306.9137 305.5225 304.1381 302.7606 301.3901 300.0267 298.6704 297.3214 295.9797 294.6455 293.3189 292 290.6888 289.3856 288.0903 286.8031 285.5241 284.2534 282.9912 281.7375 280.4924 279.2562 278.0288 276.8104 275.6012 274.4012 273.2105 272.0294 270.8579 269.6961 268.5442 267.4023 266.2705 265.149 264.0379 262.9373 261.8397 260.7144 259.5997 258.4956 257.4024 256.3201 255.2489 254.1889 253.1403 252.1031 251.0777 250.064 249.0622 248.0726 247.0951 246.1301 245.1775 244.2376 243.3105 242.3964 241.4953 240.6076 239.7082 238.8137 237.9244 237.0232 236.1356 235.2361 234.3416 233.4523 232.5511 231.5254 230.4951 229.4777 228.4732 227.4819 226.5039 225.5394 224.5885 223.6515 222.7285 221.8197 220.9253 220.0364 219.1347 218.2476 217.3476 216.4532 215.5644 214.6625 213.7756 212.8755 211.9811 211.0924 210.1904 209.3036 208.4035 207.509 206.6204 205.7182 204.8316 203.9314 203.0369 202.1485 201.2461 200.3597 199.4893 198.6353 197.7979 196.9772 196.1734 195.3868 194.6176 193.8659 193.1321 192.4162 191.7185 191.0393 190.3786 189.7367 189.1137 188.4887 187.8404 187.2111 186.6012 186.0108 185.44 184.8892 184.3584 183.8478 183.3576 182.8879 182.439 182.011 181.604 181.2181 180.8535 180.5104 180.1888 179.8889 179.6107 179.3544 179.1201 178.9078 178.7177 178.5497 178.404 178.2807 178.1797 178.1011 178.0449 178.0112 178 178 178.0112 178.0449 178.1011 178.1797 178.2807 178.404 178.5497 178.7177 178.9078 179.1201 179.3544 179.6107 179.8889 180.1888 180.5104 180.8535 181.2181 181.604 182.011 182.439 182.8879 183.3576 183.8478 184.3584 184.8892 185.44 186.0108 186.6012 187.2111 187.8404 188.4887 189.156 189.842 190.5466 191.2694 
61.05735 59.36329 57.68882 56.0357 54.40588 52.80151 51.22499 49.67897 48.16638 46.69047 45.25483 43.86343 42.42641 41.03657 39.69887 38.41875 37.20215 36.05551 34.98571 34 33.10589 32.31099 31.62278 31.04835 30.59412 30.26549 30.06659 30 30.06659 30.26549 30.59412 31.04835 31.62278 32.31099 33.10589 34 34.98571 36.05551 37.20215 38.41875 39.69887 41.03657 42.42641 43.86343 45.34314 46.8615 48.41488 50 51.61395 53.25411 54.91812 56.60389 58.30952 60.03333 61.77378 63.52952 65.29931 67.08204 68.8767 70.68239 71.38628 71.80529 72.27724 72.8011 73.34848 73.75636 74.2159 74.72617 75.28612 75.70998 76.15773 76.65508 77.20103 77.66595 78.10249 78.58753 79.12016 79.62411 80.04999 80.52328 81.0432 81.60883 82.21922 82.8734 83.52245 84.11897 84.75848 85.44004 86.16264 86.92525 87.72685 88.54378 89.19641 89.88882 90.62009 91.38927 92.19544 93.03763 93.91486 94.82616 95.51963 96.20811 96.93297 97.6934 98.48858 99.29753 99.95999 100.6578 101.3903 102.1567 102.9563 103.7304 104.4031 105.1095 105.8489 106.6208 107.4244 108.2589 109.1238 110.0182 110.7249 111.4271 112.1606 112.9248 113.7189 114.5426 115.395 116.2755 117.1836 118.0678 118.9286 119.6161 120.3329 121.0785 121.8524 122.654 123.4828 124.3382 125.2198 125.9365 126.6491 127.3892 128.1562 128.9496 129.6919 130.384 131.103 131.8484 132.6198 133.4166 134.1343 134.8332 135.5581 136.3085 137.0839 137.884 138.5785 139.2839 140.0143 140.7693 141.5486 142.3376 143.0245 143.7359 144.3468 144.4991 144.679 144.8862 145.1206 145.3822 145.6709 145.9863 146.0548 146.1232 146.219 146.3421 146.4923 146.6697 146.8741 147.1054 147.3635 147.6482 147.9595 148.297 148.6607 148.8624 149.0906 149.3452 149.6262 149.9333 150.2664 150.6254 151.0099 151.42 151.8552 152.3155 152.8005 153.3102 153.8441 154.4021 154.9839 155.5892 156.2178 156.8694 157.5436 158.2403 158.9591 159.6997 160.4618 161.2451 162.0494 162.8742 163.7193 164.5843 165.469 166.3731 167.2961 168.2379 169.1981 170.1764 171.1724 172.1859 173.2166 174.2642 175.3283 176.4086 177.5049 178.6169 179.7443 180.8867 182.0439 183.2157 184.4017 185.6017 186.8154 188.0425 189.2829 190.5361 191.802 193.0803 194.3708 195.6732 196.9873 198.3129 199.6497 200.9975 202.3561 203.7253 205.1049 206.4946 207.8942 209.3036 210.7226 212.1509 213.5884 215.0349 216.4902 217.9541 219.4265 220.9072 222.396 223.8928 225.3974 226.9097 228.4294 229.9565 231.4908 233.0322 234.5805 236.1356 237.6973 239.2655 240.8402 242.4211 244.0082 245.6013 247.2003 248.8051 250.4156 252.0317 253.6533 255.2802 256.9124 258.5498 260.1922 261.8397 263.4919 265.149 266.8108 268.4772 270.1481 271.8235 273.5032 275.1872 276.8754 278.5678 280.2642 281.9645 283.6688 285.377 287.0888 288.8044 290.5237 292.2465 293.9728 295.7025 297.4357 299.1722 300.912 302.6549 304.4011 306.1503 307.9026 309.6579 311.4161 313.1773 314.9413 316.7081 318.4776 320.2499 322.0248 323.8024 325.5826 327.3652 329.1504 330.938 332.7281 334.5205 336.3153 338.1124 339.9117 341.7133 343.5171 345.323 347.1311 348.9413 350.7535 352.5677 354.384 356.2022 358.0223 359.8444 361.6684 363.4941 365.3218 367.1512 368.9824 370.8153 372.65 374.4863 376.3243 378.164 380.0052 381.8481 383.6926 385.5386 387.3861 389.2351 390 390 390 390 389.61 389.1735 388.7467 388.3297 387.9227 387.5255 387.1382 386.7609 386.3936 386.0363 385.689 385.1701 384.5413 383.901 383.2701 382.6487 382.0367 381.4341 380.8412 380.2578 379.6841 379.12 378.5657 378.0211 377.4864 376.0053 374.4008 372.8002 371.2035 369.6106 368.0217 366.4369 364.8561 363.2795 361.7071 360.1389 358.575 357.0154 355.4603 353.9096 352.3634 350.8219 349.285 347.7528 346.2254 344.7028 343.1851 341.6724 340.1647 338.6621 337.1646 335.6725 334.1856 332.7041 331.228 329.7575 328.2925 326.8333 325.3798 323.9321 322.4903 321.0545 319.6248 318.2012 316.7838 315.3728 313.9554 312.5444 311.127 309.716 308.2986 306.8876 305.4832 304.0855 302.6946 301.3105 299.9333 298.5632 297.2003 295.8445 294.4962 293.1552 291.8219 290.4961 289.1781 287.868 286.5659 285.2718 283.9859 282.7083 281.4391 280.1785 278.9265 277.6833 276.4489 275.2235 274.0073 272.8003 271.6027 270.4145 269.236 268.0672 266.9082 265.7593 264.6205 263.4919 262.3738 261.2661 260.1692 259.0598 257.938 256.8268 255.7264 254.637 253.5587 252.4916 251.4359 250.3917 249.3592 248.3385 247.3297 246.3331 245.3487 244.3768 243.4173 242.4706 241.5367 240.6159 239.7082 238.8137 237.9244 237.0232 236.1356 235.2361 234.3416 233.4523 232.5511 231.6635 230.7639 229.8173 228.7794 227.7543 226.7421 225.7432 224.7576 223.7856 222.8273 221.8829 220.9525 220.0364 219.1347 218.2476 217.3476 216.4532 215.5644 214.6625 213.7756 212.8755 211.9811 211.0924 210.1904 209.3036 208.4035 207.509 206.6204 205.7182 204.8316 203.9314 203.0369 202.1485 201.2461 200.3597 199.4593 198.5648 197.6866 196.8248 195.9796 195.1512 194.3399 193.5459 192.7693 192.0104 191.2694 190.5466 189.842 189.156 188.4887 187.8404 187.2111 186.6012 185.9462 185.3105 184.6943 184.0978 183.5211 182.9645 182.4281 181.9121 181.4166 180.942 180.4882 180.0555 179.6441 179.254 178.8854 178.5385 178.2133 177.9101 177.6288 177.3697 177.1327 176.9181 176.7258 176.5559 176.4086 176.2839 176.1817 176.1022 176.0455 176.0114 176 176 176.0114 176.0455 176.1022 176.1817 176.2839 176.4086 176.5559 176.7258 176.9181 177.1327 177.3697 177.6288 177.9101 178.2133 178.5385 178.8854 179.254 179.6441 180.0555 180.4882 180.942 181.4166 181.9121 182.4281 182.9645 183.5211 184.0978 184.6943 185.3105 185.9462 186.6012 187.2752 187.9681 188.6796 189.4096 
60.03333 58.30952 56.60389 54.91812 53.25411 51.61395 50 48.41488 46.8615 45.34314 43.86343 42.42641 41.03657 39.59798 38.20995 36.87818 35.60899 34.4093 33.28663 32.24903 31.30495 30.46309 29.73214 29.12044 28.63564 28.28427 28.07134 28 28.07134 28.28427 28.63564 29.12044 29.73214 30.46309 31.30495 32.24903 33.28663 34.4093 35.60899 36.87818 38.20995 39.59798 41.03657 42.52058 44.04543 45.60702 47.20169 48.82622 50.47772 52.15362 53.85165 55.56977 57.30619 59.05929 60.82763 62.60991 64.40497 66.21178 68.0294 68.96376 69.42622 69.85699 70.34202 70.88018 71.38628 71.80529 72.27724 72.8011 73.34848 73.75636 74.2159 74.72617 75.28612 75.70998 76.15773 76.65508 77.20103 77.66595 78.10249 78.58753 79.12016 79.69943 80.32434 80.99383 81.60883 82.21922 82.8734 83.57033 84.30895 85.08819 85.90693 86.64872 87.31552 88.02273 88.76936 89.55445 90.37699 91.23595 92.13034 92.97311 93.6376 94.33981 95.07891 95.85406 96.66437 97.40636 98.0816 98.79271 99.53894 100.3195 101.1336 101.843 102.528 103.2473 104 104.7855 105.603 106.4519 107.3313 108.1665 108.8485 109.5628 110.3087 111.0856 111.8928 112.7298 113.5958 114.4902 115.395 116.2755 117.047 117.7455 118.4736 119.2309 120.0167 120.8305 121.6717 122.5398 123.3694 124.0645 124.7878 125.5388 126.3171 127.122 127.8124 128.5146 129.244 130 130.7823 131.5751 132.2573 132.9662 133.7012 134.4619 135.2479 136.0147 136.7041 137.4191 138.1593 138.9244 139.714 140.4564 141.1524 141.8732 142.3517 142.5061 142.6885 142.8986 143.1363 143.4015 143.6941 144.0139 144.0555 144.1249 144.222 144.3468 144.4991 144.679 144.8862 145.1206 145.3822 145.6709 145.9863 146.3284 146.6697 146.8741 147.1054 147.3635 147.6482 147.9595 148.297 148.6607 149.0503 149.4657 149.9066 150.3729 150.8642 151.3803 151.921 152.4861 153.0751 153.688 154.3243 154.9839 155.6663 156.3714 157.0987 157.848 158.619 159.4114 160.2248 161.059 161.9136 162.7882 163.6826 164.5965 165.5294 166.4812 167.4515 168.4399 169.4462 170.4699 171.5109 172.5688 173.6433 174.7341 175.8408 176.9633 178.1011 179.254 180.4217 181.604 182.8004 184.0109 185.235 186.4725 187.7232 188.9868 190.263 191.5516 192.8523 194.1649 195.4891 196.8248 198.1716 199.5294 200.898 202.277 203.6664 205.0658 206.4752 207.8942 209.3227 210.7605 212.2074 213.6633 215.1279 216.601 218.0826 219.5723 221.0701 222.5758 224.0893 225.6103 227.1387 228.6744 230.2173 231.7671 233.3238 234.8872 236.4572 238.0336 239.6164 241.2053 242.8003 244.4013 246.0081 247.6207 249.2388 250.8625 252.4916 254.1259 255.7655 257.4102 259.0598 260.7144 262.3738 264.0379 265.7066 267.3799 269.0576 270.7397 272.4261 274.1168 275.8115 277.5103 279.2132 280.9199 282.6305 284.3448 286.0629 287.7846 289.5099 291.2387 292.971 294.7066 296.4456 298.1879 299.9333 301.6819 303.4337 305.1885 306.9463 308.707 310.4706 312.2371 314.0064 315.7784 317.5531 319.3305 321.1106 322.8932 324.6783 326.4659 328.256 330.0485 331.8433 333.6405 335.44 337.2418 339.0457 340.8519 342.6602 344.4706 346.2831 348.0977 349.9143 351.7328 353.5534 355.3759 357.2002 359.0265 360.8546 362.6844 364.5161 366.3495 368.1847 370.0216 371.8602 373.7004 375.5423 377.3857 379.2308 381.0774 382.9256 384.7753 386.6264 388 388 388 388 388 387.6596 387.2209 386.7919 386.3729 385.9637 385.5645 385.1753 384.7961 384.4268 384.0677 383.7187 383.2701 382.6487 382.0052 381.3712 380.7466 380.1316 379.526 378.9301 378.3438 377.7671 377.2002 376.6431 376.0957 375.5583 374.8173 373.2077 371.6019 370 368.4019 366.8079 365.2177 363.6317 362.0497 360.4719 358.8983 357.329 355.764 354.2033 352.6471 351.0954 349.5483 348.0057 346.4679 344.9348 343.4065 341.883 340.3645 338.851 337.3426 335.8392 334.3412 332.8483 331.3608 329.8788 328.4022 326.9312 325.4658 324.0062 322.5523 321.1043 319.6623 318.2263 316.7965 315.3728 313.9554 312.5444 311.127 309.716 308.2986 306.8876 305.4701 304.0592 302.6549 301.2574 299.8666 298.4828 297.106 295.7364 294.3739 293.0188 291.6711 290.3308 288.9983 287.6734 286.3564 285.0474 283.7464 282.4535 281.169 279.8928 278.6252 277.3662 276.1159 274.8745 273.6421 272.4188 271.2047 270 268.8047 267.6191 266.4432 265.2772 264.1212 262.9753 261.8397 260.7144 259.5997 258.4956 257.4024 256.2811 255.1627 254.0551 252.9585 251.873 250.7987 249.7359 248.6845 247.6449 246.6171 245.6013 244.5976 243.6062 242.6273 241.6609 240.7073 239.7666 238.8389 237.9244 237.0232 236.1356 235.2361 234.3416 233.4523 232.5511 231.6635 230.7639 229.8695 228.9803 228.0789 227.0683 226.0354 225.0155 224.0089 223.0157 222.036 221.0701 220.1181 219.1803 218.2567 217.3476 216.4532 215.5644 214.6625 213.7756 212.8755 211.9811 211.0924 210.1904 209.3036 208.4035 207.509 206.6204 205.7182 204.8316 203.9314 203.0369 202.1485 201.2461 200.3597 199.4593 198.5648 197.6765 196.774 195.8877 195.0179 194.1649 193.3287 192.5097 191.7081 190.9241 190.1578 189.4096 188.6796 187.9681 187.2752 186.6012 185.9462 185.3105 184.6943 184.0543 183.4121 182.7895 182.1867 181.604 181.0414 180.4993 179.9778 179.477 178.9972 178.5385 178.1011 177.6851 177.2907 176.9181 176.5673 176.2385 175.9318 175.6474 175.3853 175.1457 174.9286 174.7341 174.5623 174.4133 174.2871 174.1838 174.1034 174.046 174.0115 174 174 174.0115 174.046 174.1034 174.1838 174.2871 174.4133 174.5623 174.7341 174.9286 175.1457 175.3853 175.6474 175.9318 176.2385 176.5673 176.9181 177.2907 177.6851 178.1011 178.5385 178.9972 179.477 179.9778 180.4993 181.0414 181.604 182.1867 182.7895 183.4121 184.0543 184.716 185.3969 186.0968 186.8154 187.5527 
59.05929 57.30619 55.56977 53.85165 52.15362 50.47772 48.82622 47.20169 45.60702 44.04543 42.52058 41.03657 39.59798 38.20995 36.76955 35.38361 34.05877 32.80244 31.62278 30.52868 29.52965 28.63564 27.85678 27.20294 26.68333 26.30589 26.07681 26 26.07681 26.30589 26.68333 27.20294 27.85678 28.63564 29.52965 30.52868 31.62278 32.80244 34.05877 35.38361 36.76955 38.20995 39.69887 41.23106 42.80187 44.40721 46.04346 47.70744 49.39635 51.10773 52.83938 54.58937 56.35601 58.13777 59.9333 61.7414 63.56099 65.39113 66.48308 67.05222 67.46851 67.91171 68.41052 68.96376 69.42622 69.85699 70.34202 70.88018 71.38628 71.80529 72.27724 72.8011 73.34848 73.75636 74.2159 74.72617 75.28612 75.70998 76.15773 76.65508 77.20103 77.7946 78.43468 79.12016 79.69943 80.32434 80.99383 81.70679 82.46211 83.25864 84.09518 84.75848 85.44004 86.16264 86.92525 87.72685 88.56636 89.44272 90.35486 91.08238 91.76056 92.47703 93.2309 94.02127 94.84724 95.51963 96.20811 96.93297 97.6934 98.48858 99.29753 99.95999 100.6578 101.3903 102.1567 102.9563 103.7882 104.6518 105.5462 106.2826 106.9766 107.7033 108.462 109.252 110.0727 110.9234 111.8034 112.712 113.5958 114.4902 115.1694 115.8792 116.619 117.3882 118.1863 119.0126 119.8666 120.7477 121.4907 122.1966 122.9309 123.6932 124.4829 125.2517 125.9365 126.6491 127.3892 128.1562 128.9496 129.6919 130.384 131.103 131.8484 132.6198 133.4166 134.1343 134.8332 135.5581 136.3085 137.0839 137.884 138.5785 139.2839 140.0143 140.3567 140.5134 140.6983 140.9113 141.1524 141.4214 141.718 142.0141 142.0563 142.1267 142.2252 142.3517 142.5061 142.6885 142.8986 143.1363 143.4015 143.6941 144.0139 144.3607 144.679 144.8862 145.1206 145.3822 145.6709 145.9863 146.3284 146.697 147.0918 147.5127 147.9595 148.4318 148.9295 149.4523 150 150.5722 151.1688 151.7893 152.4336 153.1013 153.7921 154.5057 155.2417 156 156.7801 157.5817 158.4045 159.2482 160.1125 160.9969 161.9012 162.8251 163.7681 164.7301 165.7106 166.7093 167.726 168.7602 169.8117 170.8801 171.9651 173.0665 174.1838 175.3168 176.4653 177.6288 178.8072 180 181.2071 182.4281 183.6627 184.9108 186.172 187.446 188.7326 190.0316 191.3426 192.6655 194 195.3458 196.7028 198.0707 199.4492 200.8382 202.2375 203.6468 205.0658 206.4946 207.9327 209.38 210.8364 212.3017 213.7756 215.258 216.7487 218.2476 219.7544 221.2691 222.7914 224.3212 225.8584 227.4027 228.9541 230.5125 232.0776 233.6493 235.2276 236.8122 238.403 240 241.603 243.2118 244.8265 246.4467 248.0726 249.7038 251.3404 252.9822 254.6291 256.2811 257.938 259.5997 261.2661 262.9373 264.6129 266.2931 267.9776 269.6665 271.3595 273.0568 274.7581 276.4634 278.1726 279.8857 281.6026 283.3232 285.0474 286.7752 288.5065 290.2413 291.9795 293.7209 295.4657 297.2137 298.9649 300.7191 302.4764 304.2368 306 307.7661 309.5351 311.3069 313.0815 314.8587 316.6386 318.4211 320.2062 321.9938 323.7839 325.5764 327.3713 329.1686 330.9683 332.7702 334.5744 336.3807 338.1893 340 341.8128 343.6277 345.4446 347.2636 349.0845 350.9074 352.7322 354.5589 356.3874 358.2178 360.05 361.884 363.7197 365.5571 367.3962 369.2371 371.0795 372.9236 374.7693 376.6165 378.4653 380.3156 382.1675 384.0208 385.8756 386 386 386 386 386 385.7097 385.2687 384.8376 384.4164 384.0052 383.604 383.2127 382.8315 382.4604 382.0995 381.7486 381.3712 380.7466 380.1105 379.4733 378.8456 378.2274 377.6189 377.0199 376.4306 375.851 375.2812 374.7212 374.1711 373.6308 373.1005 372.0215 370.4106 368.8035 367.2002 365.6009 364.0055 362.4141 360.8268 359.2437 357.6646 356.0899 354.5194 352.9532 351.3915 349.8343 348.2815 346.7333 345.1898 343.651 342.1169 340.5877 339.0634 337.5441 336.0298 334.5205 333.0165 331.5177 330.0242 328.5361 327.0535 325.5764 324.1049 322.6391 321.1791 319.7249 318.2766 316.8344 315.3982 313.9681 312.5444 311.127 309.716 308.2986 306.8876 305.4701 304.0592 302.6417 301.2308 299.8266 298.4292 297.0387 295.6552 294.2788 292.9095 291.5476 290.1931 288.846 287.5065 286.1748 284.8508 283.5348 282.2269 280.927 279.6355 278.3523 277.0776 275.8115 274.5542 273.3057 272.0662 270.8358 269.6145 268.4027 267.2003 266.0075 264.8245 263.6513 262.4881 261.335 260.1922 259.0598 257.938 256.8268 255.7264 254.6291 253.5034 252.3886 251.2847 250.1919 249.1104 248.0403 246.9818 245.935 244.9 243.877 242.8662 241.8677 240.8817 239.9083 238.9477 238 237.0654 236.144 235.2361 234.3416 233.4523 232.5511 231.6635 230.7639 229.8695 228.9803 228.0789 227.1915 226.2918 225.3619 224.3212 223.2935 222.2791 221.2781 220.2907 219.3171 218.3575 217.412 216.4809 215.5644 214.6625 213.7756 212.8755 211.9811 211.0924 210.1904 209.3036 208.4035 207.509 206.6204 205.7182 204.8316 203.9314 203.0369 202.1485 201.2461 200.3597 199.4593 198.5648 197.6765 196.774 195.8877 194.9872 194.0928 193.2149 192.3538 191.5098 190.683 189.8736 189.082 188.3083 187.5527 186.8154 186.0968 185.3969 184.716 184.0543 183.4121 182.7895 182.1648 181.5158 180.8867 180.2776 179.6886 179.1201 178.5721 178.0449 177.5387 177.0537 176.5899 176.1477 175.7271 175.3283 174.9514 174.5967 174.2642 173.954 173.6664 173.4013 173.1589 172.9393 172.7426 172.5688 172.4181 172.2905 172.1859 172.1046 172.0465 172.0116 172 172 172.0116 172.0465 172.1046 172.1859 172.2905 172.4181 172.5688 172.7426 172.9393 173.1589 173.4013 173.6664 173.954 174.2642 174.5967 174.9514 175.3283 175.7271 176.1477 176.5899 177.0537 177.5387 178.0449 178.5721 179.1201 179.6886 180.2776 180.8867 181.5158 182.1648 182.8333 183.5211 184.2281 184.9541 185.6987 
58.13777 56.35601 54.58937 52.83938 51.10773 49.39635 47.70744 46.04346 44.40721 42.80187 41.23106 39.69887 38.20995 36.76955 35.38361 33.94112 32.55764 31.241 30 28.84441 27.78489 26.83282 26 25.29822 24.73863 24.33105 24.08319 24 24.08319 24.33105 24.73863 25.29822 26 26.83282 27.78489 28.84441 30 31.241 32.55764 33.94112 35.38361 36.87818 38.41875 40 41.61731 43.26662 44.94441 46.64761 48.37355 50.11986 51.88449 53.66563 55.4617 57.27129 59.09315 60.92619 62.76942 64.03124 64.56005 65.11528 65.51336 65.96969 66.48308 67.05222 67.46851 67.91171 68.41052 68.96376 69.42622 69.85699 70.34202 70.88018 71.38628 71.80529 72.27724 72.8011 73.34848 73.75636 74.2159 74.72617 75.28612 75.89466 76.55064 77.20103 77.7946 78.43468 79.12016 79.84986 80.62257 81.4371 82.21922 82.8734 83.57033 84.30895 85.08819 85.90693 86.76405 87.65842 88.54378 89.19641 89.88882 90.62009 91.38927 92.19544 92.97311 93.6376 94.33981 95.07891 95.85406 96.66437 97.40636 98.0816 98.79271 99.53894 100.3195 101.1336 101.9804 102.8591 103.7304 104.4031 105.1095 105.8489 106.6208 107.4244 108.2589 109.1238 110.0182 110.9234 111.8034 112.6055 113.2961 114.0175 114.7693 115.5509 116.3615 117.2007 118.0678 118.9286 119.6161 120.3329 121.0785 121.8524 122.654 123.3694 124.0645 124.7878 125.5388 126.3171 127.122 127.8124 128.5146 129.244 130 130.7823 131.5751 132.2573 132.9662 133.7012 134.4619 135.2479 136.0147 136.7041 137.4191 138.1014 138.3618 138.5208 138.7083 138.9244 139.169 139.4417 139.7426 140.0143 140.0571 140.1285 140.2284 140.3567 140.5134 140.6983 140.9113 141.1524 141.4214 141.718 142.0423 142.3938 142.6885 142.8986 143.1363 143.4015 143.6941 144.0139 144.3607 144.7342 145.1344 145.561 146.0137 146.4923 146.9966 147.5263 148.0811 148.6607 149.2649 149.8933 150.5457 151.2217 151.921 152.6434 153.3884 154.1558 154.9451 155.7562 156.5886 157.442 158.3161 159.2106 160.125 161.059 162.0123 162.9847 163.9756 164.9848 166.0121 167.0569 168.119 169.1981 170.2939 171.4059 172.5341 173.6779 174.8371 176.0114 177.2005 178.404 179.6218 180.8535 182.0989 183.3576 184.6294 185.914 187.2111 188.5206 189.842 191.1753 192.5201 193.8763 195.2434 196.6215 198.0101 199.4091 200.8183 202.2375 203.6664 205.1049 206.5527 208.0096 209.4755 210.9502 212.4335 213.9252 215.4252 216.9332 218.4491 219.9727 221.504 223.0426 224.5885 226.1416 227.7016 229.2684 230.8419 232.422 234.0085 235.6014 237.2003 238.8054 240.4163 242.0331 243.6555 245.2835 246.917 248.5558 250.1999 251.8492 253.5034 255.1627 256.8268 258.4956 260.1692 261.8473 263.5299 265.2169 266.9082 268.6038 270.3035 272.0074 273.7152 275.4269 277.1425 278.862 280.5851 282.3119 284.0422 285.7761 287.5135 289.2542 290.9983 292.7456 294.4962 296.2499 298.0067 299.7666 301.5294 303.2952 305.0639 306.8354 308.6098 310.3868 312.1666 313.949 315.7341 317.5217 319.3118 321.1043 322.8994 324.6968 326.4966 328.2986 330.103 331.9096 333.7184 335.5294 337.3426 339.1578 340.9751 342.7944 344.6157 346.439 348.2643 350.0914 351.9204 353.7513 355.584 357.4185 359.2548 361.0928 362.9325 364.7739 366.617 368.4617 370.308 372.1559 374.0053 375.8564 377.7089 379.5629 381.4184 383.2754 384.0052 384 384 384 384 384 383.7603 383.3171 382.8838 382.4604 382.0471 381.6438 381.2506 380.8674 380.4944 380.1316 379.7789 379.4364 378.8456 378.2169 377.5765 376.9456 376.3243 375.7126 375.1107 374.5184 373.9358 373.3631 372.8002 372.2472 371.7042 371.1711 370.6481 369.2262 367.6139 366.0055 364.4009 362.8002 361.2036 359.6109 358.0223 356.4379 354.8577 353.2818 351.7101 350.1428 348.58 347.0216 345.4678 343.9186 342.3741 340.8343 339.2993 337.7692 336.244 334.7238 333.2086 331.6987 330.1939 328.6944 327.2003 325.7115 324.2283 322.7507 321.2787 319.8124 318.352 316.8975 315.4489 314.0064 312.57 311.1398 309.716 308.2986 306.8876 305.4701 304.0592 302.6417 301.2308 299.8133 298.4024 296.9983 295.6011 294.2108 292.8276 291.4515 290.0827 288.7213 287.3674 286.021 284.6823 283.3514 282.0284 280.7134 279.4065 278.1079 276.8176 275.5358 274.2626 272.9982 271.7425 270.4958 269.2582 268.0298 266.8108 265.6012 264.4012 263.2109 262.0305 260.8601 259.6998 258.5498 257.4102 256.2811 255.1627 254.0551 252.9585 251.8492 250.7269 249.6157 248.5156 247.4268 246.3493 245.2835 244.2294 243.1872 242.157 241.139 240.1333 239.1401 238.1596 237.1919 236.2372 235.2956 234.3672 233.4523 232.5511 231.6635 230.7639 229.8695 228.9803 228.0789 227.1915 226.2918 225.3974 224.5083 223.6068 222.6118 221.5762 220.5538 219.545 218.5498 217.5684 216.601 215.6479 214.7091 213.7849 212.8755 211.9811 211.0924 210.1904 209.3036 208.4035 207.509 206.6204 205.7182 204.8316 203.9314 203.0369 202.1485 201.2461 200.3597 199.4593 198.5648 197.6765 196.774 195.8877 194.9872 194.0928 193.2046 192.3018 191.4158 190.5466 189.6945 188.8597 188.0425 187.2432 186.4618 185.6987 184.9541 184.2281 183.5211 182.8333 182.1648 181.5158 180.8867 180.2776 179.6218 178.986 178.3704 177.7751 177.2005 176.6465 176.1136 175.6018 175.1114 174.6425 174.1953 173.77 173.3667 172.9855 172.6268 172.2905 171.9767 171.6858 171.4176 171.1724 170.9503 170.7513 170.5755 170.423 170.2939 170.1881 170.1059 170.0471 170.0118 170 170 170.0118 170.0471 170.1059 170.1881 170.2939 170.423 170.5755 170.7513 170.9503 171.1724 171.4176 171.6858 171.9767 172.2905 172.6268 172.9855 173.3667 173.77 174.1953 174.6425 175.1114 175.6018 176.1136 176.6465 177.2005 177.7751 178.3704 178.986 179.6218 180.2776 180.953 181.648 182.3623 183.0956 183.8478 
57.27129 55.4617 53.66563 51.88449 50.11986 48.37355 46.64761 44.94441 43.26662 41.61731 40 38.41875 36.87818 35.38361 33.94112 32.55764 31.1127 29.73214 28.42534 27.20294 26.07681 25.05993 24.16609 23.4094 22.80351 22.36068 22.09072 22 22.09072 22.36068 22.80351 23.4094 24.16609 25.05993 26.07681 27.20294 28.42534 29.73214 31.1127 32.55764 34.05877 35.60899 37.20215 38.83298 40.49691 42.19004 43.909 45.65085 47.41308 49.1935 50.9902 52.80151 54.626 56.46238 58.30952 60.16644 61.61169 62.0967 62.64184 63.15061 63.56099 64.03124 64.56005 65.11528 65.51336 65.96969 66.48308 67.05222 67.46851 67.91171 68.41052 68.96376 69.42622 69.85699 70.34202 70.88018 71.38628 71.80529 72.27724 72.8011 73.37575 74 74.67262 75.28612 75.89466 76.55064 77.25283 78 78.79086 79.62411 80.32434 80.99383 81.70679 82.46211 83.25864 84.09518 84.97058 85.88364 86.64872 87.31552 88.02273 88.76936 89.55445 90.37699 91.08238 91.76056 92.47703 93.2309 94.02127 94.84724 95.51963 96.20811 96.93297 97.6934 98.48858 99.31767 100.1798 101.0742 101.843 102.528 103.2473 104 104.7855 105.603 106.4519 107.3313 108.2405 109.1238 110.0182 110.7249 111.4271 112.1606 112.9248 113.7189 114.5426 115.395 116.2755 117.047 117.7455 118.4736 119.2309 120.0167 120.8139 121.4907 122.1966 122.9309 123.6932 124.4829 125.2517 125.9365 126.6491 127.3892 128.1562 128.9496 129.6919 130.384 131.103 131.8484 132.6198 133.4166 134.1343 134.8332 135.5581 136.1323 136.3672 136.5284 136.7187 136.9379 137.186 137.4627 137.7679 138.0145 138.058 138.1304 138.2317 138.3618 138.5208 138.7083 138.9244 139.169 139.4417 139.7426 140.0714 140.4279 140.6983 140.9113 141.1524 141.4214 141.718 142.0423 142.3938 142.7726 143.1782 143.6106 144.0694 144.5545 145.0655 145.6022 146.1643 146.7515 147.3635 148 148.6607 149.3452 150.0533 150.7846 151.5388 152.3155 153.1143 153.9351 154.7773 155.6406 156.5248 157.4294 158.354 159.2985 160.2623 161.2451 162.2467 163.2666 164.3046 165.3602 166.4332 167.5231 168.6298 169.7528 170.8918 172.0465 173.2166 174.4018 175.6018 176.8163 178.0449 179.2875 180.5436 181.8131 183.0956 184.3909 185.6987 187.0187 188.3507 189.6945 191.0497 192.4162 193.7937 195.182 196.5808 197.9899 199.4091 200.8382 202.277 203.7253 205.1828 206.6495 208.125 209.6092 211.1019 212.6029 214.1121 215.6293 217.1543 218.687 220.2272 221.7747 223.3293 224.8911 226.4597 228.0351 229.6171 231.2055 232.8003 234.4014 236.0085 237.6216 239.2405 240.8651 242.4954 244.1311 245.7722 247.4187 249.0703 250.7269 252.3886 254.0551 255.7264 257.4024 259.083 260.7681 262.4576 264.1515 265.8496 267.5518 269.2582 270.9686 272.683 274.4012 276.1232 277.8489 279.5782 281.3112 283.0477 284.7876 286.531 288.2776 290.0276 291.7807 293.537 295.2964 297.0589 298.8244 300.5927 302.364 304.1381 305.915 307.6946 309.477 311.2619 313.0495 314.8396 316.6323 318.4274 320.2249 322.0248 323.8271 325.6317 327.4385 329.2476 331.0589 332.8723 334.6879 336.5056 338.3253 340.147 341.9708 343.7964 345.6241 347.4536 349.285 351.1182 352.9532 354.7901 356.6287 358.469 360.311 362.1547 364 365.847 367.6955 369.5457 371.3974 373.2506 375.1053 376.9615 378.8192 380.6783 382.0209 382.0052 382 382 382 382 382 381.8115 381.366 380.9305 380.5049 380.0895 379.6841 379.2888 378.9037 378.5287 378.164 377.8095 377.4652 376.9456 376.3243 375.6807 375.0467 374.4222 373.8074 373.2024 372.607 372.0215 371.4458 370.88 370.3242 369.7783 369.2425 368.7167 368.0489 366.4314 364.8177 363.2079 361.602 360 358.402 356.8081 355.2182 353.6326 352.0511 350.474 348.9011 347.3327 345.7687 344.2092 342.6544 341.1041 339.5585 338.0178 336.4818 334.9507 333.4247 331.9036 330.3877 328.8769 327.3713 325.8712 324.3763 322.887 321.4032 319.925 318.4525 316.9858 315.525 314.0701 312.6212 311.1784 309.7418 308.3115 306.8876 305.4701 304.0592 302.6417 301.2308 299.8133 298.4024 296.9849 295.574 294.17 292.7729 291.3829 290 288.6243 287.256 285.8951 284.5417 283.196 281.8581 280.5281 279.206 277.8921 276.5863 275.2889 274 272.7196 271.448 270.1851 268.9312 267.6864 266.4507 265.2244 264.0076 262.8003 261.6028 260.415 259.2373 258.0698 256.9124 255.7655 254.6291 253.5034 252.3886 251.2847 250.1919 249.0703 247.9516 246.8441 245.7478 244.663 243.5898 242.5284 241.4788 240.4413 239.416 238.403 237.4026 236.4149 235.44 234.4781 233.5294 232.5941 231.6722 230.7639 229.8695 228.9803 228.0789 227.1915 226.2918 225.3974 224.5083 223.6068 222.7196 221.8197 220.9072 219.8636 218.8333 217.8164 216.8133 215.824 214.8488 213.8878 212.9413 212.0094 211.0924 210.1904 209.3036 208.4035 207.509 206.6204 205.7182 204.8316 203.9314 203.0369 202.1485 201.2461 200.3597 199.4593 198.5648 197.6765 196.774 195.8877 194.9872 194.0928 193.2046 192.3018 191.4158 190.5151 189.6207 188.7432 187.8829 187.0401 186.2149 185.4077 184.6185 183.8478 183.0956 182.3623 181.648 180.953 180.2776 179.6218 178.986 178.3704 177.7301 177.0876 176.4653 175.8636 175.2826 174.7226 174.1838 173.6664 173.1704 172.6963 172.244 171.8139 171.4059 171.0205 170.6575 170.3174 170 169.7056 169.4344 169.1863 168.9615 168.7602 168.5823 168.428 168.2974 168.1904 168.1071 168.0476 168.0119 168 168 168.0119 168.0476 168.1071 168.1904 168.2974 168.428 168.5823 168.7602 168.9615 169.1863 169.4344 169.7056 170 170.3174 170.6575 171.0205 171.4059 171.8139 172.244 172.6963 173.1704 173.6664 174.1838 174.7226 175.2826 175.8636 176.4653 177.0876 177.7301 178.3928 179.0754 179.7776 180.4993 181.2402 182 
56.46238 54.626 52.80151 50.9902 49.1935 47.41308 45.65085 43.909 42.19004 40.49691 38.83298 37.20215 35.60899 34.05877 32.55764 31.1127 29.73214 28.28427 26.90725 25.6125 24.41311 23.32381 22.36068 21.54066 20.88061 20.39608 20.09975 20 20.09975 20.39608 20.88061 21.54066 22.36068 23.32381 24.41311 25.6125 26.90725 28.28427 29.73214 31.241 32.80244 34.4093 36.05551 37.73592 39.44617 41.18252 42.94182 44.72136 46.51881 48.33218 50.15974 52 53.85165 55.71355 57.58472 59.22837 59.66574 60.16644 60.7289 61.18823 61.61169 62.0967 62.64184 63.15061 63.56099 64.03124 64.56005 65.11528 65.51336 65.96969 66.48308 67.05222 67.46851 67.91171 68.41052 68.96376 69.42622 69.85699 70.34202 70.88018 71.47028 72.11102 72.8011 73.37575 74 74.67262 75.39231 76.15773 76.96753 77.7946 78.43468 79.12016 79.84986 80.62257 81.4371 82.29216 83.18654 84.11897 84.75848 85.44004 86.16264 86.92525 87.72685 88.54378 89.19641 89.88882 90.62009 91.38927 92.19544 92.97311 93.6376 94.33981 95.07891 95.85406 96.66437 97.50897 98.38699 99.29753 99.95999 100.6578 101.3903 102.1567 102.9563 103.7882 104.6518 105.5462 106.4519 107.3313 108.1665 108.8485 109.5628 110.3087 111.0856 111.8928 112.7298 113.5958 114.4902 115.1694 115.8792 116.619 117.3882 118.1863 118.9286 119.6161 120.3329 121.0785 121.8524 122.654 123.3694 124.0645 124.7878 125.5388 126.3171 127.122 127.8124 128.5146 129.244 130 130.7823 131.5751 132.2573 132.9662 133.7012 134.1641 134.3726 134.5362 134.7294 134.9518 135.2036 135.4843 135.794 136.0147 136.0588 136.1323 136.2351 136.3672 136.5284 136.7187 136.9379 137.186 137.4627 137.7679 138.1014 138.463 138.7083 138.9244 139.169 139.4417 139.7426 140.0714 140.4279 140.8119 141.2232 141.6616 142.1267 142.6184 143.1363 143.6802 144.2498 144.8447 145.4648 146.1095 146.7787 147.472 148.1891 148.9295 149.693 150.4792 151.2878 152.1184 152.9706 153.8441 154.7385 155.6535 156.5886 157.5436 158.5181 159.5117 160.5241 161.5549 162.6038 163.6704 164.7544 165.8554 166.9731 168.1071 169.2572 170.423 171.6042 172.8005 174.0115 175.237 176.4766 177.7301 178.9972 180.2776 181.5709 182.877 184.1955 185.5263 186.8689 188.2233 189.589 190.966 192.3538 193.7524 195.1615 196.5808 198.0101 199.4492 200.898 202.3561 203.8235 205.2998 206.7849 208.2787 209.7808 211.2913 212.8098 214.3362 215.8703 217.412 218.9612 220.5176 222.0811 223.6515 225.2288 226.8127 228.4032 230 231.6031 233.2124 234.8276 236.4487 238.0756 239.7082 241.3462 242.9897 244.6385 246.2925 247.9516 249.6157 251.2847 252.9585 254.637 256.3201 258.0078 259.6998 261.3962 263.097 264.8018 266.5108 268.2238 269.9407 271.6616 273.3862 275.1145 276.8465 278.5821 280.3213 282.0638 283.8098 285.5591 287.3117 289.0675 290.8264 292.5884 294.3535 296.1216 297.8926 299.6665 301.4432 303.2227 305.0049 306.7898 308.5774 310.3675 312.1602 313.9554 315.7531 317.5531 319.3556 321.1604 322.9675 324.7769 326.5884 328.4022 330.2181 332.0361 333.8563 335.6784 337.5026 339.3287 341.1569 342.9869 344.8188 346.6526 348.4882 350.3256 352.1647 354.0056 355.8483 357.6926 359.5386 361.3862 363.2355 365.0863 366.9387 368.7926 370.6481 372.505 374.3635 376.2233 378.0847 379.9474 380.0211 380.0052 380 380 380 380 380 379.8631 379.4153 378.9776 378.5499 378.1323 377.7248 377.3275 376.9403 376.5634 376.1967 375.8404 375.4944 375.0467 374.4222 373.786 373.1488 372.5211 371.9032 371.295 370.6967 370.1081 369.5294 368.9607 368.4019 367.8532 367.3146 366.786 366.2677 365.2561 363.6372 362.0221 360.4109 358.8036 357.2002 355.6009 354.0056 352.4145 350.8276 349.2449 347.6665 346.0925 344.5229 342.9577 341.3971 339.8411 338.2898 336.7432 335.2014 333.6645 332.1325 330.6055 329.0836 327.5668 326.0552 324.5489 323.048 321.5525 320.0625 318.5781 317.0994 315.6264 314.1592 312.6979 311.2427 309.7935 308.3505 306.9137 305.4832 304.0592 302.6417 301.2308 299.8133 298.4024 296.9849 295.574 294.1564 292.7456 291.3417 289.9448 288.555 287.1724 285.7971 284.4293 283.0689 281.7162 280.3712 279.0341 277.7049 276.3838 275.0709 273.7663 272.4702 271.1826 269.9037 268.6336 267.3724 266.1203 264.8773 263.6437 262.4195 261.2049 260 258.8049 257.6199 256.4449 255.2802 254.1259 252.9822 251.8492 250.7269 249.6157 248.5156 247.4187 246.2925 245.1775 244.0738 242.9815 241.9008 240.8319 239.7749 238.73 237.6973 236.677 235.6693 234.6742 233.6921 232.723 231.7671 230.8246 229.8956 228.9803 228.0789 227.1915 226.2918 225.3974 224.5083 223.6068 222.7196 221.8197 220.9253 220.0364 219.1347 218.1559 217.1175 216.0926 215.0814 214.0841 213.1009 212.132 211.1776 210.238 209.3132 208.4035 207.509 206.6204 205.7182 204.8316 203.9314 203.0369 202.1485 201.2461 200.3597 199.4593 198.5648 197.6765 196.774 195.8877 194.9872 194.0928 193.2046 192.3018 191.4158 190.5151 189.6207 188.7326 187.8297 186.9438 186.0753 185.2242 184.3909 183.5756 182.7785 182 181.2402 180.4993 179.7776 179.0754 178.3928 177.7301 177.0876 176.4653 175.8408 175.1913 174.5623 173.954 173.3667 172.8005 172.2556 171.7323 171.2308 170.7513 170.2939 169.8588 169.4462 169.0562 168.6891 168.3449 168.0238 167.726 167.4515 167.2005 166.9731 166.7693 166.5893 166.4332 166.3009 166.1927 166.1084 166.0482 166.0121 166 166 166.0121 166.0482 166.1084 166.1927 166.3009 166.4332 166.5893 166.7693 166.9731 167.2005 167.4515 167.726 168.0238 168.3449 168.6891 169.0562 169.4462 169.8588 170.2939 170.7513 171.2308 171.7323 172.2556 172.8005 173.3667 173.954 174.5623 175.1913 175.8408 176.5106 177.2005 177.9101 178.6393 179.3878 180.1555 
55.71355 53.85165 52 50.15974 48.33218 46.51881 44.72136 42.94182 41.18252 39.44617 37.73592 36.05551 34.4093 32.80244 31.241 29.73214 28.28427 26.90725 25.45584 24.08319 22.80351 21.63331 20.59126 19.69772 18.97367 18.43909 18.11077 18 18.11077 18.43909 18.97367 19.69772 20.59126 21.63331 22.80351 24.08319 25.45584 26.90725 28.42534 30 31.62278 33.28663 34.98571 36.71512 38.47077 40.24922 42.04759 43.86343 45.69464 47.53946 49.39635 51.26402 53.14132 55.02727 56.88585 57.27129 57.72348 58.24088 58.82177 59.22837 59.66574 60.16644 60.7289 61.18823 61.61169 62.0967 62.64184 63.15061 63.56099 64.03124 64.56005 65.11528 65.51336 65.96969 66.48308 67.05222 67.46851 67.91171 68.41052 68.96376 69.57011 70.2282 70.88018 71.47028 72.11102 72.8011 73.53911 74.32362 75.15318 75.89466 76.55064 77.25283 78 78.79086 79.62411 80.49844 81.41253 82.21922 82.8734 83.57033 84.30895 85.08819 85.90693 86.64872 87.31552 88.02273 88.76936 89.55445 90.37699 91.08238 91.76056 92.47703 93.2309 94.02127 94.84724 95.70789 96.60228 97.40636 98.0816 98.79271 99.53894 100.3195 101.1336 101.9804 102.8591 103.769 104.6518 105.5462 106.2826 106.9766 107.7033 108.462 109.252 110.0727 110.9234 111.8034 112.6055 113.2961 114.0175 114.7693 115.5509 116.3615 117.047 117.7455 118.4736 119.2309 120.0167 120.8139 121.4907 122.1966 122.9309 123.6932 124.4829 125.2517 125.9365 126.6491 127.3892 128.1562 128.9496 129.6919 130.384 131.103 131.8484 132.1968 132.3783 132.5443 132.7403 132.9662 133.2216 133.5066 133.8208 134.0149 134.0597 134.1343 134.2386 134.3726 134.5362 134.7294 134.9518 135.2036 135.4843 135.794 136.1323 136.4991 136.7187 136.9379 137.186 137.4627 137.7679 138.1014 138.463 138.8524 139.2695 139.714 140.1856 140.684 141.2091 141.7604 142.3376 142.9406 143.5688 144.222 144.9 145.6022 146.3284 147.0782 147.8513 148.6472 149.4657 150.3064 151.1688 152.0526 152.9575 153.8831 154.8289 155.7947 156.7801 157.7847 158.8081 159.8499 160.9099 161.9877 163.0828 164.195 165.3239 166.4692 167.6305 168.8076 170 171.2075 172.4297 173.6664 174.9171 176.1817 177.4599 178.7512 180.0555 181.3725 182.702 184.0435 185.3969 186.7619 188.1382 189.5257 190.9241 192.333 193.7524 195.182 196.6215 198.0707 199.5294 200.9975 202.4747 203.9608 205.4556 206.9589 208.4706 209.9905 211.5183 213.054 214.5973 216.1481 217.7062 219.2715 220.8438 222.423 224.0089 225.6014 227.2003 228.8056 230.417 232.0345 233.6579 235.2871 236.9219 238.5624 240.2082 241.8595 243.5159 245.1775 246.8441 248.5156 250.1919 251.873 253.5587 255.2489 256.9436 258.6426 260.3459 262.0534 263.765 265.4807 267.2003 268.9238 270.6511 272.3821 274.1168 275.855 277.5968 279.3421 281.0907 282.8427 284.598 286.3564 288.118 289.8827 291.6505 293.4212 295.1949 296.9714 298.7507 300.5329 302.3177 304.1053 305.8954 307.6881 309.4834 311.2812 313.0815 314.8841 316.6891 318.4965 320.3061 322.118 323.9321 325.7484 327.5668 329.3873 331.2099 333.0345 334.8612 336.6898 338.5203 340.3528 342.1871 344.0233 345.8612 347.701 349.5426 351.3858 353.2308 355.0775 356.9258 358.7757 360.6272 362.4803 364.335 366.1912 368.0489 369.9081 371.7687 373.6308 375.4944 377.3593 378.0476 378.0211 378.0053 378 378 378 378 378 377.9153 377.4652 377.0252 376.5953 376.1755 375.7659 375.3665 374.9773 374.5984 374.2299 373.8716 373.5238 373.1488 372.5211 371.8925 371.2519 370.6211 370 369.3887 368.7872 368.1956 367.6139 367.0422 366.4806 365.929 365.3875 364.8561 364.335 363.8241 362.4638 360.8434 359.227 357.6143 356.0056 354.4009 352.8002 351.2036 349.6112 348.023 346.439 344.8594 343.2841 341.7133 340.147 338.5853 337.0282 335.4758 333.9281 332.3853 330.8474 329.3145 327.7865 326.2637 324.7461 323.2337 321.7266 320.2249 318.7287 317.2381 315.7531 314.2738 312.8003 311.3326 309.8709 308.4153 306.9658 305.5225 304.0855 302.6549 301.2308 299.8133 298.4024 296.9849 295.574 294.1564 292.7456 291.328 289.9172 288.5134 287.1167 285.7271 284.3448 282.97 281.6026 280.2427 278.8907 277.5464 276.2101 274.8818 273.5617 272.2499 270.9465 269.6516 268.3654 267.088 265.8195 264.56 263.3097 262.0687 260.8371 259.6151 258.4028 257.2003 256.0078 254.8254 253.6533 252.4916 251.3404 250.1999 249.0703 247.9516 246.8441 245.7478 244.6385 243.5159 242.4046 241.3048 240.2166 239.1401 238.0756 237.0232 235.983 234.9553 233.9402 232.9378 231.9483 230.9719 230.0087 229.0589 228.1228 227.2003 226.2918 225.3974 224.5083 223.6068 222.7196 221.8197 220.9253 220.0364 219.1347 218.2476 217.3476 216.4532 215.4066 214.3735 213.3542 212.3488 211.3575 210.3806 209.4182 208.4706 207.5379 206.6204 205.7182 204.8316 203.9314 203.0369 202.1485 201.2461 200.3597 199.4593 198.5648 197.6765 196.774 195.8877 194.9872 194.0928 193.2046 192.3018 191.4158 190.5151 189.6207 188.7326 187.8297 186.9438 186.043 185.1486 184.2715 183.4121 182.5705 181.7471 180.942 180.1555 179.3878 178.6393 177.9101 177.2005 176.5106 175.8408 175.1913 174.5623 173.954 173.2974 172.6615 172.0465 171.4526 170.8801 170.3291 169.7999 169.2926 168.8076 168.3449 167.9047 167.4873 167.0928 166.7213 166.3731 166.0482 165.7468 165.469 165.215 164.9848 164.7786 164.5965 164.4384 164.3046 164.195 164.1097 164.0488 164.0122 164 164 164.0122 164.0488 164.1097 164.195 164.3046 164.4384 164.5965 164.7786 164.9848 165.215 165.469 165.7468 166.0482 166.3731 166.7213 167.0928 167.4873 167.9047 168.3449 168.8076 169.2926 169.7999 170.3291 170.8801 171.4526 172.0465 172.6615 173.2974 173.954 174.631 175.3283 176.0455 176.7823 177.5387 178.3143 
55.02727 53.14132 51.26402 49.39635 47.53946 45.69464 43.86343 42.04759 40.24922 38.47077 36.71512 34.98571 33.28663 31.62278 30 28.42534 26.90725 25.45584 24.08319 22.62742 21.26029 20 18.86796 17.88854 17.08801 16.49242 16.12452 16 16.12452 16.49242 17.08801 17.88854 18.86796 20 21.26029 22.62742 24.08319 25.6125 27.20294 28.84441 30.52868 32.24903 34 35.77709 37.57659 39.39543 41.23106 43.08132 44.94441 46.8188 48.70318 50.59644 52.49762 54.40588 54.91812 55.31727 55.7853 56.32051 56.88585 57.27129 57.72348 58.24088 58.82177 59.22837 59.66574 60.16644 60.7289 61.18823 61.61169 62.0967 62.64184 63.15061 63.56099 64.03124 64.56005 65.11528 65.51336 65.96969 66.48308 67.05222 67.6757 68.35203 68.96376 69.57011 70.2282 70.93659 71.69379 72.49828 73.34848 74 74.67262 75.39231 76.15773 76.96753 77.8203 78.71468 79.64923 80.32434 80.99383 81.70679 82.46211 83.25864 84.09518 84.75848 85.44004 86.16264 86.92525 87.72685 88.54378 89.19641 89.88882 90.62009 91.38927 92.19544 93.03763 93.91486 94.82616 95.51963 96.20811 96.93297 97.6934 98.48858 99.31767 100.1798 101.0742 101.9804 102.8591 103.7304 104.4031 105.1095 105.8489 106.6208 107.4244 108.2589 109.1238 110.0182 110.7249 111.4271 112.1606 112.9248 113.7189 114.4902 115.1694 115.8792 116.619 117.3882 118.1863 118.9286 119.6161 120.3329 121.0785 121.8524 122.654 123.3694 124.0645 124.7878 125.5388 126.3171 127.122 127.8124 128.5146 129.244 129.8769 130.2306 130.384 130.5527 130.7517 130.9809 131.2402 131.5295 131.8484 132.0152 132.0606 132.1363 132.2422 132.3783 132.5443 132.7403 132.9662 133.2216 133.5066 133.8208 134.1641 134.5362 134.7294 134.9518 135.2036 135.4843 135.794 136.1323 136.4991 136.8941 137.3172 137.7679 138.2462 138.7516 139.2839 139.8428 140.4279 141.039 141.6757 142.3376 143.0245 143.7359 144.4715 145.2309 146.0137 146.8196 147.6482 148.4992 149.372 150.2664 151.182 152.1184 153.0751 154.0519 155.0484 156.0641 157.0987 158.1518 159.2231 160.3122 161.4187 162.5423 163.6826 164.8393 166.0121 167.2005 168.4043 169.6231 170.8567 172.1046 173.3667 174.6425 175.9318 177.2343 178.5497 179.8777 181.2181 182.5705 183.9348 185.3105 186.6976 188.0957 189.5046 190.9241 192.3538 193.7937 195.2434 196.7028 198.1716 199.6497 201.1368 202.6327 204.1372 205.6502 207.1714 208.7007 210.238 211.7829 213.3354 214.8953 216.4625 218.0367 219.6178 221.2058 222.8004 224.4014 226.0089 227.6225 229.2422 230.8679 232.4995 234.1367 235.7796 237.4279 239.0816 240.7405 242.4046 244.0738 245.7478 247.4268 249.1104 250.7987 252.4916 254.1889 255.8906 257.5966 259.3068 261.0211 262.7394 264.4617 266.1879 267.9179 269.6516 271.389 273.13 274.8745 276.6225 278.3738 280.1285 281.8865 283.6477 285.412 287.1794 288.9498 290.7232 292.4996 294.2788 296.0608 297.8456 299.6331 301.4233 303.2161 305.0115 306.8094 308.6098 310.4126 312.2179 314.0255 315.8354 317.6476 319.462 321.2787 323.0975 324.9185 326.7415 328.5666 330.3937 332.2228 334.0539 335.8869 337.7218 339.5585 341.3971 343.2375 345.0797 346.9236 348.7693 350.6166 352.4656 354.3163 356.1685 358.0223 359.8777 361.7347 363.5932 365.4532 367.3146 369.1775 371.0418 372.9075 374.7746 376.0851 376.0479 376.0213 376.0053 376 376 376 376 376 375.9681 375.5157 375.0733 374.6412 374.2192 373.8074 373.4059 373.0147 372.6339 372.2633 371.9032 371.5535 371.2142 370.6211 370 369.3562 368.7221 368.0978 367.4833 366.8787 366.2841 365.6993 365.1246 364.56 364.0055 363.4612 362.927 362.4031 361.8895 361.2977 359.6721 358.0503 356.4323 354.8183 353.2082 351.6021 350 348.4021 346.8083 345.2188 343.6335 342.0526 340.4761 338.9041 337.3366 335.7737 334.2155 332.662 331.1133 329.5694 328.0305 326.4966 324.9677 323.444 321.9254 320.4122 318.9044 317.4019 315.9051 314.4137 312.9281 311.4482 309.9742 308.5061 307.044 305.588 304.1381 302.6946 301.2574 299.8266 298.4024 296.9849 295.574 294.1564 292.7456 291.328 289.9172 288.4996 287.0888 285.6852 284.2886 282.8993 281.5173 280.1428 278.7759 277.4167 276.0652 274.7217 273.3862 272.0588 270.7397 269.429 268.1268 266.8333 265.5485 264.2726 263.0057 261.748 260.4995 259.2605 258.031 256.8112 255.6013 254.4013 253.2114 252.0317 250.8625 249.7038 248.5558 247.4187 246.2925 245.1775 244.0738 242.9815 241.8595 240.7405 239.6331 238.5372 237.4532 236.381 235.3211 234.2733 233.2381 232.2154 231.2055 230.2086 229.2248 228.2542 227.2972 226.3537 225.424 224.5083 223.6068 222.7196 221.8197 220.9253 220.0364 219.1347 218.2476 217.3476 216.4532 215.5644 214.6625 213.7007 212.6593 211.6318 210.6181 209.6187 208.6337 207.6632 206.7075 205.7669 204.8414 203.9314 203.0369 202.1485 201.2461 200.3597 199.4593 198.5648 197.6765 196.774 195.8877 194.9872 194.0928 193.2046 192.3018 191.4158 190.5151 189.6207 188.7326 187.8297 186.9438 186.043 185.1486 184.2607 183.3576 182.4719 181.604 180.754 179.9222 179.1089 178.3143 177.5387 176.7823 176.0455 175.3283 174.631 173.954 173.2974 172.6615 172.0465 171.4059 170.763 170.1411 169.5406 168.9615 168.4043 167.869 167.3559 166.8652 166.3971 165.9518 165.5294 165.1302 164.7544 164.4019 164.0732 163.7681 163.487 163.2299 162.9969 162.7882 162.6038 162.4438 162.3083 162.1974 162.1111 162.0494 162.0123 162 162 162.0123 162.0494 162.1111 162.1974 162.3083 162.4438 162.6038 162.7882 162.9969 163.2299 163.487 163.7681 164.0732 164.4019 164.7544 165.1302 165.5294 165.9518 166.3971 166.8652 167.3559 167.869 168.4043 168.9615 169.5406 170.1411 170.763 171.4059 172.0697 172.7542 173.4589 174.1838 174.9286 175.6929 176.4766 
54.40588 52.49762 50.59644 48.70318 46.8188 44.94441 43.08132 41.23106 39.39543 37.57659 35.77709 34 32.24903 30.52868 28.84441 27.20294 25.6125 24.08319 22.62742 21.26029 19.79899 18.43909 17.20465 16.12452 15.23155 14.56022 14.14214 14 14.14214 14.56022 15.23155 16.12452 17.20465 18.43909 19.79899 21.26029 22.80351 24.41311 26.07681 27.78489 29.52965 31.30495 33.10589 34.9285 36.76955 38.62642 40.49691 42.37924 44.27189 46.17358 48.08326 50 51.92302 52.49762 52.95281 53.36666 53.85165 54.40588 54.91812 55.31727 55.7853 56.32051 56.88585 57.27129 57.72348 58.24088 58.82177 59.22837 59.66574 60.16644 60.7289 61.18823 61.61169 62.0967 62.64184 63.15061 63.56099 64.03124 64.56005 65.14599 65.78754 66.48308 67.05222 67.6757 68.35203 69.07967 69.85699 70.68239 71.47028 72.11102 72.8011 73.53911 74.32362 75.15318 76.02631 76.94154 77.7946 78.43468 79.12016 79.84986 80.62257 81.4371 82.21922 82.8734 83.57033 84.30895 85.08819 85.90693 86.64872 87.31552 88.02273 88.76936 89.55445 90.37699 91.23595 92.13034 92.97311 93.6376 94.33981 95.07891 95.85406 96.66437 97.50897 98.38699 99.29753 100.1798 101.0742 101.843 102.528 103.2473 104 104.7855 105.603 106.4519 107.3313 108.1665 108.8485 109.5628 110.3087 111.0856 111.8928 112.6055 113.2961 114.0175 114.7693 115.5509 116.3615 117.047 117.7455 118.4736 119.2309 120.0167 120.8139 121.4907 122.1966 122.9309 123.6932 124.4829 125.2517 125.9365 126.6491 127.3892 127.9062 128.2498 128.39 128.5613 128.7634 128.9961 129.2594 129.5531 129.8769 130.0154 130.0615 130.1384 130.2459 130.384 130.5527 130.7517 130.9809 131.2402 131.5295 131.8484 132.1968 132.5443 132.7403 132.9662 133.2216 133.5066 133.8208 134.1641 134.5362 134.937 135.3662 135.8234 136.3085 136.821 137.3608 137.9275 138.5208 139.1402 139.7856 140.4564 141.1524 141.8732 142.6184 143.3876 144.1804 144.9966 145.8355 146.697 147.5805 148.4857 149.4122 150.3596 151.3275 152.3155 153.3232 154.3503 155.3963 156.4609 157.5436 158.6443 159.7623 160.8975 162.0494 163.2177 164.4019 165.6019 166.8173 168.0476 169.2926 170.552 171.8255 173.1127 174.4133 175.7271 177.0537 178.3928 179.7443 181.1077 182.4829 183.8695 185.2674 186.6762 188.0957 189.5257 190.966 192.4162 193.8763 195.3458 196.8248 198.3129 199.8099 201.3157 202.83 204.3526 205.8835 207.4223 208.9689 210.5232 212.0849 213.6539 215.2301 216.8133 218.4033 220 221.6033 223.2129 224.8288 226.4509 228.0789 229.7129 231.3525 232.9978 234.6487 236.3049 237.9664 239.6331 241.3048 242.9815 244.663 246.3493 248.0403 249.7359 251.4359 253.1403 254.849 256.5619 258.2789 260 261.725 263.454 265.1867 266.9232 268.6634 270.4071 272.1544 273.9051 275.6592 277.4167 279.1774 280.9413 282.7083 284.4785 286.2516 288.0278 289.8068 291.5887 293.3735 295.161 296.9512 298.744 300.5395 302.3376 304.1381 305.9412 307.7466 309.5545 311.3647 313.1773 314.9921 316.8091 318.6283 320.4497 322.2732 324.0988 325.9264 327.756 329.5876 331.4212 333.2567 335.094 336.9332 338.7743 340.6171 342.4617 344.308 346.156 348.0057 349.8571 351.7101 353.5647 355.4209 357.2786 359.1378 360.9986 362.8608 364.7245 366.5897 368.4562 370.3242 372.1935 374.0642 374.0855 374.0481 374.0214 374.0053 374 374 374 374 374 374 373.5666 373.122 372.6875 372.2633 371.8494 371.4458 371.0526 370.6697 370.2972 369.9351 369.5836 369.2425 368.7221 368.0978 367.4615 366.8242 366.1967 365.579 364.9712 364.3734 363.7856 363.2079 362.6403 362.0829 361.5356 360.9986 360.4719 359.9556 359.4496 358.508 356.8809 355.2577 353.6382 352.0227 350.4112 348.8037 347.2002 345.6009 344.0058 342.4149 340.8284 339.2462 337.6685 336.0952 334.5265 332.9625 331.4031 329.8484 328.2986 326.7537 325.2138 323.6789 322.149 320.6244 319.105 317.5909 316.0823 314.5791 313.0815 311.5895 310.1032 308.6227 307.1482 305.6796 304.217 302.7606 301.3105 299.8666 298.4292 296.9983 295.574 294.1564 292.7456 291.328 289.9172 288.4996 287.0888 285.6711 284.2604 282.8568 281.4605 280.0714 278.6898 277.3157 275.9493 274.5906 273.2398 271.897 270.5624 269.236 267.9179 266.6083 265.3074 264.0151 262.7318 261.4575 260.1922 258.9363 257.6897 256.4527 255.2254 254.0079 252.8003 251.6029 250.4156 249.2388 248.0726 246.917 245.7722 244.6385 243.5159 242.4046 241.3048 240.2082 239.0816 237.9664 236.8628 235.7711 234.6913 233.6236 232.5683 231.5254 230.4951 229.4777 228.4732 227.4819 226.5039 225.5394 224.5885 223.6515 222.7285 221.8197 220.9253 220.0364 219.1347 218.2476 217.3476 216.4532 215.5644 214.6625 213.7756 212.8755 211.9811 210.9502 209.9143 208.8923 207.8846 206.8913 205.9126 204.9488 204 203.0665 202.1485 201.2461 200.3597 199.4593 198.5648 197.6765 196.774 195.8877 194.9872 194.0928 193.2046 192.3018 191.4158 190.5151 189.6207 188.7326 187.8297 186.9438 186.043 185.1486 184.2607 183.3576 182.4719 181.5709 180.6765 179.7999 178.9413 178.1011 177.2794 176.4766 175.6929 174.9286 174.1838 173.4589 172.7542 172.0697 171.4059 170.763 170.1411 169.517 168.8668 168.2379 167.6305 167.0449 166.4812 165.9397 165.4207 164.9242 164.4506 164 163.5726 163.1686 162.7882 162.4315 162.0987 161.79 161.5054 161.2451 161.0093 160.798 160.6113 160.4494 160.3122 160.1999 160.1125 160.05 160.0125 160 160 160.0125 160.05 160.1125 160.1999 160.3122 160.4494 160.6113 160.798 161.0093 161.2451 161.5054 161.79 162.0987 162.4315 162.7882 163.1686 163.5726 164 164.4506 164.9242 165.4207 165.9397 166.4812 167.0449 167.6305 168.2379 168.8668 169.517 170.1881 170.8801 171.5925 172.3253 173.078 173.8505 174.6425 
53.85165 51.92302 50 48.08326 46.17358 44.27189 42.37924 40.49691 38.62642 36.76955 34.9285 33.10589 31.30495 29.52965 27.78489 26.07681 24.41311 22.80351 21.26029 19.79899 18.43909 16.97056 15.6205 14.4222 13.41641 12.64911 12.16553 12 12.16553 12.64911 13.41641 14.4222 15.6205 16.97056 18.43909 20 21.63331 23.32381 25.05993 26.83282 28.63564 30.46309 32.31099 34.17601 36.05551 37.94733 39.84972 41.76123 43.68066 45.60702 47.53946 49.39635 50 50.59644 50.9902 51.41984 51.92302 52.49762 52.95281 53.36666 53.85165 54.40588 54.91812 55.31727 55.7853 56.32051 56.88585 57.27129 57.72348 58.24088 58.82177 59.22837 59.66574 60.16644 60.7289 61.18823 61.61169 62.0967 62.64184 63.24555 63.90618 64.56005 65.14599 65.78754 66.48308 67.23094 68.0294 68.8767 69.57011 70.2282 70.93659 71.69379 72.49828 73.34848 74.24284 75.15318 75.89466 76.55064 77.25283 78 78.79086 79.62411 80.32434 80.99383 81.70679 82.46211 83.25864 84.09518 84.75848 85.44004 86.16264 86.92525 87.72685 88.56636 89.44272 90.35486 91.08238 91.76056 92.47703 93.2309 94.02127 94.84724 95.70789 96.60228 97.50897 98.38699 99.29753 99.95999 100.6578 101.3903 102.1567 102.9563 103.7882 104.6518 105.5462 106.2826 106.9766 107.7033 108.462 109.252 110.0545 110.7249 111.4271 112.1606 112.9248 113.7189 114.4902 115.1694 115.8792 116.619 117.3882 118.1863 118.9286 119.6161 120.3329 121.0785 121.8524 122.654 123.3694 124.0645 124.7878 125.5388 125.9365 126.2537 126.3962 126.5701 126.7754 127.0118 127.2792 127.5774 127.9062 128.0156 128.0625 128.1405 128.2498 128.39 128.5613 128.7634 128.9961 129.2594 129.5531 129.8769 130.2306 130.5527 130.7517 130.9809 131.2402 131.5295 131.8484 132.1968 132.5745 132.9812 133.4166 133.8805 134.3726 134.8925 135.44 136.0147 136.6163 137.2443 137.8985 138.5785 139.2839 140.0143 140.7693 141.5486 142.3517 143.1782 144.0278 144.9 145.7944 146.7106 147.6482 148.6069 149.5861 150.5855 151.6048 152.6434 153.701 154.7773 155.8717 156.9841 158.1139 159.2608 160.4244 161.6045 162.8005 164.0122 165.2392 166.4812 167.7379 169.0089 170.2939 171.5925 172.9046 174.2297 175.5677 176.9181 178.2807 179.6552 181.0414 182.439 183.8478 185.2674 186.6976 188.1382 189.589 191.0497 192.5201 194 195.4891 196.9873 198.4943 200.01 201.5341 203.0665 204.6069 206.1553 207.7113 209.2749 210.8459 212.4241 214.0093 215.6015 217.2004 218.8058 220.4178 222.036 223.6605 225.2909 226.9273 228.5695 230.2173 231.8707 233.5294 235.1935 236.8628 238.5372 240.2166 241.9008 243.5898 245.2835 246.9818 248.6845 250.3917 252.1031 253.8188 255.5387 257.2625 258.9904 260.7221 262.4576 264.1969 265.9398 267.6864 269.4365 271.19 272.9469 274.7071 276.4706 278.2373 280.0071 281.7801 283.556 285.3349 287.1167 288.9014 290.6888 292.4791 294.272 296.0676 297.8658 299.6665 301.4697 303.2755 305.0836 306.8941 308.707 310.5222 312.3396 314.1592 315.981 317.805 319.631 321.4592 323.2893 325.1215 326.9557 328.7917 330.6297 332.4695 334.3112 336.1547 338 339.847 341.6958 343.5462 345.3983 347.2521 349.1074 350.9644 352.8229 354.683 356.5445 358.4076 360.2721 362.1381 364.0055 365.8743 367.7445 369.616 371.4889 372.1344 372.086 372.0484 372.0215 372.0054 372 372 372 372 372 372 371.6181 371.1711 370.7344 370.308 369.8919 369.4861 369.0908 368.7058 368.3314 367.9674 367.6139 367.271 366.8242 366.1967 365.5681 364.9274 364.2966 363.6757 363.0647 362.4638 361.8729 361.2921 360.7215 360.1611 359.6109 359.071 358.5415 358.0223 357.5136 357.0154 355.719 354.0904 352.4656 350.8447 349.2277 347.6147 346.0058 344.4009 342.8002 341.2038 339.6115 338.0237 336.4402 334.8612 333.2867 331.7167 330.1515 328.5909 327.0352 325.4843 323.9383 322.3973 320.8613 319.3305 317.805 316.2847 314.7697 313.2603 311.7563 310.258 308.7653 307.2784 305.7973 304.3222 302.8531 301.3901 299.9333 298.4828 297.0387 295.6011 294.17 292.7456 291.328 289.9172 288.4996 287.0888 285.6711 284.2604 282.8427 281.432 280.0286 278.6324 277.2436 275.8623 274.4886 273.1227 271.7646 270.4145 269.0725 267.7387 266.4132 265.0962 263.7878 262.4881 261.1972 259.9154 258.6426 257.3791 256.125 254.8804 253.6454 252.4203 251.2051 250 248.8051 247.6207 246.4467 245.2835 244.1311 242.9897 241.8595 240.7405 239.6331 238.5372 237.4279 236.3049 235.1935 234.094 233.0064 231.931 230.8679 229.8173 228.7794 227.7543 226.7421 225.7432 224.7576 223.7856 222.8273 221.8829 220.9525 220.0364 219.1347 218.2476 217.3476 216.4532 215.5644 214.6625 213.7756 212.8755 211.9811 211.0924 210.1904 209.2463 208.2018 207.1714 206.1553 205.1536 204.1666 203.1945 202.2375 201.2958 200.3697 199.4593 198.5648 197.6765 196.774 195.8877 194.9872 194.0928 193.2046 192.3018 191.4158 190.5151 189.6207 188.7326 187.8297 186.9438 186.043 185.1486 184.2607 183.3576 182.4719 181.5709 180.6765 179.7888 178.8854 178 177.1327 176.2839 175.4537 174.6425 173.8505 173.078 172.3253 171.5925 170.8801 170.1881 169.517 168.8668 168.2379 167.6305 166.9731 166.337 165.7227 165.1302 164.56 164.0122 163.487 162.9847 162.5054 162.0494 161.6168 161.2079 160.8229 160.4618 160.125 159.8124 159.5243 159.2608 159.022 158.8081 158.619 158.455 158.3161 158.2024 158.1139 158.0506 158.0127 158 158 158.0127 158.0506 158.1139 158.2024 158.3161 158.455 158.619 158.8081 159.022 159.2608 159.5243 159.8124 160.125 160.4618 160.8229 161.2079 161.6168 162.0494 162.5054 162.9847 163.487 164.0122 164.56 165.1302 165.7227 166.337 166.9731 167.6305 168.3092 169.0089 169.7292 170.4699 171.2308 172.0116 172.812 
53.36666 51.41984 49.47727 47.53946 45.60702 43.68066 41.76123 39.84972 37.94733 36.05551 34.17601 32.31099 30.46309 28.63564 26.83282 25.05993 23.32381 21.63331 20 18.43909 16.97056 15.6205 14.14214 12.80625 11.6619 10.77033 10.19804 10 10.19804 10.77033 11.6619 12.80625 14.14214 15.6205 17.20465 18.86796 20.59126 22.36068 24.16609 26 27.85678 29.73214 31.62278 33.52611 35.44009 37.36308 39.29377 41.23106 43.17406 45.12206 46.8188 47.53946 48.08326 48.6621 49.0306 49.47727 50 50.59644 50.9902 51.41984 51.92302 52.49762 52.95281 53.36666 53.85165 54.40588 54.91812 55.31727 55.7853 56.32051 56.88585 57.27129 57.72348 58.24088 58.82177 59.22837 59.66574 60.16644 60.7289 61.35145 62.03225 62.64184 63.24555 63.90618 64.62198 65.39113 66.21178 67.05222 67.6757 68.35203 69.07967 69.85699 70.68239 71.55418 72.47068 73.34848 74 74.67262 75.39231 76.15773 76.96753 77.7946 78.43468 79.12016 79.84986 80.62257 81.4371 82.21922 82.8734 83.57033 84.30895 85.08819 85.90693 86.76405 87.65842 88.54378 89.19641 89.88882 90.62009 91.38927 92.19544 93.03763 93.91486 94.82616 95.70789 96.60228 97.40636 98.0816 98.79271 99.53894 100.3195 101.1336 101.9804 102.8591 103.7304 104.4031 105.1095 105.8489 106.6208 107.4244 108.1665 108.8485 109.5628 110.3087 111.0856 111.8928 112.6055 113.2961 114.0175 114.7693 115.5509 116.3615 117.047 117.7455 118.4736 119.2309 120.0167 120.8139 121.4907 122.1966 122.9309 123.6285 123.9677 124.2578 124.4026 124.5793 124.7878 125.028 125.2996 125.6025 125.9365 126.0159 126.0635 126.1428 126.2537 126.3962 126.5701 126.7754 127.0118 127.2792 127.5774 127.9062 128.2654 128.5613 128.7634 128.9961 129.2594 129.5531 129.8769 130.2306 130.6139 131.0267 131.4686 131.9394 132.4387 132.9662 133.5215 134.1044 134.7145 135.3514 136.0147 136.7041 137.4191 138.1593 138.9244 139.714 140.5276 141.3648 142.2252 143.1084 144.0139 144.9414 145.8904 146.8605 147.8513 148.8624 149.8933 150.9437 152.0132 153.1013 154.2077 155.3319 156.4736 157.6325 158.8081 160 161.2079 162.4315 163.6704 164.9242 166.1927 167.4754 168.772 170.0823 171.4059 172.7426 174.0919 175.4537 176.8276 178.2133 179.6107 181.0193 182.439 183.8695 185.3105 186.7619 188.2233 189.6945 191.1753 192.6655 194.1649 195.6732 197.1903 198.7159 200.2498 201.792 203.3421 204.9 206.4655 208.0385 209.6187 211.2061 212.8004 214.4015 216.0093 217.6235 219.2442 220.871 222.5039 224.1428 225.7875 227.4379 229.0939 230.7553 232.422 234.094 235.7711 237.4532 239.1401 240.8319 242.5284 244.2294 245.935 247.6449 249.3592 251.0777 252.8003 254.527 256.2577 257.9922 259.7306 261.4727 263.2185 264.9679 266.7208 268.4772 270.2369 272 273.7663 275.5358 277.3085 279.0842 280.8629 282.6447 284.4293 286.2167 288.007 289.7999 291.5956 293.3939 295.1949 296.9983 298.8043 300.6127 302.4236 304.2368 306.0523 307.8701 309.6902 311.5125 313.3369 315.1635 316.9921 318.8228 320.6556 322.4903 324.327 326.1656 328.0061 329.8484 331.6926 333.5386 335.3864 337.2358 339.087 340.9399 342.7944 344.6505 346.5083 348.3676 350.2285 352.0909 353.9548 355.8202 357.687 359.5553 361.425 363.296 365.1685 367.0422 368.9173 370.1945 370.1351 370.0865 370.0486 370.0216 370.0054 370 370 370 370 370 370 369.6701 369.2208 368.7818 368.3531 367.9348 367.5269 367.1294 366.7424 366.3659 366 365.6446 365.2999 364.9274 364.2966 363.6757 363.0317 362.3976 361.7734 361.1592 360.5551 359.9611 359.3772 358.8036 358.2401 357.687 357.1442 356.6118 356.0899 355.5784 355.0775 354.5645 352.9306 351.3004 349.6741 348.0517 346.4333 344.8188 343.2084 341.6021 340 338.4021 336.8086 335.2193 333.6345 332.0542 330.4785 328.9073 327.3408 325.7791 324.2221 322.6701 321.123 319.581 318.044 316.5122 314.9857 313.4645 311.9487 310.4384 308.9337 307.4345 305.9412 304.4536 302.972 301.4963 300.0267 298.5632 297.106 295.6552 294.2108 292.7729 291.3417 289.9172 288.4996 287.0888 285.6711 284.2604 282.8427 281.432 280.0143 278.6037 277.2003 275.8043 274.4157 273.0348 271.6616 270.2961 268.9387 267.5892 266.248 264.9151 263.5906 262.2747 260.9674 259.669 258.3796 257.0992 255.8281 254.5663 253.314 252.0714 250.8386 249.6157 248.4029 247.2003 246.0081 244.8265 243.6555 242.4954 241.3462 240.2082 239.0816 237.9664 236.8628 235.7711 234.6487 233.5294 232.422 231.3266 230.2433 229.1724 228.114 227.0683 226.0354 225.0155 224.0089 223.0157 222.036 221.0701 220.1181 219.1803 218.2567 217.3476 216.4532 215.5644 214.6625 213.7756 212.8755 211.9811 211.0924 210.1904 209.3036 208.4035 207.509 206.4946 205.4556 204.4309 203.4207 202.4253 201.4448 200.4794 199.5294 198.5951 197.6765 196.774 195.8877 194.9872 194.0928 193.2046 192.3018 191.4158 190.5151 189.6207 188.7326 187.8297 186.9438 186.043 185.1486 184.2607 183.3576 182.4719 181.5709 180.6765 179.7888 178.8854 178 177.0988 176.2044 175.3283 174.4706 173.6318 172.812 172.0116 171.2308 170.4699 169.7292 169.0089 168.3092 167.6305 166.9731 166.337 165.7227 165.0818 164.4384 163.817 163.2177 162.6407 162.0864 161.5549 161.0466 160.5615 160.1 159.6621 159.2482 158.8584 158.4929 158.1518 157.8354 157.5436 157.2768 157.035 156.8184 156.6269 156.4609 156.3202 156.205 156.1153 156.0513 156.0128 156 156 156.0128 156.0513 156.1153 156.205 156.3202 156.4609 156.6269 156.8184 157.035 157.2768 157.5436 157.8354 158.1518 158.4929 158.8584 159.2482 159.6621 160.1 160.5615 161.0466 161.5549 162.0864 162.6407 163.2177 163.817 164.4384 165.0818 165.7468 166.4332 167.1407 167.869 168.6179 169.3871 170.1764 170.9854 
52.95281 50.9902 49.0306 47.07441 45.12206 43.17406 41.23106 39.29377 37.36308 35.44009 33.52611 31.62278 29.73214 27.85678 26 24.16609 22.36068 20.59126 18.86796 17.20465 15.6205 14.14214 12.80625 11.31371 10 8.944272 8.246211 8 8.246211 8.944272 10 11.31371 12.80625 14.4222 16.12452 17.88854 19.69772 21.54066 23.4094 25.29822 27.20294 29.12044 31.04835 32.98484 34.9285 36.87818 38.83298 40.79216 42.75512 44.27189 44.94441 45.60702 46.17358 46.69047 47.07441 47.53946 48.08326 48.6621 49.0306 49.47727 50 50.59644 50.9902 51.41984 51.92302 52.49762 52.95281 53.36666 53.85165 54.40588 54.91812 55.31727 55.7853 56.32051 56.88585 57.27129 57.72348 58.24088 58.82177 59.46428 60.16644 60.7289 61.35145 62.03225 62.76942 63.56099 64.40497 65.14599 65.78754 66.48308 67.23094 68.0294 68.8767 69.77106 70.68239 71.47028 72.11102 72.8011 73.53911 74.32362 75.15318 75.89466 76.55064 77.25283 78 78.79086 79.62411 80.32434 80.99383 81.70679 82.46211 83.25864 84.09518 84.97058 85.88364 86.64872 87.31552 88.02273 88.76936 89.55445 90.37699 91.23595 92.13034 93.03763 93.91486 94.82616 95.51963 96.20811 96.93297 97.6934 98.48858 99.31767 100.1798 101.0742 101.843 102.528 103.2473 104 104.7855 105.603 106.2826 106.9766 107.7033 108.462 109.252 110.0545 110.7249 111.4271 112.1606 112.9248 113.7189 114.4902 115.1694 115.8792 116.619 117.3882 118.1863 118.9286 119.6161 120.3329 121.0785 121.6553 122 122.262 122.4091 122.5887 122.8007 123.0447 123.3207 123.6285 123.9677 124.0161 124.0645 124.1451 124.2578 124.4026 124.5793 124.7878 125.028 125.2996 125.6025 125.9365 126.3012 126.5701 126.7754 127.0118 127.2792 127.5774 127.9062 128.2654 128.6546 129.0736 129.5222 130 130.5067 131.042 131.6055 132.1968 132.8157 133.4616 134.1343 134.8332 135.5581 136.3085 137.0839 137.884 138.7083 139.5564 140.4279 141.3223 142.2392 143.1782 144.1388 145.1206 146.1232 147.1462 148.1891 149.2515 150.333 151.4332 152.5516 153.688 154.8419 156.0128 157.2005 158.4045 159.6246 160.8602 162.1111 163.3769 164.6572 165.9518 167.2603 168.5823 169.9176 171.2659 172.6268 174 175.3853 176.7823 178.1909 179.6107 181.0414 182.4829 183.9348 185.3969 186.8689 188.3507 189.842 191.3426 192.8523 194.3708 195.8979 197.4335 198.9774 200.5293 202.0891 203.6566 205.2316 206.8139 208.4035 210 211.6034 213.2135 214.8302 216.4532 218.0826 219.718 221.3594 223.0067 224.6597 226.3184 227.9825 229.6519 231.3266 233.0064 234.6913 236.381 238.0756 239.7749 241.4788 243.1872 244.9 246.6171 248.3385 250.064 251.7936 253.5271 255.2646 257.0058 258.7509 260.4995 262.2518 264.0076 265.7668 267.5294 269.2954 271.0646 272.8369 274.6125 276.391 278.1726 279.9572 281.7446 283.5348 285.3279 287.1237 288.9221 290.7232 292.5269 294.3331 296.1418 297.953 299.7666 301.5825 303.4007 305.2212 307.044 308.8689 310.696 312.5252 314.3565 316.1898 318.0251 319.8625 321.7017 323.5429 325.3859 327.2308 329.0775 330.926 332.7762 334.6281 336.4818 338.3371 340.1941 342.0526 343.9128 345.7745 347.6378 349.5025 351.3687 353.2365 355.1056 356.9762 358.8481 360.7215 362.5962 364.4722 366.3495 368.2282 368.1956 368.1358 368.0869 368.0489 368.0217 368.0054 368 368 368 368 368 368 367.7227 367.271 366.8297 366.3987 365.9781 365.5681 365.1685 364.7794 364.4009 364.033 363.6757 363.329 362.9931 362.3976 361.7734 361.1371 360.4997 359.8722 359.2548 358.6475 358.0503 357.4633 356.8865 356.3201 355.764 355.2182 354.683 354.1581 353.6439 353.1402 352.6471 351.7784 350.1428 348.5111 346.8833 345.2593 343.6393 342.0234 340.4115 338.8038 337.2002 335.601 334.006 332.4154 330.8293 329.2476 327.6706 326.0981 324.5304 322.9675 321.4094 319.8562 318.308 316.7649 315.2269 313.6941 312.1666 310.6445 309.1278 307.6166 306.1111 304.6112 303.1171 301.6289 300.1466 298.6704 297.2003 295.7364 294.2788 292.8276 291.3829 289.9448 288.5134 287.0888 285.6711 284.2604 282.8427 281.432 280.0143 278.6037 277.1859 275.7753 274.372 272.9762 271.5879 270.2073 268.8345 267.4696 266.1128 264.764 263.4236 262.0916 260.7681 259.4533 258.1472 256.8502 255.5621 254.2833 253.0138 251.7538 250.5035 249.2629 248.0323 246.8117 245.6013 244.4013 243.2118 242.0331 240.8651 239.7082 238.5624 237.4279 236.3049 235.1935 234.094 232.9978 231.8707 230.7553 229.6519 228.5607 227.4819 226.4155 225.3619 224.3212 223.2935 222.2791 221.2781 220.2907 219.3171 218.3575 217.412 216.4809 215.5644 214.6625 213.7756 212.8755 211.9811 211.0924 210.1904 209.3036 208.4035 207.509 206.6204 205.7182 204.7926 203.7449 202.7116 201.6928 200.6888 199.6998 198.7259 197.7675 196.8248 195.8979 194.9872 194.0928 193.2046 192.3018 191.4158 190.5151 189.6207 188.7326 187.8297 186.9438 186.043 185.1486 184.2607 183.3576 182.4719 181.5709 180.6765 179.7888 178.8854 178 177.0988 176.2044 175.3168 174.4133 173.5281 172.6615 171.8139 170.9854 170.1764 169.3871 168.6179 167.869 167.1407 166.4332 165.7468 165.0818 164.4384 163.817 163.1931 162.5423 161.9136 161.3072 160.7234 160.1624 159.6246 159.11 158.619 158.1518 157.7086 157.2895 156.8949 156.5248 156.1794 155.8589 155.5635 155.2933 155.0484 154.8289 154.6351 154.4668 154.3243 154.2077 154.1168 154.0519 154.013 154 154 154.013 154.0519 154.1168 154.2077 154.3243 154.4668 154.6351 154.8289 155.0484 155.2933 155.5635 155.8589 156.1794 156.5248 156.8949 157.2895 157.7086 158.1518 158.619 159.11 159.6246 160.1624 160.7234 161.3072 161.9136 162.5423 163.1931 163.8658 164.56 165.2755 166.0121 166.7693 167.547 168.3449 169.1626 
52.61179 50.63596 48.6621 46.69047 44.72136 42.75512 40.79216 38.83298 36.87818 34.9285 32.98484 31.04835 29.12044 27.20294 25.29822 23.4094 21.54066 19.69772 17.88854 16.12452 14.4222 12.80625 11.31371 10 8.485281 7.211102 6.324555 6 6.324555 7.211102 8.485281 10 11.6619 13.41641 15.23155 17.08801 18.97367 20.88061 22.80351 24.73863 26.68333 28.63564 30.59412 32.55764 34.52535 36.49657 38.47077 40.4475 41.76123 42.37924 43.08132 43.68066 44.27189 44.72136 45.12206 45.60702 46.17358 46.69047 47.07441 47.53946 48.08326 48.6621 49.0306 49.47727 50 50.59644 50.9902 51.41984 51.92302 52.49762 52.95281 53.36666 53.85165 54.40588 54.91812 55.31727 55.7853 56.32051 56.921 57.58472 58.24088 58.82177 59.46428 60.16644 60.92619 61.7414 62.60991 63.24555 63.90618 64.62198 65.39113 66.21178 67.08204 68 68.8767 69.57011 70.2282 70.93659 71.69379 72.49828 73.34848 74 74.67262 75.39231 76.15773 76.96753 77.7946 78.43468 79.12016 79.84986 80.62257 81.4371 82.29216 83.18654 84.11897 84.75848 85.44004 86.16264 86.92525 87.72685 88.56636 89.44272 90.35486 91.23595 92.13034 92.97311 93.6376 94.33981 95.07891 95.85406 96.66437 97.50897 98.38699 99.29753 99.95999 100.6578 101.3903 102.1567 102.9563 103.7304 104.4031 105.1095 105.8489 106.6208 107.4244 108.1665 108.8485 109.5628 110.3087 111.0856 111.8928 112.6055 113.2961 114.0175 114.7693 115.5509 116.3615 117.047 117.7455 118.4736 119.2309 119.6829 120.0333 120.2664 120.4159 120.5985 120.8139 121.062 121.3425 121.6553 122 122.0164 122.0656 122.1475 122.262 122.4091 122.5887 122.8007 123.0447 123.3207 123.6285 123.9677 124.3382 124.5793 124.7878 125.028 125.2996 125.6025 125.9365 126.3012 126.6965 127.122 127.5774 128.0625 128.5768 129.1201 129.6919 130.292 130.9198 131.5751 132.2573 132.9662 133.7012 134.4619 135.2479 136.0588 136.8941 137.7534 138.6362 139.5421 140.4706 141.4214 142.3938 143.3876 144.4022 145.4373 146.4923 147.5669 148.6607 149.7732 150.9039 152.0526 153.2188 154.4021 155.6021 156.8184 158.0506 159.2985 160.5615 161.8394 163.1319 164.4384 165.7589 167.0928 168.4399 169.7999 171.1724 172.5572 173.954 175.3625 176.7823 178.2133 179.6552 181.1077 182.5705 184.0435 185.5263 187.0187 188.5206 190.0316 191.5516 193.0803 194.6176 196.1632 197.717 199.2787 200.8482 202.4253 204.0098 205.6016 207.2004 208.8061 210.4186 212.0377 213.6633 215.2952 216.9332 218.5772 220.2272 221.8829 223.5442 225.211 226.8832 228.5607 230.2433 231.931 233.6236 235.3211 237.0232 238.73 240.4413 242.157 243.877 245.6013 247.3297 249.0622 250.7987 252.5391 254.2833 256.0313 257.7829 259.5381 261.2968 263.0589 264.8245 266.5933 268.3654 270.1407 271.9191 273.7006 275.485 277.2724 279.0627 280.8558 282.6517 284.4503 286.2516 288.0555 289.862 291.6711 293.4825 295.2964 297.1128 298.9314 300.7524 302.5756 304.4011 306.2287 308.0584 309.8903 311.7242 313.5602 315.3982 317.2381 319.0799 320.9237 322.7693 324.6167 326.4659 328.3169 330.1696 332.0241 333.8802 335.738 337.5974 339.4584 341.321 343.1851 345.0507 346.9178 348.7865 350.6565 352.528 354.4009 356.2752 358.1508 360.0278 361.9061 363.7856 365.6665 366.2677 366.1967 366.1366 366.0874 366.0492 366.0219 366.0055 366 366 366 366 366 366 365.7759 365.3218 364.8781 364.4448 364.022 363.6097 363.2079 362.8168 362.4362 362.0663 361.7071 361.3586 361.0208 360.4997 359.8722 359.2437 358.6028 357.9721 357.3514 356.7408 356.1404 355.5503 354.9704 354.4009 353.8418 353.2931 352.7549 352.2272 351.7101 351.2036 350.7079 350.2228 348.9928 347.3557 345.7224 344.093 342.4675 340.846 339.2285 337.6152 336.006 334.401 332.8002 331.2039 329.6119 328.0244 326.4414 324.863 323.2893 321.7204 320.1562 318.5969 317.0426 315.4933 313.949 312.41 310.8762 309.3477 307.8246 306.307 304.795 303.2886 301.788 300.2932 298.8043 297.3214 295.8445 294.3739 292.9095 291.4515 290 288.555 287.1167 285.6852 284.2604 282.8427 281.432 280.0143 278.6037 277.1859 275.7753 274.3574 272.9469 271.5437 270.1481 268.7601 267.3799 266.0075 264.6432 263.2869 261.9389 260.5993 259.2682 257.9457 256.632 255.3272 254.0315 252.7449 251.4677 250.1999 248.9418 247.6934 246.4549 245.2264 244.0082 242.8003 241.603 240.4163 239.2405 238.0756 236.9219 235.7796 234.6487 233.5294 232.422 231.3266 230.2173 229.0939 227.9825 226.8832 225.7964 224.722 223.6605 222.6118 221.5762 220.5538 219.545 218.5498 217.5684 216.601 215.6479 214.7091 213.7849 212.8755 211.9811 211.0924 210.1904 209.3036 208.4035 207.509 206.6204 205.7182 204.8316 203.9314 203.0369 202.0396 200.9975 199.97 198.9573 197.9596 196.9772 196.0102 195.059 194.1237 193.2046 192.3018 191.4158 190.5151 189.6207 188.7326 187.8297 186.9438 186.043 185.1486 184.2607 183.3576 182.4719 181.5709 180.6765 179.7888 178.8854 178 177.0988 176.2044 175.3168 174.4133 173.5281 172.6268 171.7323 170.8567 170 169.1626 168.3449 167.547 166.7693 166.0121 165.2755 164.56 163.8658 163.1931 162.5423 161.9136 161.3072 160.6487 160.0125 159.3989 158.8081 158.2403 157.6959 157.1751 156.678 156.205 155.7562 155.3319 154.9322 154.5574 154.2077 153.8831 153.5838 153.3102 153.0621 152.8398 152.6434 152.4729 152.3286 152.2104 152.1184 152.0526 152.0132 152 152 152.0132 152.0526 152.1184 152.2104 152.3286 152.4729 152.6434 152.8398 153.0621 153.3102 153.5838 153.8831 154.2077 154.5574 154.9322 155.3319 155.7562 156.205 156.678 157.1751 157.6959 158.2403 158.8081 159.3989 160.0125 160.6487 161.3072 161.9877 162.6899 163.4136 164.1585 164.9242 165.7106 166.5173 167.344 
52.34501 50.35872 48.37355 46.38965 44.40721 42.42641 40.4475 38.47077 36.49657 34.52535 32.55764 30.59412 28.63564 26.68333 24.73863 22.80351 20.88061 18.97367 17.08801 15.23155 13.41641 11.6619 10 8.485281 7.211102 5.656854 4.472136 4 4.472136 5.656854 7.211102 8.944272 10.77033 12.64911 14.56022 16.49242 18.43909 20.39608 22.36068 24.33105 26.30589 28.28427 30.26549 32.24903 34.23449 36.22154 38.20995 39.29377 39.84972 40.49691 41.23106 41.76123 42.37924 42.75512 43.17406 43.68066 44.27189 44.72136 45.12206 45.60702 46.17358 46.69047 47.07441 47.53946 48.08326 48.6621 49.0306 49.47727 50 50.59644 50.9902 51.41984 51.92302 52.49762 52.95281 53.36666 53.85165 54.40588 55.02727 55.71355 56.32051 56.921 57.58472 58.30952 59.09315 59.9333 60.7289 61.35145 62.03225 62.76942 63.56099 64.40497 65.29931 66.21178 67.05222 67.6757 68.35203 69.07967 69.85699 70.68239 71.47028 72.11102 72.8011 73.53911 74.32362 75.15318 75.89466 76.55064 77.25283 78 78.79086 79.62411 80.49844 81.41253 82.21922 82.8734 83.57033 84.30895 85.08819 85.90693 86.76405 87.65842 88.56636 89.44272 90.35486 91.08238 91.76056 92.47703 93.2309 94.02127 94.84724 95.70789 96.60228 97.40636 98.0816 98.79271 99.53894 100.3195 101.1336 101.843 102.528 103.2473 104 104.7855 105.603 106.2826 106.9766 107.7033 108.462 109.252 110.0545 110.7249 111.4271 112.1606 112.9248 113.7189 114.4902 115.1694 115.8792 116.619 117.3882 117.7115 118.0678 118.2709 118.423 118.6086 118.8276 119.0798 119.365 119.6829 120 120.0167 120.0667 120.1499 120.2664 120.4159 120.5985 120.8139 121.062 121.3425 121.6553 122 122.3765 122.5887 122.8007 123.0447 123.3207 123.6285 123.9677 124.3382 124.7397 125.1719 125.6344 126.1269 126.6491 127.2006 127.7811 128.39 129.0271 129.6919 130.384 131.103 131.8484 132.6198 133.4166 134.2386 135.0852 135.9559 136.8503 137.7679 138.7083 139.671 140.6556 141.6616 142.6885 143.7359 144.8033 145.8904 146.9966 148.1216 149.2649 150.4261 151.6048 152.8005 154.013 155.2417 156.4864 157.7466 159.022 160.3122 161.6168 162.9356 164.2681 165.614 166.9731 168.3449 169.7292 171.1257 172.5341 173.954 175.3853 176.8276 178.2807 179.7443 181.2181 182.702 184.1955 185.6987 187.2111 188.7326 190.263 191.802 193.3494 194.9051 196.4688 198.0404 199.6196 201.2064 202.8004 204.4016 206.0097 207.6247 209.2463 210.8744 212.5088 214.1495 215.7962 217.4488 219.1073 220.7714 222.441 224.116 225.7964 227.4819 229.1724 230.8679 232.5683 234.2733 235.983 237.6973 239.416 241.139 242.8662 244.5976 246.3331 248.0726 249.8159 251.5631 253.314 255.0686 256.8268 258.5885 260.3536 262.1221 263.8939 265.669 267.4472 269.2285 271.0129 272.8003 274.5906 276.3838 278.1798 279.9786 281.7801 283.5842 285.391 287.2003 289.0121 290.8264 292.6431 294.4622 296.2837 298.1074 299.9333 301.7615 303.5918 305.4243 307.2589 309.0955 310.9341 312.7747 314.6172 316.4617 318.308 320.1562 322.0062 323.858 325.7115 327.5668 329.4237 331.2823 333.1426 335.0045 336.8679 338.7329 340.5995 342.4675 344.337 346.208 348.0804 349.9543 351.8295 353.7061 355.584 357.4633 359.3438 361.2257 363.1088 364.3515 364.2691 364.1978 364.1373 364.0879 364.0494 364.022 364.0055 364 364 364 364 364 364 363.8296 363.3731 362.927 362.4914 362.0663 361.6518 361.2478 360.8546 360.4719 360.1 359.7388 359.3884 359.0487 358.6028 357.9721 357.3514 356.7072 356.073 355.449 354.8352 354.2316 353.6382 353.0552 352.4826 351.9204 351.3687 350.8276 350.297 349.7771 349.2678 348.7693 348.2815 347.8045 346.208 344.5693 342.9344 341.3034 339.6763 338.0533 336.4342 334.8194 333.2086 331.6022 330 328.4022 326.8088 325.2199 323.6356 322.0559 320.4809 318.9106 317.3452 315.7847 314.2292 312.6787 311.1334 309.5933 308.0584 306.529 305.0049 303.4864 301.9735 300.4663 298.9649 297.4693 295.9797 294.4962 293.0188 291.5476 290.0827 288.6243 287.1724 285.7271 284.2886 282.8568 281.432 280.0143 278.6037 277.1859 275.7753 274.3574 272.9469 271.529 270.1185 268.7155 267.32 265.9323 264.5525 263.1805 261.8167 260.4611 259.1139 257.7751 256.4449 255.1235 253.811 252.5074 251.2131 249.928 248.6524 247.3863 246.1301 244.8837 243.6473 242.4211 241.2053 240 238.8054 237.6216 236.4487 235.2871 234.1367 232.9978 231.8707 230.7553 229.6519 228.5607 227.4379 226.3184 225.211 224.116 223.0336 221.964 220.9072 219.8636 218.8333 217.8164 216.8133 215.824 214.8488 213.8878 212.9413 212.0094 211.0924 210.1904 209.3036 208.4035 207.509 206.6204 205.7182 204.8316 203.9314 203.0369 202.1485 201.2461 200.3397 199.2887 198.2524 197.2308 196.2244 195.2332 194.2576 193.2977 192.3538 191.4262 190.5151 189.6207 188.7326 187.8297 186.9438 186.043 185.1486 184.2607 183.3576 182.4719 181.5709 180.6765 179.7888 178.8854 178 177.0988 176.2044 175.3168 174.4133 173.5281 172.6268 171.7323 170.845 169.9412 169.0562 168.1904 167.344 166.5173 165.7106 164.9242 164.1585 163.4136 162.6899 161.9877 161.3072 160.6487 160.0125 159.3989 158.7577 158.1139 157.4929 156.8949 156.3202 155.7691 155.2417 154.7385 154.2595 153.8051 153.3754 152.9706 152.591 152.2367 151.9079 151.6048 151.3275 151.0761 150.8509 150.6519 150.4792 150.333 150.2132 150.1199 150.0533 150.0133 150 150 150.0133 150.0533 150.1199 150.2132 150.333 150.4792 150.6519 150.8509 151.0761 151.3275 151.6048 151.9079 152.2367 152.591 152.9706 153.3754 153.8051 154.2595 154.7385 155.2417 155.7691 156.3202 156.8949 157.4929 158.1139 158.7577 159.424 160.1125 160.8229 161.5549 162.3083 163.0828 163.878 164.6936 165.5294 
52.15362 50.15974 48.16638 46.17358 44.18144 42.19004 40.1995 38.20995 36.22154 34.23449 32.24903 30.26549 28.28427 26.30589 24.33105 22.36068 20.39608 18.43909 16.49242 14.56022 12.64911 10.77033 8.944272 7.211102 5.656854 4.472136 2.828427 2 2.828427 4.472136 6.324555 8.246211 10.19804 12.16553 14.14214 16.12452 18.11077 20.09975 22.09072 24.08319 26.07681 28.07134 30.06659 32.06244 34.05877 36.05551 36.76955 37.36308 37.94733 38.62642 39.29377 39.84972 40.4475 40.79216 41.23106 41.76123 42.37924 42.75512 43.17406 43.68066 44.27189 44.72136 45.12206 45.60702 46.17358 46.69047 47.07441 47.53946 48.08326 48.6621 49.0306 49.47727 50 50.59644 50.9902 51.41984 51.92302 52.49762 53.14132 53.85165 54.40588 55.02727 55.71355 56.46238 57.27129 58.13777 58.82177 59.46428 60.16644 60.92619 61.7414 62.60991 63.52952 64.40497 65.14599 65.78754 66.48308 67.23094 68.0294 68.8767 69.57011 70.2282 70.93659 71.69379 72.49828 73.34848 74 74.67262 75.39231 76.15773 76.96753 77.8203 78.71468 79.64923 80.32434 80.99383 81.70679 82.46211 83.25864 84.09518 84.97058 85.88364 86.76405 87.65842 88.54378 89.19641 89.88882 90.62009 91.38927 92.19544 93.03763 93.91486 94.82616 95.51963 96.20811 96.93297 97.6934 98.48858 99.29753 99.95999 100.6578 101.3903 102.1567 102.9563 103.7304 104.4031 105.1095 105.8489 106.6208 107.4244 108.1665 108.8485 109.5628 110.3087 111.0856 111.8928 112.6055 113.2961 114.0175 114.7693 115.4123 115.7411 116.1034 116.2755 116.4302 116.619 116.8418 117.0983 117.3882 117.7115 118 118.0169 118.0678 118.1524 118.2709 118.423 118.6086 118.8276 119.0798 119.365 119.6829 120.0333 120.4159 120.5985 120.8139 121.062 121.3425 121.6553 122 122.3765 122.7844 123.2234 123.6932 124.1934 124.7237 125.2837 125.873 126.4911 127.1377 127.8124 128.5146 129.244 130 130.7823 131.5903 132.4236 133.2817 134.1641 135.0704 136 136.9525 137.9275 138.9244 139.9428 140.9823 142.0423 143.1223 144.222 145.341 146.4787 147.6347 148.8086 150 151.2085 152.4336 153.675 154.9322 156.205 157.4929 158.7955 160.1125 161.4435 162.7882 164.1463 165.5174 166.9012 168.2974 169.7056 171.1257 172.5572 174 175.4537 176.9181 178.3928 179.8777 181.3725 182.877 184.3909 185.914 187.446 188.9868 190.5361 192.0937 193.6595 195.2332 196.8146 198.4036 200 201.6036 203.2142 204.8316 206.4558 208.0865 209.7236 211.367 213.0164 214.6718 216.3331 218 219.6725 221.3504 223.0336 224.722 226.4155 228.114 229.8173 231.5254 233.2381 234.9553 236.677 238.403 240.1333 241.8677 243.6062 245.3487 247.0951 248.8453 250.5993 252.3569 254.1181 255.8828 257.6509 259.4224 261.1972 262.9753 264.7565 266.5408 268.3282 270.1185 271.9117 273.7079 275.5068 277.3085 279.1129 280.9199 282.7296 284.5417 286.3564 288.1736 289.9931 291.815 293.6392 295.4657 297.2945 299.1254 300.9585 302.7937 304.6309 306.4702 308.3115 310.1548 312 313.8471 315.696 317.5468 319.3994 321.2538 323.1099 324.9677 326.8272 328.6883 330.5511 332.4154 334.2813 336.1488 338.0178 339.8882 341.7602 343.6335 345.5083 347.3845 349.2621 351.141 353.0212 354.9028 356.7856 358.6698 360.5551 362.4417 362.3534 362.2706 362.1989 362.1381 362.0884 362.0497 362.0221 362.0055 362 362 362 362 362 362 361.884 361.425 360.9764 360.5385 360.1111 359.6943 359.2882 358.8927 358.508 358.1341 357.7709 357.4185 357.077 356.7072 356.073 355.449 354.8126 354.1751 353.5477 352.9306 352.3237 351.7272 351.141 350.5652 350 349.4453 348.9011 348.3676 347.8448 347.3327 346.8314 346.3409 345.8612 345.0681 343.424 341.7836 340.147 338.5144 336.8857 335.2611 333.6405 332.0241 330.4119 328.8039 327.2003 325.601 324.0062 322.4159 320.8302 319.2491 317.6728 316.1013 314.5346 312.9728 311.4161 309.8645 308.318 306.7768 305.2409 303.7104 302.1854 300.6659 299.1521 297.6441 296.1418 294.6455 293.1552 291.6711 290.1931 288.7213 287.256 285.7971 284.3448 282.8993 281.4605 280.0286 278.6037 277.1859 275.7753 274.3574 272.9469 271.529 270.1185 268.7006 267.2901 265.8872 264.492 263.1046 261.725 260.3536 258.9904 257.6354 256.2889 254.951 253.6218 252.3014 250.99 249.6878 248.3949 247.1113 245.8373 244.5731 243.3187 242.0744 240.8402 239.6164 238.403 237.2003 236.0085 234.8276 233.6579 232.4995 231.3525 230.2173 229.0939 227.9825 226.8832 225.7875 224.6597 223.5442 222.441 221.3504 220.2726 219.2077 218.1559 217.1175 216.0926 215.0814 214.0841 213.1009 212.132 211.1776 210.238 209.3132 208.4035 207.509 206.6204 205.7182 204.8316 203.9314 203.0369 202.1485 201.2461 200.3597 199.4593 198.5648 197.5854 196.5401 195.5096 194.4942 193.4942 192.5097 191.5411 190.5886 189.6523 188.7326 187.8297 186.9438 186.043 185.1486 184.2607 183.3576 182.4719 181.5709 180.6765 179.7888 178.8854 178 177.0988 176.2044 175.3168 174.4133 173.5281 172.6268 171.7323 170.845 169.9412 169.0562 168.1547 167.2603 166.3851 165.5294 164.6936 163.878 163.0828 162.3083 161.5549 160.8229 160.1125 159.424 158.7577 158.1139 157.4929 156.8694 156.2178 155.5892 154.9839 154.4021 153.8441 153.3102 152.8005 152.3155 151.8552 151.42 151.0099 150.6254 150.2664 149.9333 149.6262 149.3452 149.0906 148.8624 148.6607 148.4857 148.3374 148.2161 148.1216 148.054 148.0135 148 148 148.0135 148.054 148.1216 148.2161 148.3374 148.4857 148.6607 148.8624 149.0906 149.3452 149.6262 149.9333 150.2664 150.6254 151.0099 151.42 151.8552 152.3155 152.8005 153.3102 153.8441 154.4021 154.9839 155.5892 156.2178 156.8694 157.5436 158.2403 158.9591 159.6997 160.4618 161.2451 162.0494 162.8742 163.7193 
52.03845 50.03999 48.04165 46.04346 44.04543 42.04759 40.04997 38.0526 36.05551 34.05877 32.06244 30.06659 28.07134 26.07681 24.08319 22.09072 20.09975 18.11077 16.12452 14.14214 12.16553 10.19804 8.246211 6.324555 4.472136 2.828427 2 0 2 4 6 8 10 12 14 16 18 20 22 24 26 28 30 32 33.52611 34.17601 34.9285 35.44009 36.05551 36.76955 37.36308 37.94733 38.47077 38.83298 39.29377 39.84972 40.4475 40.79216 41.23106 41.76123 42.37924 42.75512 43.17406 43.68066 44.27189 44.72136 45.12206 45.60702 46.17358 46.69047 47.07441 47.53946 48.08326 48.6621 49.0306 49.47727 50 50.59644 51.26402 51.92302 52.49762 53.14132 53.85165 54.626 55.4617 56.32051 56.921 57.58472 58.30952 59.09315 59.9333 60.82763 61.7414 62.60991 63.24555 63.90618 64.62198 65.39113 66.21178 67.05222 67.6757 68.35203 69.07967 69.85699 70.68239 71.47028 72.11102 72.8011 73.53911 74.32362 75.15318 76.02631 76.94154 77.7946 78.43468 79.12016 79.84986 80.62257 81.4371 82.29216 83.18654 84.09518 84.97058 85.88364 86.64872 87.31552 88.02273 88.76936 89.55445 90.37699 91.23595 92.13034 92.97311 93.6376 94.33981 95.07891 95.85406 96.66437 97.40636 98.0816 98.79271 99.53894 100.3195 101.1336 101.843 102.528 103.2473 104 104.7855 105.603 106.2826 106.9766 107.7033 108.462 109.252 110.0545 110.7249 111.4271 112.1606 112.9248 113.4372 113.7717 114.1403 114.2804 114.4378 114.6298 114.8564 115.1173 115.4123 115.7411 116 116.0172 116.0689 116.1551 116.2755 116.4302 116.619 116.8418 117.0983 117.3882 117.7115 118.0678 118.423 118.6086 118.8276 119.0798 119.365 119.6829 120.0333 120.4159 120.8305 121.2765 121.7539 122.262 122.8007 123.3694 123.9677 124.5953 125.2517 125.9365 126.6491 127.3892 128.1562 128.9496 129.769 130.6139 131.4838 132.3783 133.2967 134.2386 135.2036 136.191 137.2006 138.2317 139.2839 140.3567 141.4496 142.5623 143.6941 144.8447 146.0137 147.2005 148.4048 149.6262 150.8642 152.1184 153.3884 154.6738 155.9743 157.2895 158.619 159.9625 161.3196 162.6899 164.0732 165.469 166.8772 168.2974 169.7292 171.1724 172.6268 174.0919 175.5677 177.0537 178.5497 180.0555 181.5709 183.0956 184.6294 186.172 187.7232 189.2829 190.8507 192.4266 194.0103 195.6016 197.2004 198.8064 200.4196 202.0396 203.6664 205.2998 206.9396 208.5857 210.238 211.8962 213.5603 215.2301 216.9055 218.5864 220.2726 221.964 223.6605 225.3619 227.0683 228.7794 230.4951 232.2154 233.9402 235.6693 237.4026 239.1401 240.8817 242.6273 244.3768 246.1301 247.8871 249.6478 251.412 253.1798 254.951 256.7255 258.5034 260.2845 262.0687 263.856 265.6464 267.4397 269.236 271.0351 272.8369 274.6416 276.4489 278.2589 280.0714 281.8865 283.7041 285.5241 287.3465 289.1712 290.9983 292.8276 294.6591 296.4928 298.3287 300.1666 302.0066 303.8486 305.6927 307.5386 309.3865 311.2362 313.0879 314.9413 316.7965 318.6534 320.5121 322.3725 324.2345 326.0981 327.9634 329.8303 331.6987 333.5686 335.44 337.3129 339.1873 341.063 342.9402 344.8188 346.6987 348.58 350.4626 352.3464 354.2316 356.118 358.0056 359.8944 360.4497 360.3554 360.2721 360.2 360.1389 360.0889 360.05 360.0222 360.0056 360 360 360 360 360 360 359.9389 359.4774 359.0265 358.5861 358.1564 357.7373 357.329 356.9314 356.5445 356.1685 355.8033 355.449 355.1056 354.7732 354.1751 353.5477 352.9193 352.2783 351.6476 351.0271 350.4169 349.8171 349.2277 348.6488 348.0804 347.5227 346.9755 346.439 345.9133 345.3983 344.8942 344.4009 343.9186 343.4472 342.2864 340.6406 338.9985 337.3604 335.7261 334.0958 332.4695 330.8474 329.2294 327.6156 326.0061 324.401 322.8003 321.204 319.6123 318.0251 316.4427 314.8651 313.2922 311.7242 310.1613 308.6033 307.0505 305.5029 303.9605 302.4236 300.892 299.366 297.8456 296.3309 294.822 293.3189 291.8219 290.3308 288.846 287.3674 285.8951 284.4293 282.97 281.5173 280.0714 278.6324 277.2003 275.7753 274.3574 272.9469 271.529 270.1185 268.7006 267.2901 265.8722 264.4617 263.0589 261.6639 260.2768 258.8977 257.5267 256.164 254.8097 253.464 252.127 250.7987 249.4795 248.1693 246.8684 245.5769 244.2949 243.0226 241.7602 240.5078 239.2655 238.0336 236.8122 235.6014 234.4014 233.2124 232.0345 230.8679 229.7129 228.5695 227.4379 226.3184 225.211 224.116 223.0067 221.8829 220.7714 219.6725 218.5864 217.5132 216.4532 215.4066 214.3735 213.3542 212.3488 211.3575 210.3806 209.4182 208.4706 207.5379 206.6204 205.7182 204.8316 203.9314 203.0369 202.1485 201.2461 200.3597 199.4593 198.5648 197.6765 196.774 195.8877 194.8333 193.7937 192.7693 191.7603 190.7669 189.7894 188.828 187.8829 186.9545 186.043 185.1486 184.2607 183.3576 182.4719 181.5709 180.6765 179.7888 178.8854 178 177.0988 176.2044 175.3168 174.4133 173.5281 172.6268 171.7323 170.845 169.9412 169.0562 168.1547 167.2603 166.3731 165.469 164.5843 163.7193 162.8742 162.0494 161.2451 160.4618 159.6997 158.9591 158.2403 157.5436 156.8694 156.2178 155.5892 154.9839 154.3243 153.688 153.0751 152.4861 151.921 151.3803 150.8642 150.3729 149.9066 149.4657 149.0503 148.6607 148.297 147.9595 147.6482 147.3635 147.1054 146.8741 146.6697 146.4923 146.3421 146.219 146.1232 146.0548 146.0137 146 146 146.0137 146.0548 146.1232 146.219 146.3421 146.4923 146.6697 146.8741 147.1054 147.3635 147.6482 147.9595 148.297 148.6607 149.0503 149.4657 149.9066 150.3729 150.8642 151.3803 151.921 152.4861 153.0751 153.688 154.3243 154.9839 155.6663 156.3714 157.0987 157.848 158.619 159.4114 160.2248 161.059 161.9136 
52 50 48 46 44 42 40 38 36 34 32 30 28 26 24 22 20 18 16 14 12 10 8 6 4 2 0 0 2 4 6 8 10 12 14 16 18 20 22 24 26 28 30 31.04835 31.62278 32.31099 32.98484 33.52611 34.17601 34.9285 35.44009 36.05551 36.49657 36.87818 37.36308 37.94733 38.47077 38.83298 39.29377 39.84972 40.4475 40.79216 41.23106 41.76123 42.37924 42.75512 43.17406 43.68066 44.27189 44.72136 45.12206 45.60702 46.17358 46.69047 47.07441 47.53946 48.08326 48.70318 49.39635 50 50.59644 51.26402 52 52.80151 53.66563 54.40588 55.02727 55.71355 56.46238 57.27129 58.13777 59.05929 59.9333 60.7289 61.35145 62.03225 62.76942 63.56099 64.40497 65.14599 65.78754 66.48308 67.23094 68.0294 68.8767 69.57011 70.2282 70.93659 71.69379 72.49828 73.34848 74.24284 75.15318 75.89466 76.55064 77.25283 78 78.79086 79.62411 80.49844 81.41253 82.29216 83.18654 84.11897 84.75848 85.44004 86.16264 86.92525 87.72685 88.56636 89.44272 90.35486 91.08238 91.76056 92.47703 93.2309 94.02127 94.84724 95.51963 96.20811 96.93297 97.6934 98.48858 99.29753 99.95999 100.6578 101.3903 102.1567 102.9563 103.7304 104.4031 105.1095 105.8489 106.6208 107.4244 108.1665 108.8485 109.5628 110.3087 111.0856 111.463 111.8034 112.1606 112.2853 112.4455 112.641 112.8716 113.1371 113.4372 113.7717 114 114.0175 114.0702 114.1578 114.2804 114.4378 114.6298 114.8564 115.1173 115.4123 115.7411 116.1034 116.4302 116.619 116.8418 117.0983 117.3882 117.7115 118.0678 118.4567 118.8781 119.3315 119.8165 120.3329 120.8801 121.4578 122.0656 122.7029 123.3694 124.0645 124.7878 125.5388 126.3171 127.122 127.9531 128.8099 129.6919 130.5986 131.5295 132.484 133.4616 134.4619 135.4843 136.5284 137.5936 138.6795 139.7856 140.9113 142.0563 143.2201 144.4022 145.6022 146.8196 148.054 149.3051 150.5722 151.8552 153.1535 154.4668 155.7947 157.1369 158.4929 159.8624 161.2451 162.6407 164.0488 165.469 166.9012 168.3449 169.7999 171.2659 172.7426 174.2297 175.7271 177.2343 178.7512 180.2776 181.8131 183.3576 184.9108 186.4725 188.0425 189.6207 191.2067 192.8004 194.4016 196.0102 197.6259 199.2486 200.8781 202.5142 204.1568 205.8057 207.4608 209.122 210.789 212.4618 214.1401 215.824 217.5132 219.2077 220.9072 222.6118 224.3212 226.0354 227.7543 229.4777 231.2055 232.9378 234.6742 236.4149 238.1596 239.9083 241.6609 243.4173 245.1775 246.9413 248.7087 250.4795 252.2538 254.0315 255.8124 257.5966 259.3839 261.1743 262.9677 264.764 266.5633 268.3654 270.1703 271.9779 273.7882 275.6012 277.4167 279.2347 281.0551 282.8781 284.7034 286.531 288.3609 290.1931 292.0274 293.8639 295.7025 297.5433 299.386 301.2308 303.0775 304.9262 306.7768 308.6292 310.4835 312.3396 314.1974 316.0569 317.9182 319.7812 321.6458 323.512 325.3798 327.2491 329.12 330.9925 332.8663 334.7417 336.6185 338.4967 340.3763 342.2572 344.1395 346.0231 347.908 349.7942 351.6817 353.5704 355.4603 357.3514 358.5582 358.4522 358.3574 358.2737 358.201 358.1396 358.0894 358.0503 358.0223 358.0056 358 358 358 358 358 358 357.9944 357.5304 357.077 356.6343 356.2022 355.7808 355.3702 354.9704 354.5815 354.2033 353.8361 353.4799 353.1345 352.8002 352.2783 351.6476 351.0271 350.3827 349.7485 349.1246 348.5111 347.908 347.3154 346.7333 346.1618 345.6009 345.0507 344.5113 343.9825 343.4647 342.9577 342.4617 341.9766 341.5026 341.0396 339.5055 337.858 336.2142 334.5744 332.9384 331.3065 329.6786 328.0549 326.4353 324.8199 323.2089 321.6022 320 318.4023 316.8091 315.2206 313.6367 312.0577 310.4835 308.9142 307.35 305.7908 304.2368 302.688 301.1445 299.6064 298.0738 296.5468 295.0254 293.5098 292 290.4961 288.9983 287.5065 286.021 284.5417 283.0689 281.6026 280.1428 278.6898 277.2436 275.8043 274.372 272.9469 271.529 270.1185 268.7006 267.2901 265.8722 264.4617 263.0437 261.6333 260.2307 258.8358 257.449 256.0703 254.6998 253.3377 251.9841 250.6392 249.303 247.9758 246.6577 245.3487 244.0492 242.7591 241.4788 240.2082 238.9477 237.6973 236.4572 235.2276 234.0085 232.8003 231.6031 230.417 229.2422 228.0789 226.9273 225.7875 224.6597 223.5442 222.441 221.3504 220.2272 219.1073 218 216.9055 215.824 214.7557 213.7007 212.6593 211.6318 210.6181 209.6187 208.6337 207.6632 206.7075 205.7669 204.8414 203.9314 203.0369 202.1485 201.2461 200.3597 199.4593 198.5648 197.6765 196.774 195.8877 194.9872 194.0928 193.1321 192.0833 191.0497 190.0316 189.0291 188.0425 187.0722 186.1182 185.181 184.2607 183.3576 182.4719 181.5709 180.6765 179.7888 178.8854 178 177.0988 176.2044 175.3168 174.4133 173.5281 172.6268 171.7323 170.845 169.9412 169.0562 168.1547 167.2603 166.3731 165.469 164.5843 163.6826 162.7882 161.9136 161.059 160.2248 159.4114 158.619 157.848 157.0987 156.3714 155.6663 154.9839 154.3243 153.688 153.0751 152.4336 151.7893 151.1688 150.5722 150 149.4523 148.9295 148.4318 147.9595 147.5127 147.0918 146.697 146.3284 145.9863 145.6709 145.3822 145.1206 144.8862 144.679 144.4991 144.3468 144.222 144.1249 144.0555 144.0139 144 144 144.0139 144.0555 144.1249 144.222 144.3468 144.4991 144.679 144.8862 145.1206 145.3822 145.6709 145.9863 146.3284 146.697 147.0918 147.5127 147.9595 148.4318 148.9295 149.4523 150 150.5722 151.1688 151.7893 152.4336 153.1013 153.7921 154.5057 155.2417 156 156.7801 157.5817 158.4045 159.2482 160.1125
[truncated: 2,307,787 more chars]
