# Supplementary material for: Mapping the Relative Probability of Common Toad Occurrence in Terrestrial Lowland Farm Habitat in the United Kingdom
Source: PLoS One. 2016 Feb 3;11(2):e0148269. doi: 10.1371/journal.pone.0148269 (PMC4739741; doi:10.1371/journal.pone.0148269)
Supplement: S1 Dataset — Excel file of all recaptured toads weight, length and calculated body condition index in the breeding pond and terrestrial environment. Raster files of distance to nearest edge, distance to the breeding pond, distance to the nearest water body and distance to the nearest woodland habitat. Shapefiles of surveyed 100m x100m squares in 2012 and 2013. STATA analysis and code for the final RSF model. Excel file of location, PIT code and habitat type for all recaptured toads. Shapefiles of the breeding pond, urban habitat, water bodies and woodland habitat within 500m of the breeding pond. (ZIP) [file pone.0148269.s001.zip › SupportingInfo/squares_2013.shp.xml]

<?xml version="1.0" encoding="UTF-8"?>
<metadata xml:lang="en"><Esri><CreaDate>20140812</CreaDate><CreaTime>18305700</CreaTime><ArcGISFormat>1.0</ArcGISFormat><SyncOnce>TRUE</SyncOnce><DataProperties><lineage><Process ToolSource="C:\Program Files (x86)\ArcGIS\Desktop10.0\ArcToolbox\Toolboxes\Data Management Tools.tbx\CreateFishnet" Date="20140623" Time="145256">CreateFishnet C:\Users\zool0888\Dropbox\GIS\PIT_squares2.shp "441500 195600" "441500 195610" 100 100 0 0 "442800 196800" LABELS "441500 195600 442800 196800" POLYGON</Process><Process ToolSource="C:\Program Files (x86)\ArcGIS\Desktop10.0\ArcToolbox\Toolboxes\Data Management Tools.tbx\CalculateField" Date="20140623" Time="173133">CalculateField PIT_squares_500m Id_txt [Id] VB #</Process></lineage></DataProperties></Esri></metadata>
