# Supplementary material for: Mapping the Relative Probability of Common Toad Occurrence in Terrestrial Lowland Farm Habitat in the United Kingdom
Source: PLoS One. 2016 Feb 3;11(2):e0148269. doi: 10.1371/journal.pone.0148269 (PMC4739741; doi:10.1371/journal.pone.0148269)
Supplement: S1 Dataset — Excel file of all recaptured toads weight, length and calculated body condition index in the breeding pond and terrestrial environment. Raster files of distance to nearest edge, distance to the breeding pond, distance to the nearest water body and distance to the nearest woodland habitat. Shapefiles of surveyed 100m x100m squares in 2012 and 2013. STATA analysis and code for the final RSF model. Excel file of location, PIT code and habitat type for all recaptured toads. Shapefiles of the breeding pond, urban habitat, water bodies and woodland habitat within 500m of the breeding pond. (ZIP) [file pone.0148269.s001.zip › SupportingInfo/Tag_Detect_Data.xlsx]

## Sheet: Tagging_2012
Date	Sex	Tag Number	Amplexus Pair	Stay (1)/Split (0)	Partner's Code	Recap? (Y/N)	SVL (mm)	Weight (g)	Damage
2012-02-29	M	0006E375E1	N			N	61	26
2012-02-29	M	0007127292	N			N	53	17
2012-02-29	M	0006E3733F	N			N	63	28
2012-02-29	M	000712F479	N			N	55	21
2012-02-29	M	00071AFE5B	N			N	68	32
2012-02-29	M	00071B1EB9	N			N	60	20
2012-03-01	M	00071AD35F	Y	1	0007129A38	N	64	27
2012-03-01	F	0007129A38	Y	1	00071AD35F	N	84	87
2012-03-01	M	00071AD2B1	N			N	72	44
2012-03-01	M	0006E35A69	N			N	65	28
2012-03-01	M	00071AF035	N			N	68	31
2012-03-01	M	00071B1DFF	N			N	66	30
2012-03-01	M	0007128069	N			N	70	39
2012-03-01	M	00071B0E8D	N			N	65	28
2012-03-01	M	0007129566	N			N	59	21
2012-03-01	M	000712744B	N			N	64	26
2012-03-01	M	00071B0A5E	N			N	69	35
2012-03-01	M	00071B18F0	N			N	69	34
2012-03-01	M	00071ADFFC	N			N	71	39
2012-03-01	M	00071AFE5B	N			Y	65	37
2012-03-01	M	0006E34E77	Y	1	0006E364B4	N	65	29
2012-03-01	F	0006E364B4	Y	1	0006E34E77	N	90	89
2012-03-01	M	00071AD305	N			N	65	28
2012-03-02	M	0007128OEF	N			N	70	29
2012-03-02	M	0007127FF2	Y	1	000712EC85	N	66	30
2012-03-02	F	000712EC85	Y	1	0007127FF2	N	94	80
2012-03-02	M	000712A4D2	N			N	64	29
2012-03-02	M	00071B05C4	N			N	61	25
2012-03-02	M	000712F137	N			N	61	25
2012-03-02	M	0007130BD4	N			N	67	29
2012-03-02	M	0007131022	N			N	56	15
2012-03-02	M	0007126A87	N			N	68	26
2012-03-02	M	00071B1F33	N			N	59	22
2012-03-02	M	0007131D92	N			N	59	23
2012-03-02	M	00071286C5	N			N	66	29
2012-03-02	M	000712FF98	N			N	60	20
2012-03-02	M	00071ABB80	N			N	59	20
2012-03-02	M	0006694279	N			N	58	20
2012-03-02	M	000665975A	N			N	58	16
2012-03-02	M	000665A1A1	Y	1	000712FD4E	N	68	33
2012-03-02	F	000712FD4E	Y	1	000665A1A1	N	85	62
2012-03-02	M	000665AD2F	N			N	60	22
2012-03-02	M	00066577AF	N			N	61	23
2012-03-02	M	00066557DC	N			N	67	30
2012-03-02	M	000665AEC6	Y	1	0006653COD	N	68	28
2012-03-02	F	0006653COD	Y	1	000665AEC6	N	91	82
2012-03-02	M	00066C5C21	N			N	64	25
2012-03-12	M	00060313E5	N			N	68	30
2012-03-12	M	000664BFF4	N			N	68	23
2012-03-12	M	000664F860	N			N	67	27
2012-03-12	M	000665AF9C	N			N	57	19
2012-03-12	M	000667EC13	N			N	65	29
2012-03-12	M	000603428C	N			N	69	30
2012-03-12	M	00071B3E4F	Y	1	000071311F5	N	64	25
2012-03-12	F	000071311F5	Y	1	00071B3E4F	N	86	65
2012-03-12	M	00071308OF	N			N	63	24
2012-03-12	M	00071B8E46	Y	1	0007127305	N	66	26
2012-03-12	F	0007127305	Y	1	00071B8E46	N	80	49
2012-03-12	M	0007131639	N			N	72	43
2012-03-13	M	000712E7EE	Y	1	00071AFAA9	N	70	36
2012-03-13	F	00071AFAA9	Y	1	000712E7EE	N	81	59
2012-03-13	M	00071B2AE4	N			N	70	34
2012-03-13	M	00071A9A46	N			N	67	28
2012-03-13	M	00071B2420	N			N	69	30
2012-03-13	M	00071B073F	N			N	61	25
2012-03-13	M	00071B2CEO	Y	1	000712A095	N	70	28
2012-03-13	F	000712A095	Y	1	00071B2CEO	N	78	51
2012-03-13	M	00071AF0E9	N			N	63	21
2012-03-13	M	00071B1968	N			N	64	25
2012-03-13	M	00071B08BO	N			N	62	20
2012-03-13	M	00071BO801	N			N	67	28
2012-03-13	M	0006E35435	N			N	67	31
2012-03-13	M	00071BODOA	N			N	71	30
2012-03-13	M	00071BODO6	N			N	62	22
2012-03-13	M	000712A277	N			N	64	26
2012-03-13	M	0007127DDO	N			N	67	29
2012-03-13	M	00071297DE	N			N	69	27
2012-03-13	M	0007127FEC	N			N
2012-03-13	M	000603428C	N			Y	68	30
2012-03-13	M	0007126ECF	N			N	55	17
2012-03-13	M	000712F899	N			N	69	28
2012-03-13	M	0007129337	N			N	56	15
2012-03-13	M	00071B2DCC	N			N	63	23
2012-03-13	M	00071B2A42	Y	1	0007128513	N	60	21
2012-03-13	F	0007128513	Y	1	00071B2A42	N	68	38
2012-03-13	M	0006E3AC48	Y	1	0007130C5B	N	64	23
2012-03-13	F	0007130C5B	Y	1	0006E3AC48	N	77	51
2012-03-13	M	0006E35CA9	N			N	60	23
2012-03-13	M	000713193F	N			N	62	23
2012-03-13	M	00071AF652	N			N	62	21
2012-03-13	M	00071319A3	N			N	68	30
2012-03-13	M	00071A8DCA	N			N	63	26
2012-03-13	M	00071A8394	N			N	58	21
2012-03-13	M	00071AE2BF	N			N	63	22
2012-03-13	M	0007127AA6	N			N	62	25
2012-03-13	M	00071A6936	N			N	66	33
2012-03-13	M	00071316B2	Y	0	00071B15CD	N	63	25
2012-03-13	F	00071B15CD	Y	0	00071316B2	N	73	56
2012-03-13	M	0007127D4O	Y	0	000712FA21	N	72	36
2012-03-13	F	000712FA21	Y	0	0007127D4O	N	80	81
2012-03-13	M	00071309E1	Y	0	00071AF429	N	70	30
2012-03-13	F	00071AF429	Y	0	00071309E1	N	74	44
2012-03-13	M	00071B2204	N			N	61	23
2012-03-13	M	000712F138	N			N	61	25
2012-03-13	M	00071AFA20	N			N	67	34
2012-03-13	M	00071300F7	N			N	58	20
2012-03-13	M	000712FE55	N			N	61	25
2012-03-13	M	000712EA6E	N			N	59	22
2012-03-13	M	00071AD5B4	N			N	63	24
2012-03-13	M	0007127C2B	N			N	62	24
2012-03-13	M	0006E36B1A	N			N	64	24
2012-03-13	M	00071B22C7	N			N	68	29
2012-03-13	M	00071AFAB8	Y	0	00071BA35D	N	63	23
2012-03-13	F	00071BA35D	Y	0	00071AFAB8	N	80	52
2012-03-13	M	00071B3013	N			N	63	27
2012-03-14	M	0007128D3E	N			N	63	24
2012-03-14	M	00071B1B24	N			N	61	24
2012-03-14	M	00071AE6C4	N			N	66	30
2012-03-14	M	000712FB(8?)D8	Y		000712FCBE	N	62	27
2012-03-14	F	000712FCBE	Y	1	000712FB(8?)D8	N	83	70
2012-03-14	M	00071AE39A	Y	1	0006E3A38D	N	69	29
2012-03-14	F	0006E3A38D	Y	1	00071AE39A	N	83	64
2012-03-14	M	00071AFA36	N			N	64	29
2012-03-14	M	0007129648	N			N	68	31
2012-03-14	M	00071AF8BC	N			N	66	28
2012-03-14	M	0007129D19	N			N	66	31
2012-03-14	M	00071274B4	N			N	62	27
2012-03-14	M	000712E62F	N			N	68	28
2012-03-14	M	0007130BCC	N			N	71	36
2012-03-14	M	0007129DF6	N			N	64	27
2012-03-14	M	000712770F	N			N	62	23
2012-03-14	M	00071AE1B0	N			N	58	23
2012-03-14	M	00071AE382	N			N	63	29
2012-03-14	M	000713146A	N			N	62	26
2012-03-14	M	00071AFC25	N			N	54	19
2012-03-14	M	0007127CAD	N			N	62	26
2012-03-14	M	00071AF973	N			N	63	23
2012-03-14	M	00071AD414	N			N	63	30
2012-03-14	M	000713166C	N			N	66	33
2012-03-14	M	00071B2F0B	Y	1	00071A98E0	N	69	31
2012-03-14	F	00071A98E0	Y	1	00071B2F0B	N	88	69
2012-03-14	M	00071AE76D	Y	0	0007128FF1	N	64	32
2012-03-14	F	0007128FF1	Y	0	00071AE76D	N	81	62
2012-03-14	M	0006E3BE6E	Y	1	00071B886B	N	59	24
2012-03-14	F	00071B886B	Y	1	0006E3BE6E	N	78	49
2012-03-14	M	00071B19AC	N			N	68	34
2012-03-14	M	0006E3AA15	N			N	63	26
2012-03-14	M	00071B2929	N			N	68	30
2012-03-14	M	0007129D1F	Y	0	00071ADA70	N	65	32
2012-03-14	F	00071ADA70	Y	0	0007129D1F	N	72	42
2012-03-14	M	00071AEBFA	N			N	68	31
2012-03-14	M	0007130F6E	N			N	70	36
2012-03-14	M	0007126AC7	Y	0	00071B3ECD	N	68	28
2012-03-14	F	00071B3ECD	Y	0	0007126AC7	N	81	58
2012-03-14	M	00071B2727	Y	0	00071AD346	N	62	27
2012-03-14	F	00071AD346	Y	0	00071B2727	N	100	103
2012-03-14	M	0006E3821A	Y	0	0006653COD	N	68	31
2012-03-14	F	0006653COD	Y	0	0006E3821A	Y	90	76
2012-03-14	M	000712787E	Y	1	000712A093	N	64	30
2012-03-14	F	000712A093	Y	1	000712787E	N	84	71
2012-03-14	M	00071AD359	N			N	66	36
2012-03-14	M	00071B270F	N			N	60	25
2012-03-14	M	000713171F	N			N	58	19
2012-03-14	M	00071A8DCB	N			N	69	34
2012-03-14	M	000712EAFD	Y	0	00071B130F	N	64	27
2012-03-14	F	00071B130F	Y	0	000712EAFD	N	78	48
2012-03-14	M	000712A42E	N			N	70	24
2012-03-14	M	00071AE25E	N			N	63	22
2012-03-14	M	00071298C1	N			N	65	25
2012-03-14	M	00071B3C18	N			N	67	29
2012-03-14	M	00071318D7	N			N	59	17
2012-03-14	M	000712FDD6	N			N	63	25
2012-03-14	M	00071284C2	N			N	63	24
2012-03-14	M	000712FF67	N			N	70	28
2012-03-14	M	00071316AE	N			N	64	25
2012-03-14	M	000712F893	N			N	59	17
2012-03-14	M	000712F918	N			N	64	28
2012-03-14	M	0006E36DCA	Y	0	00071A844A	N	60	20
2012-03-14	F	00071A844A	Y	0	0006E36DCA	N	90	67
2012-03-14	M	00071334F4	Y	1	00071AE73C	N	69	33
2012-03-14	F	00071AE73C	Y	1	00071334F4	N	79	54
2012-03-14	M	00071B1A2A	Y	0	0007127E3B	N	63	21
2012-03-14	F	0007127E3B	Y	0	00071B1A2A	N	78	47
2012-03-14	M	00071B3A17	N			N	57	23
2012-03-15	M	000712788B	N			N	64	24
2012-03-15	M	0006E37F26	N			N	62	23
2012-03-15	M	0007127DAF	N			N	68	31
2012-03-15	M	0007131270	N			N	63	25		In amplexus with dead frog
2012-03-15	M	00071B3631	Y	1	0006E353E1	N	73	37
2012-03-15	F	0006E353E1	Y	1	00071B3631	N	77	41
2012-03-15	M	00071AEE8A	Y	1	0007126CB6	N	62	24		108-8059-60
2012-03-15	F	0007126CB6	Y	1	00071AEE8A	N	88	73
2012-03-15	M	00071B2791	N			N	61	25
2012-03-15	M	00071303AD	N			N	65	33
2012-03-15	M	00071285A4	N			N	68	31
2012-03-15	M	00071305E5	N			N	60	30
2012-03-15	M	00071B10D0	N			N	62	28
2012-03-15	M	0006E394B8	N			N	64	24
2012-03-15	M	000712729B	N			N	57	18
2012-03-15	M	00071B3D63	Y	1	00071AE5E3	N	59	18
2012-03-15	F	00071AE5E3	Y	1	00071B3D63	N	86	62
2012-03-15	M	000712F137	N			Y	60	24
2012-03-15	M	00071318D7	N			Y	56	16
2012-03-15	M	00071ADAE5	N			N	58	18
2012-03-15	M	00071B1F77	N			N	65	30
2012-03-15	M	00071B39E7	N			N	65	27
2012-03-15	M	0006E38E53	N			N	61	21
2012-03-15	M	0007128F80	Y	1	0007129759	N	63	23
2012-03-15	F	0007129759	Y	1	0007128F80	N	79	58
2012-03-15	M	00071B3B88	N			N	65	29		108-8100-101
2012-03-15	M	UNKNOWN	N			N	65	32
2012-03-15	M	00071B40B1	N			N	64	26
2012-03-15	M	0006E3A03D	N			N	59	19
2012-03-15	M	0006E36F7F	N			N	65	33
2012-03-15	M	0006E3A3F3	N			N	74	41
2012-03-15	M	00071AD3B9	N			N	61	22
2012-03-15	M	00071ADEB9	N			N	68	27
2012-03-15	M	0007129319	N			N	60	17
2012-03-15	M	00071289F1	N			N	60	24
2012-03-15	M	0006E39CC0	N			N	63	28
2012-03-15	M	000712F479	N			Y	58	23
2012-03-15	M	000712838A	N			N	58	23
2012-03-15	M	00071ADD7F	N			N	54	14
2012-03-15	M	00071B25AF	N			N	64	25
2012-03-15	M	0006E34ACA	N			N	59	14
2012-03-15	M	00071281EC	N			N	64	25
2012-03-15	M	00071B236F	N			N	69	30
2012-03-15	M	0007127891	N			N	63	24
2012-03-15	M	00071B1224	N			N	69	33
2012-03-15	M	00071B4160	N			N	69	31
2012-03-15	M	00071B196D	N			N	78	45
2012-03-15	M	00071B0E7F	N			N	66	30
2012-03-15	M	00071AF251	N			N	62	23
2012-03-15	M	00071ADDB3	N			N	60	25
2012-03-15	M	00071B3B19	N			N	65	31
2012-03-15	M	000712F02A	Y	1	00071B292E	N	70	35
2012-03-15	F	00071B292E	Y	1	000712F02A	N	74	51
2012-03-15	M	00071AD4DA	Y	1	00071B4118	N	66	26
2012-03-15	F	00071B4118	Y	1	00071AD4DA	N	101	113
2012-03-15	M	00071AF887	N			N	71	27
2012-03-15	M	0006E3AA77	N			N	69	26
2012-03-15	M	000712F136	N			N	58	19
2012-03-15	M	00071ADB7B	N			N	61	21
2012-03-15	M	00071308C1	N			N	63	22
2012-03-15	M	0006E38220	N			N	60	25
2012-03-15	M	000712A273	N			N	64	28
2012-03-15	M	0007127882	Y	1	0007128EE4(or A?)	N	68	25
2012-03-15	F	0007128EE4(or A?)	Y	1	0007127882	N	71	40
2012-03-15	M	0007131A6F	Y	1	0007127D3D	N	62	24
2012-03-15	F	0007127D3D	Y	1	0007131A6F	N	74	46
2012-03-15	M	00071B2D1F	Y	1	000712722A	N	69	30
2012-03-15	F	000712722A	Y	1	00071B2D1F	N	82	86
2012-03-15	M	00071B1835	Y	1	0007127BA3	N	62	24
2012-03-15	F	0007127BA3	Y	1	00071B1835	N	81	68
2012-03-15	M	0007127FE8	Y	1	00071299C9	N	66	25
2012-03-15	F	00071299C9	Y	1	0007127FE8	N	74	46
2012-03-15	M	000712770D	Y	1	00071304C2	N	70	31
2012-03-15	F	00071304C2	Y	1	000712770D	N	72	40
2012-03-15	M	00071B2BD4	Y	1	00071B2191	N	67	31
2012-03-15	F	00071B2191	Y	1	00071B2BD4	N	82	66
2012-03-15	M	00071B2D20	N			N	64	29
2012-03-16	M	000712837D				N	69	36
2012-03-16	M	00071ADF66	Y	1	00071AEE9E	N	61	20
2012-03-16	F	00071AEE9E	Y	1	00071ADF66	N	69	39
2012-03-16	M	000713178A				N	69	22
2012-03-16	M	00071288DA				N	53	13
2012-03-16	M	0007127E49				N	66	34
2012-03-16	M	00071B30C0				N	63	30
2012-03-16	M	00071275FD				N	59	22
2012-03-16	M	00071ADDAB				N	73	34
2012-03-16	M	00071B009E				N	70	39
2012-03-16	M	0007128C98				N	70	35
2012-03-16	M	000712A565				N	61	23
2012-03-16	M	0007129D85				N	65	23
2012-03-16	M	0007127B12				N	65	25
2012-03-16	M	00071313E7				N	60	26
2012-03-16	M	00071B1AED				N	72	35
2012-03-16	M	00071B33E7				N	61	20
2012-03-16	M	000712A4CF				N	65	31
2012-03-16	M	00071AFA20	Y	1	00071B173B	Y	69	31
2012-03-16	F	00071B173B	Y	1	00071AFA20	N	84	72
2012-03-16	M	00071B30F0	Y	1	00071B3523	N	62	21
2012-03-16	F	00071B3523	Y	1	00071B30F0	N	82	62
2012-03-16	M	0007129E7B	Y	1	00071B077B	N	62	26
2012-03-16	F	00071B077B	Y	1	0007129E7B	N	77	46
2012-03-16	M	000713131E				N	67	35
2012-03-16	M	00071AF677				N	59	23
2012-03-16	M	0007129532				N	58	19
2012-03-16	M	0007130BFE				N	59	23
2012-03-16	M	00071295CD				N	70	28
2012-03-16	M	000712E439				N	69	32
2012-03-16	M	000712E26A				N	65	24
2012-03-16	M	0007130F72				N	67	30
2012-03-16	M	0007129AC8				N	71	37
2012-03-16	M	000712A1B5	Y	1	00071B202A	N	65	27
2012-03-16	F	00071B202A	Y	1	000712A1B5	N	70	36
2012-03-16	M	0007126E69	Y	1	0007129ECF	N	65	25
2012-03-16	F	0007129ECF	Y	1	0007126E69	N	76	56
2012-03-16	M	000712F808				N	57	19
2012-03-16	M	0006E39238				N	58	18
2012-03-16	M	0006E386B6				N	62	23
2012-03-16	M	00071B08D6				N	58	16
2012-03-16	M	00071AEBFA				Y	67	30
2012-03-16	M	0007127F62				N	68	34
2012-03-16	M	0007129AB1				N	70	32
2012-03-16	M	0006C85588	Y	1	0006E3A95E	N	63	21
2012-03-16	F	0006E3A95E	Y	1	0006C85588	N	91	93
2012-03-16	M	00071ADD21				N	65	27
2012-03-16	M	00071B1A6B				N	66	25
2012-03-16	M	00071AF2FD				N	61	24
2012-03-16	M	00071B0D47				N	65	24
2012-03-16	M	00071B36D9				N	64	23
2012-03-16	M	00071AECBF	Y	1	0001B3E60	N	64	31
2012-03-16	F	0001B3E60	Y	1	00071AECBF	N	80	73
2012-03-16	M	0006E38EC0	Y	1	00071AD67F	N	69	27
2012-03-16	F	00071AD67F	Y	1	0006E38EC0	N	86	64
2012-03-16	M	00071A6726				N	61	23
2012-03-16	M	00071B36C1				N	61	25
2012-03-16	M	0007130724				N	72	39
2012-03-16	M	00071B2C39				N	66	29
2012-03-16	M	0006E36C36				N	63	22
2012-03-16	M	00071B02DE				N	59	22
2012-03-16	M	00071AA991	Y	1	00071B1020	N	68	29
2012-03-16	F	00071B1020	Y	1	00071AA991	N	101	123
2012-03-16	M	0006E397CE	Y	1	00071B0E0A	N	70	29
2012-03-16	F	00071B0E0A	Y	1	0006E397CE	N	93	92
2012-03-16	M	0006E35088				N	70	32
2012-03-16	M	0007126B09	Y	1	0006E36D4B	N	65	29
2012-03-16	F	0006E36D4B	Y	1	0007126B09	N	88	84
2012-03-16	M	0006E3544E	Y	1	00071314E3	N	73	36
2012-03-16	F	00071314E3	Y	1	0006E3544E	N	82	57
2012-03-16	M	000712E9F4	Y	1	00071A82E1	N	63	25
2012-03-16	F	00071A82E1	Y	1	000712E9F4	N	64	40
2012-03-16	M	0006E35A2D	Y	1	0007127291	N	69	27
2012-03-16	F	0007127291	Y	1	0006E35A2D	N	77	57
2012-03-16	M	00071AF7C9	Y	1	00071AFF40	N	63	24
2012-03-16	F	00071AFF40	Y	1	00071AF7C9	N	77	51
2012-03-16	M	0007128FE7	Y	1	000712A0FE	N	62	23
2012-03-16	F	000712A0FE	Y	1	0007128FE7	N	77	66
2012-03-16	M	00071B0212	Y	1	00071B07F7	N	67	32
2012-03-16	F	00071B07F7	Y	1	00071B0212	N	82	58
2012-03-16	M	0006E39E1B	Y	1	0006E39234	N	60	21
2012-03-16	F	0006E39234	Y	1	0006E39E1B	N	77	56
2012-03-16	M	000712ED59	Y	1	000712F90F	N	68	37
2012-03-16	F	000712F90F	Y	1	000712ED59	N	79	44
2012-03-16	M	0006E3500D	Y	1	0007127C3E	N	68	30
2012-03-16	F	0007127C3E	Y	1	0006E3500D	N	87	74
2012-03-16	M	00071AE39A	Y	1	0006E3A38D	Y	64	28
2012-03-16	F	0006E3A38D	Y	1	00071AE39A	Y	80	56
2012-03-16	M	0006E3B7DE	Y	1	00071287D0	N	61	26
2012-03-16	F	00071287D0	Y	1	0006E3B7DE	N	79	48
2012-03-16	M	00071AECA9	Y	1	0007128CA1	N	71	30
2012-03-16	F	0007128CA1	Y	1	00071AECA9	N	65	28
2012-03-16	M	000712A487	Y	1	0006E3AA70	N	69	27
2012-03-16	F	0006E3AA70	Y	1	000712A487	N	82	60
2012-03-16	M	0007128A86	Y	1	000712FC27	N	70	35
2012-03-16	F	000712FC27	Y	1	0007128A86	N	75	56
2012-03-16	M	000712852A	Y	1	00071A6DBA	N	67	30
2012-03-16	F	00071A6DBA	Y	1	000712852A	N	82	59
2012-03-16	M	00071B2BD4	Y	1	00071B2191	Y	70	31
2012-03-16	F	00071B2191	Y	1	00071B2BD4	Y	83	76
2012-03-16	M	00071AD61E	Y	1	00071B081C	N	60	19
2012-03-16	F	00071B081C	Y	1	00071AD61E	N	78	62
2012-03-16	M	000712E788				N	67	37
2012-03-16	M	0006E38573				N	64	25
2012-03-16	M	0007127689				N	71	36
2012-03-16	M	0007126AC7				Y	67	30
2012-03-16	M	00071A8226				N	63	26
2012-03-17	M	0007129751	Y	1	0006E38A5F	N	59	21
2012-03-17	F	0006E38A5F	Y	1	0007129751	N	90	81
2012-03-17	M	0006E3A043				N	64	28
2012-03-17	M	0006E35781				N	69	32
2012-03-17	M	0007130957				N	65	30
2012-03-17	M	000712A487				Y	65	23
2012-03-17	M	00071B0F3B				N	61	25
2012-03-17	M	00071296CE				N	60	20
2012-03-17	M	00071AF381				N	66	26
2012-03-17	M	0007130D5D				N	59	21
2012-03-17	M	0007129641				N	60	20
2012-03-17	M	000712F3ED				N	59	19
2012-03-17	M	0006E3AFD3	Y	0	000712FDD0	N	61	25
2012-03-17	F	000712FDD0	Y	0	0006E3AFD3	N	81	60
2012-03-17	M	0007128204				N	63	27
2012-03-17	M	000713163B	Y	1	0006E34CB8	N	68	29
2012-03-17	F	0006E34CB8	Y	1	000713163B	N	81	60
2012-03-17	M	000712778D				N	66	33
2012-03-17	M	00071AB37B				N	65	29
2012-03-17	M	00071A60BD				N	63	24
2012-03-17	M	00071A7676				N	62	29
2012-03-17	M	0006E3C094				N	71	36
2012-03-17	M	00071B0801				Y	61	26
2012-03-17	M	000712EE3E				N	62	22
2012-03-17	M	00071B37F3				N	63	26
2012-03-17	M	0006E37CCD				N	59	22
2012-03-17	M	0007127072				N	63	28
2012-03-17	M	00071B2AE8				N	62	25
2012-03-17	M	0007127713				N	63	23
2012-03-17	M	0007128C16				N	68	28
2012-03-17	M	00071A8391				N	58	17
2012-03-17	M	0006E36BA8				N	62	25
2012-03-17	M	000712770F				Y	60	20
2012-03-17	M	0007129D72				N	63	26
2012-03-17	M	000712E9FD				N	62	24
2012-03-17	M	00071AD597				N	65	25
2012-03-17	M	00071B12D2				N	63	27
2012-03-17	M	000712FA23				N	66	29
2012-03-17	M	000712735D				N	64	26
2012-03-17	M	0007130F7E				N	63	27
2012-03-17	M	00071AF002				N	69	34
2012-03-17	M	00071A6069	Y	1	00071AD35C	N	67	27
2012-03-17	F	00071AD35C	Y	1	00071A6069	N	87	78
2012-03-17	M	0006E388DF				N	67	33
2012-03-17	M	0006E3B572				N	65	29
2012-03-17	M	0007127ED9	Y	1	0006E37DDA	N	69	36
2012-03-17	F	0006E37DDA	Y	1	0007127ED9	N	89	89
2012-03-17	M	00071B1A4E				N	53	17
2012-03-17	M	0007126E0C				N	58	19
2012-03-17	M	000712993E				N	62	23
2012-03-17	M	0006E3651F				N	64	30
2012-03-17	M	00071286AC				N	61	26
2012-03-17	M	0006E376CC				N	69	33
2012-03-17	M	0006E3729D				N	65	26
2012-03-17	M	0006E3718D				N	62	23
2012-03-17	M	00071B0D19				N	64	31
2012-03-17	M	00071B1833				N	64	28
2012-03-17	M	0007129BB6				N	67	31
2012-03-17	M	00071B024C				N	56	20
2012-03-17	M	00071AE36C				N	63	29
2012-03-17	M	00071AE8B9				N	62	27
2012-03-17	M	00071B2932				N	59	22
2012-03-17	M	00071282F4				N	62	26
2012-03-17	M	000712E505				N	68	32
2012-03-17	M	0006E367C3				N	68	32
2012-03-17	M	0007127073				N	59	22
2012-03-17	M	000713136C				N	66	32
2012-03-17	M	0007126BE4				N	57	23
2012-03-17	M	0007127ECC				N	58	20
2012-03-17	M	00071B20C4				N	65	27
2012-03-17	M	00071AD61C	Y	1	00071A85B9	N	67	31
2012-03-17	F	00071A85B9	Y	1	00071AD61C	N	81	81
2012-03-17	M	00071AB6E5				N	59	24
2012-03-17	M	00071AFA36				Y	65	28
2012-03-17	M	00071AFAD4				N	59	23
2012-03-17	M	00071B2EFE				N	58	24
2012-03-17	M	0006E35145				N	63	25
2012-03-17	M	000713157C				N	67	29
2012-03-17	M	00071B0478				N	62	22
2012-03-17	M	00071AE950				N	68	29
2012-03-17	M	0006E3521D				N	63	29
2012-03-17	M	000712A164				N	62	29
2012-03-17	M	0007129ED1				N	64	30
2012-03-17	M	0006E378CD				N	60	21
2012-03-17	M	000713166C				Y	64	34
2012-03-17	M	00071AE7D7				N	69	35
2012-03-18	M	00071B3630	Y	1	0007130808	N	64	28
2012-03-18	F	0007130808	Y	1	00071B3630	N	92	94
2012-03-18	M	0006E36C36				Y	60	25
2012-03-18	M	0007128EE9				N	60	19
2012-03-18	M	00071285B6				N	67	27
2012-03-18	M	000712F77F				N	66	27
2012-03-18	M	0007128061				N	60	23
2012-03-18	M	0006E37071				N	63	27
2012-03-18	M	0006E3662C				N	62	24
2012-03-18	M	00071B0477				N	65	23
2012-03-18	M	000712A0FB	Y	0	000712743C	N	63	26
2012-03-18	F	000712743C	Y	0	000712A0FB	N	82	61
2012-03-18	M	00071AA18A	Y	0	00071B1D07	N	64	25
2012-03-18	F	00071B1D07	Y	0	00071AA18A	N	83	58
2012-03-23	M	00071B3CEE				N	69	36
2012-03-23	M	0006E366F6				N	61	26
2012-03-23	M	00071A8D0F				N	60	22
2012-03-23	M	000712FAA4				N	60	26
2012-03-23	M	00071AF20A				N	67	33
2012-03-23	M	0006E36E4B				N	59	23
2012-03-23	M	0006E36D28				N	63	29
2012-03-23	M	00071B16C0				N	67	30
2012-03-23	M	00071273CD	Y	1	00071B258D	N	62	28
2012-03-23	F	00071B258D	Y	1	00071273CD	N	71	38
2012-03-23	M	0007129744				N	71	32
2012-03-23	M	00071B0B95				N	67	34
2012-03-23	M	0006E36BFA				N	64	32
2012-03-23	M	00071B4160				Y	65	31
2012-03-23	M	0006E38047				N	66	33
2012-03-23	M	0006E3A693				N	65	30
2012-03-23	M	000712A1BA				N	70	36
2012-03-23	M	00071A9245				N	67	40
2012-03-23	M	0007131D43				N	61	25
2012-03-23	M	00071B1B0A				N	65	34
2012-03-23	M	00071A693D				N	69	42
2012-03-23	M	000712943C				N	59	23
2012-03-23	M	00071B33B9				N	67	28
2012-03-23	M	00071B1242				N	56	24
2012-03-23	M	000712A0EB	Y	1	000712F561	N	66	26
2012-03-23	F	000712F561	Y	1	000712A0EB	N	80	89
2012-03-23	M	0006E395A3				N	63	29
2012-03-23	M	0007128079				N	67	35
2012-03-23	M	00071AEA7A	Y	0	0006E36F89	N	65	28
2012-03-23	F	0006E36F89	Y	0	00071AEA7A	N	65	26
2012-03-23	M	00071B237A				N	61	23
2012-03-23	M	0006E39AB				N	60	23
2012-03-23	M	000712817B				N	60	25
2012-03-23	M	0007127C27				N	61	24
2012-03-23	M	00071A8502				N	67	25	MFL (Missing front left leg)
2012-03-23	M	0006E34AD1				N	71	37
2012-03-23	M	00071B121E	Y	1	00071B2BBC	N	60	24
2012-03-23	F	00071B2BBC	Y	1	00071B121E	N	75	54
2012-03-23	M	0007129841				N	60	24
2012-03-23	M	000712E72A	Y	0	000712A27D	N	62	27
2012-03-23	F	000712A27D	Y	0	000712E72A	N	79	56
2012-03-23	M	00071287B6				N	60	20
2012-03-23	M	00071B2E2B				N	60	24
2012-03-23	M	00071AE0F8				N	62	23
2012-03-23	M	00071AB21D				N	61	31
2012-03-23	M	00071B2EF3				N	59	22
2012-03-23	M	00071280E9	Y	1	00071AF72F	N	63	22
2012-03-23	F	00071AF72F	Y	1	00071280E9	N	80	60
2012-03-23	M	0007127DB5				N	62	30
2012-03-23	M	00071B3ED2				N	66	28
2012-03-23	M	0007127604				N	66	29
2012-03-23	M	0006E3963E				N	61	23
2012-03-23	M	00071B398F				N	60	28
2012-03-23	M	0006E35E49	Y	1	00071ABAA0	N	65	24
2012-03-23	F	00071ABAA0	Y	1	0006E35E49	N	75	49
2012-03-23	M	0007132260	Y	1	00071ABF0E	N	69	35
2012-03-23	F	00071ABF0E	Y	1	0007132260	N	64	29
2012-03-23	M	0006E3A87C				N	60	21
2012-03-23	M	0006E3B796				N	54	17
2012-03-23	M	0006E369D1				N	64	34
2012-03-23	M	0007132055				N	65	25
2012-03-23	M	00071ADDAB				Y	67	34
2012-03-23	M	0006E37CBD				N	59	25
2012-03-23	M	00071B29E3				N	65	28
2012-03-23	F	0006E35084				N	66	33
2012-03-23	M	0006E3726E				N	64	23
2012-03-23	M	0006E382AF				N	68	26
2012-03-23	M	00071A800D				N	74	38
2012-03-23	M	0006E3838B				N	59	23
2012-03-23	M	00071A86E0				N	70	36
2012-03-23	M	0006E35996				N	58	20
2012-03-23	M	00071A66EE				N	63	27
2012-03-23	M	0006E34A07				N	57	21
2012-03-26	M	0006E363CD	N			N	63	26
2012-03-26	M	00071A8D7F	N			N	67	30
2012-03-26	M	0007132547	N			N	52	14
2012-03-26	M	0006E361DC	Y	1	0007132421	N	64	24
2012-03-26	F	0007132421	Y	1	0006E361DC	N	85	67
2012-03-26	M	0006E35D01	Y	0	0006E376AC	N	62	28
2012-03-26	F	0006E376AC	Y	0	0006E35D01	N	74	50
2012-03-26	M	0006E34C45	N			N	70	39
2012-03-26	M	0007132A57	N			N	64	29
2012-03-26	M	0007134537	N			N	62	25
2012-03-26	M	00071AB803	N			N	56	20
2012-03-26	M	0006E38517	N			N	64	29
2012-03-26	M	0006E38142	Y	1	0006E360DC	N	63	24
2012-03-26	F	0006E360DC	Y	1	0006E38142	N	82	65
2012-03-26	M	0006E388C9	N			N	63	26
2012-03-27	M	00071A7D95	N			N	62	26
2012-03-27	M	000713429E	Y	1	0006E349D9	N	56	19
2012-03-27	F	0006E349D9	Y	1	000713429E	N	89	98
2012-03-27	M	0006E3BC7D	Y	0	0006E362B4	N	68	31
2012-03-27	F	0006E362B4	Y	0	0006E3BC7D	N	72	47
2012-03-27	F	00071AA1EF	N			N	85	48
2012-03-27	F	0006E3754B	N			N	81	50
2012-03-27	M	0007134EFB	N			N	60	23
2012-03-27	M	0006E3B9DD	N			N	64	30
2012-03-27	M	00071339C3	N			N	65	28
2012-03-27	M	00071AB06F	N			N	65	26
2012-03-27	M	00071A6C53	N			N	62	27
2012-03-27	M	0007133CF6	N			N	59	25
2012-03-27	M	0007132BB4	N			N	58	27
2012-03-27	M	0007134C07	N			N	63	32
2012-03-27	M	0006E34BD8	N			N	58	25
2012-03-27	M	00071FBF0A	N			N	60	23
2012-03-27	M	000713496E	Y	1	0006E3728F	N	63	25
2012-03-27	F	0006E3728F	Y	1	000713496E	N	71	36
2012-03-27	M	00071AC8DD	N			N	56	18
2012-03-27	M	0006E35614	N			N	57	21
2012-03-27	M	0007132055	N			Y	60	25
2012-03-27	M	0006E34C67	N			N	60	27
2012-03-27	M	0006E376CC	Y	0	00071AB3F4	Y	69	33
2012-03-27	F	00071AB3F4	Y	0	0006E376CC	N	77	46
2012-03-27	M	00071AA149	N			N	58	22
2012-03-27	M	0006E355A0	N			N	62	24
2012-03-27	F	0006E37F0E	N			N	69	32
2012-03-27	M	0006E35B0B	N			N	68	30
2012-03-27	M	0007134C0C	N			N	68	32
2012-03-27	M	00071A725D	N			N	62	35
2012-03-27	M	0007132A10	N			N	57	18
2012-03-27	M	0006E361C2	N			N	58	20
2012-03-27	M	0007128C98	N			Y	66	35
2012-03-27	M	00071AD359	N			Y	66	34
2012-03-27	M	0007134971	N			N	63	28
2012-03-27	M	0007128069	N			Y	67	34
2012-03-27	M	0007127C2B	N			Y	59	23
2012-03-27	M	0006E3956D	Y	1	0006E377BE	N	61	27
2012-03-27	F	0006E377BE	Y	1	0006E3956D	N	64	32
2012-03-27	M	00071FC344	N			N	55	23
2012-03-27	M	0007134755	N			N	59	26
2012-03-27	M	00071AA8A1	N			N	60	24
2012-03-27	M	0006E3B972	N			N	64	23	MRE (Missing right eye)
2012-03-27	M	00071FEEA2	N			N	62	23
2012-03-27	F	0006E3737A	N			N	69	35
2012-03-27	M	0006E36D2B	N			N	59	23
2012-03-27	M	0006E34DAA	N			N	62	31
2012-03-27	M	00071357C6	N			N	64	28
2012-03-27	M	0006E36CA7	Y	1	0007132344	N	61	23
2012-03-27	F	0007132344	Y	1	0006E36CA7	N	78	57
2012-03-28	M	00071ABDC8	N			N	58	21
2012-03-28	M	00071B29E(or F?)7	N			N	62	27
2012-03-28	M	0006E38510	N			N	62	29
2012-03-28	M	0006E37B4F	N			N	56	23
2012-03-28	M	0006E36F55	Y	1	0006E36851	N	64	26
2012-03-28	F	0006E36851	Y	1	0006E36F55	N	88	66
2012-03-28	M	0007135882	N			N	60	26
2012-03-28	M	00071321C8	N			N	58	26
2012-03-28	M	0006E35EDF	N			N	56	22
2012-03-28	M	0006E3821A	N			Y	63	30
2012-03-28	M	0006E3AE6F	N			N	57	21
2012-03-28	M	00071A8126	N			N	54	21
2012-03-28	M	0007135575	N			N	54	17
2012-03-28	F	0006E36571	N			N	75	51
2012-03-28	M	0006E36DA5	N			N	69	38
2012-03-28	M	00071342F0	N			N	62	26
2012-03-29	M	00071A61D9	N			N	57	21
2012-03-29	F	0006E37E9F	N			N	72	42
2012-03-29	M	0006E37F13	Y	0	0006E350E3	N	59	20
2012-03-29	F	0006E350E3	Y	0	0006E37F13	N	70	38
2012-03-29	M	00071B2EF3	N			Y	62	26
2012-03-29	M	0007132DC8	N			N	59	24
2012-03-29	M	0006E360B9	N			N	61	30
2012-03-29	M	00071AA091	N			N	65	33
2012-03-29	M	0006E36E9A	N			N	59	23
2012-03-29	M	00071321CF	N			N	64	27
2012-03-29	M	0007131FB6	N			N	61	28
2012-03-29	M	00071AF887	N			Y	64	28
2012-03-29	M	00071A7A3D	N			N	63	27
2012-03-29	M	00072003C5	N			N	51	13
2012-03-29	M	00071A707B	Y	1	0007134866	N	28	65
2012-03-29	F	0007134866	Y	1	00071A707B	N	42	72
2012-03-29	M	0006E3B87C	Y	1	0006E38BF7	N	63	24
2012-03-29	F	0006E38BF7	Y	1	0006E3B87C	N	86	73
2012-03-29	M	0006E37B81	Y	1	0007134FFE	N	70	43
2012-03-29	F	0007134FFE	Y	1	0006E37BB1	N	61	20
2012-03-29	M	0006E36723	N			N	58	18
2012-03-29	M	000712A1BA	DEAD TOAD FOUND IN FEEDING STATION IN SECTION 5			Y

## Sheet: Tagging_2013
Date	Sex	Tag Number	Amplexus Pair	Stay (1)/Split (0)	Partner's Code	Recap? (Y/N)	SVL (mm)	Weight (g)	Damage
2013-04-12	M	0006E395F4	Y	1	0007132293	N	72		N
2013-04-12	F	0007132293	Y	1	0006E395F4	N	93		N
2013-04-12	M	0006E3553B	Y	1	000713535A	N	64		N
2013-04-12	F	000713535A	Y	1	0006E3553B	N	90		N
2013-04-13	M	00071A6901	N			N	62	26	N
2013-04-13	M	00071A9706	N			N	63	25	N
2013-04-13	M	00071AB550	N			N	55	23	N
2013-04-13	F		N			N	82	81
2013-04-13	M	000713058FD	N			N	57	18	N
2013-04-14	M	00071324FD	N			N	60	23	N
2013-04-14	M	0006E375B1	Y	1	0007135567	N	63	26	N
2013-04-14	F	0007135567	Y	1	0006E375B1	N	93	92	N
2013-04-14	M	00071A890C	N			N	67	31	N
2013-04-14	M	0006E3BF97	N			N	60	23	N
2013-04-14	M	00071AC68B	N			N	66	39	N
2013-04-14	M	0006E358DD	Y	1	000713597D	N	67	31	N
2013-04-14	F	000713597D	Y	1	0006E358DD	N	81	68	N
2013-04-14	M	0006E36393	Y	1	0006E35B96	N	66	28	N
2013-04-14	F	0006E35B96	Y	1	0006E36393	N	85	69	N
2013-04-14	M	0006E368C2	Y	1	000713499E	N	61	20	N
2013-04-14	F	000713499E	Y	1	0006E368C2	N	77	63	N
2013-04-14	M	0006E3519E	N			N	64	29	N
2013-04-14	M	000713428B	Y	1	0007131FE8	N	57	20	N
2013-04-14	F	0007131FE8	Y	1	000713428B	N	78	59	N
2013-04-14	M	00072019AB	N			N	56	22	N
2013-04-14	F	0006E35A61	Y	0	000713292E	N	94	96	N
2013-04-14	M	000713292E	Y	0	0006E35A61	N	66	36	N
2013-04-14	M	0006E3AD51	N			N	63	26	N
2013-04-14	M	0007132ACE	Y	1	000713328D	N	56	24	N
2013-04-14	F	000713328D	Y	1	0007132ACE	N	86	80	N
2013-04-14	M	00071A833D	Y	1	0006E37672	N	65	29	N
2013-04-14	F	0006E37672	Y	1	00071A833D	N	85	77	N
2013-04-14	M	00071AC2E4	N			N	64	23	N
2013-04-14	M	000713555E	Y	1	0006E36701	N	68	30	N
2013-04-14	F	0006E36701	Y	1	000713555E	N	90	82	N
2013-04-14	M	00071346D8	Y	1	0007134F07	N	69	28	N
2013-04-14	F	0007134F07	Y	1	00071346D8	N	91	80	N
2013-04-14	M	0007132A5B	N			N	59	19	N
2013-04-14	M	0006E3674B	N			N	62	27	N
2013-04-14	M	00071A8F10	Y	1	000714A6BF	N	69	24	N
2013-04-14	F	000714A6BF	Y	1	00071A8F10	N	73	40	N
2013-04-14	M	00071B06BD	Y	1	00071A6FDF	N	66	25	N
2013-04-14	F	00071A6FDF	Y	1	00071B06BD	N	74	34	N
2013-04-14	M	0006E38216	Y	1	00071A8CD4	N	68	22	N
2013-04-14	F	00071A8CD4	Y	1	0006E38216	N	84	74	N
2013-04-14	M	0007133599	N			N	58	22	N
2013-04-14	M	0006E37603	N			N	63	30	N
2013-04-14	M	0006E36895	Y	1	0006E3B39F	N	68	33	N
2013-04-14	F	0006E3B39F	Y	1	0006E36895	N	87	79	N
2013-04-14	M	0006E35118	Y	1	0007133CF8	N	64	37	N
2013-04-14	F	0007133CF8	Y	1	0006E35118	N	83	66	N
2013-04-14	M	0006E39EDC	N			N	53	18	Y (MLL)
2013-04-14	M	0006E38161	N			N	67	37	N
2013-04-14	M	00071A9C32	N			N	64	27	N
2013-04-14	M	0006E37606	N			N	60	26	N
2013-04-14	M	00071A937F	Y	1	0006E36AB4	N	63	30	N
2013-04-14	F	0006E36AB4	Y	1	00071A937F	N	69	43	N
2013-04-14	M	000712A164	Y	1	0006E361DE	Y	61	27	N
2013-04-14	F	0006E361DE	Y	1	000712A164	N	86	87	N
2013-04-15	M	000751052C	N			N	59	29	N
2013-04-15	M	000750FB46	N			N	56	21	N
2013-04-15	M	0007512348	N			N	65	26	N
2013-04-15	M	000752A2C1	N			N	55	17	N
2013-04-15	M	000751021F	N			N	64	25	N
2013-04-15	M	0007510077	N			N	65	28	N
2013-04-15	M	0007522D13	N			N	60	26	N
2013-04-15	M	0007512C8F	N			N	64	27	N
2013-04-15	M	00075148AE	N			N	61	24	N
2013-04-15	M	0007527185	N			N	67	34	N
2013-04-15	M	000750F969	N			N	66	34	N
2013-04-15	M	000752A0FF	N			N	55	21	N
2013-04-15	M	000750F987	N			N	63	28	N
2013-04-15	M	0007510A87	N			N	62	26	N
2013-04-15	M	000750F1C1	N			N	60	23	N
2013-04-15	M	000750F76D	N			N	62	24	N
2013-04-15	M	0007512406	Y	1	0007511611	N	66	29	N
2013-04-15	F	0007511611	Y	1	0007512406	N	71	62	N
2013-04-15	M	00075108CF	Y	1	000752A005	N	59	22	N
2013-04-15	F	000752A005	Y	1	00075108CF	N	64	33	N
2013-04-15	M	0007512BE2	Y	1	0007529FCB	N	67	28	N
2013-04-15	F	0007529FCB	Y	1	0007512BE2	N	73	48	N
2013-04-15	M	0007513680	Y	1	0007132293	N	65	23	N
2013-04-15	F	0007132293	Y	1	0007513680	Y	89	95	N
2013-04-15	M	0007512193	Y	1	0007528F83	N	70	34	N
2013-04-15	F	0007528F83	Y	1	0007512193	N	91	108	N
2013-04-15	M	000750F5B7	N			N	58	24	N
2013-04-15	M	000750F4D8	N			N	62	25	N
2013-04-15	M	0007525FA8	N			N	63	25	N
2013-04-15	M	00075286DE	N			N	56	23	N
2013-04-15	M	000752911E	N			N	57	21	N
2013-04-15	M	000751330C	N			N	60	25	N
2013-04-15	M	0007528341	N			N	57	20	N
2013-04-15	M	0007529FFF	N			N	62	31	N
2013-04-15	M	0007510476	N			N	57	24	N
2013-04-15	M	0007510C53	N			N	60	22	N
2013-04-15	M	000752A3C8	N			N	65	65	N
2013-04-15	M	0007528586	N			N	68	35	N
2013-04-15	M	0007517D78	Y	1	00075293E4	N	58	23	N
2013-04-15	F	00075293E4	Y	1	0007517D78	N	65	38	N
2013-04-15	M	0007527830	N			N	68	36	N
2013-04-15	M	000752449C	N			N	69	37	N
2013-04-15	M	00075298B3	N			N	64	28	N
2013-04-15	M	0007528112	N			N	64	31	Y (MLF)
2013-04-15	M	00071B02DE	N			Y	60	23	N
2013-04-15	M	00075297CD	N			N	62	21	N
2013-04-15	M	00075113BE	N			N	67	33	N
2013-04-15	M	000752A174	N			N	57	17	N
2013-04-15	M	0007527388	N			N	72	38	N
2013-04-15	M	000751102F	Y	1	000752778A	N	62	22	N
2013-04-15	F	000752778A	Y	1	000751102F	N	77	58	N
2013-04-15	M	0007540F7B	Y	1	0007540403	N	55	18	N
2013-04-15	F	0007540403	Y	1	0007540F7B	N	87	68	N
2013-04-15	M	00075120B2	Y	1	000752A072	N	65	28	N
2013-04-15	F	000752A072	Y	1	00075120B2	N	84	73	N
2013-04-15	M	00075294DF	Y	1	00075419FC	N	67	31	N
2013-04-15	F	00075419FC	Y	1	00075294DF	N	87	86	N
2013-04-15	M	0007528D37	Y	1	0007528FE1	N	63	28	N
2013-04-15	F	0007528FE1	Y	1	0007528D37	N	77	61	N
2013-04-15	M	0007128A86	N			Y	71	40	N
2013-04-15	M	0006E36F7F	N			Y	70	34	N
2013-04-15	M	00075270E7	N			N	68	29	N
2013-04-15	M	00071B37F3	N			Y	60	27	N
2013-04-15	M	000754087D	N			N	65	28	N
2013-04-15	M	000752A605	N			N	63	26	N
2013-04-15	M	00075106D1	Y	1	00075270D7	N	64	25	N
2013-04-15	F	00075270D7	Y	1	00075106D1	N	81	66	N
2013-04-15	M	0007529012	Y	1	0007526D85	N	64	21	N
2013-04-15	F	0007526D85	Y	1	0007529012	N	82	63	N
2013-04-15	M	000750F96C	Y	1	00075293B1	N	69	28	N
2013-04-15	F	00075293B1	Y	1	000750F96C	N	82	59	N
2013-04-15	M	0007528C6C	Y	1	000752996A	N	63	25	N
2013-04-15	F	000752996A	Y	1	0007528C6C	N	89	90	N
2013-04-15	M	00075107CB	Y	1	00075105E3	N	60	24	N
2013-04-15	F	00075105E3	Y	1	00075107CB	N	73	50	N
2013-04-15	M	0007514229	Y	1	000752FD8D	N	15	58	N
2013-04-15	F	000752FD8D	Y	1	0007514229	N	82	67	N
2013-04-15	M	000753F356	Y	1	00075128D5	N	69	35	N
2013-04-15	F	00075128D5	Y	1	000753F356	N	79	79	N
2013-04-15	M	00075103CB	Y	1	0006E377BE	N	70	35	N
2013-04-15	F	0006E377BE	Y	1	00075103CB	Y	68	36	N
2013-04-15	M	0006E375B1	Y	1	0007135567	Y	65	30	N
2013-04-15	F	0007135567	Y	1	0006E375B1	Y	92	100	N
2013-04-15	M	00075106ED	Y	1	00075260BE	N	63	31	N
2013-04-15	F	00075260BE	Y	1	00075106ED	N	75	50	N
2013-04-15	M	0007511181	Y	1	0007528117	N	67	30	N
2013-04-15	F	0007528117	Y	1	0007511181	N	83	70	N
2013-04-15	M	00071B34F4	Y	1	0007529800	Y	63	35	N
2013-04-15	F	0007529800	Y	1	00071B34F4	N	75	60	N
2013-04-15	M	0007528BA8	Y	1	000752A0E6	N	70	39	N
2013-04-15	F	000752A0E6	Y	1	0007528BA8	N	85	87	N
2013-04-15	M	0007510C16	Y	1	0007524458	N	69	34	N
2013-04-15	F	0007524458	Y	1	0007510C16	N	78	57	N
2013-04-15	M	00071305E5	Y	1	0007529669	Y	69	37	N
2013-04-15	F	0007529669	Y	1	00071305E5	N	78	70	N
2013-04-15	M	0007524489	Y	1	0007529B66	N	67	33	N
2013-04-15	F	0007529B66	Y	1	0007524489	N	83	68	N
2013-04-15	M	000750F3EF	Y	1	000712FA21	Y	68	30	N
2013-04-15	F	000712FA21	Y	1	000750F3EF	N	82	72	N
2013-04-15	M	000750F7D5	Y	1	0007512BCE	N	61	35	N
2013-04-15	F	0007512BCE	Y	1	000750F7D5	N	72	52	N
2013-04-15	M	000750F3E4	Y	1	0007510BB8	N	66	31	N
2013-04-15	F	0007510BB8	Y	1	000750F3E4	N	77	53	N
2013-04-16	M	00075124CB	N			N	56	17	N
2013-04-16	M	00075106A2	N			N	56	22	N
2013-04-16	M	0007510E04	N			N	66	34	N
2013-04-16	M	0007541674	N			N	56	21	N
2013-04-16	M	0007511BEA	N			N	60	26	N
2013-04-16	M	0007529BAA	Y	1	0007540CAA	N	69	35	N
2013-04-16	F	0007540CAA	Y	1	0007529BAA	N	89	96	N
2013-04-16	M	0007524489	Y	1	0007529B66	Y	67	34	N
2013-04-16	F	0007529B66	Y	1	0007524489	Y	80	50	N
2013-04-16	M	00075277CA	Y	1	0007528D6B	N	67	30	N
2013-04-16	F	0007528D6B	Y	1	00075277CA	N	84	83	N
2013-04-16	M	0007510F85	Y	1	000752A616	N	65	28	N
2013-04-16	F	000752A616	Y	1	0007510F85	N	73	53	N
2013-04-16	M	00075132A6	Y	1	0007528523	N	63	28	N
2013-04-16	F	0007528523	Y	1	00075132A6	N	91	101	N
2013-04-16	M	0006E36393	Y	1	0006E35B96	Y	63	29	N
2013-04-16	F	0006E35B96	Y	1	0006E36393	Y	84	79	N
2013-04-16	M	0007510251	Y	1	0007510A89	N	61	24	N
2013-04-16	F	0007510A89	Y	1	0007510251	N	85	75	N
2013-04-16	M	00075116F8	Y	1	0007510654	N	58	22	N
2013-04-16	F	0007510654	Y	1	00075116F8	N	73	54	N
2013-04-16	M	00075102E1	N			N	57	19	N
2013-04-16	M	00075128F2	Y	1	0007512D18	N	65	33	N
2013-04-16	F	0007512D18	Y	1	00075128F2	N	85	93	N
2013-04-16	M	0007528301	N			N	63	33	N
2013-04-16	M	000752A299	N			N	57	23	N
2013-04-16	M	0007528C30	N			N	63	29	N
2013-04-16	M	0007529BB3	N			N	61	27	N
2013-04-16	M	0007541605	N			N	58	23	N
2013-04-16	M	000752851D	N			N	62	32	N
2013-04-16	M	000752A5E7	N			N	60	19	N
2013-04-16	M	00075294B5	N			N	70	35	N
2013-04-16	M	000752A07E	N			N	67	37	N
2013-04-16	M	0007540F10	N			N	64	27	N
2013-04-16	M	0007517BAF	N			N	62	24	N
2013-04-16	M	000752826F	N			N	66	31	N
2013-04-16	M	0007513E70	N			N	63	29	N
2013-04-16	M	0006E3A3F3	N			Y	71	40	N
2013-04-16	M	00075294CF	N			N	61	22	N
2013-04-16	M	0007512118	N			N	61	26	N
2013-04-16	M	00075281CA	N			N	64	33	N
2013-04-16	M	0007540AA1	N			N	60	20	N
2013-04-16	M	000753F219	N			N	62	27	N
2013-04-16	M	0007529879	N			N	65	26	N
2013-04-16	M	0007529D5C	N			N	64	27	N
2013-04-16	M	00075270DA	N			N	63	24	N
2013-04-16	M	0007523E5A	N			N	60	24	N
2013-04-16	M	0007529DID	N			N	61	25	N
2013-04-16	M	0007527DE4	N			N	63	25	N
2013-04-16	M	0007541956	N			N	60	25	N
2013-04-16	M	00075418F6	N			N	59	24	N
2013-04-16	M	0007528D7D	N			N	55	18	N
2013-04-16	M	0007528243	N			N	56	22	N
2013-04-16	M	000713428B	N			Y	57	20	N
2013-04-16	M	000752A31A	N			N	66	28	N
2013-04-16	M	000752839A	N			N	64	30	N
2013-04-16	M	0007528AA2	N			N	58	19	N
2013-04-16	M	000751A44C	N			N	60	22	N
2013-04-16	M	0007526FCA	N			N	64	26	N
2013-04-16	M	0007513DCC	N			N	61	22	Y (MLF)
2013-04-16	M	000753F292	N			N	66	30	N
2013-04-16	M	0007518353	N			N	69	35	N
2013-04-16	M	00075294DF	Y	1	00075419FC	Y	66	30	N
2013-04-16	F	00075419FC	Y	1	00075294DF	Y	95	90	N
2013-04-16	M	000752876E	N			N	63	29	N
2013-04-16	M	000753FCE8	N			N	62	29	N
2013-04-16	M	00075270B8	N			N	57	15	N
2013-04-16	M	0007529177	Y	1	0007529D92	N	70	33	N
2013-04-16	F	0007529D92	Y	1	0007529177	N	83	96	N
2013-04-16	M	0006E35781	N			Y	67	32	N
2013-04-16	M	0007529A6A	N			N	59	25	N
2013-04-16	M	000752975C	N			N	64	27	N
2013-04-16	M	0007517C1A	Y	1	000752953E	N	60	25	N
2013-04-16	F	000752953E	Y	1	0007517C1A	N	74	54	N
2013-04-16	M	0007529F9D	Y	1	000752987B	N	61	19	N
2013-04-16	F	000752987B	Y	1	0007529F9D	N	65	32	N
2013-04-16	M	000752814F	N			N	62	24	N
2013-04-16	M	000752A4D6	N			N	62	22	N
2013-04-16	M	0007529F1B	N			N	61	24	N
2013-04-16	M	000752A27A	N			N	62	29	N
2013-04-16	M	00075270B7	Y	1	0007524C8A	N	65	30	N
2013-04-16	F	0007524C8A	Y	1	00075270B7	N	82	74	N
2013-04-16	M	0007527126	Y	1	00075284C1	N	65	27	N
2013-04-16	F	00075284C1	Y	1	0007527126	N	80	61	N
2013-04-16	M	0007526195	N			N	59	24	N
2013-04-16	M	000753FF77	N			N	52	17	N
2013-04-16	M	0007512127	N			N	62	25	N
2013-04-16	M	0007528F74	N			N	66	28	N
2013-04-16	M	0007529BD3	N			N	62	29	N
2013-04-16	M	0007529191	N			N	63	27	N
2013-04-16	M	0007529774	N			N	57	24	N
2013-04-17	M	0007528632	N			N	56	16	N
2013-04-17	M	0007517C31	N			N	58	21	N
2013-04-17	M	000752800B	N			N	62	22	N
2013-04-17	F	0007528BE1	N			N	74	4	N
2013-04-17	M	00075141A5	N			N	59	25	N
2013-04-17	M	000752A0D6	N			N	64	27	N
2013-04-17	M	0007540474	N			N	64	29	N
2013-04-17	M	0007512AA7	N			N	61	29	N
2013-04-17	M	000750FFA5	N			N	62	30	N
2013-04-17	M	00071B236F	N			Y	70	34	N
2013-04-17	M	00075283A4	N			N	69	36	N
2013-04-17	M	00075107DE	N			N	63	26	N
2013-04-17	M	00075141C3	N			N	64	35	N
2013-04-17	M	0007528821	N			N	56	19	N
2013-04-17	M	0007510FB8	N			N	59	20	N
2013-04-17	M	00075296D0	N			N	66	34	N
2013-04-17	M	0007510EB8	N			N	67	33	N
2013-04-17	M	0007513162	N			N	62	25	N
2013-04-17	M	00075124C1	N			N	62	24	N
2013-04-17	M	000750FCD6	N			N	63	26	N
2013-04-17	M	000752980E	N			N	63	27	N
2013-04-17	M	000750F7D7	N			N	67	32	N
2013-04-17	M	0007541412	N			N	62	30	N
2013-04-17	M	00075110DF	N			N	59	28	N
2013-04-17	M	0007529BE7	N			N	62	28	N
2013-04-17	M	000750FD29	N			N	63	24	N
2013-04-17	M	0007132547	N			Y	55	20	N
2013-04-17	M	00075100A4	Y	0	0007514188	N	70	34	N
2013-04-17	F	0007514188	Y	0	00075100A4	N	74	39	N
2013-04-17	M	000750FD43	Y	1	0007514138	N	64	30	N
2013-04-17	F	0007514138	Y	1	000750FD43	N	87	82	N
2013-04-17	M	0007511447	Y	1	000751252E	N	62	30	N
2013-04-17	F	000751252E	Y	1	0007511447	N	81	65	N
2013-04-17	M	000750FB5E	N			N	60	24	N
2013-04-17	M	00075117D0	N			N	66	28	N
2013-04-17	M	000753F9AA	Y	1	00075112FD	N	62	26	N
2013-04-17	F	00075112FD	Y	1	000753F9AA	N	77	76	N
2013-04-17	M	000752A5A2	N			N	62	27	N
2013-04-17	M	000750F090	N			N	69	32	N
2013-04-17	M	0007510F06	N			N	64	31	N
2013-04-17	M	000751216F	N			N	61	24	N
2013-04-17	M	0007127689	N			Y	70	40	N
2013-04-17	M	00075119BD	N			N	59	26	N
2013-04-17	M	0007517BAF	N			Y	60	25	N
2013-04-17	M	0007513E0D	N			N	62	24	N
2013-04-17	M	000751006F	N			N	56	23	N
2013-04-17	M	00075118FF	N			N	56	22	N
2013-04-17	M	0007513DFB	N			N	63	30	N
2013-04-18	M	000751251B	N			N	62	24	N
2013-04-18	M	000751048C	N			N	69	38	N
2013-04-18	M	000751294A	N			N	61	28	N
2013-04-18	M	0007510B63	N			N	56	22	N
2013-04-18	M	0007510CCB	N			N	69	36	N
2013-04-18	M	0007514167	N			N	63	26	N
2013-04-18	M	000750FFB3	N			N	57	22	N
2013-04-18	M	0007529891	N			N	64	33	N
2013-04-18	M	00075128CF	N			N	62	32	N
2013-04-18	M	00075297DF	N			N	61	22	N
2013-04-18	M	000751011D	N			N	59	20	N
2013-04-18	M	0007513459	N			N	61	21	N
2013-04-18	M	0007529BA5	N			N	68	37	N
2013-04-18	M	00071B196D	Y	1	0007511B97	Y	72	40	N
2013-04-18	F	0007511B97	Y	1	00071B196D	N	80	73	N
2013-04-18	M	000750FF44	Y	1	0007510E5D	N	63	27	N
2013-04-18	F	0007510E5D	Y	1	000750FF44	N	96	101	N
2013-04-18	M	000754082B	Y	1	0007529B70	N	66	30	N
2013-04-18	F	0007529B70	Y	1	000754082B	N	89	100	N
2013-04-18	M	00075128F8	N			N	59	20	N
2013-04-18	M	000751094E	N			N	57	18	N
2013-04-18	M	0007528D37	N			Y	62	29	N
2013-04-18	M	000750F05F	N			N	67	32	N
2013-04-18	M	0007512BDC	N			N	69	35	N
2013-04-18	M	00075082E9	N			N	61	25	N
2013-04-18	M	000750F888	N			N	61	27	N
2013-04-18	M	0007529012	N			Y	62	24	N
2013-04-18	M	000750F8B0	N			N	65	32	N
2013-04-18	M	00075142B6	N			N	61	23	N
2013-04-18	M	0006E37CCD	N			Y	63	29	N
2013-04-18	M	0007511171	N			N	60	24	N
2013-04-18	M	0007528A05	Y	1	00075276E7	N	63	22	N
2013-04-18	F	00075276E7	Y	1	0007528A05	N	78	68	N
2013-04-18	M	000752712B	N			N	62	28	N
2013-04-18	M	00075105D6	N			N	58	22	N
2013-04-18	M	000750835B	N			N	63	33	N
2013-04-18	M	00071AE2BF	N			Y	63	23	N
2013-04-18	M	00075120DF	N			N	60	26	N
2013-04-18	M	00075139D1	N			N	64	27	N
2013-04-18	M	0007527169	N			N	58	19	N
2013-04-18	M	0007512118	N			Y	58	25	N
2013-04-18	M	000751081D	N			N	57	25	N
2013-04-18	M	00075105D4	Y	1	0007510418	N	56	23	N
2013-04-18	F	0007510418	Y	1	00075105D4	N	89	77	N
2013-04-18	M	00075106A2	N			Y	57	21	N
2013-04-18	M	00075133B0	N			N	62	21	N
2013-04-18	M	000752A2C1	N			Y	53	15	N
2013-04-18	M	000751013D	N			N	62	27	N
2013-04-18	M	000750F5B7	N			Y	56	20	N
2013-04-18	M	00075298C4	N			N	61	24	N
2013-04-18	M	0007528D00	N			N	63	24	N
2013-04-18	M	000752A246	N			N	54	14	N
2013-04-19	M	000750FE8B	N			N	67	32	N
2013-04-19	M	000751EA1D	N			N	68	36	N
2013-04-19	M	0007540E25	N			N	62	23	N
2013-04-19	M	000754023A	N			N	69	36	N
2013-04-19	M	000754128D	N			N	63	26	N
2013-04-19	M	00075234B3	N			N	60	22	N
2013-04-19	M	0007525E1C	N			N	58	24	N
2013-04-19	M	000754170C	N			N	61	24	N
2013-04-19	M	0007527004	N			N	73	36	N
2013-04-19	M	00075292DB	N			N	63	29	N
2013-04-19	M	00075280DA	N			N	61	25	N
2013-04-19	M	00075413F1	N			N	65	31	N
2013-04-19	M	0007526208	N			N	59	25	N
2013-04-19	M	000753F931	N			N	61	26	N
2013-04-19	M	000750(F?)3EF	N			Y	65	30	N
2013-04-19	M	0007524CB6	N			N	58	20	N
2013-04-19	M	0007525350	N			N	61	26	N
2013-04-19	M	000754143A	N			N	59	26	N
2013-04-19	M	0007524E95	N			N	64	33	N
2013-04-19	M	0007526965	N			N	55	18	N
2013-04-19	M	000752665F	N			N	66	32	N
2013-04-19	M	00075107CB	N			Y	61	25	N
2013-04-19	M	0007527CD2	N			N	63	36	N
2013-04-19	M	0007541907	N			N	56	22	N
2013-04-19	M	0007541414	N			N	62	29	N
2013-04-19	M	000753FE91	N			N	66	38	N
2013-04-19	M	00075400D6	N			N	69	37	N
2013-04-19	M	000752A33E	N			N	55	19	N
2013-04-19	M	0007515EFA	N			N	54	19	N
2013-04-19	M	0007525C9B	N			N	62	30	N
2013-04-19	M	0007523E15	N			N	64	34	N
2013-04-19	M	00075275E5	N			N	59	25	N
2013-04-19	M	000754084A	N			N	65	32	N
2013-04-19	M	000752543F	N			N	69	40	N
2013-04-19	M	0007540A97	N			N	56	24	N
2013-04-19	M	000753F891	N			N	62	25	N
2013-04-19	M	00075415BA	N			N	63	24	N
2013-04-19	M	0007541367	N			N	62	26	N
2013-04-19	M	00075268E5	N			N	70	27	N
2013-04-19	M	0007540087	N			N	63	31	N
2013-04-19	M	000753F941	N			N	66	28	N
2013-04-19	M	000753FECB	N			N	61	25	N
2013-04-19	M	0007524673	N			N	57	20	N
2013-04-19	M	000752509A	N			N	56	23	N
2013-04-19	M	000751702B	N			N	67	30	N
2013-04-19	M	0007528123	N			N	60	23	N
2013-04-19	M	00075418A9	N			N	55	22	N
2013-04-19	M	0007541775	N			N	67	34	N
2013-04-19	F	0007516BF6	N			N	72	47	N
2013-04-19	M	0007525966	N			N	56	21	N
2013-04-19	M	000752560D	N			N	54	17	N
2013-04-20	M	0006E3591D	N			N	51	26	N
2013-04-20	M	0007526634	N			N	61	27	N
2013-04-20	M	0007512FBB	N			N	57	21	N
2013-04-20	M	00071B08D6	N			Y	57	20	N
2013-04-20	M	0007528FF(0?)	N			N	62	25	N
2013-04-20	M	0007541BA2	N			N	61	22	N
2013-04-20	M	000754128D	N			Y	63	25	N
2013-04-20	M	0007514677	N			N	66	31	N
2013-04-20	M	00075142E2	N			N	61	27	N
2013-04-20	M	000751094E	N			Y	54	17	N
2013-04-20	M	000750F3A8	N			N	58	21	N
2013-04-20	M	00071305E5	N			Y	65	33	N
2013-04-20	M	000750F9DA	N			N	65	30	N
2013-04-20	M	0007512086	N			N	72	37	N
2013-04-20	M	000752A31A	N			Y	62	28	N
2013-04-20	M	0007512A7F	N			N	60	23	N
2013-04-20	M	000750FDB1	N			N	57	24	N
2013-04-20	M	0007528EC8	N			N	62	30	N
2013-04-20	M	0007512DCF	N			N	59	24	N
2013-04-20	M	000750F4B6	N			N	69	32	N
2013-04-20	M	00075415BA	N			Y	59	22	N
2013-04-20	M	00075268E5	N			Y	66	32	N
2013-04-20	M	0007512088	N			N	61	20	N
2013-04-20	M	000752A03E	N			N	64	29	N
2013-04-20	M	0007510C21	Y	1	000750F125	N	57	19	N
2013-04-20	F	000750F125	Y	1	0007510C21	N	73	43	N
2013-04-20	M	0007510BB4	N			N	69	37	N
2013-04-20	M	0006E3591D	N			Y	60	27	N
2013-04-20	M	0007525350	N			Y	60	26	N
2013-04-20	M	0007512F06	N			N	62	28	N
2013-04-20	M	00075142C0	N			N	59	20	N
2013-04-20	M	00071B34F4	N			Y	63	32	N
2013-04-20	M	0007510C84	N			N	71	42	N
2013-04-20	M	00075127A4	N			N	56	21	N
2013-04-20	M	00075128AB	N			N	65	29	N
2013-04-20	M	000750F8E3	N			N	54	17	N
2013-04-20	M	00075104E3	N			N	65	36	N
2013-04-20	M	000750FEDD	N			N	57	22	N
2013-04-20	M	0007529891	N			Y	64	32	N
2013-04-20	M	0007510DD1	Y	1	000750FE4F	N	55	18	N
2013-04-20	F	000750FE4F	Y	1	0007510DD1	N	80	74	N
2013-04-20	M	000750F4D8	N			Y	61	25	N
2013-04-21	M	0007512906	N			N	57	21	N
2013-04-21	M	00075130D7	N			N	62	41	N
2013-04-21	M	00075125B6	N			N	63	28	N
2013-04-21	M	0007526A02	N			N	61	26	N
2013-04-21	M	00075181E2	N			N	64	33	N
2013-04-21	M	00075248E2	Y	0		N	62	30	N
2013-04-21	F	000751742B	Y	0		N	95	124	N
2013-04-21	M	0007517794	N			N	65	30	N
2013-04-21	M	000752553B	N			N	63	29	N
2013-04-21	M	00075266C3	N			N	64	32	N
2013-04-21	M	00075273E1	N			N	58	24	N
2013-04-21	M	0007517751	N			N	66	32	N
2013-04-21	M	0007524348	N			N	56	20	N
2013-04-21	M	0007510C84	N			Y	70	43	N
2013-04-21	M	000752184F	N			N	62	30	N
2013-04-21	M	000753F1DF	N			N	65	28	N
2013-04-21	M	0007527C00	Y	1		N	71	30	N
2013-04-21	F	0007524AEC	Y	1		N	80	55	N
2013-04-21	M	0007525399	N			N	59	26	N
2013-04-22	M	000752561E	N			N	61	30	N
2013-04-22	M	000750F266	N			N	53	19	N
2013-04-22	M	000752453F	N			N	62	28	N
2013-04-22	M	0007527896	N			N	58	28	N
2013-04-23	M	0007540F8D	N			N	50	14	N
2013-04-23	M	0007526521	N			N	55	19	N
2013-04-23	M	00075251B4	N			N	53	16	N
2013-04-23	M	0007529670	N			N	68	36	N
2013-04-23	M	0007527004	Y			N	71	35	N
2013-04-23	M	0006E3AFD3	Y			N	60	28	N
2013-04-23	M	000750F266	Y			N	56	20	N

## Sheet: Toad_locations
Species	X	Y
Bufo_bufo	442319	196393
Bufo_bufo	442318	196396
Bufo_bufo	442351	196367
Bufo_bufo	442333	196383
Bufo_bufo	442321	196310
Bufo_bufo	442320	196315
Bufo_bufo	442317	196334
Bufo_bufo	442313	196367
Bufo_bufo	442325	196388
Bufo_bufo	441910	196548
Bufo_bufo	441903	196059
Bufo_bufo	441971	196099
Bufo_bufo	441978	196106
Bufo_bufo	441898	196057
Bufo_bufo	441864	196305
Bufo_bufo	441864	196312
Bufo_bufo	441873	196333
Bufo_bufo	441881	196338
Bufo_bufo	441882	196326
Bufo_bufo	441896	196397
Bufo_bufo	441882	196384
Bufo_bufo	441858	196304
Bufo_bufo	441858	196311
Bufo_bufo	441860	196287
Bufo_bufo	441864	196312
Bufo_bufo	441849	196358
Bufo_bufo	441865	196365
Bufo_bufo	442051	196175
Bufo_bufo	442062	196165
Bufo_bufo	442065	196116
Bufo_bufo	442033	196173
Bufo_bufo	442006	196149
Bufo_bufo	441826	196279
Bufo_bufo	441854	196248
Bufo_bufo	441722	196033
Bufo_bufo	441772	196034
Bufo_bufo	441772	196023
Bufo_bufo	441771	196015
Bufo_bufo	441965	196103
Bufo_bufo	442252	196228
Bufo_bufo	442288	196263
Bufo_bufo	441754	196118
Bufo_bufo	441752	196166
Bufo_bufo	441752	196133
Bufo_bufo	441895	196058
Bufo_bufo	441879	196059
Bufo_bufo	441816	196062
Bufo_bufo	441808	196056
Bufo_bufo	441877	196051
Bufo_bufo	441873	196052
Bufo_bufo	441859	196052
Bufo_bufo	441851	196054
Bufo_bufo	441843	196054
Bufo_bufo	441838	196055
Bufo_bufo	441834	196055
Bufo_bufo	441831	196054
Bufo_bufo	441820	196052
Bufo_bufo	442224	196198
Bufo_bufo	442205	196198
Bufo_bufo	442200	196168
Bufo_bufo	442207	196169
Bufo_bufo	442219	196166
Bufo_bufo	442252	196161
Bufo_bufo	442239	196147
Bufo_bufo	442242	196161
Bufo_bufo	442113	195903
Bufo_bufo	442116	195921
Bufo_bufo	442144	195957
Bufo_bufo	441910	196244
Bufo_bufo	441936	196233
Bufo_bufo	441935	196234
Bufo_bufo	441942	196234
Bufo_bufo	441941	196234
Bufo_bufo	441966	196224
Bufo_bufo	441997	196218
Bufo_bufo	441985	196235
Bufo_bufo	441955	196238
Bufo_bufo	441912	196273
Bufo_bufo	441916	196290
Bufo_bufo	442232	196213
Bufo_bufo	442282	196265
Bufo_bufo	442260	196228
Bufo_bufo	442300	196288
Bufo_bufo	442339	196232
Bufo_bufo	441827	196282
Bufo_bufo	441832	196249
Bufo_bufo	441895	196292
Bufo_bufo	441860	196285
Bufo_bufo	441751	196230
Bufo_bufo	442167	196170

## Sheet: Detector_trials
Date	G/TH/W	Tags out	Detected	Rate			G	TH	W
2012-12-13	G	15	15	1		Sum	6.6	5.47778	3.5
2012-08-22	G	10	7	0.7		Count	9	8	6
2012-04-12	G	10	3	0.3		Avg	0.733333	0.684722	0.583333
2012-04-12	G	10	6	0.6
2012-04-12	G	10	6	0.6
2012-04-12	G	10	9	0.9		G	TH	W		Anova: Single Factor
2012-12-13	TH	10	9	0.9		1	0.9	1
2012-04-12	TH	10	2	0.2		0.7	0.2	0.3		SUMMARY
2012-04-12	TH	10	8	0.8		0.3	0.8	0.3		Groups	Count	Sum	Average	Variance
2012-04-12	TH	10	4	0.4		0.6	0.4	0.6		G	9	6.6	0.733333	0.0475
2012-04-12	TH	10	4	0.4		0.6	0.4	0.5		TH	8	5.47778	0.684722	0.0948832
2012-09-06	W	10	10	1		0.9	0.777778	0.8		W	6	3.5	0.583333	0.0776667
2012-04-12	W	10	3	0.3		0.9	1
2012-04-12	W	10	3	0.3		0.7	1
2012-04-12	W	10	6	0.6		0.9				ANOVA
2012-04-12	W	10	5	0.5						Source of Variation	SS	df	MS	F	P-value	F crit
2013-05-07	G	10	9	0.9						Between Groups	0.0816767	2	0.0408384	0.570163	0.574359	3.49283
2013-05-07	TH	9	7	0.777778						Within Groups	1.43252	20	0.0716258
2013-05-07	G	10	7	0.7
2013-05-07	TH	10	10	1						Total	1.51419	22
2013-05-07	G	10	9	0.9
2013-05-07	TH	10	10	1
2013-08-20	W	10	8	0.8
