# Supplementary material for: Mapping the Relative Probability of Common Toad Occurrence in Terrestrial Lowland Farm Habitat in the United Kingdom
Source: PLoS One. 2016 Feb 3;11(2):e0148269. doi: 10.1371/journal.pone.0148269 (PMC4739741; doi:10.1371/journal.pone.0148269)
Supplement: S1 Dataset — Excel file of all recaptured toads weight, length and calculated body condition index in the breeding pond and terrestrial environment. Raster files of distance to nearest edge, distance to the breeding pond, distance to the nearest water body and distance to the nearest woodland habitat. Shapefiles of surveyed 100m x100m squares in 2012 and 2013. STATA analysis and code for the final RSF model. Excel file of location, PIT code and habitat type for all recaptured toads. Shapefiles of the breeding pond, urban habitat, water bodies and woodland habitat within 500m of the breeding pond. (ZIP) [file pone.0148269.s001.zip › SupportingInfo/Water_500m.shp.xml]

<?xml version="1.0" encoding="UTF-8"?>
<metadata xml:lang="en"><Esri><CreaDate>20140813</CreaDate><CreaTime>12284800</CreaTime><ArcGISFormat>1.0</ArcGISFormat><SyncOnce>FALSE</SyncOnce><DataProperties><itemProps><itemName Sync="TRUE">Water_500m</itemName><imsContentType Sync="TRUE">002</imsContentType><itemSize Sync="TRUE">0.000</itemSize><itemLocation><linkage Sync="TRUE">file://\\ZOO-ROSIES\C$\Users\zool0888\Dropbox\GIS\Maxent\Water_500m.shp</linkage><protocol Sync="TRUE">Local Area Network</protocol></itemLocation></itemProps><coordRef><type Sync="TRUE">Projected</type><geogcsn Sync="TRUE">GCS_OSGB_1936</geogcsn><projcsn Sync="TRUE">British_National_Grid</projcsn><peXml Sync="TRUE">&lt;ProjectedCoordinateSystem xsi:type='typens:ProjectedCoordinateSystem' xmlns:xsi='http://www.w3.org/2001/XMLSchema-instance' xmlns:xs='http://www.w3.org/2001/XMLSchema' xmlns:typens='http://www.esri.com/schemas/ArcGIS/10.0'&gt;&lt;WKT&gt;PROJCS[&amp;quot;British_National_Grid&amp;quot;,GEOGCS[&amp;quot;GCS_OSGB_1936&amp;quot;,DATUM[&amp;quot;D_OSGB_1936&amp;quot;,SPHEROID[&amp;quot;Airy_1830&amp;quot;,6377563.396,299.3249646]],PRIMEM[&amp;quot;Greenwich&amp;quot;,0.0],UNIT[&amp;quot;Degree&amp;quot;,0.0174532925199433]],PROJECTION[&amp;quot;Transverse_Mercator&amp;quot;],PARAMETER[&amp;quot;False_Easting&amp;quot;,400000.0],PARAMETER[&amp;quot;False_Northing&amp;quot;,-100000.0],PARAMETER[&amp;quot;Central_Meridian&amp;quot;,-2.0],PARAMETER[&amp;quot;Scale_Factor&amp;quot;,0.9996012717],PARAMETER[&amp;quot;Latitude_Of_Origin&amp;quot;,49.0],UNIT[&amp;quot;Meter&amp;quot;,1.0],AUTHORITY[&amp;quot;EPSG&amp;quot;,27700]]&lt;/WKT&gt;&lt;XOrigin&gt;-5220400&lt;/XOrigin&gt;&lt;YOrigin&gt;-15524400&lt;/YOrigin&gt;&lt;XYScale&gt;450481592.76709664&lt;/XYScale&gt;&lt;ZOrigin&gt;-100000&lt;/ZOrigin&gt;&lt;ZScale&gt;10000&lt;/ZScale&gt;&lt;MOrigin&gt;-100000&lt;/MOrigin&gt;&lt;MScale&gt;10000&lt;/MScale&gt;&lt;XYTolerance&gt;0.001&lt;/XYTolerance&gt;&lt;ZTolerance&gt;0.001&lt;/ZTolerance&gt;&lt;MTolerance&gt;0.001&lt;/MTolerance&gt;&lt;HighPrecision&gt;true&lt;/HighPrecision&gt;&lt;WKID&gt;27700&lt;/WKID&gt;&lt;/ProjectedCoordinateSystem&gt;</peXml></coordRef><lineage><Process ToolSource="C:\Program Files (x86)\ArcGIS\Desktop10.0\ArcToolbox\Toolboxes\Analysis Tools.tbx\Clip" Date="20140813" Time="122848">Clip Water PIT_squares_500m C:\Users\zool0888\Dropbox\GIS\Maxent\Water_500m.shp #</Process></lineage></DataProperties><SyncDate>20140813</SyncDate><SyncTime>12284800</SyncTime><ModDate>20140813</ModDate><ModTime>12284800</ModTime></Esri><dataIdInfo><envirDesc Sync="TRUE">Microsoft Windows Server 2008 R2 Version 6.1 (Build 7601) Service Pack 1; ESRI ArcGIS 10.0.2.3200</envirDesc><dataLang><languageCode value="eng" country="GBR"></languageCode></dataLang><idCitation><resTitle Sync="TRUE">Water_500m</resTitle><presForm><PresFormCd value="005"></PresFormCd></presForm></idCitation><descKeys><thesaName uuidref="723f6998-058e-11dc-8314-0800200c9a66"></thesaName><keyword Sync="TRUE">002</keyword></descKeys><spatRpType><SpatRepTypCd value="001"></SpatRepTypCd></spatRpType></dataIdInfo><mdLang><languageCode value="eng"></languageCode></mdLang><mdChar><CharSetCd value="004"></CharSetCd></mdChar><distInfo><distFormat><formatName Sync="TRUE">Shapefile</formatName></distFormat><distTranOps><transSize Sync="TRUE">0.000</transSize></distTranOps></distInfo><mdHrLv><ScopeCd value="005"></ScopeCd></mdHrLv><mdHrLvName Sync="TRUE">dataset</mdHrLvName><refSysInfo><RefSystem><refSysID><identCode code="27700"></identCode><idCodeSpace Sync="TRUE">EPSG</idCodeSpace><idVersion Sync="TRUE">7.4.1</idVersion></refSysID></RefSystem></refSysInfo><spdoinfo><ptvctinf><esriterm Name="Water_500m"><efeatyp Sync="TRUE">Simple</efeatyp><efeageom Sync="TRUE">4</efeageom><esritopo Sync="TRUE">FALSE</esritopo><efeacnt Sync="TRUE">0</efeacnt><spindex Sync="TRUE">FALSE</spindex><linrefer Sync="TRUE">FALSE</linrefer></esriterm></ptvctinf></spdoinfo><spatRepInfo><VectSpatRep><topLvl><TopoLevCd value="001"></TopoLevCd></topLvl><geometObjs><geoObjTyp><GeoObjTypCd value="002"></GeoObjTypCd><geoObjCnt Sync="TRUE">0</geoObjCnt></geoObjTyp></geometObjs></VectSpatRep></spatRepInfo><eainfo><detailed Name="Water_500m"><enttyp><enttypl Sync="TRUE">Water_500m</enttypl><enttypt Sync="TRUE">Feature Class</enttypt><enttypc Sync="TRUE">0</enttypc></enttyp><attr><attrlabl Sync="TRUE">FID</attrlabl><attalias Sync="TRUE">FID</attalias><attrtype Sync="TRUE">OID</attrtype><attwidth Sync="TRUE">4</attwidth><atprecis Sync="TRUE">0</atprecis><attscale Sync="TRUE">0</attscale><attrdef Sync="TRUE">Internal feature number.</attrdef><attrdefs Sync="TRUE">ESRI</attrdefs><attrdomv><udom Sync="TRUE">Sequential unique whole numbers that are automatically generated.</udom></attrdomv></attr><attr><attrlabl Sync="TRUE">Shape</attrlabl><attalias Sync="TRUE">Shape</attalias><attrtype Sync="TRUE">Geometry</attrtype><attwidth Sync="TRUE">0</attwidth><atprecis Sync="TRUE">0</atprecis><attscale Sync="TRUE">0</attscale><attrdef Sync="TRUE">Feature geometry.</attrdef><attrdefs Sync="TRUE">ESRI</attrdefs><attrdomv><udom Sync="TRUE">Coordinates defining the features.</udom></attrdomv></attr><attr><attrlabl Sync="TRUE">LEGEND</attrlabl><attalias Sync="TRUE">LEGEND</attalias><attrtype Sync="TRUE">String</attrtype><attwidth Sync="TRUE">30</attwidth><atprecis Sync="TRUE">0</atprecis><attscale Sync="TRUE">0</attscale></attr><attr><attrlabl Sync="TRUE">TOID</attrlabl><attalias Sync="TRUE">TOID</attalias><attrtype Sync="TRUE">String</attrtype><attwidth Sync="TRUE">16</attwidth><atprecis Sync="TRUE">0</atprecis><attscale Sync="TRUE">0</attscale></attr><attr><attrlabl Sync="TRUE">VERSION</attrlabl><attalias Sync="TRUE">VERSION</attalias><attrtype Sync="TRUE">Double</attrtype><attwidth Sync="TRUE">11</attwidth><atprecis Sync="TRUE">11</atprecis><attscale Sync="TRUE">0</attscale></attr><attr><attrlabl Sync="TRUE">VER_DATE</attrlabl><attalias Sync="TRUE">VER_DATE</attalias><attrtype Sync="TRUE">Date</attrtype><attwidth Sync="TRUE">8</attwidth><atprecis Sync="TRUE">0</atprecis><attscale Sync="TRUE">0</attscale></attr><attr><attrlabl Sync="TRUE">THEME</attrlabl><attalias Sync="TRUE">THEME</attalias><attrtype Sync="TRUE">String</attrtype><attwidth Sync="TRUE">90</attwidth><atprecis Sync="TRUE">0</atprecis><attscale Sync="TRUE">0</attscale></attr><attr><attrlabl Sync="TRUE">DESC_GROUP</attrlabl><attalias Sync="TRUE">DESC_GROUP</attalias><attrtype Sync="TRUE">String</attrtype><attwidth Sync="TRUE">50</attwidth><atprecis Sync="TRUE">0</atprecis><attscale Sync="TRUE">0</attscale></attr><attr><attrlabl Sync="TRUE">DESC_TERM</attrlabl><attalias Sync="TRUE">DESC_TERM</attalias><attrtype Sync="TRUE">String</attrtype><attwidth Sync="TRUE">125</attwidth><atprecis Sync="TRUE">0</atprecis><attscale Sync="TRUE">0</attscale></attr><attr><attrlabl Sync="TRUE">MAKE</attrlabl><attalias Sync="TRUE">MAKE</attalias><attrtype Sync="TRUE">String</attrtype><attwidth Sync="TRUE">12</attwidth><atprecis Sync="TRUE">0</atprecis><attscale Sync="TRUE">0</attscale></attr><attr><attrlabl Sync="TRUE">PHYS_LEVEL</attrlabl><attalias Sync="TRUE">PHYS_LEVEL</attalias><attrtype Sync="TRUE">Integer</attrtype><attwidth Sync="TRUE">6</attwidth><atprecis Sync="TRUE">6</atprecis><attscale Sync="TRUE">0</attscale></attr><attr><attrlabl Sync="TRUE">FEAT_CODE</attrlabl><attalias Sync="TRUE">FEAT_CODE</attalias><attrtype Sync="TRUE">Integer</attrtype><attwidth Sync="TRUE">6</attwidth><atprecis Sync="TRUE">6</atprecis><attscale Sync="TRUE">0</attscale></attr><attr><attrlabl Sync="TRUE">CALC_AREA</attrlabl><attalias Sync="TRUE">CALC_AREA</attalias><attrtype Sync="TRUE">Double</attrtype><attwidth Sync="TRUE">19</attwidth><atprecis Sync="TRUE">18</atprecis><attscale Sync="TRUE">6</attscale></attr><attr><attrlabl Sync="TRUE">BROKEN</attrlabl><attalias Sync="TRUE">BROKEN</attalias><attrtype Sync="TRUE">SmallInteger</attrtype><attwidth Sync="TRUE">4</attwidth><atprecis Sync="TRUE">4</atprecis><attscale Sync="TRUE">0</attscale></attr><attr><attrlabl Sync="TRUE">LA_CH_DATE</attrlabl><attalias Sync="TRUE">LA_CH_DATE</attalias><attrtype Sync="TRUE">Date</attrtype><attwidth Sync="TRUE">8</attwidth><atprecis Sync="TRUE">0</atprecis><attscale Sync="TRUE">0</attscale></attr><attr><attrlabl Sync="TRUE">LA_CH_REAS</attrlabl><attalias Sync="TRUE">LA_CH_REAS</attalias><attrtype Sync="TRUE">String</attrtype><attwidth Sync="TRUE">12</attwidth><atprecis Sync="TRUE">0</atprecis><attscale Sync="TRUE">0</attscale></attr><attr><attrlabl Sync="TRUE">PROC_DATE</attrlabl><attalias Sync="TRUE">PROC_DATE</attalias><attrtype Sync="TRUE">Date</attrtype><attwidth Sync="TRUE">8</attwidth><atprecis Sync="TRUE">0</atprecis><attscale Sync="TRUE">0</attscale></attr><attr><attrlabl Sync="TRUE">CHUNK_ORIG</attrlabl><attalias Sync="TRUE">CHUNK_ORIG</attalias><attrtype Sync="TRUE">String</attrtype><attwidth Sync="TRUE">6</attwidth><atprecis Sync="TRUE">0</atprecis><attscale Sync="TRUE">0</attscale></attr></detailed></eainfo><mdDateSt Sync="TRUE">20140813</mdDateSt></metadata>
